# Supplementary material for: Full-length transcript alterations in human bronchial epithelial cells with U2AF1 S34F mutations
Source: Life Sci Alliance. 2023 Jul 24;6(10):e202000641. doi: 10.26508/lsa.202000641 (PMC10366530; doi:10.26508/lsa.202000641)
Supplement: Supplementary file 1 [file LSA-2020-00641_Supplemental_Data_1.zip]

Archive with 2 entries (2 files):
- SF1_HBEC3kt_FLAIR_isoforms_withHUGO.gtf
- __MACOSX/._SF1_HBEC3kt_FLAIR_isoforms_withHUGO.gtf
