# Supplementary material for: Full-length transcript alterations in human bronchial epithelial cells with U2AF1 S34F mutations
Source: Life Sci Alliance. 2023 Jul 24;6(10):e202000641. doi: 10.26508/lsa.202000641 (PMC10366530; doi:10.26508/lsa.202000641)
Supplement: Supplementary file 2 [file LSA-2020-00641_Supplemental_Data_2.txt]

symbol	ensembl	ids	wt1_wt_b1	wt2_wt_b1	wt3_wt_b2	mut1_mt_b1	mut2_mt_b1	mut3_mt_b2
AP1M2	ENSG00000129354.7	00019d0b-318d-4da6-ab61-3136a4865889	13.0	8.0	7.0	4.0	1.0	4.0
PORCN	ENSG00000102312.16	0002d495-e0b3-4038-894c-a426c299b198	59.0	13.0	16.0	4.0	5.0	9.0
	chr19:2426000	0002e2d5-cbe1-440c-87fa-6ef8ee0069fd	17.0	6.0	6.0	1.0	2.0	5.0
ZP3	ENSG00000188372.10	00041234-c01f-4b99-bf56-2ede29b75fed	9.0	5.0	1.0	1.0	0.0	1.0
NIPBL	ENSG00000164190.12	0004cd85-f39a-44bc-aa0a-f0061039a167	0.0	2.0	1.0	0.0	1.0	0.0
CCDC66	ENSG00000180376.12	00087a5f-6945-4036-a218-e1c351ffe9e0	1.0	1.0	0.0	0.0	2.0	2.0
	chr7:44922000	0009b248-a5ca-480f-a789-06495d7f7ee7-1	1.0	3.0	4.0	0.0	0.0	0.0
IGF2BP2	ENSG00000073792.11	000b5317-d4fd-4df3-9b62-1013a32b154f	5.0	2.0	4.0	1.0	2.0	1.0
	chr16:54966000	000e9dd9-39f1-4cf4-9c08-991b6ea1ae49-1	1.0	2.0	0.0	2.0	0.0	0.0
AXIN1	ENSG00000103126.10	00135149-daeb-495b-9df0-0485985c5da9-1	18.0	14.0	31.0	7.0	6.0	9.0
ARIH2	ENSG00000177479.15	0014405e-ee15-46c0-85c1-82dbc41ebd48	0.0	4.0	7.0	0.0	2.0	5.0
ANXA2	ENSG00000182718.12	0015db43-0ec3-4f35-873c-72863360a6c9	38.0	24.0	23.0	9.0	7.0	12.0
PDLIM1	ENSG00000107438.4	00164a37-d425-4fd2-8f71-3736d9eadfc2	1.0	2.0	6.0	5.0	1.0	2.0
	ENSG00000212673.1	001670ed-4919-4ec5-9f90-6a4d1a7427dc	1.0	0.0	4.0	0.0	1.0	0.0
	chr12:3073000	00174173-72e1-4c91-a33b-4fef7ed834b8	0.0	2.0	1.0	0.0	0.0	1.0
PCGF3	ENSG00000185619.13	00178dcc-4d59-4f91-889a-4f99370c67ac	4.0	3.0	6.0	2.0	0.0	6.0
	chr11:106695000	001807ef-b714-48cf-a1f0-7ea116c31047	1.0	0.0	3.0	0.0	0.0	2.0
CBY1	ENSG00000100211.6	0019433e-dab9-4329-b584-65d06f662aba	4.0	1.0	5.0	0.0	1.0	0.0
	chr1:203822000	0019f0d5-7cdf-4070-945e-5f6983c4eb11-2	1.0	1.0	0.0	0.0	0.0	3.0
	chr1:203822000	0019f0d5-7cdf-4070-945e-5f6983c4eb11	10.0	9.0	19.0	2.0	2.0	4.0
COX4I1	ENSG00000131143.4	001a6e30-dd3f-48b0-8539-9d1847f15bb8	8.0	9.0	11.0	3.0	0.0	3.0
	chr5:34193000	001a7558-93ac-45dc-974a-a78f66a45544-1	1.0	1.0	6.0	0.0	0.0	3.0
PARD3	ENSG00000148498.11	001d434d-ce4f-4a97-8c73-be909da1589f	3.0	3.0	4.0	3.0	1.0	1.0
KRT14	ENSG00000186847.5	001fb1d8-7d9f-4125-ac15-85f40d705ccc	56.0	18.0	17.0	20.0	7.0	10.0
	chr17:46950000	00227a96-badd-4d73-9de7-9f069e5943e0-1	1.0	0.0	6.0	0.0	0.0	1.0
SEC61G	ENSG00000132432.9	0025a7b7-7814-45c7-b1fb-9446bb1ca90d	7.0	6.0	7.0	0.0	1.0	2.0
	chr20:52566000	0026aa68-d97b-46a2-b4c9-2048930da0e6	2.0	0.0	1.0	1.0	0.0	0.0
	chr7:116557000	002afdb5-25ee-4b05-bc2f-c30c9d853a10	2.0	1.0	9.0	1.0	3.0	4.0
RPL17	ENSG00000265681.2	0031b4d3-298b-4d2d-a1c3-8e2cf9fa7b4c	14.0	7.0	9.0	12.0	3.0	8.0
	chr1:151043000	0035dcf0-d26a-4b93-b53b-6d96d3fa8b37	2.0	2.0	3.0	1.0	0.0	0.0
WWP1	ENSG00000123124.9	00362235-b1f0-40a2-896f-712d8120170f	1.0	0.0	2.0	0.0	1.0	0.0
AKR1B10	ENSG00000198074.5	00366c2b-98e8-49bc-ad75-35a15761dbc0	3.0	0.0	4.0	0.0	0.0	1.0
	ENSG00000034063.9	0039adab-d3e3-497a-b139-e14456dda47a	4.0	2.0	18.0	4.0	9.0	31.0
ANXA2	ENSG00000182718.12	0039cc4b-8648-4e85-9d64-70781a35df6f	54.0	31.0	17.0	18.0	9.0	20.0
	chr19:48960000	003c6109-6010-495e-81e8-cf6da2366d9b-2	2.0	1.0	6.0	0.0	0.0	1.0
ROBO3	ENSG00000154134.10	003c7600-f9de-4e74-8a1b-6e08a9555463	1.0	0.0	1.0	1.0	1.0	0.0
ALDH7A1	ENSG00000164904.11	003c9087-f7a8-4484-88fd-9d0bcbabf947	3.0	4.0	2.0	1.0	2.0	4.0
	chr20:3227000	003d6d44-6d84-455d-9693-8894aad355ec	2.0	0.0	3.0	0.0	0.0	0.0
WDR13	ENSG00000101940.13	0042d216-6b08-48b6-bd71-14d4b58df0e5	7.0	6.0	2.0	6.0	3.0	0.0
APMAP	ENSG00000101474.7	0043d91b-583d-478c-879a-0e9cbb47924f	10.0	9.0	8.0	1.0	4.0	9.0
	chr7:618000	00482087-ba98-491a-956f-d8622dc0b64e	0.0	1.0	3.0	0.0	0.0	1.0
COPS7A	ENSG00000111652.5	004857e2-e082-4ba6-9c47-4a6596a023b5	4.0	2.0	12.0	1.0	0.0	1.0
PSMB7	ENSG00000136930.8	00494a06-29c6-49e4-91c6-a1e7558e8539-1	3.0	0.0	3.0	1.0	1.0	0.0
PSMB7	ENSG00000136930.8	00494a06-29c6-49e4-91c6-a1e7558e8539	25.0	21.0	19.0	5.0	2.0	5.0
	chr6:133002000	004b7c0a-62c1-4776-85e9-c78475abd18b	0.0	2.0	1.0	0.0	0.0	0.0
	chr22:44350000	004ea79f-18c8-44a5-b0a0-83849e4d634d	0.0	0.0	0.0	1.0	1.0	2.0
BCAP29	ENSG00000075790.6	004ef0bb-8744-4474-b6dd-a22fc75c0d8b	1.0	1.0	6.0	0.0	0.0	1.0
ATF7	ENSG00000170653.14	004f9ea6-d6cf-40de-ac66-207acb57862f	2.0	1.0	2.0	2.0	2.0	2.0
	chr13:80108000	0050c3fc-697e-4c4b-b0da-fac051835b8d	1.0	0.0	1.0	1.0	0.0	1.0
	chr1:116590000	00520e3a-4f81-43eb-903b-6eb8993e5a4c-2	2.0	1.0	2.0	1.0	0.0	1.0
	chr1:203749000	00525c60-faf9-4c85-b8d7-379bf908c76c	1.0	0.0	2.0	0.0	1.0	1.0
IMP4	ENSG00000136718.5	00525d97-16d2-48c6-80c9-c186442a65cc-1	0.0	3.0	3.0	2.0	0.0	0.0
IMP4	ENSG00000136718.5	00525d97-16d2-48c6-80c9-c186442a65cc	5.0	7.0	8.0	0.0	0.0	3.0
	ENSG00000264058.1	00538f20-4a30-4dfd-84e6-b260c56d51d4	3.0	0.0	3.0	0.0	1.0	1.0
	chr2:206982000	00557a61-cbf4-4d21-a67f-405df849e067	0.0	1.0	3.0	0.0	0.0	1.0
SDHA	ENSG00000073578.12	00571169-d174-4f6d-b61a-f7681071337d	7.0	11.0	10.0	1.0	6.0	8.0
	chr5:180211000	005787c2-ff12-4d5b-ac66-86722c43e61f-1	2.0	1.0	5.0	0.0	0.0	0.0
MAPK13	ENSG00000156711.12	005913e9-d9d2-42bf-a033-16b2e8ef243a	7.0	2.0	7.0	2.0	2.0	2.0
CD44	ENSG00000026508.12	005a0fbd-b151-4503-b907-afb1a4878e9a	7.0	12.0	8.0	2.0	5.0	2.0
CNOT2	ENSG00000111596.7	005b3d56-0d7a-4c24-a9eb-4208b8f33938	5.0	7.0	4.0	0.0	1.0	4.0
	chr1:150279000	005bea95-5d32-491f-87f3-044a2ac3b00d-2	4.0	3.0	13.0	0.0	1.0	1.0
	chr1:150280000	005bea95-5d32-491f-87f3-044a2ac3b00d	4.0	4.0	10.0	1.0	1.0	1.0
CYC1	ENSG00000179091.4	005db572-884a-4a1c-996b-d36cec877f7f	12.0	5.0	7.0	6.0	3.0	6.0
CCDC84	ENSG00000186166.4	005dead8-b0b4-450d-a9f6-e20f9f91d881	3.0	2.0	4.0	1.0	0.0	1.0
	chr17:47001000	005e31dc-1314-4453-aeba-7f76c454eb68-1	3.0	2.0	6.0	1.0	0.0	3.0
	chr17:47001000	005e31dc-1314-4453-aeba-7f76c454eb68-2	0.0	0.0	4.0	0.0	1.0	0.0
PCNP	ENSG00000081154.7	005e5d1c-fc64-47c9-a97a-403ffc934570-1	0.0	2.0	17.0	0.0	4.0	6.0
MID2	ENSG00000080561.9	00610970-77ac-4b65-80b1-76e769e00a9b	4.0	0.0	5.0	1.0	0.0	2.0
KRT7	ENSG00000135480.10	00613de2-daf5-4436-a1cc-dcc0a6e31a79-1	4.0	2.0	2.0	0.0	1.0	3.0
KRT7	ENSG00000135480.10	00613de2-daf5-4436-a1cc-dcc0a6e31a79	29.0	27.0	24.0	22.0	7.0	20.0
LBHD1	ENSG00000162194.8	0063100b-fe26-41fe-80f0-63436896f2db	20.0	18.0	11.0	8.0	3.0	5.0
	chr8:54894000	006386da-aabb-47ad-b521-c85bf8e915a0	4.0	2.0	3.0	1.0	0.0	2.0
CYB561A3	ENSG00000162144.5	006420eb-d641-42c2-a185-fdfd16084194	2.0	2.0	8.0	4.0	1.0	3.0
DTD1	ENSG00000125821.7	0064640d-1410-40dd-ae88-b17bcad6b8b8	11.0	10.0	15.0	3.0	2.0	3.0
ZNF311	ENSG00000197935.6	0064b452-7cf1-4bf2-a1c8-672a1c3ddfef	0.0	0.0	3.0	0.0	0.0	3.0
	chrX:119752000	00653ddc-05ff-4149-9153-53b2c4206834-1	1.0	0.0	7.0	0.0	0.0	3.0
NOC2L	ENSG00000188976.6	0066aaeb-4d47-43c1-a4a5-60c0ec2506c3	6.0	2.0	2.0	0.0	2.0	3.0
GAPDH	ENSG00000111640.10	006b9d15-243c-4a77-8031-65524987c207	1.0	1.0	0.0	1.0	0.0	0.0
GSDMB	ENSG00000073605.14	006bdca5-051d-409a-919d-13ab0febd3ce	2.0	1.0	0.0	1.0	0.0	0.0
DGUOK	ENSG00000114956.15	006d083e-c317-4ac0-8bd6-d6b75a65532d	4.0	2.0	2.0	1.0	0.0	0.0
NUBP2	ENSG00000095906.12	006f7a25-099e-42a0-89f9-abb4e666c9d4	3.0	2.0	0.0	1.0	1.0	0.0
	chr10:106069000	006faa7e-a4a1-4f69-9c8d-fd70793171cd-3	7.0	4.0	3.0	0.0	0.0	2.0
NAA60	ENSG00000122390.13	00700414-b549-4341-b9ce-ed9cd2a0d795	8.0	7.0	2.0	4.0	1.0	2.0
RPS3A	ENSG00000145425.5	0070d8ec-9f0e-434d-a1c9-4e4272b7d94f	6.0	3.0	5.0	3.0	2.0	4.0
	chr20:48532000	00731b67-2764-4879-94e9-82ff145d5f64	3.0	0.0	0.0	0.0	1.0	0.0
YIPF3	ENSG00000137207.7	00732737-8da5-40ce-b5ce-d92553fbf201	4.0	2.0	3.0	4.0	0.0	0.0
DAZAP1	ENSG00000071626.12	007370ae-5d16-40d6-9469-7524b415de04	12.0	12.0	11.0	5.0	3.0	7.0
FAM114A1	ENSG00000197712.7	00785d74-38c3-437c-9fd1-715140aba36b	6.0	5.0	5.0	1.0	2.0	1.0
	chr14:89627000	007c0d8e-b3f1-4bd3-ac7b-46d5803bcf58-1	0.0	2.0	2.0	2.0	1.0	2.0
UBL7-AS1	ENSG00000247240.3	007c1245-54b7-4776-bb46-c88719ccac9e	6.0	4.0	2.0	2.0	2.0	3.0
	chr16:19675000	008061c5-5a02-43a9-aeae-41802a4d7108	0.0	0.0	8.0	0.0	1.0	3.0
PFDN2	ENSG00000143256.4	0083aadd-f072-4207-86ec-434c53faa2a1	2.0	7.0	1.0	0.0	0.0	0.0
ZFAND1	ENSG00000104231.6	0086764f-18a4-4af3-9c2f-7a8b035ddc8d	2.0	2.0	1.0	0.0	0.0	1.0
TMA7	ENSG00000232112.3	00874536-639b-40e3-b57f-785e77e2e055-1	225.0	221.0	82.0	64.0	17.0	45.0
TMA7	ENSG00000232112.3	00874536-639b-40e3-b57f-785e77e2e055	141.0	157.0	98.0	30.0	13.0	30.0
	1	0088325f-1967-4440-81d6-d5932055490d-1	6.0	0.0	2.0	2.0	0.0	0.0
SDC1	ENSG00000115884.6	008dd008-e6be-43d7-af87-d9070bf8ca9e	17.0	10.0	30.0	4.0	1.0	10.0
APP	ENSG00000142192.16	008fc784-eb84-4803-9800-35a4df31f610	12.0	5.0	24.0	6.0	3.0	15.0
IFT43	ENSG00000119650.8	0090edd9-56b0-405d-a107-f3ac12e470f4	1.0	3.0	2.0	1.0	1.0	0.0
ZBTB8OS	ENSG00000176261.11	0090fc0b-40b5-4c0b-9da7-aa205f5a8cbc	1.0	5.0	0.0	1.0	0.0	1.0
DLL1	ENSG00000198719.7	0092126f-c69e-451f-b291-be58b16d67fb	5.0	1.0	3.0	3.0	2.0	6.0
SEC14L1	ENSG00000129657.10	0092503f-9b07-4914-8040-f054ba109e8a	5.0	4.0	13.0	1.0	1.0	6.0
LAMC2	ENSG00000058085.10	00925e08-97f7-4a30-abd1-54e0013bc2c4	28.0	22.0	110.0	9.0	5.0	38.0
NSD3	ENSG00000147548.12	0092b614-b70a-4420-beac-40e3bd420c9f	7.0	7.0	12.0	4.0	0.0	8.0
NUP88	ENSG00000108559.7	009364fa-e895-4d62-9536-d9914d97f122	8.0	1.0	4.0	1.0	1.0	4.0
SMUG1	ENSG00000123415.10	0096424c-6ec8-4860-81a8-79f079cd0f24	3.0	3.0	2.0	1.0	0.0	2.0
APEH	ENSG00000164062.8	00978598-8647-42c5-b1d4-885eae718362	25.0	5.0	9.0	5.0	2.0	6.0
TAGLN2	ENSG00000158710.10	00985f7b-6511-462c-9156-0dd12f910d0a	15.0	9.0	16.0	6.0	1.0	8.0
ZFP36L1	ENSG00000185650.8	009a4964-6aa5-4b4c-abee-3b861ae1316e-1	11.0	3.0	6.0	1.0	1.0	3.0
RPS8	ENSG00000142937.7	009b68bf-5d26-42da-89d7-3b602af341fe	14.0	9.0	6.0	4.0	3.0	3.0
RNF5	ENSG00000204308.6	009c5867-dc44-4215-b696-de8243ab44b5	4.0	6.0	10.0	6.0	1.0	2.0
HIBCH	ENSG00000198130.10	009ce239-170e-4811-bafb-a573c249f6d6	3.0	3.0	4.0	1.0	1.0	2.0
VGLL4	ENSG00000144560.9	00a55259-3cf9-44b2-bf5d-f0b5d2ce51a5	3.0	1.0	0.0	0.0	0.0	0.0
	chr15:50656000	00a7092a-aa29-4c0c-8d4e-33de660f3882-1	2.0	1.0	4.0	0.0	2.0	4.0
ANXA2	ENSG00000182718.12	00a78982-2df0-4734-9c74-76256624bae7	72.0	46.0	33.0	22.0	21.0	22.0
TMBIM4	ENSG00000155957.12	00a7f153-9d99-46cc-8f99-785fa8a23f06	1.0	2.0	2.0	0.0	0.0	0.0
RIMKLB	ENSG00000166532.11	00ac7372-b1be-48f2-a6e1-52bddb2b730f	5.0	1.0	6.0	0.0	2.0	4.0
RABAC1	ENSG00000105404.6	00ad1b8f-964e-4c79-bd64-9113f56e08ae	6.0	2.0	1.0	4.0	1.0	1.0
HPS5	ENSG00000110756.13	00ad2ff5-b759-4b46-b464-3c64c574263e	0.0	1.0	6.0	0.0	0.0	3.0
	chr17:56811000	00ae464f-bc7d-4e01-aaed-fa1ff16c35c3	2.0	0.0	3.0	0.0	0.0	7.0
	chr17:63107000	00aff08c-9807-4602-b480-7dba03c73346	2.0	1.0	16.0	1.0	0.0	19.0
ERI3	ENSG00000117419.10	00b2f56d-5731-4056-a096-675d7e21a678-1	1.0	1.0	5.0	0.0	1.0	0.0
ERI3	ENSG00000117419.10	00b2f56d-5731-4056-a096-675d7e21a678	35.0	24.0	14.0	20.0	12.0	15.0
TNNT1	ENSG00000105048.12	00b5b19b-a6d5-4ea3-99b0-f0513a9bc7ff	3.0	3.0	5.0	0.0	1.0	2.0
ARID4B	ENSG00000054267.16	00b7a3b7-957a-4ccf-ad5d-1d962200f0fd	6.0	5.0	15.0	1.0	8.0	3.0
RPS6KA5	ENSG00000100784.5	00b826b2-cf7f-4698-8418-be8090365dbd	0.0	0.0	2.0	0.0	0.0	1.0
SERINC2	ENSG00000168528.7	00baa2b8-4540-46aa-84ad-b78417e0a70a	15.0	2.0	3.0	0.0	3.0	0.0
	chr19:8453000	00bbe61a-264e-4bc0-b8af-2e784c0eac2e	2.0	1.0	2.0	0.0	0.0	1.0
	chr15:59658000	00bc52be-725e-493a-907c-82a8f95db8af	1.0	1.0	11.0	2.0	0.0	9.0
PDCD5	ENSG00000105185.7	00bd88bc-ec6a-4a05-a483-978738bfc185	7.0	4.0	2.0	0.0	1.0	1.0
	chr1:204523000	00bd9da8-289d-41a0-a242-d65c9891925e-2	1.0	0.0	2.0	0.0	1.0	0.0
	chr1:204522000	00bd9da8-289d-41a0-a242-d65c9891925e	1.0	1.0	12.0	0.0	1.0	4.0
BRIX1	ENSG00000113460.8	00bf4e19-33aa-4c58-9b23-44679009886f	3.0	0.0	2.0	0.0	2.0	1.0
SAP30BP	ENSG00000161526.10	00bfecd9-aaaf-4fec-927c-13be1e021215	15.0	9.0	13.0	1.0	0.0	1.0
TMEM161B-AS1	ENSG00000247828.3	00c02be2-ae80-4097-bd7d-f5043fa67130	1.0	3.0	5.0	1.0	0.0	0.0
BECN1	ENSG00000126581.8	00c2ddac-af87-4975-a528-12894ea8955d	5.0	3.0	13.0	0.0	0.0	3.0
C19orf48	ENSG00000167747.9	00c364f2-159d-49bd-b56c-782fe5674dc0	20.0	12.0	8.0	8.0	2.0	6.0
	chr3:40803000	00c4176c-950b-4c52-977d-ea19444515ea-2	2.0	2.0	6.0	3.0	0.0	2.0
	ENSG00000234287.1	00c4176c-950b-4c52-977d-ea19444515ea	116.0	92.0	80.0	30.0	16.0	42.0
WDR18	ENSG00000065268.6	00c51abb-848f-410d-932e-c573960f7397	2.0	2.0	2.0	1.0	0.0	0.0
	chr20:34473000	00c75cc4-bce0-4cb8-9eb1-f09f8decd628	0.0	0.0	2.0	0.0	1.0	1.0
	chr5:1350000	00c90584-9dc1-40e5-b96e-2735aa654016-1	1.0	0.0	1.0	1.0	0.0	1.0
TAT-AS1	ENSG00000260886.1	00c97dc7-ce14-41ef-ad62-4b3d70f38504	2.0	3.0	2.0	0.0	0.0	1.0
EPS15L1	ENSG00000127527.9	00ca31cb-60d5-4e81-ba7a-2c7ffc4612c5	0.0	0.0	3.0	0.0	0.0	0.0
WDR12	ENSG00000138442.5	00ca99c0-8888-4448-aa58-f2706e2a3650	1.0	1.0	6.0	0.0	2.0	3.0
PDIA5	ENSG00000065485.13	00cccfb2-5519-4d5d-a0e7-a55102ab1fb3	4.0	5.0	3.0	0.0	2.0	1.0
	chr12:110367000	00cd100a-63a2-4eef-a2d1-99159c7f1e49-1	5.0	0.0	4.0	2.0	0.0	2.0
RAB11FIP3	ENSG00000090565.11	00cd5952-6085-4db5-b1be-9c7ae4fc8a23	0.0	1.0	0.0	2.0	0.0	1.0
GPX4	ENSG00000167468.12	00cd5e85-ae52-4a0c-b36b-4ebd608d14c0	4.0	9.0	6.0	5.0	4.0	4.0
DAXX	ENSG00000204209.6	00cedb4c-9ab0-4e0b-b885-516cad4a0255	6.0	7.0	7.0	3.0	0.0	2.0
	chr13:110801000	00d1122f-e8a7-4ede-ace2-ad414e9c1dd8-1	2.0	0.0	0.0	1.0	2.0	2.0
MFSD10	ENSG00000109736.10	00d2e1b8-f3f5-40b0-af59-721ff4ed80a3	6.0	1.0	2.0	0.0	0.0	1.0
S100A16	ENSG00000188643.6	00d47eac-ff2d-4cc5-877d-79226b0d7569	8.0	8.0	10.0	1.0	2.0	3.0
HDAC3	ENSG00000171720.5	00d53c30-622c-40c2-beda-81cd79bad3f4	8.0	4.0	6.0	3.0	4.0	6.0
KATNBL1	ENSG00000134152.6	00d807fe-df9b-475e-8bc7-9cf2f51ca949	1.0	0.0	1.0	1.0	0.0	1.0
SEPTIN7	ENSG00000122545.13	00d8a47d-0318-43a5-bfe5-aa9fd42b7e7b	2.0	1.0	3.0	0.0	2.0	7.0
POLD2	ENSG00000106628.6	00d9fcf0-200f-4219-9788-93b0e1df2cbb	1.0	1.0	2.0	1.0	1.0	0.0
	chr7:99088000	00db088a-9927-44ed-bf53-008552fa554d-2	2.0	3.0	6.0	8.0	6.0	9.0
	chr20:61487000	00dc2efd-ddb0-4963-b5e2-c98e286fa31e	0.0	0.0	5.0	1.0	1.0	2.0
TASP1	ENSG00000089123.11	00dd24fa-1427-4c0e-8da4-e8c23c49f733	5.0	0.0	10.0	0.0	0.0	4.0
PSME3IP1	ENSG00000172775.12	00dd4361-9276-423f-884d-ae0d924f77bb	6.0	7.0	2.0	2.0	3.0	8.0
DMKN	ENSG00000161249.16	00e147f2-a8c3-4d49-a82e-c80b9937cb19	4.0	4.0	5.0	1.0	2.0	0.0
	chr1:224139000	00e17d29-c725-43d5-9f88-ea49f4a8b663	1.0	0.0	13.0	0.0	1.0	2.0
CPNE1	ENSG00000214078.7	00e2510e-13fa-4bdd-bbbe-8683c53d7134	15.0	19.0	163.0	10.0	2.0	63.0
	chr12:111901000	00e3dc7e-22e4-4d8c-840b-c0892bb9ee6e-1	1.0	2.0	4.0	0.0	0.0	3.0
EBP	ENSG00000147155.6	00e5202a-7478-4f84-8c24-0761a072184e	7.0	5.0	11.0	3.0	2.0	15.0
	chr4:56268000	00e53b20-88de-4a94-a372-6e99e82a1863-2	0.0	2.0	1.0	0.0	0.0	2.0
ADRM1	ENSG00000130706.8	00e5e273-8a17-4b5d-a22f-0ae8f0e76728	11.0	7.0	3.0	0.0	1.0	2.0
ECPAS	ENSG00000136813.10	00e716fe-fa36-4269-bd88-89251cf29dcd	7.0	18.0	35.0	7.0	6.0	17.0
ILF3	ENSG00000129351.13	00e72a9f-9ba6-425f-8035-fe69691f33ad	0.0	0.0	5.0	0.0	1.0	1.0
NUDT22	ENSG00000149761.4	00eca253-8ebb-4f46-9047-c86f90a62e3a	9.0	1.0	5.0	0.0	1.0	1.0
	chr6:20492000	00ecea4b-fd8f-40e4-ba0a-e9df8dbe40bd-1	0.0	1.0	3.0	1.0	2.0	3.0
LMBR1L	ENSG00000139636.11	00ecf94a-a0be-4b81-a663-490deb0542c7	6.0	5.0	5.0	0.0	1.0	3.0
TP73-AS1	ENSG00000227372.6	00ed5c9d-c0e8-40e0-96f8-ebbc13fc1515	0.0	3.0	3.0	0.0	0.0	4.0
UBL7	ENSG00000138629.11	00ef46e3-c6b0-4f22-94f1-012706fc8d51	4.0	0.0	2.0	3.0	0.0	2.0
CD99	ENSG00000002586.13	00f05202-9f09-4119-a96f-b5cf9d5f42ab	11.0	11.0	10.0	7.0	2.0	7.0
LAS1L	ENSG00000001497.12	00f4c6d8-05ed-464d-863e-546048e0d797	9.0	7.0	6.0	1.0	1.0	2.0
MRPS7	ENSG00000125445.6	00f5deae-b90f-403a-a949-28fd232d8ce6-1	3.0	10.0	4.0	6.0	2.0	6.0
MRPS7	ENSG00000125445.6	00f5deae-b90f-403a-a949-28fd232d8ce6-2	3.0	2.0	2.0	1.0	0.0	3.0
PYURF	ENSG00000145337.4	00f6420e-841b-4d9f-812c-20137d9fc475	17.0	7.0	16.0	7.0	0.0	6.0
	chr12:89745000	00f698c9-d84d-4f97-978a-5c85c468c15a	2.0	0.0	1.0	0.0	0.0	0.0
EEF1A1	ENSG00000156508.13	00f7b043-be66-452c-8b5e-ad457c745d8d-1	312.0	199.0	259.0	146.0	143.0	204.0
EEF1A1	ENSG00000156508.13	00f7b043-be66-452c-8b5e-ad457c745d8d-2	14.0	10.0	21.0	6.0	5.0	8.0
EEF1A1	ENSG00000156508.13	00f7b043-be66-452c-8b5e-ad457c745d8d	117.0	102.0	132.0	92.0	59.0	95.0
	chr17:40287000	00f9520f-97b2-4016-a2dd-38458cfe3a08-1	1.0	0.0	1.0	0.0	0.0	2.0
WDR1	ENSG00000071127.12	00f9716a-ceca-4ed2-a6f1-ac7ce0037cc0	9.0	1.0	3.0	1.0	1.0	2.0
KLC3	ENSG00000104892.12	00f998af-e3b2-41b7-8e8c-7a9950146a66	3.0	6.0	2.0	2.0	2.0	2.0
	chr7:130557000	00fbbdad-444b-4116-bc36-ca3398648743	4.0	2.0	2.0	1.0	0.0	0.0
CDC123	ENSG00000151465.9	00fca3d7-6861-4a1c-9c67-d37b6b18374e	3.0	5.0	2.0	2.0	1.0	2.0
COBLL1	ENSG00000082438.11	00fd74ea-cf2d-47ff-a24f-bbc2760e68ac	6.0	2.0	0.0	0.0	1.0	1.0
MMP19	ENSG00000123342.11	00fded78-1147-4ea2-a9c9-c0c22c9254ab	1.0	1.0	5.0	1.0	2.0	3.0
	chr2:231637000	00ffb06b-50be-4cf1-9397-66c1cb57ac8b	1.0	0.0	8.0	0.0	0.0	8.0
TPR	ENSG00000047410.9	01018799-65aa-4085-9182-cf22af29f8fc	4.0	1.0	5.0	0.0	0.0	3.0
	chr12:56347000	01035268-83c3-4235-8525-b748ce82c9db	1.0	1.0	2.0	0.0	1.0	0.0
ACAT2	ENSG00000120437.7	01053678-304d-4137-b2d1-9dfe29330256	1.0	2.0	0.0	0.0	0.0	0.0
	chr6:32812000	0105946f-a5b9-4e0a-9690-bd94617f2376	2.0	4.0	4.0	2.0	1.0	0.0
EPG5	ENSG00000152223.8	01066877-ae47-4d68-a164-3e0c3b24da7f	4.0	1.0	1.0	0.0	0.0	0.0
	chr12:56510000	01083465-4a50-4a6c-acfa-e9c4c2b31a9b	9.0	4.0	4.0	2.0	4.0	2.0
	chrX:30750000	0109440d-f4a3-4b2b-9284-5344e842738f	0.0	1.0	3.0	0.0	0.0	1.0
SNRPD3	ENSG00000100028.7	010aca50-a1e9-45f4-ad5c-7d172b3eaeaa-1	18.0	21.0	9.0	9.0	9.0	7.0
EIF5A	ENSG00000132507.13	010b3fb7-5844-4e77-b153-7831811413dd	19.0	13.0	32.0	5.0	0.0	14.0
YWHAE	ENSG00000108953.12	010bb805-0b90-4c61-9a26-a0cda58d4a04	23.0	20.0	186.0	15.0	3.0	93.0
	chr20:3298000	010e5434-0976-4eaa-821e-1b82d1469cdb-1	0.0	0.0	10.0	0.0	0.0	2.0
LONP2	ENSG00000102910.9	010f81f4-141c-4108-b679-4f37d592a434	10.0	10.0	16.0	10.0	2.0	10.0
NAPA	ENSG00000105402.3	01109a7f-97d2-4e78-80ce-73178054bd21	8.0	1.0	2.0	1.0	1.0	9.0
PDIA3	ENSG00000167004.8	0110dedb-2c0a-4ce2-9118-fbd20ecc21a1	5.0	2.0	12.0	4.0	1.0	9.0
TRAPPC6A	ENSG00000007255.6	011302f1-906b-41f7-8965-9f27981eb6b8	1.0	0.0	2.0	1.0	0.0	1.0
NPM1	ENSG00000181163.9	01137bfb-3c5d-4fcc-92ee-95b8469400a8	12.0	21.0	18.0	7.0	10.0	12.0
NACA	ENSG00000196531.6	01137d90-aa60-4622-b094-eb0a8e59096e	3.0	5.0	2.0	2.0	1.0	1.0
PRR13	ENSG00000205352.6	0113d4bf-6396-4a23-a8f8-07f7f8b1c234	1.0	4.0	1.0	1.0	0.0	3.0
PLD2	ENSG00000129219.9	01158e95-f0d5-4db1-91bf-967a822aa102	3.0	0.0	11.0	3.0	1.0	5.0
PTP4A2	ENSG00000184007.13	01172da4-c283-490c-8b99-a3997adb38fc	21.0	12.0	17.0	3.0	9.0	5.0
FLOT2	ENSG00000132589.11	0117fc20-78cc-4e35-b67b-66e6ba7f5df1	16.0	12.0	9.0	3.0	5.0	6.0
CLEC4O	ENSG00000267453.2	01185844-b927-4ea0-a974-9603c53ddafa	5.0	1.0	1.0	1.0	1.0	2.0
	chr10:72058000	011aab5f-545f-47c0-a017-f8e451284131-1	5.0	0.0	2.0	1.0	1.0	3.0
ANKRD11	ENSG00000167522.10	011cfc10-5af0-42e9-aea9-ce231be8dc97-2	32.0	36.0	127.0	14.0	4.0	34.0
ANKRD11	ENSG00000167522.10	011cfc10-5af0-42e9-aea9-ce231be8dc97	2.0	2.0	2.0	0.0	0.0	3.0
TRA2A	ENSG00000164548.6	011cffa1-66e2-4c9a-bacb-bf06fff2b983	9.0	9.0	25.0	0.0	3.0	16.0
	chr13:42874000	011e2b0a-99b6-4a25-82de-82d39c136ebb-1	0.0	0.0	4.0	0.0	0.0	0.0
CD59	ENSG00000085063.10	011ea956-8d5e-4b3e-8ac0-f9d365e04856	61.0	40.0	45.0	11.0	12.0	20.0
	chr10:28811000	011f9bb5-8dfe-43ea-aeeb-3596cc286769	14.0	5.0	13.0	0.0	6.0	13.0
SMAD2	ENSG00000175387.11	0120416b-5c90-4186-a0a8-92f3509dd00b	3.0	4.0	6.0	2.0	0.0	0.0
	chr12:1603000	0120ad85-1bb5-47ae-9ef7-afa3fb641b56	3.0	0.0	11.0	3.0	0.0	15.0
	chr8:11695000	0121a41f-9589-4b69-a1b3-e60247e79f33	24.0	12.0	15.0	5.0	8.0	24.0
	chr11:116963000	0124ae7c-db3b-428c-b0d8-3b1f44855f42	0.0	1.0	4.0	0.0	0.0	4.0
TLN1	ENSG00000137076.14	012683ea-5f15-43bd-848c-2f60d3f11ed2	18.0	11.0	6.0	13.0	6.0	4.0
	chr3:142283000	0126be10-b84f-49d0-b766-b6c10fe2e9b3	0.0	0.0	13.0	0.0	0.0	5.0
MYL5	ENSG00000215375.2	012b74ff-faf1-4b94-9519-16ba6c41987e	2.0	7.0	2.0	0.0	0.0	1.0
NME6	ENSG00000172113.4	012c6e27-544a-4f98-8691-03b274ddb0a5	0.0	2.0	2.0	0.0	1.0	0.0
	chr9:66676000	012d434b-b296-4522-9f8a-4ccfe8a475c5	0.0	2.0	7.0	0.0	0.0	0.0
PPIE	ENSG00000084072.12	012dc7e8-8e59-4510-8a36-adca98505ac8	19.0	9.0	9.0	7.0	3.0	11.0
IQCG	ENSG00000114473.9	012dc96b-8440-49f7-afa3-2492027257df	6.0	0.0	5.0	2.0	1.0	3.0
YWHAE	ENSG00000108953.12	012e90a3-d963-4df5-a776-6955439e4fe5	37.0	28.0	194.0	10.0	5.0	119.0
SLC39A14	ENSG00000104635.9	012fa026-a535-4ed7-8fce-f59f1994b511	2.0	0.0	24.0	0.0	0.0	9.0
	chr17:73139000	0130b22c-58c5-42d7-a169-06b8677000e2-2	1.0	1.0	4.0	0.0	0.0	2.0
	chr10:79395000	01337cd8-2db9-4550-8707-0396c6821c31	2.0	1.0	0.0	1.0	0.0	0.0
UBC	ENSG00000150991.10	0134756e-e777-4d86-bf4a-b448d1928567	1.0	1.0	3.0	2.0	0.0	2.0
	chr1:228371000	01360d89-17e7-42ef-ae17-86f7924c5aa5-2	9.0	4.0	8.0	5.0	2.0	6.0
	chr1:228371000	01360d89-17e7-42ef-ae17-86f7924c5aa5	0.0	5.0	2.0	2.0	0.0	1.0
	chr16:11862000	0136b5cc-09bb-43e2-813b-b3369fd01746	0.0	0.0	4.0	0.0	0.0	1.0
PTPN1	ENSG00000196396.5	01380d70-f010-4396-9f71-cc36b7c7bbfb	24.0	6.0	21.0	13.0	4.0	9.0
PRMT2	ENSG00000160310.12	013a2fd9-5169-42b6-9753-8f28bf89618b	1.0	4.0	3.0	2.0	1.0	1.0
UBXN1	ENSG00000162191.9	013a5301-4789-46d8-a0af-fbbe099c8e37	1.0	1.0	1.0	2.0	0.0	4.0
	chr7:92159000	013a6e51-c22a-43d3-a9a2-1d73d8865bdc-1	0.0	2.0	0.0	1.0	1.0	0.0
HNRNPA1	ENSG00000135486.13	013b2d29-2b78-4537-9576-51aeb3c28d15-1	14.0	18.0	39.0	10.0	9.0	26.0
HNRNPA1	ENSG00000135486.13	013b2d29-2b78-4537-9576-51aeb3c28d15	10.0	9.0	16.0	4.0	4.0	15.0
TBL2	ENSG00000106638.11	013be366-6b2d-4792-a719-e32115f2691d	3.0	2.0	24.0	2.0	1.0	7.0
	chr1:28834000	013be693-2999-4ec0-9641-0b8cfad62540-2	2.0	6.0	23.0	0.0	2.0	7.0
	chr8:101715000	013c8061-a602-4e97-a594-14797ceb643d	14.0	19.0	177.0	6.0	1.0	70.0
	chr17:17095000	013d3841-688e-4097-a198-e025f87989c8-1	2.0	3.0	0.0	0.0	2.0	0.0
NLN	ENSG00000123213.18	0140b3ef-6324-4340-afa8-3780c7329e7d	2.0	1.0	9.0	0.0	1.0	1.0
HSP90AB1	ENSG00000096384.15	0142c8ac-5b9a-4d1f-b96d-fd749bd490dd	28.0	26.0	62.0	13.0	7.0	32.0
	chr7:75553000	014459d3-bf0e-4c32-b836-c812a31b2627	0.0	1.0	1.0	0.0	0.0	2.0
	ENSG00000255508.3	01461d8e-1091-47fe-bff8-7e5d0c67f5b1	15.0	4.0	7.0	2.0	0.0	1.0
	chr1:206086000	0147056c-43b7-4384-bb89-5845b582896a	1.0	1.0	1.0	2.0	0.0	1.0
GNB2	ENSG00000172354.5	0147aa68-1657-4de4-8aa6-dcef62db2612	5.0	2.0	1.0	4.0	6.0	0.0
STAG3L3	ENSG00000174353.13	0149d4be-635f-46fe-93f3-a6d4993cc733	3.0	0.0	1.0	0.0	1.0	1.0
DNTTIP1	ENSG00000101457.8	014abd56-10f5-4306-856b-c2dd4c633daa	11.0	9.0	5.0	2.0	3.0	0.0
	chr16:31104000	014d133d-d12f-45f4-9ba8-5873fba650c0-2	1.0	0.0	0.0	2.0	0.0	0.0
NOSIP	ENSG00000142546.9	014e77ae-0b4a-4d06-9779-1e133d11c1fa	13.0	7.0	6.0	7.0	2.0	4.0
CDC42BPB	ENSG00000198752.5	014f3bb9-7939-41c6-a5dc-78ca6b16c76a	2.0	1.0	3.0	1.0	2.0	0.0
	chr1:152004000	01546b64-9d8e-4f44-bea3-7467288a29c5	28.0	17.0	30.0	12.0	5.0	10.0
RBFOX2	ENSG00000100320.18	01585ba2-a280-4d92-b296-fb2a28ba4246	5.0	2.0	4.0	0.0	4.0	0.0
	chrX:118589000	015942f9-e4d9-412b-8b87-d98256de219c	0.0	0.0	13.0	0.0	0.0	6.0
	chr12:13085000	015a2453-c022-4e65-8ddc-cadb3954f4ae	0.0	0.0	3.0	0.0	0.0	0.0
NIT1	ENSG00000158793.9	015a3034-52b4-48cb-afdf-1e5106c29af2	9.0	7.0	7.0	1.0	0.0	5.0
	chr7:26248000	015d3362-bd4d-4da0-97cf-c1a7babd5019-1	8.0	2.0	76.0	4.0	1.0	55.0
	chr15:49170000	015dd0ec-2e3a-4af5-8bdc-dc47e99654ac-1	141.0	115.0	127.0	94.0	142.0	209.0
HNRNPA2B1	ENSG00000122566.16	015ef633-e5d1-47f2-b878-56233d795dd9	9.0	11.0	12.0	8.0	9.0	17.0
FIBP	ENSG00000172500.8	01607226-ba98-4728-9ec7-fb12a56eef83	14.0	9.0	7.0	6.0	2.0	7.0
ANXA2	ENSG00000182718.12	01610137-a0a2-4195-aebe-2870ba4a8392	28.0	19.0	13.0	10.0	7.0	12.0
RPN2	ENSG00000118705.12	0161aba8-a642-4af3-8b79-4626f108422b-1	12.0	13.0	7.0	2.0	3.0	5.0
	chr21:44299000	0161c349-90e0-425b-b642-764ad20cafff	1.0	0.0	2.0	1.0	0.0	1.0
FARP1	ENSG00000152767.11	01628529-b469-4036-a4dd-eb49f14dd3dc	3.0	1.0	7.0	3.0	1.0	3.0
SMIM19	ENSG00000176209.7	01632c09-6c78-47ad-bafc-8008014068da	0.0	2.0	2.0	0.0	0.0	0.0
CDK5RAP1	ENSG00000101391.16	016414d7-5b11-4578-b8c1-e8c65d0e25ce	3.0	0.0	2.0	0.0	2.0	1.0
	chr10:115880000	01658652-002c-4556-9dc7-25575aca0644-1	2.0	0.0	5.0	0.0	1.0	1.0
NME1-NME2	ENSG00000011052.17	0167d2c1-ee0d-4b42-83ca-6546c0c2a5ad	30.0	30.0	20.0	12.0	6.0	9.0
THUMPD3	ENSG00000134077.11	016b9652-ea59-4aa9-b0cd-799c4e5a4c4d	5.0	4.0	5.0	2.0	1.0	7.0
PRDX1	ENSG00000117450.9	016b9c88-69dc-4c57-b38e-926df8aeda2e	3.0	0.0	2.0	1.0	1.0	3.0
	chr5:134190000	0171c7dc-17c9-4eef-98fc-23c74320addb-2	2.0	5.0	7.0	2.0	2.0	3.0
	chr5:134189000	0171c7dc-17c9-4eef-98fc-23c74320addb	19.0	11.0	8.0	2.0	10.0	9.0
OAZ1	ENSG00000104904.8	0172c8bc-d369-498c-8667-9736a346d104	29.0	18.0	14.0	6.0	6.0	13.0
CPM	ENSG00000135678.7	01743e0e-125e-4084-87db-02c5102815c1-1	3.0	3.0	6.0	3.0	0.0	0.0
NDUFC1	ENSG00000109390.7	01751fb0-299d-406c-8a13-c985443dacd0	19.0	16.0	7.0	7.0	2.0	1.0
	chr20:5975000	0177097b-eeab-447a-bde9-47bb6f1d9a34	1.0	0.0	2.0	0.0	0.0	2.0
RPLP0	ENSG00000089157.11	017a4013-6a1c-4095-8f49-d5a28ab07ed1	10.0	18.0	13.0	4.0	7.0	7.0
	chr18:4510000	017cd53e-a7eb-47af-8806-9d7fb5311c94	2.0	1.0	0.0	0.0	0.0	0.0
CSNK2A1	ENSG00000101266.12	0180312f-b6d3-44f8-9732-3cc57dd9ce37	2.0	2.0	7.0	2.0	0.0	1.0
PDLIM4	ENSG00000131435.8	0181533a-5e83-438b-8a37-dba3230b1625	26.0	16.0	7.0	4.0	8.0	5.0
ACTB	ENSG00000075624.9	0181df08-3662-4449-920c-80c8b9149bc0-1	43.0	17.0	39.0	12.0	16.0	13.0
ACTB	ENSG00000075624.9	0181df08-3662-4449-920c-80c8b9149bc0	415.0	218.0	307.0	115.0	89.0	213.0
SRGAP1	ENSG00000196935.4	01823030-aaf9-4196-a326-7737c07adddd	2.0	2.0	0.0	0.0	0.0	1.0
COPS6	ENSG00000168090.5	01825850-7069-49d5-8974-6708094eaab5	5.0	4.0	3.0	2.0	0.0	2.0
TMEM54	ENSG00000121900.14	0182f5c7-7505-4d25-aa9c-52dd51daf210	5.0	3.0	1.0	1.0	2.0	1.0
BMS1P10	ENSG00000237238.2	0184c734-2f99-46f4-a8a7-ab930549ea9f	1.0	4.0	4.0	2.0	0.0	4.0
	chr22:20815000	0184caf6-51a8-4efc-a7f3-b1b4d8264a0a	1.0	0.0	0.0	0.0	0.0	2.0
HROB	ENSG00000125319.10	01879f8c-8a53-49d2-a50b-1b811c34e97f	2.0	0.0	1.0	1.0	2.0	1.0
SHMT2	ENSG00000182199.6	0189cdb8-4231-44a6-94a8-6480d4aca04a	5.0	9.0	8.0	1.0	0.0	2.0
C1GALT1	ENSG00000106392.6	018a5903-4473-4f08-9fcc-76a20be122e6	1.0	0.0	0.0	0.0	0.0	1.0
FIS1	ENSG00000214253.4	018a6a83-ce7a-421a-a572-ec42db494e93	18.0	13.0	4.0	6.0	3.0	0.0
	ENSG00000212664.4	018fc110-5498-4993-894f-11a2cf28dd76-1	8.0	6.0	3.0	6.0	1.0	6.0
	chr15:71633000	018fc110-5498-4993-894f-11a2cf28dd76	0.0	1.0	0.0	0.0	1.0	0.0
	chr2:46809000	0193121c-70df-43e4-b101-ddf257ce3ec6	2.0	0.0	3.0	2.0	0.0	1.0
CIB1	ENSG00000185043.6	0193dcef-194c-4f04-953e-76f3c638d16b	45.0	45.0	27.0	12.0	6.0	17.0
CDV3	ENSG00000091527.11	01949862-51b3-47f5-97bb-f4ccc9d49338	11.0	9.0	200.0	3.0	3.0	64.0
CMC1	ENSG00000187118.8	0194d403-d1ef-4549-bfff-1980ae4c170b	0.0	1.0	1.0	1.0	1.0	1.0
SLC25A6	ENSG00000169100.8	01951f3c-4ba7-4a61-8038-a55074d3716f-1	11.0	6.0	5.0	2.0	1.0	3.0
SLC25A6	ENSG00000169100.8	01951f3c-4ba7-4a61-8038-a55074d3716f-2	0.0	0.0	1.0	0.0	2.0	0.0
SLC25A6	ENSG00000169100.8	01951f3c-4ba7-4a61-8038-a55074d3716f	33.0	12.0	13.0	5.0	8.0	8.0
SRP9	ENSG00000143742.8	0196a6a5-d295-4bbd-81a5-ea99677d2aa2	7.0	5.0	6.0	1.0	1.0	9.0
MIR205HG	ENSG00000230937.5	0196dc21-cbaa-4e8e-b7c4-76af8c1a8a9c	12.0	11.0	12.0	4.0	1.0	11.0
	chr11:47495000	019725b0-230e-479e-86d5-f9caeaf77e9f-1	2.0	3.0	1.0	0.0	0.0	1.0
	chr9:133762000	019982cb-36a4-45a2-a716-cdd9e1ebf91d-1	10.0	6.0	16.0	6.0	1.0	16.0
	chr4:8207000	019b1c4f-a9f6-4279-83f4-0884caaa8384-2	3.0	3.0	7.0	2.0	1.0	0.0
CENPX	ENSG00000169689.10	01a01690-d6a9-4aa3-8cdd-d9a6f0517550	3.0	5.0	2.0	1.0	0.0	0.0
MBD1	ENSG00000141644.13	01a0614b-ef17-46c8-bbbd-4d10913912c1	5.0	6.0	6.0	1.0	0.0	4.0
	chr3:151512000	01a105a6-dabf-4abb-9ce3-1477701d15d8	0.0	1.0	1.0	1.0	0.0	0.0
	chr17:45760000	01a26f4c-6bdc-4e37-82d7-335f8b4e457d-1	14.0	18.0	102.0	3.0	4.0	61.0
FBXW11	ENSG00000072803.13	01a4df17-81dd-4369-8ea6-9b871edffca7	5.0	2.0	1.0	1.0	2.0	3.0
	ENSG00000108270.6	01a62b17-f449-4587-bc3a-4836f503ac9e	4.0	0.0	1.0	0.0	1.0	1.0
BSCL2	ENSG00000168000.10	01a70767-75de-42ed-a2a4-5ac62b891ee6	4.0	6.0	2.0	4.0	0.0	4.0
	chr8:37926000	01a7817b-3eac-4c78-9eb7-71ef3ea6e46c-1	0.0	0.0	2.0	0.0	0.0	1.0
	chr8:37925000	01a7817b-3eac-4c78-9eb7-71ef3ea6e46c	0.0	0.0	3.0	0.0	0.0	0.0
	chr3:149469000	01abf91e-4a86-482d-aa67-5db384a23d45-2	0.0	0.0	0.0	1.0	1.0	0.0
	chr3:149469000	01abf91e-4a86-482d-aa67-5db384a23d45	7.0	9.0	2.0	2.0	0.0	1.0
	chr7:128502000	01ac3d72-942a-4bf6-913c-c131c7adf797	0.0	0.0	2.0	0.0	1.0	2.0
NAV1	ENSG00000134369.11	01aff783-9efb-40e3-a892-c536f1981cd8	3.0	2.0	2.0	0.0	0.0	4.0
	chr9:2843000	01b0b1a8-33ef-4878-8ac5-ff8d613383a4-1	1.0	3.0	1.0	1.0	0.0	1.0
	chr19:45383000	01b123e4-2dc9-4601-afa8-e5870cd20e9b	0.0	0.0	3.0	0.0	0.0	2.0
ELOVL1	ENSG00000066322.8	01b3f9c6-9d36-4ad9-b7ab-28468f042263	3.0	3.0	12.0	0.0	1.0	7.0
	chr17:48163000	01b48d48-4d29-4233-bb64-36139c6cef74	0.0	1.0	1.0	1.0	2.0	2.0
	chr9:32540000	01b4d2fb-cdd9-49c2-9d84-a7e84f20cae0-3	4.0	2.0	11.0	1.0	1.0	3.0
DNAJC8	ENSG00000126698.6	01b70bfe-5c4b-48d3-8ed0-73178be74adf	3.0	5.0	5.0	1.0	1.0	1.0
DDRGK1	ENSG00000198171.8	01b77e54-2ffe-4c07-a683-dcb380a530bb-1	25.0	11.0	3.0	4.0	6.0	7.0
DDRGK1	ENSG00000198171.8	01b77e54-2ffe-4c07-a683-dcb380a530bb	25.0	12.0	1.0	4.0	2.0	3.0
	chr10:99473000	01b8025b-ae23-40fd-8af4-e2602c32e733-1	0.0	1.0	0.0	0.0	1.0	1.0
	chr10:99475000	01b8025b-ae23-40fd-8af4-e2602c32e733	0.0	2.0	0.0	0.0	0.0	1.0
MARS1	ENSG00000166986.8	01b97d54-d71b-42a5-9db4-aa713bc8bd31	4.0	7.0	16.0	0.0	1.0	2.0
DUS1L	ENSG00000169718.13	01ba10c4-90a1-465c-b1ce-2b76f3480c52	16.0	14.0	14.0	3.0	4.0	7.0
ADSL	ENSG00000239900.7	01ba2700-b473-4659-be8b-9c6916039e1e	3.0	2.0	3.0	3.0	1.0	7.0
SAP30BP	ENSG00000161526.10	01bbbb40-dddb-4a21-8295-5f2cdb8c8d69	3.0	1.0	5.0	0.0	0.0	1.0
	chr5:134074000	01bdd6a8-e88c-4f4b-9c93-34b33e0c2c52	9.0	4.0	6.0	5.0	5.0	7.0
	chr19:46023000	01c064f1-b7e1-4bfe-b903-2ac3ae22f5f4-1	1.0	1.0	2.0	1.0	2.0	2.0
SMAD5	ENSG00000113658.12	01c11ac9-160f-4bcc-b7e5-f4b20e45fcee	3.0	0.0	9.0	1.0	0.0	3.0
	chr2:107313000	01c2b3f7-d451-4147-a5ee-2d2bd20dfb0d	2.0	5.0	2.0	0.0	1.0	1.0
CD59	ENSG00000085063.10	01c2d95b-f145-4238-9d6e-109a399827ec	73.0	75.0	61.0	38.0	7.0	35.0
TRIP10	ENSG00000125733.13	01c46bbd-98e7-4e45-a932-784566a2edeb	17.0	8.0	11.0	5.0	4.0	7.0
ANGEL2	ENSG00000174606.8	01c8a529-9d29-4236-996e-c58580297da9-1	2.0	3.0	4.0	0.0	1.0	1.0
	chr5:177559000	01c9bda9-332f-494c-8277-e72f2b6860a1	1.0	3.0	7.0	0.0	0.0	1.0
PFN1	ENSG00000108518.7	01cb3817-281f-48f3-a128-92b4359901b0	232.0	166.0	97.0	160.0	58.0	69.0
	chr2:24285000	01cc6fdc-72aa-4ebe-8959-5d3c4f7f2aed	7.0	2.0	4.0	2.0	1.0	0.0
ELP2	ENSG00000134759.9	01ccc187-5592-4c0b-8682-c6bdd2c53f85	1.0	2.0	6.0	2.0	1.0	3.0
	chr9:69712000	01cd199b-a462-439b-bc2a-9012e5ad3ab3	1.0	2.0	4.0	0.0	1.0	1.0
SGO1	ENSG00000129810.10	01cd430c-00b9-41d9-843e-200a6626592b	1.0	1.0	0.0	0.0	0.0	2.0
NUP93	ENSG00000102900.8	01d1758c-5fc3-485f-bcfb-80cb299591eb	6.0	0.0	6.0	5.0	1.0	6.0
TRIM26	ENSG00000234127.4	01d23469-017e-4cb9-8aef-c602fcc9bc20	16.0	19.0	34.0	9.0	3.0	8.0
PAM	ENSG00000145730.16	01d47cab-617c-416c-b4cb-47cb0e485601	2.0	2.0	0.0	0.0	1.0	2.0
CIB1	ENSG00000185043.6	01d51c46-30e9-4a7b-84bd-efbac24218db	6.0	4.0	3.0	1.0	0.0	1.0
CENPS-CORT	ENSG00000251503.3	01dba22a-d3f4-48e3-ab0b-111ecea14b2e	6.0	3.0	4.0	4.0	0.0	6.0
EIF2S3	ENSG00000130741.6	01dcffe9-af23-440b-9768-dc508d5b9251	1.0	0.0	0.0	0.0	1.0	0.0
PPIL3	ENSG00000240344.4	01dd21f6-7285-463c-ab95-84fbdeab0802	0.0	0.0	3.0	0.0	1.0	4.0
	chr17:29057000	01dd6eb2-a931-4d69-bed1-513f0e9afbe2-1	1.0	2.0	0.0	0.0	0.0	1.0
	chr17:29057000	01dd6eb2-a931-4d69-bed1-513f0e9afbe2	3.0	0.0	0.0	0.0	0.0	0.0
N4BP2L2	ENSG00000244754.4	01dd9e5e-8e36-403a-8769-f8aada3acfb6	1.0	1.0	1.0	1.0	2.0	3.0
AGBL5	ENSG00000084693.11	01e16b1a-dbd8-4946-93fe-b50060a6c303	1.0	2.0	2.0	1.0	1.0	3.0
	chr7:48150000	01e1f7fc-e8c0-4b48-8401-13ceb5c0ae3a	1.0	0.0	3.0	1.0	0.0	0.0
SLC35F2	ENSG00000110660.10	01e261ca-eba3-42e5-a3be-df52727b1ff4	21.0	16.0	56.0	3.0	5.0	29.0
S100A2	ENSG00000196754.6	01e5664f-5960-405c-a32f-9a8d4d813663	56.0	22.0	16.0	17.0	17.0	18.0
STK10	ENSG00000072786.8	01e5fdf6-72bd-4ea4-942e-8bb33e7eb558	27.0	25.0	44.0	13.0	6.0	27.0
GPCPD1	ENSG00000125772.8	01e6b245-b89b-43cb-bf4a-c658ece07090	1.0	0.0	6.0	0.0	0.0	1.0
HSP90AB1	ENSG00000096384.15	01e98518-5bab-4657-b76c-dc7f19ac9043	37.0	27.0	86.0	12.0	9.0	66.0
MIOS	ENSG00000164654.11	01e9c597-7508-4a43-a8ba-bde71559f7ab	3.0	1.0	6.0	1.0	3.0	1.0
SERPINE1	ENSG00000106366.7	01ececa2-b0b0-4282-ad24-6616fb2758fb-1	11.0	2.0	3.0	2.0	3.0	5.0
SERPINE1	ENSG00000106366.7	01ececa2-b0b0-4282-ad24-6616fb2758fb	93.0	18.0	18.0	12.0	61.0	50.0
NOP16	ENSG00000048162.15	01eda4bc-3052-40f2-83a2-5ac5068343e5	7.0	4.0	4.0	2.0	1.0	2.0
SRPRB	ENSG00000144867.7	01ee83fa-9e5b-4631-a90d-11e0ebe7edec	31.0	47.0	98.0	13.0	7.0	26.0
ADRM1	ENSG00000130706.8	01f198a9-ecbe-4e41-a627-4b70d90b78c7-1	3.0	1.0	1.0	3.0	1.0	0.0
ADRM1	ENSG00000130706.8	01f198a9-ecbe-4e41-a627-4b70d90b78c7	11.0	5.0	7.0	7.0	1.0	7.0
CFLAR	ENSG00000003402.15	01f2876e-304a-4b4c-9f08-25d4527dded2	10.0	7.0	17.0	1.0	1.0	10.0
	chr5:14509000	01f3e411-48de-48d2-8e46-50b5ad7807bf-1	4.0	3.0	9.0	1.0	2.0	2.0
	chr5:77655000	01f7bdd2-1b47-4ff8-8da1-4bb306150e29	1.0	1.0	2.0	1.0	0.0	0.0
	chr19:39421000	01f8acc2-38eb-4926-a6c5-60a3c57a4770	9.0	4.0	6.0	2.0	0.0	5.0
	chr1:92539000	01fa2adc-5657-4aa8-8be4-fba58a6712c4-2	6.0	3.0	8.0	0.0	3.0	6.0
	chr10:120068000	01fbf5d4-f1c8-4774-8653-414a96d37aba	1.0	1.0	12.0	0.0	1.0	2.0
GAPDH	ENSG00000111640.10	01fcc105-ccca-4e68-a109-fc4c670b8ea0	88.0	49.0	65.0	55.0	30.0	61.0
RBM22	ENSG00000086589.7	01ff44c5-b8ee-44f4-aef9-7f281fe5fb8a	7.0	3.0	8.0	1.0	2.0	5.0
NDUFS8	ENSG00000110717.6	02000cc1-e5b9-434f-bc1e-e594652b6fd9-1	24.0	16.0	8.0	17.0	4.0	9.0
NDUFS8	ENSG00000110717.6	02000cc1-e5b9-434f-bc1e-e594652b6fd9	33.0	22.0	27.0	17.0	5.0	5.0
	chr5:82348000	0201f6d2-77ee-46bb-af19-3af31bb7659d-1	0.0	3.0	4.0	0.0	1.0	3.0
RACK1	ENSG00000204628.7	02027c75-72fd-4e47-b6d4-0e2f428faf28	2.0	3.0	4.0	2.0	0.0	5.0
TMEM205	ENSG00000105518.9	0202bf07-1d25-49f8-bb32-15f53b71530f	2.0	1.0	4.0	2.0	1.0	1.0
SLC50A1	ENSG00000169241.13	0203a9ff-cf38-494f-98f5-94df3e9e2954	5.0	3.0	3.0	2.0	1.0	2.0
PLEK2	ENSG00000100558.4	0204d971-f2ff-420b-996f-3ce9049ca538	10.0	7.0	5.0	0.0	1.0	3.0
ITGB4	ENSG00000132470.9	02055bcf-6178-4e95-97c8-719c09b3cee0	6.0	2.0	5.0	1.0	0.0	3.0
DGKD	ENSG00000077044.5	02058fe9-0c26-43cf-98c0-d141c785310d	1.0	2.0	2.0	0.0	0.0	3.0
MYL6P3	ENSG00000227173.1	02089ab2-7d0b-400d-a0f7-bc4b75e9841e	5.0	1.0	3.0	2.0	2.0	1.0
RFC4	ENSG00000163918.6	0208ad06-1c1e-4a8a-95de-ce991c33c440	1.0	0.0	3.0	0.0	0.0	3.0
ESS2	ENSG00000100056.7	02097941-e465-4e74-a345-51f811644242	8.0	5.0	2.0	2.0	2.0	2.0
TMEM156	ENSG00000121895.7	0209d9bf-6e5d-442b-8d25-a485bc0e6747	5.0	2.0	7.0	2.0	2.0	5.0
DERL2	ENSG00000072849.6	020b6019-c82d-4388-bdb2-c38d446372ff	1.0	2.0	2.0	0.0	0.0	2.0
MRPL22	ENSG00000082515.12	020ba5a5-46cc-49af-9011-f2353058fa71	13.0	19.0	2.0	9.0	1.0	3.0
	chr1:233807000	020c44a9-22d1-4629-921c-a73425f6a921	8.0	6.0	5.0	0.0	0.0	2.0
PPIA	ENSG00000196262.9	020ce862-fdef-4c9a-bac8-893d52375222	12.0	7.0	4.0	6.0	2.0	13.0
MFAP2	ENSG00000117122.9	020d37a4-8781-412c-aa32-eb4c039c10ff	4.0	2.0	0.0	1.0	2.0	0.0
TIMMDC1	ENSG00000113845.5	020dd783-b7f6-4a7f-9ce8-1e7a2d1c336d	2.0	1.0	4.0	2.0	1.0	1.0
	chr5:145316000	020e27f1-ca96-46c6-85d6-15c58eb56940	2.0	4.0	2.0	0.0	0.0	1.0
PPP1R14B	ENSG00000173457.6	021077a1-301b-4b64-a312-2e55aefcd5ca	36.0	20.0	16.0	16.0	9.0	10.0
	chr15:85747000	0211049c-4e87-42a4-9925-f5e1d76dd00f-3	0.0	4.0	1.0	2.0	1.0	0.0
	chr15:85746000	0211049c-4e87-42a4-9925-f5e1d76dd00f	2.0	0.0	2.0	0.0	1.0	2.0
BABAM1	ENSG00000105393.11	02113ea0-ce0e-4b78-9e27-cebdb7721073	18.0	11.0	11.0	11.0	4.0	12.0
TMEM219	ENSG00000149932.12	02123b32-1cbf-4cf2-aaa9-a560b3586b75	12.0	9.0	2.0	3.0	3.0	2.0
	chr8:22993000	021279ba-bf2f-400e-98c0-7ae3a84145cb	2.0	3.0	0.0	2.0	2.0	5.0
NONO	ENSG00000147140.11	0214cdf9-d26e-43ba-ba99-4745777bae84	17.0	21.0	121.0	19.0	2.0	87.0
LAPTM4A	ENSG00000068697.6	02175e34-c31d-4176-9ee9-54273090a7a6	11.0	3.0	13.0	2.0	2.0	4.0
	ENSG00000248161.1	0219b3b4-ff88-41e8-8910-70eeb4f210ee	1.0	2.0	1.0	0.0	0.0	0.0
	chr4:44965000	021a9526-f640-43ea-8233-25999d4f9b7f	1.0	2.0	3.0	0.0	0.0	1.0
PDCD2	ENSG00000071994.6	021a9918-9c22-437a-a198-d63dafc684c7	11.0	0.0	2.0	3.0	1.0	2.0
PIGV	ENSG00000060642.6	021f0e98-019c-4ed9-93dd-4a6e5a4ac35d	11.0	2.0	5.0	1.0	1.0	2.0
SPECC1	ENSG00000128487.12	02200aef-178e-4a20-9570-5cb360762bac	2.0	4.0	2.0	0.0	0.0	1.0
RPS10P3	ENSG00000217716.3	0220be1f-d7ae-4d77-b537-e3a8bfe6daac	2.0	3.0	1.0	2.0	1.0	0.0
POLD2	ENSG00000106628.6	0221f61a-62df-4a28-8f64-acc553fdfc30	3.0	2.0	3.0	1.0	2.0	1.0
	ENSG00000243225.2	02228bf0-897e-4048-9f99-8350ddd67a73-2	2.0	2.0	3.0	0.0	0.0	3.0
	ENSG00000243225.2	02228bf0-897e-4048-9f99-8350ddd67a73	15.0	13.0	15.0	4.0	3.0	9.0
S100A14	ENSG00000189334.4	02247824-e939-4514-aefd-00a29b7c2d5d	28.0	18.0	18.0	8.0	5.0	14.0
	chr2:187629000	0224feeb-f360-4076-af4a-4130175e2174	0.0	1.0	31.0	0.0	0.0	16.0
	chr7:143548000	0225525b-c1d5-4065-b1d3-fc3dc693f4d9	4.0	3.0	24.0	2.0	1.0	25.0
CTTN	ENSG00000085733.11	022859f8-13cd-429d-8549-838a2327832a	31.0	21.0	71.0	10.0	3.0	48.0
VDAC3	ENSG00000078668.9	022c053f-dbf8-4e39-a1f4-75b641607358	13.0	9.0	8.0	4.0	4.0	7.0
SEC22C	ENSG00000093183.9	022c6d2c-3751-4549-b59a-042455bd6c53	2.0	4.0	4.0	1.0	0.0	4.0
KCTD20	ENSG00000112078.9	022d5a6b-dbc7-47ec-8079-dc93d3503bfe	4.0	2.0	2.0	3.0	1.0	2.0
S100A6	ENSG00000197956.5	022d7cf8-a4e3-4933-8ade-12f48de1f0b1	32.0	23.0	26.0	5.0	9.0	14.0
ZNF446	ENSG00000083838.11	022d95c3-fa33-48c2-b347-6b15fa792617-2	6.0	3.0	3.0	2.0	2.0	2.0
RPL19	ENSG00000108298.5	022fb09f-d5b8-44d6-97a9-2d3b3cdd4904	43.0	30.0	18.0	32.0	12.0	13.0
WDR54	ENSG00000005448.12	02302677-2177-486f-b67f-4046ee845af8	3.0	3.0	5.0	1.0	0.0	3.0
CCHCR1	ENSG00000204536.9	02328c96-ebf6-435c-82e7-0fc1a7750f40	1.0	1.0	1.0	1.0	0.0	2.0
CYTOR	ENSG00000222041.6	02349eeb-3819-45a1-8d55-f546109a194c	7.0	3.0	5.0	1.0	0.0	2.0
RPL3	ENSG00000100316.11	0236280d-e82c-4d1a-af3b-b036112a1719	66.0	53.0	58.0	27.0	16.0	47.0
ARL6IP4	ENSG00000182196.9	02363a18-6784-4ee1-a4bf-4baa4e19b778-1	8.0	4.0	6.0	4.0	4.0	9.0
ARL6IP4	ENSG00000182196.9	02363a18-6784-4ee1-a4bf-4baa4e19b778	8.0	5.0	4.0	7.0	4.0	4.0
NUBP2	ENSG00000095906.12	023b7c7d-a047-4786-be82-c82a80294dc3	2.0	0.0	3.0	1.0	3.0	1.0
TMEM14A	ENSG00000096092.5	023e2aad-6d6f-415d-a7de-b7fc3a5f5847	0.0	0.0	1.0	1.0	0.0	0.0
PRDX5	ENSG00000126432.9	02406bec-e5c5-4714-b207-272091c60820	32.0	30.0	11.0	24.0	9.0	12.0
TNNT1	ENSG00000105048.12	0240fadb-3e4b-4bc0-a4dc-6a4025212f0d	5.0	4.0	0.0	0.0	0.0	0.0
STAP2	ENSG00000178078.7	0241bf60-fdfc-493e-9c01-db5fb7a87f24	1.0	1.0	2.0	1.0	0.0	1.0
RAET1E	ENSG00000164520.7	0241dfec-637f-454c-a0c1-ed7f9c171d2a-1	6.0	0.0	10.0	0.0	0.0	3.0
UBL7	ENSG00000138629.11	02422028-c5ea-4125-97cf-0af226cb9383	1.0	3.0	0.0	1.0	0.0	2.0
STYXL1	ENSG00000127952.12	02422d2f-39dc-4496-b4dc-e575e9a7d3de	5.0	3.0	1.0	1.0	0.0	0.0
	chr10:75538000	02450725-fc25-422b-a241-b4328a10ee1a-1	10.0	8.0	39.0	5.0	4.0	59.0
	chr7:75625000	02454dc2-1120-4fc4-a42b-17e9fd4c65f3	0.0	0.0	3.0	0.0	0.0	0.0
PDLIM5	ENSG00000163110.10	0245a733-f7eb-48c9-97da-57464fa5995e	4.0	11.0	4.0	2.0	0.0	3.0
DHX30	ENSG00000132153.10	0246b198-7bda-4218-abf5-81eff5afc772	33.0	24.0	40.0	9.0	9.0	16.0
SERPINF2	ENSG00000167711.9	024a1a8a-daf4-4aa4-907d-f01296bcca4d	12.0	7.0	4.0	6.0	3.0	1.0
RPLP0	ENSG00000089157.11	024adea3-37e0-4a85-9eff-fa167f42dcfb	129.0	74.0	39.0	71.0	29.0	43.0
RPS14	ENSG00000164587.7	024b4ed1-36f1-4e02-b486-39bc0c5950a6-1	34.0	36.0	22.0	12.0	7.0	13.0
RPS14	ENSG00000164587.7	024b4ed1-36f1-4e02-b486-39bc0c5950a6	25.0	20.0	19.0	14.0	2.0	8.0
UPP1	ENSG00000183696.9	024b542a-1668-4504-990f-50af6191c68a	162.0	113.0	102.0	20.0	19.0	20.0
CREB3	ENSG00000107175.6	024c57ee-32f2-45b8-ab43-1ca2b46ce5da	10.0	2.0	5.0	3.0	1.0	4.0
IFRD2	ENSG00000214706.6	024e3855-1dd3-4a75-9f26-ad936653af1f	3.0	0.0	1.0	0.0	4.0	0.0
	chr7:66018000	024ffc9a-0584-4e0e-9c7b-625ef5efed8c	10.0	4.0	15.0	1.0	3.0	6.0
ZYX	ENSG00000159840.11	0251e5c4-55d9-488d-8d76-fdfca61d2d4b	10.0	8.0	10.0	15.0	5.0	12.0
	chr1:203655000	025a6372-fbae-4ce0-91a0-f2fe8f689277	1.0	0.0	1.0	0.0	0.0	1.0
PNP	ENSG00000198805.7	025aaec3-219e-40b9-9728-7bf65d510919	7.0	5.0	9.0	2.0	0.0	6.0
	ENSG00000108294.4	025b048a-d02f-4caa-9b5d-7aaa9dfc4b00	9.0	14.0	6.0	4.0	1.0	5.0
	chr9:33830000	025cc967-5cad-4ed5-9bb3-f5b706ea7301	0.0	0.0	1.0	0.0	1.0	2.0
NUBP2	ENSG00000095906.12	02600395-9019-4d1f-9554-5cc91c43a924	2.0	2.0	1.0	2.0	2.0	2.0
AMZ2	ENSG00000196704.7	02610630-640f-4d83-8f74-8a412accef80-1	2.0	0.0	3.0	1.0	1.0	4.0
RP9P	ENSG00000205763.9	02617361-a103-46f7-86e0-706a951eb871	7.0	7.0	1.0	2.0	1.0	0.0
KRT5	ENSG00000186081.7	0262687f-c8b8-46bc-ba9f-59b3d29d5d9b	11.0	7.0	7.0	13.0	1.0	5.0
POLM	ENSG00000122678.10	0263a270-0e02-4eb5-a1b0-d3ea5605e42a	6.0	2.0	8.0	5.0	3.0	4.0
	chr2:32138000	0267cedd-217d-4b33-8ad8-a4a5b8cdb887	0.0	1.0	4.0	0.0	0.0	6.0
NOP16	ENSG00000048162.15	026a988c-0285-4c23-9474-086cd12a7998	10.0	10.0	17.0	1.0	0.0	5.0
WDR13	ENSG00000101940.13	026c1a14-44a4-44ec-bf7b-6f3f1e767019	9.0	3.0	3.0	0.0	3.0	0.0
	chr7:74137000	026d6648-35db-4eef-bf5d-e44172ebb196	1.0	1.0	1.0	0.0	0.0	0.0
PSME2	ENSG00000100911.9	026f1f4a-b8a2-4114-bf4d-112101e956f4	1.0	4.0	1.0	4.0	0.0	4.0
NRP1	ENSG00000099250.13	026f439b-c583-4ac5-8553-a7da0348c731	2.0	1.0	10.0	0.0	0.0	2.0
CCDC159	ENSG00000183401.7	0270597e-93ed-4f19-9fbd-df139afb3197	3.0	3.0	5.0	5.0	1.0	3.0
	chr8:27140000	02706000-fe9d-43d0-a169-7a7662b4aab8	10.0	8.0	82.0	1.0	3.0	31.0
	chr11:132205000	027319e2-4b50-403b-93be-96090869bbd2-1	1.0	2.0	24.0	0.0	0.0	5.0
	chr3:113341000	027443aa-637d-47fa-8ef1-80ef1faead45	0.0	2.0	3.0	0.0	0.0	0.0
CCNI	ENSG00000118816.5	0277665c-d27e-495f-afc2-29c704f06986	13.0	15.0	13.0	6.0	6.0	11.0
SAAL1	ENSG00000166788.5	027844cc-e334-4ac4-be8a-84db4c59c5de	2.0	2.0	1.0	0.0	2.0	2.0
EMC4	ENSG00000128463.8	02793b49-fd61-4d1c-bace-53b25edb70a7	5.0	5.0	3.0	1.0	1.0	1.0
	chr2:9522000	02799ad3-1360-409b-b2df-4436a0002ac8	0.0	0.0	3.0	0.0	0.0	1.0
TMCO1	ENSG00000143183.12	027b2eb7-3fa9-497e-bd5f-953e6c75ceb2	2.0	5.0	15.0	0.0	8.0	15.0
	ENSG00000242474.1	027dce53-35d1-488e-a2b2-3c536c65ef52	1.0	0.0	0.0	0.0	2.0	1.0
TPM3	ENSG00000143549.15	027fd095-8700-4c90-863e-a99374d40160	3.0	3.0	5.0	3.0	1.0	3.0
SLC35B1	ENSG00000121073.9	0280e052-ab03-4da6-a837-c34327cdcb72	4.0	1.0	1.0	0.0	1.0	1.0
	chr22:41460000	028269d1-4d5b-4c0d-9de7-0b7f37ef595b-2	12.0	6.0	1.0	3.0	4.0	1.0
	ENSG00000237214.2	028269d1-4d5b-4c0d-9de7-0b7f37ef595b	16.0	9.0	1.0	4.0	4.0	2.0
DGKA	ENSG00000065357.15	028337b7-cadf-4e11-bff7-e52c0194b58e	4.0	7.0	9.0	5.0	5.0	8.0
DXO	ENSG00000204348.5	0284c16a-834f-4710-8253-e2335ad693f7	5.0	2.0	2.0	0.0	0.0	0.0
TWF2	ENSG00000247596.4	0284fc64-a668-4191-97cb-9c6b68cd48c7	15.0	5.0	9.0	3.0	2.0	5.0
	chr10:24872000	0288243c-028f-47e5-bd58-37dacaea8143	6.0	5.0	1.0	0.0	1.0	1.0
CCT3	ENSG00000163468.10	02897564-3d8c-4701-96e6-7e8e4da2c04b	12.0	7.0	13.0	4.0	1.0	8.0
MCFD2	ENSG00000180398.7	028fd2cf-2e5b-4967-9af1-9a7091702963	0.0	1.0	1.0	1.0	1.0	0.0
TAX1BP3	ENSG00000213977.3	02908ba5-3176-4033-b816-62871ec917d4	21.0	8.0	6.0	6.0	6.0	6.0
METTL23	ENSG00000181038.9	0290a33b-eb66-4a91-b985-77ea5f0cbcc0	0.0	0.0	3.0	3.0	3.0	0.0
CENPO	ENSG00000138092.6	0291ea8a-9123-4f7c-8c2d-ec8c01beda34	1.0	0.0	1.0	3.0	1.0	6.0
	chr4:6719000	0292bd56-04c9-4b8e-8786-80393d83ffb5-1	2.0	4.0	4.0	0.0	0.0	5.0
	chr16:21487000	029349ce-9050-4a63-b019-fcc14de4630d	0.0	0.0	4.0	0.0	0.0	0.0
HOOK3	ENSG00000168172.4	02935f70-8fed-47b1-9c68-01da395bf25c	2.0	0.0	1.0	0.0	0.0	0.0
	chr5:140050000	02946d66-9b2a-4aa7-b751-910f2a362745-3	15.0	17.0	35.0	5.0	7.0	16.0
CASP4	ENSG00000196954.8	0297128e-49cd-470f-8155-df8e6c9e8048	1.0	1.0	9.0	0.0	1.0	3.0
SLC35B1	ENSG00000121073.9	0297ad79-738c-45c1-bea2-f220ab57189b	5.0	3.0	5.0	2.0	0.0	4.0
KLHL5	ENSG00000109790.12	029876a1-076e-4e7b-88e1-cffe5c0fb821	1.0	0.0	2.0	0.0	2.0	1.0
MTERF3	ENSG00000156469.4	0299c74c-cfdd-40ae-a2e8-a67f5815b61d	1.0	0.0	1.0	1.0	0.0	8.0
C7orf50	ENSG00000146540.10	0299fe66-a2db-45eb-a1d5-5b3005afc121	6.0	7.0	3.0	5.0	2.0	3.0
HSPA9	ENSG00000113013.8	029c27c2-f458-4f78-902b-8eaee68a3793	11.0	6.0	17.0	2.0	1.0	7.0
NAT9	ENSG00000109065.7	029d6bf6-d0a2-49f3-8629-bebfa45f15b7	2.0	4.0	2.0	1.0	0.0	2.0
	chr22:46000000	029da23c-4bc3-49ca-b3f4-7ab05110c2ce	0.0	1.0	1.0	1.0	0.0	0.0
ZNF232	ENSG00000167840.9	029e6644-e7a8-4210-b0ae-571e9a849138	1.0	1.0	1.0	0.0	0.0	1.0
PDCD6	ENSG00000249915.3	029fd3aa-a033-4dbe-a8ab-3dbe98c1588d-1	7.0	9.0	7.0	3.0	1.0	5.0
PDCD6	ENSG00000249915.3	029fd3aa-a033-4dbe-a8ab-3dbe98c1588d	7.0	5.0	3.0	1.0	0.0	1.0
MRPL4	ENSG00000105364.9	02a0a252-5fef-4668-a589-c7c3d4bc0b68	8.0	3.0	6.0	3.0	1.0	2.0
UPP1	ENSG00000183696.9	02a28f1e-1ebc-4746-9c30-fb9cf74acaec	28.0	31.0	20.0	2.0	0.0	0.0
SNHG12	ENSG00000197989.9	02a33beb-84d1-41dc-8043-fee2a07a138f	4.0	5.0	3.0	0.0	0.0	0.0
EIF3H	ENSG00000147677.6	02a33d1b-5b55-4a72-b38e-05637e088d67	5.0	10.0	4.0	2.0	2.0	3.0
DMKN	ENSG00000161249.16	02a48978-a2ef-4097-ab2d-eb18c0a6ee04	2.0	0.0	3.0	2.0	0.0	0.0
JUP	ENSG00000173801.12	02a54284-2752-4287-902c-c0219152050b	8.0	12.0	2.0	7.0	3.0	3.0
CLTB	ENSG00000175416.8	02a5479f-83ec-4540-b8c2-d96ce213d2ee	13.0	25.0	11.0	12.0	1.0	5.0
HMBOX1	ENSG00000147421.13	02a94ce2-2a73-45ec-8402-8c565cba7eaf	0.0	1.0	1.0	0.0	1.0	3.0
	chr17:75211000	02a95e56-4e0d-477f-b694-7e0758ec6870	5.0	7.0	14.0	2.0	0.0	5.0
	chr14:105477000	02b046da-dd6d-42bf-8aa5-c949309567e9-1	10.0	5.0	6.0	0.0	0.0	2.0
	chr14:105476000	02b046da-dd6d-42bf-8aa5-c949309567e9-2	22.0	11.0	28.0	3.0	5.0	10.0
RPL35	ENSG00000136942.10	02b0c273-4c4f-4757-92b0-a51100eced63	119.0	134.0	50.0	19.0	17.0	25.0
	chr7:104713000	02b0f313-6c03-410a-aaae-36e72e0a60b3-1	0.0	1.0	0.0	0.0	0.0	1.0
DPM2	ENSG00000136908.13	02b49b39-5c8d-46db-a008-22951669958f	7.0	3.0	2.0	2.0	1.0	3.0
	ENSG00000267645.1	02b4c38a-0f16-47d6-84f0-c0d3729c4468	2.0	0.0	1.0	0.0	0.0	1.0
	chr7:102115000	02b707e9-44b2-4dd5-ab12-450d1c4c1740-2	3.0	0.0	1.0	0.0	0.0	3.0
TRMT112	ENSG00000173113.2	02ba0e79-4a3c-458d-8a1e-78ac8ea28737	0.0	2.0	0.0	2.0	1.0	0.0
COQ4	ENSG00000167113.6	02ba81e9-a241-4ed8-933f-5e1575376ca0	4.0	3.0	4.0	5.0	0.0	1.0
	chr1:205686000	02bc9254-68ef-49a0-bea6-7589f0594922	46.0	59.0	6491.0	42.0	34.0	4423.0
TWF2	ENSG00000247596.4	02bd28c6-8c58-4df8-830b-cb5f54e8036f	8.0	6.0	7.0	2.0	0.0	7.0
PHB2	ENSG00000215021.4	02be55fa-780e-4fda-a019-8c4633a67a32	15.0	7.0	6.0	7.0	1.0	2.0
GRHPR	ENSG00000137106.13	02be90ef-06ed-431f-b30a-44fde56e903b	9.0	9.0	9.0	7.0	3.0	6.0
PPFIA1	ENSG00000131626.11	02bf5c5e-f5ef-47ae-889d-6faea7869cca	2.0	1.0	2.0	0.0	0.0	2.0
ANKRD2	ENSG00000165887.7	02bf92e0-0964-4c63-ad70-94a2d5eec48e	5.0	0.0	0.0	0.0	0.0	0.0
ARNT	ENSG00000143437.16	02c08dbf-4a2b-4fa0-891d-7fe80ceb0755	1.0	2.0	3.0	3.0	0.0	2.0
CCNB1	ENSG00000134057.10	02c36172-a4ae-4b2a-97e2-b0bede156a8d	6.0	2.0	6.0	1.0	7.0	6.0
EXOSC7	ENSG00000075914.8	02c45628-01ff-475b-b926-3046fd7a0ae6	79.0	59.0	88.0	79.0	43.0	78.0
	chr8:134291000	02c4e19d-b4d8-46d1-a726-405f2e4d1fe3-1	6.0	1.0	10.0	2.0	1.0	5.0
	chr12:124499000	02c916b7-a4e5-4ea9-a48f-a0bcfdd81dbb-1	4.0	0.0	0.0	1.0	0.0	3.0
	chr12:124498000	02c916b7-a4e5-4ea9-a48f-a0bcfdd81dbb	1.0	2.0	6.0	1.0	2.0	8.0
	chr12:104357000	02c9bed0-1de7-4d9c-8800-c987d8b53858-1	4.0	1.0	3.0	2.0	3.0	4.0
	chr4:17802000	02ca112b-6f32-428f-ad7b-0d43675e9323	11.0	4.0	33.0	6.0	1.0	23.0
	chr1:24486000	02cc1c2d-4f30-48e3-a7cc-c5f79a86ef03-1	2.0	2.0	5.0	1.0	0.0	4.0
UGP2	ENSG00000169764.10	02cda335-1847-426a-a7e8-9944e60595ac	1.0	1.0	7.0	0.0	3.0	8.0
DCBLD2	ENSG00000057019.11	02ce6736-6537-4adc-8c2a-eaaeed4e987f	15.0	0.0	5.0	0.0	3.0	0.0
PSD4	ENSG00000125637.11	02cecd0a-e899-4a41-98b0-2276c1d6eac8	4.0	1.0	3.0	4.0	8.0	9.0
PAN2	ENSG00000135473.10	02d070fd-b03b-48bb-bbb9-7b5f8da6b6d5	2.0	2.0	4.0	3.0	0.0	1.0
SDF4	ENSG00000078808.12	02d0eff3-a1ee-414c-bbf8-5d508f15b416	8.0	2.0	0.0	3.0	1.0	1.0
	ENSG00000267426.1	02d123ad-fe1d-4af5-ba7e-6749146ebbc2	2.0	2.0	3.0	0.0	0.0	0.0
BANF1	ENSG00000175334.3	02d2fa5d-ae31-4577-83ad-24ba8a4b1eaa	24.0	20.0	13.0	11.0	6.0	7.0
	chr19:47741000	02d38843-1d03-4c04-bada-83b9b35c8690	0.0	0.0	4.0	0.0	0.0	0.0
	chr11:46263000	02d3b27e-365e-46cd-92f9-d120a818d11d	0.0	0.0	2.0	0.0	0.0	1.0
	chr22:32129000	02d4184a-d0b2-4637-8563-3309017df55e	1.0	1.0	0.0	1.0	2.0	0.0
	chr3:98514000	02d545e9-fe41-4aaa-8822-b9579a3b8222	30.0	37.0	981.0	5.0	8.0	361.0
	chr20:33002000	02d61f58-2c22-4ed1-9672-68daeabdda03	0.0	0.0	10.0	0.0	0.0	5.0
	chr20:49192000	02d93ea7-eaf1-46d9-832f-f15ac2e722fe-2	0.0	1.0	0.0	1.0	0.0	1.0
WDR46	ENSG00000227057.3	02d97792-47aa-451a-8402-a47a843249cb	6.0	3.0	3.0	0.0	2.0	2.0
	chr15:23393000	02dd103a-bfcf-4ce3-925e-cc5d70fa2118	0.0	0.0	5.0	0.0	0.0	0.0
	chr16:70282000	02dd6e3b-ae73-411c-9b60-136df2acbc28-3	37.0	47.0	150.0	11.0	6.0	66.0
	chr16:70284000	02dd6e3b-ae73-411c-9b60-136df2acbc28	138.0	129.0	57.0	37.0	22.0	26.0
TMBIM1	ENSG00000135926.8	02dffe2a-e937-4452-9808-289a53632929	26.0	20.0	34.0	6.0	6.0	17.0
SIPA1L1	ENSG00000197555.5	02e481a4-de2b-41d6-b5a7-d26d6def9995	0.0	2.0	1.0	0.0	0.0	2.0
	chr21:47988000	02e67edc-140e-4d48-baa9-ddf6ac0a4dcc	0.0	2.0	17.0	3.0	2.0	4.0
	chr2:220073000	02e8a454-84ea-4131-815b-74dde4a5cdfa-1	1.0	2.0	6.0	1.0	0.0	1.0
	chr1:36531000	02e91c47-38fc-4343-b3ae-a08946160e59-1	0.0	0.0	6.0	0.0	0.0	0.0
ST6GALNAC2	ENSG00000070731.5	02e95a41-f566-4843-b69f-38b32d76b48d-2	2.0	2.0	5.0	0.0	3.0	3.0
ST6GALNAC2	ENSG00000070731.5	02e95a41-f566-4843-b69f-38b32d76b48d	11.0	4.0	8.0	1.0	1.0	1.0
BTN3A2	ENSG00000186470.9	02edd9a5-f9ec-4ffe-8f01-e0429f20dd4c	2.0	2.0	1.0	0.0	2.0	1.0
AKAP13	ENSG00000170776.15	02eddbdf-626f-4a3d-bb06-9a594028beca	1.0	2.0	1.0	0.0	2.0	0.0
HDDC2	ENSG00000111906.13	02f2d184-e62b-49d7-9a5d-8ed7bd51ca8f-1	2.0	3.0	8.0	3.0	1.0	1.0
INTS12	ENSG00000138785.10	02f31b5b-b329-41fe-961b-7a9aa91545d1	4.0	5.0	6.0	1.0	1.0	4.0
	chr14:51955000	02f40537-9a80-425e-be73-f076742c500b	1.0	1.0	6.0	0.0	1.0	1.0
RPS13	ENSG00000110700.2	02f859a9-a0a4-4984-93ea-e9aa84b40051	15.0	9.0	5.0	2.0	1.0	4.0
CD151	ENSG00000177697.13	02f879df-f240-40b8-afb4-0092a022b93d	20.0	9.0	3.0	3.0	4.0	2.0
WBP4	ENSG00000120688.7	02f9411c-ff03-47dc-ba5a-8a72e87d12be	1.0	1.0	2.0	0.0	0.0	0.0
RPL19	ENSG00000108298.5	02fb8879-9804-48ab-abd2-a118f9bd95ec	18.0	14.0	13.0	7.0	2.0	9.0
	chr4:139968000	02fbdb95-fb70-41ed-822e-1618494c8be3	0.0	3.0	7.0	0.0	1.0	2.0
MRPS34	ENSG00000074071.9	02fe789a-fb80-4650-946f-c8342e09e75b-1	5.0	4.0	4.0	2.0	1.0	2.0
MRPS34	ENSG00000074071.9	02fe789a-fb80-4650-946f-c8342e09e75b	45.0	28.0	31.0	26.0	12.0	27.0
PKMYT1	ENSG00000127564.12	03015331-f822-4b61-8882-db97cb107377	18.0	9.0	4.0	6.0	4.0	2.0
	chr16:21845000	0304134f-8f11-46b2-a96c-7094ca3349c4-1	2.0	7.0	8.0	5.0	1.0	7.0
	chr7:102286000	03049d0b-5020-4a18-a084-2d81ff0b5dc8-1	0.0	2.0	1.0	0.0	0.0	2.0
	chr2:46804000	0307d69e-1a72-4413-a7dc-b389fc083c43	0.0	0.0	4.0	0.0	0.0	0.0
MRPL13	ENSG00000172172.3	030a09ab-5637-4de8-ad19-044216d2cc20	3.0	1.0	2.0	2.0	0.0	1.0
	chr4:110967000	030b5d33-7d36-4aaf-97ea-d7a04c990c56	11.0	11.0	107.0	6.0	12.0	149.0
FDPS	ENSG00000160752.10	030bcf80-5c87-404e-8dff-08dc7dd157d0-1	237.0	110.0	292.0	35.0	27.0	69.0
FDPS	ENSG00000160752.10	030bcf80-5c87-404e-8dff-08dc7dd157d0	197.0	103.0	256.0	50.0	24.0	71.0
INSC	ENSG00000188487.7	030ed87f-c9fe-4fbf-8f8d-ccc9e8704d7a	7.0	1.0	8.0	0.0	0.0	3.0
TPD52L2	ENSG00000101150.13	03105eb7-3a2f-439b-8dc5-0c557c265e12	8.0	8.0	8.0	3.0	1.0	6.0
	chr2:86682000	03112dbf-163b-43c2-b646-71e52f670b9e	0.0	0.0	3.0	1.0	0.0	1.0
MACF1	ENSG00000127603.19	031186dd-d954-4afe-b495-85aacf76037c	3.0	5.0	25.0	2.0	5.0	4.0
HLA-E	ENSG00000204592.5	0316f81a-b028-42f1-8f62-4eb246ff94f0	4.0	6.0	4.0	1.0	1.0	0.0
SNRNP200	ENSG00000144028.10	03182092-6ef6-4b8f-8b83-1fc5ef71a58d	3.0	1.0	2.0	3.0	0.0	1.0
TMEM107	ENSG00000179029.10	031a8ac2-a9fa-401f-b098-b82b00300dc1-1	5.0	3.0	3.0	3.0	2.0	3.0
EMC3	ENSG00000125037.8	031b5c48-5ebd-4e57-b4b2-ae5158b42ba8-2	10.0	8.0	13.0	9.0	1.0	6.0
CTNNA1	ENSG00000044115.16	0320fb7c-643e-4a69-8ed6-d5b02c6d0298	1.0	1.0	6.0	2.0	0.0	3.0
	chr1:28603000	0323d1a1-f2a3-4c94-a4d1-2ef8840f36da	1.0	0.0	2.0	0.0	0.0	0.0
HMMR	ENSG00000072571.15	03243bef-c824-402b-8324-81cc83b11b17	1.0	5.0	3.0	1.0	4.0	0.0
CIAPIN1	ENSG00000005194.10	0324919f-6440-4b72-8a92-51af4ff079a4	7.0	7.0	5.0	3.0	0.0	0.0
	chr16:18551000	0326292c-cf10-492b-b53c-ecd0183e92d3	2.0	1.0	13.0	0.0	0.0	5.0
NIT2	ENSG00000114021.7	03262ecc-ff1f-486c-87a7-264c48f6eaa5	0.0	1.0	4.0	0.0	0.0	2.0
HSPB11	ENSG00000081870.7	032ce674-c5fb-4971-bdfe-2bb7a8d4a3df	2.0	4.0	3.0	1.0	3.0	3.0
	chr5:70512000	032f7b3f-cf19-4f25-b8ce-e87211aa48c4	2.0	6.0	6.0	2.0	2.0	3.0
ARHGAP10	ENSG00000071205.7	03350882-67ad-431f-bea2-881717205f8a	5.0	4.0	7.0	2.0	2.0	5.0
PSMA5	ENSG00000143106.8	03366c1b-70fc-4186-8d9e-76fc5ce991b7	8.0	11.0	11.0	1.0	1.0	5.0
MAP2K2	ENSG00000126934.9	0339aa07-53b3-4566-8465-99d4d609c35f	8.0	5.0	10.0	5.0	0.0	8.0
ERLEC1	ENSG00000068912.9	033b266f-15fa-4e47-b5d8-da055985d293	9.0	3.0	6.0	2.0	3.0	6.0
SEC13	ENSG00000157020.13	033c2386-0606-4577-b02c-65bcfcd19fa8	26.0	15.0	22.0	4.0	1.0	5.0
TMEM44-AS1	ENSG00000231770.1	033eb264-a2bc-450b-a3b4-786d80cddb2e	4.0	2.0	1.0	0.0	0.0	0.0
	chr12:50869000	033f4c54-909c-4359-884f-9290f2e34fa1-2	1.0	1.0	3.0	0.0	0.0	1.0
	chr16:69496000	033fc244-37a4-4523-b909-9553639a8c3e-1	11.0	8.0	3.0	5.0	1.0	2.0
	chr16:69496000	033fc244-37a4-4523-b909-9553639a8c3e-2	14.0	5.0	15.0	4.0	8.0	7.0
TSPYL2	ENSG00000184205.10	0341d047-dc18-4a39-ad93-b1023291ffd0	3.0	1.0	5.0	6.0	2.0	1.0
AFMID	ENSG00000183077.11	0342200f-bde2-4872-a3a8-f481119354e5	45.0	43.0	16.0	21.0	11.0	12.0
	chr1:224331000	034276e7-78fe-4ad7-8f3a-983ce8bebd2d-1	1.0	0.0	5.0	0.0	0.0	0.0
	chr1:224332000	034276e7-78fe-4ad7-8f3a-983ce8bebd2d	0.0	1.0	1.0	0.0	0.0	1.0
	chr6:111347000	0342d50a-78f6-4832-ab6b-a6cdf1c5362d-1	3.0	0.0	2.0	0.0	0.0	2.0
SNRPD3	ENSG00000100028.7	03442eac-e2b7-4b79-b3d4-3630366b436f	10.0	6.0	2.0	1.0	1.0	1.0
	chr1:157994000	03445581-4b35-47a2-af98-b5c100216fb0	2.0	0.0	5.0	0.0	0.0	5.0
SDHA	ENSG00000073578.12	0344b749-8094-4fad-b822-635a8934a8ba	9.0	5.0	7.0	5.0	2.0	7.0
TMEM156	ENSG00000121895.7	03460aea-fa31-494a-9c2d-50e4a3e16c3c	5.0	4.0	3.0	0.0	1.0	0.0
SLC16A3	ENSG00000141526.10	03488ff1-604f-461f-80b5-eae6b45d52c3	33.0	13.0	17.0	11.0	3.0	12.0
SIRPB2	ENSG00000196209.8	0349c41b-c733-4046-aed1-2a545f712c6e	1.0	0.0	3.0	1.0	0.0	1.0
AKR1B1	ENSG00000085662.9	034a1831-7455-4f66-af43-432209776ff8	5.0	2.0	0.0	1.0	1.0	2.0
PTP4A2	ENSG00000184007.13	034ad706-84e6-46b4-b1ee-3644b14eb596	1.0	0.0	9.0	0.0	0.0	4.0
FNTA	ENSG00000168522.8	034b1586-90fa-4211-bf0e-5b5aaba11ea8	3.0	7.0	7.0	2.0	0.0	1.0
MPHOSPH6	ENSG00000135698.5	034b337a-f97d-4a23-af50-c28ba7507195	1.0	2.0	1.0	0.0	0.0	1.0
SEC23B	ENSG00000101310.10	034cae51-1dd8-4e69-9409-d1265d92751c	10.0	4.0	14.0	2.0	1.0	8.0
	chr2:96914000	03504ae7-93c9-447d-aa83-1bd2d02f7b4c-1	3.0	2.0	1.0	3.0	1.0	4.0
OSBPL1A	ENSG00000141447.12	0350c1da-e3ca-4713-817a-7e9bf7e8ef59	1.0	1.0	4.0	0.0	0.0	2.0
STRN	ENSG00000115808.7	0352a316-6c8c-43e6-ae8b-7834b89b8de4	1.0	0.0	5.0	0.0	0.0	1.0
UPF3A	ENSG00000169062.10	0352eaae-c0a2-4714-bf2a-ab37b0ca416a	2.0	6.0	1.0	1.0	0.0	0.0
ANXA2	ENSG00000182718.12	035313fc-435c-492d-b42a-4dd24995ec7d	94.0	56.0	45.0	32.0	21.0	31.0
STOML2	ENSG00000165283.11	0355b485-7826-4745-9497-d1e3a89b44d2	11.0	8.0	8.0	3.0	1.0	2.0
MEAK7	ENSG00000140950.11	0355f712-ed08-4739-b880-079ed299c5ea	4.0	2.0	3.0	2.0	0.0	1.0
REX1BD	ENSG00000006015.13	03561283-726f-4c76-8403-53921f389cee	3.0	3.0	0.0	1.0	0.0	1.0
ERCC1	ENSG00000012061.11	03589a1f-5e75-496e-965b-92349fcdac34	8.0	1.0	3.0	2.0	0.0	0.0
RP9P	ENSG00000205763.9	0359fee2-2694-440f-97ba-25e227ee0599-2	21.0	17.0	20.0	1.0	0.0	1.0
ZBTB44	ENSG00000196323.7	035ac205-14f2-4200-8ebe-4d358147ddd0	1.0	0.0	1.0	0.0	1.0	4.0
HYPK	ENSG00000242028.1	035c407b-2b92-4ead-82bb-4ab300d64803	6.0	18.0	13.0	3.0	3.0	7.0
JUP	ENSG00000173801.12	035c5402-ffaf-4fee-8480-aa6ef2304603	30.0	15.0	13.0	13.0	23.0	10.0
TM7SF3	ENSG00000064115.6	035c9e9e-e5f3-44cc-9d1a-c948b7652657	4.0	1.0	4.0	4.0	2.0	1.0
	ENSG00000262633.1	035cf866-7af7-4dbf-b5e4-6d731ea4a607	2.0	4.0	2.0	1.0	1.0	4.0
CXCL2	ENSG00000081041.8	035daa03-01da-40dd-b128-3c48bd7327e3	1.0	2.0	9.0	0.0	0.0	0.0
	chr6:170094000	035ead32-db94-49bc-a36c-b8223bdfac02	6.0	3.0	1.0	2.0	0.0	0.0
GOLGA7	ENSG00000147533.12	03623418-2ccc-4879-ac9a-493eb58b9183-1	2.0	2.0	3.0	0.0	2.0	0.0
POLR2C	ENSG00000102978.8	03649e94-d682-4c56-943c-b95a29062ffa	6.0	2.0	1.0	1.0	0.0	0.0
PKMYT1	ENSG00000127564.12	0365289f-01c1-4c5b-b7bf-a4485c87836a	11.0	10.0	4.0	5.0	2.0	6.0
RHOT2	ENSG00000140983.9	0367958f-fa72-47f7-8b23-b0dfeec0e285	15.0	4.0	1.0	3.0	4.0	1.0
LMAN2	ENSG00000169223.10	0367a434-335e-4167-bbc7-cc4a9e0ad041	12.0	6.0	16.0	1.0	4.0	1.0
GLRX3	ENSG00000108010.7	036ad4a0-85ad-40d3-94f6-04cceb4c4766	5.0	6.0	4.0	3.0	5.0	4.0
ALDOA	ENSG00000149925.12	036bdf60-e987-43f5-99d7-e9955f7c996e	54.0	23.0	21.0	27.0	7.0	35.0
	ENSG00000163386.16	036e9eda-d257-4c75-8f53-3b571938db18	2.0	2.0	6.0	0.0	0.0	2.0
	chr17:18226000	036fbefe-07dd-451a-a725-ab1f1bd9beb1	0.0	0.0	0.0	0.0	0.0	1.0
PISD	ENSG00000241878.5	03744163-369e-424c-9869-e70707f08ea0	5.0	3.0	3.0	2.0	0.0	0.0
PLEK2	ENSG00000100558.4	0375eecc-bacb-4f88-93a7-2147ec675982	3.0	3.0	4.0	3.0	2.0	2.0
FAM50A	ENSG00000071859.10	0377defc-1cd6-4252-8a1d-2553646da60b	3.0	1.0	2.0	1.0	1.0	2.0
ITGAE	ENSG00000083457.7	0377ee01-1b56-4955-80bd-1a3edcea681d	8.0	7.0	2.0	0.0	0.0	3.0
THRAP3	ENSG00000054118.9	0377f63a-9dc6-4d08-b43e-cbceda638f13	99.0	76.0	4671.0	74.0	41.0	2847.0
TMSB10	ENSG00000034510.4	037a943f-0483-455c-ae24-5931c2bdd5e5	15.0	8.0	2.0	2.0	4.0	4.0
	chr10:89506000	037aa9fd-99ab-4e94-985b-3625e42750e9	0.0	1.0	0.0	2.0	1.0	0.0
	chr14:58733000	037ae627-88b7-48b2-b04f-5aac36d1e4bf-1	0.0	4.0	5.0	0.0	0.0	1.0
THEM4	ENSG00000159445.8	037c5a21-0238-4529-b8d7-d0b38368c84f-1	2.0	2.0	7.0	1.0	1.0	3.0
	chr3:185367000	037d40be-b998-4519-9812-c6546000b058	0.0	0.0	5.0	0.0	0.0	2.0
RPS6KB2	ENSG00000175634.10	037da2f6-afc3-4609-a885-1de77126405b	3.0	0.0	1.0	0.0	0.0	0.0
EBP	ENSG00000147155.6	03808d6d-14b9-4205-8cba-1463ad1e79e7	6.0	2.0	13.0	6.0	0.0	10.0
	chr12:95378000	0386a7e5-ac74-499d-82db-9c56deb6f8ae	1.0	0.0	0.0	0.0	0.0	1.0
TMBIM6	ENSG00000139644.8	0387a844-291c-4fb0-801e-376f1034b43d	9.0	4.0	2.0	3.0	0.0	3.0
	chr17:1351000	038d0073-af4e-410b-93a6-f5752d2a76cc	0.0	3.0	2.0	0.0	2.0	1.0
DHX15	ENSG00000109606.8	038d9f52-8019-4793-b6ad-4afb1418b87f	6.0	0.0	4.0	1.0	2.0	6.0
GMFB	ENSG00000197045.8	038dc4b3-056c-4e9d-b82b-4e7d9f85efd6-1	9.0	10.0	10.0	1.0	2.0	7.0
CCDC50	ENSG00000152492.9	038e131f-cd41-45b6-83fd-346a38bc4374	4.0	4.0	6.0	0.0	0.0	0.0
TMSB10	ENSG00000034510.4	03905f42-cad8-4eb3-b1e9-9c9755589b1f	500.0	417.0	210.0	170.0	77.0	121.0
GANC	ENSG00000214013.5	03915b69-27af-4dee-b213-9d1ff77270ba	18.0	6.0	10.0	7.0	8.0	19.0
GALE	ENSG00000117308.10	03929b1a-5598-4d94-a4de-add661f8f6eb-1	0.0	2.0	3.0	0.0	0.0	0.0
GALE	ENSG00000117308.10	03929b1a-5598-4d94-a4de-add661f8f6eb	22.0	12.0	6.0	6.0	0.0	5.0
ANKRD50	ENSG00000151458.7	0392efa2-e0a1-42b2-b609-f6bdfd7ce4b9-2	1.0	0.0	1.0	0.0	1.0	0.0
ANKRD50	ENSG00000151458.7	0392efa2-e0a1-42b2-b609-f6bdfd7ce4b9	0.0	0.0	3.0	1.0	1.0	1.0
NAGK	ENSG00000124357.8	039334ba-7b9b-4598-aed5-cf208dcf8878	3.0	1.0	2.0	4.0	1.0	3.0
NMT2	ENSG00000152465.13	0393b361-f01c-4f72-ae87-87bb9107328a	1.0	1.0	0.0	0.0	0.0	2.0
EIF4E2	ENSG00000135930.9	03956f97-4be3-4fb4-a00b-ec353ab3a007	2.0	0.0	4.0	0.0	0.0	3.0
ANKHD1-EIF4EBP3	ENSG00000254996.1	03959644-5e7a-4cd8-93f3-3718ed0cf1d6	3.0	1.0	10.0	1.0	1.0	11.0
GBF1	ENSG00000107862.4	039a0177-b300-4539-835d-afc11cc3ef0a	15.0	10.0	15.0	6.0	3.0	2.0
BANP	ENSG00000172530.15	039bf138-1373-493b-86d7-feadb27822d5	1.0	0.0	0.0	0.0	1.0	1.0
SBF2-AS1	ENSG00000246273.2	039e0515-414c-4fcf-9f57-511a51885bf7	11.0	6.0	4.0	3.0	1.0	3.0
RNF216P1	ENSG00000196204.7	039e0750-3b4b-441d-981a-d322427a4932	5.0	2.0	6.0	5.0	0.0	1.0
MACROH2A1	ENSG00000113648.12	039ed0af-c8bb-4221-a9ce-1b47f853edf1-1	112.0	40.0	69.0	44.0	49.0	56.0
MACROH2A1	ENSG00000113648.12	039ed0af-c8bb-4221-a9ce-1b47f853edf1	32.0	8.0	20.0	12.0	8.0	12.0
CENPO	ENSG00000138092.6	039f3524-e793-4471-88af-919363ebe4e6	3.0	1.0	2.0	0.0	0.0	3.0
KRT7	ENSG00000135480.10	03a02684-0e69-4148-8b82-3a29c34d5a5f	33.0	29.0	28.0	20.0	6.0	25.0
PIEZO1	ENSG00000103335.15	03a0a3ca-4f3b-405b-8e36-9d0f9174718b	5.0	3.0	4.0	1.0	0.0	2.0
PITHD1	ENSG00000057757.5	03a22b0e-cbdc-49e7-a495-61a7a911cc37	9.0	5.0	8.0	2.0	1.0	6.0
	ENSG00000225241.3	03a4ba81-8e34-469b-9c2e-f1e474ff4f0b	3.0	4.0	5.0	0.0	1.0	5.0
TPI1	ENSG00000111669.10	03a60d6b-ec40-438c-b5d9-2f7cedeffe43-1	74.0	24.0	34.0	26.0	15.0	27.0
TPI1	ENSG00000111669.10	03a60d6b-ec40-438c-b5d9-2f7cedeffe43-2	17.0	11.0	4.0	12.0	3.0	3.0
TPI1	ENSG00000111669.10	03a60d6b-ec40-438c-b5d9-2f7cedeffe43	29.0	16.0	16.0	11.0	8.0	11.0
LINC00659	ENSG00000228705.1	03a638bc-f1bc-4028-b834-a496e607296f	23.0	5.0	1.0	0.0	0.0	0.0
DTX2	ENSG00000091073.15	03a6835b-fe59-4efd-8601-5bc48d1742b1	15.0	6.0	6.0	11.0	3.0	5.0
ZFAND6	ENSG00000086666.14	03a6caa3-6f8a-40c3-ad44-22498c82728c	2.0	10.0	13.0	1.0	2.0	4.0
	chr22:38145000	03aa526d-31cf-4690-bd73-462b10c769bd	0.0	1.0	2.0	1.0	0.0	1.0
	chrX:129892000	03aa8f4b-9b70-4384-b426-865b1977b0bc	0.0	0.0	1.0	0.0	0.0	2.0
EWSR1	ENSG00000182944.13	03ad79b7-5565-42e9-a9f3-b44df97a8e48	5.0	4.0	3.0	1.0	0.0	6.0
	chr9:99670000	03b0efaa-02cb-449f-a6ad-803532c6d580-2	2.0	0.0	2.0	0.0	0.0	1.0
	chr12:66358000	03b1e29e-b7ef-4759-8c34-64066a62a16a	7.0	7.0	14.0	0.0	3.0	5.0
RPS2P2	ENSG00000177776.8	03b3614e-62bc-41a1-9ab2-f570e5ea1cd4	5.0	3.0	1.0	1.0	0.0	0.0
TGFBI	ENSG00000120708.12	03b3803a-bb82-409c-89cb-058dfe9f6859-1	2.0	1.0	13.0	1.0	1.0	3.0
TGFBI	ENSG00000120708.12	03b3803a-bb82-409c-89cb-058dfe9f6859	26.0	11.0	23.0	7.0	6.0	21.0
GALT	ENSG00000213930.7	03b570b3-a41e-44b2-9694-96719d1f2822	8.0	3.0	4.0	0.0	2.0	2.0
	chr3:12647000	03babe04-15b8-42b6-8881-d5e8585ed49f	0.0	0.0	2.0	0.0	0.0	5.0
	ENSG00000264772.2	03be2cfa-a10d-49e5-b095-1a7ccedbf8f8-1	36.0	37.0	35.0	30.0	14.0	28.0
	ENSG00000264772.2	03be2cfa-a10d-49e5-b095-1a7ccedbf8f8	20.0	13.0	8.0	8.0	1.0	17.0
PARP2	ENSG00000129484.9	03be5629-b797-46a2-857a-96ac9a0b735f	6.0	2.0	3.0	0.0	1.0	3.0
PXMP2	ENSG00000176894.5	03c029f8-80dd-4651-ba12-67c971b31dca	3.0	3.0	3.0	0.0	1.0	0.0
NPHP1	ENSG00000144061.8	03c21be0-7367-40ec-a282-98bd306bd086	2.0	0.0	4.0	0.0	1.0	3.0
PRICKLE1	ENSG00000139174.6	03c22257-4513-4151-8669-0a4ada31feb6	8.0	9.0	10.0	0.0	3.0	2.0
ARL2-SNX15	ENSG00000273003.1	03c23546-1d14-456b-9588-a3af94c67f98	5.0	1.0	2.0	0.0	0.0	1.0
SEC23IP	ENSG00000107651.8	03c37b00-0030-450a-82a3-77bd17589c7a-1	2.0	5.0	12.0	0.0	0.0	4.0
SEC13	ENSG00000157020.13	03c8220a-8fd2-4445-aed7-c6060138dbb1	20.0	8.0	6.0	1.0	4.0	1.0
	chr11:95555000	03c92d99-7aa7-4052-8b58-0d625ffe696e-1	1.0	2.0	2.0	1.0	1.0	6.0
DNAJC8	ENSG00000126698.6	03ca1535-1244-4f2c-9791-0be2432f63e3	7.0	7.0	8.0	3.0	5.0	3.0
	chr7:44108000	03cc41f7-b785-41e8-8db9-f5b75db9b21b-2	7.0	12.0	93.0	5.0	6.0	71.0
DYNC1I2	ENSG00000077380.11	03cc7d89-966b-451a-b1d5-0829bc171a7a	2.0	2.0	2.0	0.0	0.0	1.0
RABGGTB	ENSG00000137955.11	03cc7e2b-dadc-4e65-bcb7-282ec4ae5d00	0.0	0.0	3.0	0.0	0.0	3.0
PBDC1	ENSG00000102390.6	03ce355b-6a75-43fe-86d8-381b66e9dfd5	4.0	6.0	6.0	0.0	1.0	2.0
	chr14:38061000	03cf78b4-8a20-49a8-aabb-171f48dd857b	2.0	1.0	1.0	1.0	1.0	1.0
LGALS3	ENSG00000131981.11	03d38b59-5c11-476e-8890-2586161cb640	16.0	19.0	5.0	9.0	7.0	11.0
	chr10:18831000	03d61c18-0711-49f9-823c-5b6e6f0935bb	0.0	0.0	3.0	0.0	0.0	1.0
	chr17:73734000	03d7c896-0283-4aeb-8ff0-34c1c33a1b19-2	2.0	4.0	1.0	1.0	0.0	0.0
PDSS1	ENSG00000148459.11	03d857e7-2899-4d06-9ab2-bbfbd72cc603	7.0	3.0	4.0	1.0	2.0	2.0
DCTD	ENSG00000129187.10	03d869a9-22ba-4738-ab09-3b8e28020bbb	15.0	6.0	20.0	6.0	0.0	11.0
CCDC90B	ENSG00000137500.5	03d9d6f9-3f98-432d-bd3d-136614fd9d33-1	7.0	5.0	6.0	1.0	5.0	3.0
MRPS18B	ENSG00000204568.7	03db9f03-5986-48f5-9bc1-547cf0195603	16.0	16.0	11.0	4.0	4.0	6.0
	chr16:19725000	03dd6a80-7ec5-4447-98e0-7b8bc0c8f65e-1	18.0	8.0	7.0	5.0	1.0	1.0
PSMD11	ENSG00000108671.5	03de6f0a-8f91-4dba-9dee-8de6fbab3979	6.0	2.0	3.0	0.0	0.0	4.0
RASSF7	ENSG00000099849.10	03ded04a-dadc-4eea-a76f-82b03ee31deb	9.0	6.0	2.0	3.0	2.0	2.0
SHC1	ENSG00000160691.14	03df3363-02b1-482c-9020-11224de2cefb	5.0	3.0	7.0	0.0	1.0	0.0
LAMB3	ENSG00000196878.8	03e26944-8c5a-4cde-adbc-63cb92dbaa7d	1.0	0.0	3.0	0.0	0.0	1.0
ZNF485	ENSG00000198298.8	03e438fb-0292-490f-af90-e736af22e610	2.0	2.0	4.0	0.0	0.0	1.0
NACA3P	ENSG00000121089.4	03e71ca1-8698-4d9e-b0cb-09ba5aeb530c	2.0	0.0	0.0	0.0	0.0	1.0
	chr1:203712000	03e76b64-9ecf-4469-bbff-e175cbfac030	14.0	6.0	13.0	3.0	8.0	15.0
	chr10:43033000	03e780a5-ac67-47b5-b49e-7ba588a63bb8	1.0	1.0	4.0	0.0	0.0	2.0
NAA20	ENSG00000173418.7	03e7c3f1-06ac-4598-b7bc-910af89f3d61	4.0	5.0	6.0	2.0	5.0	1.0
	chr2:85872000	03e8830f-0572-46b5-aac7-bccc033e0a04-1	3.0	1.0	15.0	0.0	1.0	9.0
	chr2:100044000	03eb17f9-2444-49ed-bb39-af20fd61f22a	0.0	0.0	1.0	0.0	0.0	3.0
RLN2	ENSG00000107014.7	03eb6b2e-3406-45d6-8a15-6b7f318b0906	2.0	2.0	1.0	0.0	3.0	2.0
LMF2	ENSG00000100258.13	03ec3c38-956f-48a5-9df5-ab05eeafe7a5	10.0	5.0	2.0	2.0	1.0	1.0
	chr19:9401000	03ee6ee6-36f8-4086-9c91-995126a73efc	0.0	2.0	12.0	0.0	0.0	7.0
HIPK1	ENSG00000163349.17	03ef3c0e-b429-4fed-8246-70e8cd109bf3	0.0	0.0	1.0	1.0	0.0	1.0
POLDIP3	ENSG00000100227.13	03efa77f-541f-4f4e-af83-cf196cf5639e	2.0	1.0	0.0	0.0	0.0	1.0
	chr11:57536000	03f11092-1c4a-49ff-bb6d-34c4a827f658-1	0.0	1.0	5.0	0.0	0.0	0.0
	chr11:57538000	03f11092-1c4a-49ff-bb6d-34c4a827f658-2	1.0	0.0	0.0	0.0	0.0	3.0
PHB2	ENSG00000215021.4	03f5c000-1d65-4c95-83d7-9d018239cc53	1.0	2.0	0.0	2.0	0.0	1.0
	chr2:162021000	03f82271-7d6d-4a4b-9e4d-12bcdbae298c	0.0	0.0	2.0	0.0	1.0	4.0
	chr15:49326000	03f87837-426a-41a5-bc22-5fd7f2f44660	0.0	0.0	4.0	0.0	0.0	1.0
SLC38A5	ENSG00000017483.10	03f9309d-4766-4665-9914-89949ed04873	36.0	4.0	12.0	5.0	6.0	16.0
NPM1	ENSG00000181163.9	04005c5a-a679-4c9f-b66c-0d55be482210	1.0	5.0	4.0	0.0	5.0	7.0
ANXA2	ENSG00000182718.12	040072d3-5509-4e92-8a4b-0846c2352c7d	54.0	34.0	28.0	10.0	9.0	28.0
	chr1:40930000	0400b7a4-efd4-4c6c-b0f1-21d42c00a015	2.0	0.0	2.0	0.0	0.0	1.0
	chr4:762000	0401fac1-691f-4447-a9e8-aa233f46843f-2	3.0	1.0	29.0	1.0	3.0	9.0
	chr4:762000	0401fac1-691f-4447-a9e8-aa233f46843f	4.0	1.0	16.0	0.0	0.0	14.0
	chr12:54616000	0403e4b2-92a9-47bf-9f79-7f7e4cdf495d	0.0	0.0	0.0	0.0	1.0	2.0
COASY	ENSG00000068120.10	04086d1d-cc65-4d8d-ad38-8963bfcec309	10.0	7.0	9.0	2.0	2.0	2.0
FDFT1	ENSG00000079459.8	0408d6f3-8104-4ead-83ac-031297646594-1	14.0	1.0	6.0	2.0	3.0	6.0
FDFT1	ENSG00000079459.8	0408d6f3-8104-4ead-83ac-031297646594	116.0	44.0	86.0	43.0	40.0	78.0
CDCA2	ENSG00000184661.9	040a195c-161d-4fee-8492-5b074a32ee6e	2.0	1.0	6.0	1.0	1.0	5.0
CCDC24	ENSG00000159214.8	040a49ab-0648-4ccf-8664-6c2a67081099	10.0	3.0	1.0	3.0	1.0	0.0
	chr5:71504000	040bd9e0-c530-4e7c-bc76-3652a1293d53	7.0	11.0	31.0	0.0	0.0	0.0
FTSJ3	ENSG00000108592.12	040c49bc-399b-4ac8-85f3-c1763c06916a	11.0	8.0	16.0	2.0	1.0	14.0
ATG101	ENSG00000123395.10	040fbe65-14eb-4329-8377-6238afeb0d6e	8.0	11.0	7.0	1.0	1.0	1.0
	chr1:19708000	04135409-0789-4c83-942e-88ae7d83f46f	0.0	1.0	4.0	0.0	0.0	2.0
	chr7:105097000	0413c573-9218-4322-833e-ba85d2bfd4f6	1.0	2.0	2.0	0.0	0.0	4.0
COPZ1	ENSG00000111481.5	04166a4d-d663-4c14-aab7-a6adee4f44c1	8.0	2.0	3.0	5.0	3.0	4.0
	chr2:69685000	0416e12f-2e1f-49cb-9d4f-5dc2ff780b82-1	8.0	7.0	15.0	1.0	2.0	7.0
	chr2:69685000	0416e12f-2e1f-49cb-9d4f-5dc2ff780b82-3	2.0	0.0	9.0	0.0	2.0	1.0
COA1	ENSG00000106603.13	0418d37d-8a06-4e5f-a824-6641bbbaaec5	2.0	1.0	0.0	1.0	1.0	0.0
	chr1:89321000	041937a3-027d-43cf-8e63-4129788d9e8f	0.0	0.0	2.0	0.0	0.0	2.0
GTF2F2	ENSG00000188342.7	041a03de-11db-4637-bb87-ea1c55a091d9	3.0	0.0	2.0	1.0	3.0	2.0
	chr6:166822000	041a1f1c-97a5-44c6-a760-f33f7a49cd65	7.0	7.0	104.0	2.0	1.0	18.0
GSDME	ENSG00000105928.9	041a8130-70c5-40f7-81b9-47608c4b533c	3.0	1.0	0.0	0.0	0.0	0.0
	chr5:167982000	041c64db-38ab-471a-99c4-35dc6a483515-1	0.0	0.0	5.0	0.0	0.0	2.0
DHFR	ENSG00000228716.2	041d9cc0-f229-40dc-921a-a0d729875ae6	8.0	3.0	10.0	2.0	3.0	11.0
HK2	ENSG00000159399.5	041e96f5-17b4-4927-a01a-cf9d687c247f	5.0	7.0	24.0	3.0	1.0	10.0
TPI1	ENSG00000111669.10	04228789-ff99-468b-9e3b-e0df62abec9f	19.0	7.0	16.0	8.0	3.0	19.0
	chr1:147769000	0423765d-a2cc-40a5-82c8-38d026590eea	1.0	0.0	4.0	0.0	0.0	0.0
	chr9:113635000	042453b7-a10a-4da4-86a3-79912f06d853-1	5.0	1.0	2.0	1.0	0.0	5.0
	chr1:120827000	04247916-9577-4c23-b247-e757f5bbfc2d-2	0.0	0.0	2.0	0.0	1.0	2.0
	chr1:120828000	04247916-9577-4c23-b247-e757f5bbfc2d	0.0	0.0	4.0	0.0	0.0	1.0
SUPT5H	ENSG00000196235.9	04248c8f-b8ec-42df-a195-5fe36c0fb342	25.0	18.0	10.0	9.0	4.0	8.0
DYNC1I2	ENSG00000077380.11	04275c08-cf8d-4ef7-ab6e-2108bae9ac3a	11.0	5.0	17.0	3.0	3.0	9.0
	chr17:61686000	04280973-f6c1-4575-bad4-fc388c53f797-1	2.0	2.0	19.0	1.0	0.0	11.0
GRINA	ENSG00000178719.12	042a2ac6-b240-43b9-ad2e-d88f51ae0e43	9.0	7.0	6.0	7.0	0.0	5.0
PARL	ENSG00000175193.8	042d767c-9b47-4406-af62-ea70ae77385f	8.0	3.0	8.0	5.0	1.0	13.0
UBE2F-SCLY	ENSG00000258984.1	042da62a-19e7-4bab-a0d3-b648bd0cc1c5	1.0	1.0	1.0	0.0	0.0	0.0
TGFBI	ENSG00000120708.12	0430d66f-1107-4f4e-b6b9-75ddfc665155	2.0	0.0	1.0	1.0	1.0	1.0
	chr5:140105000	0430fd42-a85a-4cd2-8ad8-73479196c293	0.0	1.0	2.0	0.0	1.0	1.0
CCT7	ENSG00000135624.11	0431eeec-3889-4940-a66d-37e85b1c14a3	3.0	4.0	3.0	1.0	1.0	1.0
ACP2	ENSG00000134575.5	0431f097-fa47-497e-9a4a-7f2e6769c5cb	9.0	8.0	3.0	2.0	0.0	2.0
	chr19:53562000	043351ed-f5f3-44fb-99fa-6669dc032233	1.0	1.0	1.0	0.0	3.0	5.0
	chr3:48342000	0434cc2e-b26e-467d-a1a0-40d02091398c	1.0	1.0	1.0	1.0	1.0	1.0
RPSA	ENSG00000168028.9	043575d0-6048-41f1-a3c3-44bad153136c	31.0	27.0	13.0	22.0	6.0	22.0
MRM2	ENSG00000122687.13	0435bb6e-9fd8-44e6-a3fc-d99d19eeadb7	5.0	6.0	8.0	3.0	3.0	6.0
DECR1	ENSG00000104325.2	04361973-aca3-4782-95ae-2275fa420d3a	4.0	4.0	5.0	3.0	2.0	4.0
GLRX3	ENSG00000108010.7	043a00b9-b1cd-4076-a449-5725f18c3e08	58.0	45.0	50.0	31.0	33.0	35.0
	ENSG00000268362.1	043d4dbc-687c-4ee5-8924-4ca2f1e817b8	1.0	1.0	2.0	2.0	1.0	0.0
PPA2	ENSG00000138777.15	043defa4-58d8-4d18-a8d5-56c2befdddc0	3.0	2.0	4.0	0.0	2.0	0.0
	chr2:74439000	043e7f8f-acdf-4c57-a124-a856ec658231-2	65.0	164.0	527.0	44.0	18.0	68.0
USP16	ENSG00000156256.10	043ee29a-0429-4279-8d49-ed72a4b318b2	0.0	2.0	1.0	0.0	0.0	0.0
MRPS16	ENSG00000182180.9	04425f7f-9c57-499f-9151-430fe57f3ef8	5.0	4.0	2.0	1.0	0.0	0.0
	chr1:178110000	04494a69-44ee-4f4e-9158-c79ad942d945	0.0	0.0	0.0	1.0	0.0	2.0
DHRS3	ENSG00000162496.4	0449ae59-6369-43ae-b06a-55be6b2a5862	3.0	1.0	16.0	2.0	1.0	6.0
NEMF	ENSG00000165525.13	0449c2fb-e80d-4975-8519-2a2ccc68b0ba	2.0	1.0	3.0	0.0	2.0	0.0
	chr3:149699000	044aa692-fd7b-4b7b-890e-8bccc9523681-1	5.0	3.0	2.0	1.0	1.0	4.0
TMEM183B	ENSG00000224831.2	044aa692-fd7b-4b7b-890e-8bccc9523681	10.0	7.0	9.0	5.0	1.0	4.0
KRI1	ENSG00000129347.15	044b7e16-0e81-401f-ae64-cb993bc76eb3	18.0	12.0	16.0	13.0	4.0	7.0
	chr12:77451000	04577f2b-088e-42eb-b3c1-f9b8f96322a3	2.0	1.0	5.0	0.0	0.0	1.0
	chr3:141108000	0458fde8-07e8-41a7-9364-fe1f79bdb7a6	0.0	0.0	6.0	0.0	0.0	0.0
HMGXB4	ENSG00000100281.9	045a273b-a3ca-478b-b953-1cfdd8c6f99d	0.0	2.0	11.0	0.0	0.0	2.0
LGALS1	ENSG00000100097.7	045a4f53-85b1-4cb0-8f39-04ec5b84ff63	5.0	6.0	9.0	9.0	4.0	8.0
EXOSC7	ENSG00000075914.8	045bc920-3042-4516-aa88-2e73cc2d9ca1	3.0	0.0	1.0	2.0	0.0	3.0
PDLIM7	ENSG00000196923.9	045e5af9-e298-45f9-a308-2d0e59d84edf	1.0	4.0	1.0	2.0	0.0	0.0
PARL	ENSG00000175193.8	045e9542-f032-4452-8bfe-07fd0e1de7b0	8.0	5.0	7.0	0.0	0.0	3.0
	chr1:220323000	045f034f-ab9d-4b70-8aec-4fa867d015cb-2	2.0	1.0	4.0	0.0	0.0	3.0
	chr1:220321000	045f034f-ab9d-4b70-8aec-4fa867d015cb	0.0	2.0	13.0	2.0	0.0	1.0
RARS2	ENSG00000146282.13	045f0fe9-d4ea-426e-9c07-a9a410b05d85	0.0	7.0	4.0	3.0	1.0	5.0
RFC2	ENSG00000049541.6	045fabfa-8d38-43bf-a385-2faf91c2bf82-1	10.0	4.0	7.0	1.0	1.0	10.0
	chr7:140393000	04633c4e-03ae-4ffd-bbc3-1337e915accf-1	0.0	3.0	2.0	1.0	0.0	1.0
	chr17:80561000	0463ce98-583b-48e8-be6e-c1d521286699	15.0	6.0	35.0	4.0	0.0	19.0
	chr6:170102000	04648b2a-2db0-4d86-8ebb-d253bc3d2b69-1	22.0	15.0	10.0	3.0	5.0	4.0
POLDIP2	ENSG00000004142.7	04659194-9e07-4f22-8727-d3bb8fb1d27f-1	9.0	7.0	5.0	9.0	1.0	5.0
	chr9:112058000	046596b3-2d08-46a8-859f-2ba7d7d164e1	0.0	0.0	3.0	0.0	0.0	1.0
JKAMP	ENSG00000050130.13	0465be84-eec5-4102-abdd-a6037ab9e503	1.0	1.0	5.0	1.0	2.0	4.0
MOCOS	ENSG00000075643.5	0465ccdc-6bd8-44d0-9f52-f91bfe803377	8.0	9.0	7.0	1.0	0.0	3.0
DERL2	ENSG00000072849.6	04688a99-388c-4d3e-9716-79e453f2276c	0.0	5.0	5.0	2.0	2.0	3.0
CDK5RAP3	ENSG00000108465.10	0469076b-a06f-422a-9430-0b87e0ae623b	3.0	7.0	3.0	2.0	1.0	4.0
GPX4	ENSG00000167468.12	0469a4c4-833b-4fc9-9bb4-024d551a10e6	2.0	0.0	3.0	1.0	0.0	1.0
	ENSG00000121848.9	046a2c46-4c0c-4612-a0ad-58d60c773bc9	5.0	2.0	2.0	2.0	2.0	2.0
MPHOSPH6	ENSG00000135698.5	046cfc16-9437-4d8b-bb83-e4075ce7e22e	6.0	4.0	5.0	4.0	4.0	2.0
RAB13	ENSG00000143545.4	046d915f-ea5b-4051-8f11-a4ff58394cc7	20.0	26.0	25.0	20.0	18.0	15.0
NDFIP2	ENSG00000102471.9	046dc010-9b0c-4957-8d09-7e7e5b54cc0e-1	1.0	2.0	4.0	2.0	1.0	3.0
SPATS2L	ENSG00000196141.8	046e59b9-5ce3-41e9-bce0-1ffa8ebcffe9	1.0	2.0	1.0	0.0	0.0	1.0
	ENSG00000219133.2	046ee225-7897-4ea6-b4ae-fb6bd5e2066f-1	7.0	2.0	2.0	3.0	0.0	2.0
STT3A	ENSG00000134910.8	04703ba6-6553-4233-b048-abb81f71fe14	4.0	2.0	4.0	0.0	1.0	2.0
	chr7:128410000	04718f92-af04-4ef1-bd10-1f3a295a12cc-1	5.0	9.0	55.0	3.0	2.0	20.0
	chr7:128410000	04718f92-af04-4ef1-bd10-1f3a295a12cc-2	9.0	5.0	46.0	0.0	3.0	15.0
TNNT1	ENSG00000105048.12	0471a494-ac58-4093-b03f-bee12b33d0cc	7.0	5.0	4.0	2.0	3.0	3.0
	chr22:39440000	0471eb84-aa6d-4376-bca5-cca3e17e4313	3.0	3.0	2.0	1.0	0.0	0.0
ALDH9A1	ENSG00000143149.8	0472c782-0c0d-446a-99c3-d655d3fbf036	8.0	4.0	9.0	2.0	2.0	7.0
	chr14:75324000	047482f7-126f-41b0-9a40-2dbb02afdd2d	0.0	0.0	1.0	0.0	0.0	2.0
	chr5:125961000	047a1adb-9fc5-405e-ba74-804ebfc29173-2	7.0	5.0	15.0	1.0	2.0	7.0
TDP2	ENSG00000111802.9	047ae154-df8a-49b4-b3a1-e55f5491ec44	3.0	0.0	5.0	0.0	0.0	6.0
CAPG	ENSG00000042493.11	047d35fd-e7c6-4761-a837-aa8371980758	29.0	20.0	12.0	8.0	6.0	7.0
	chr12:6723000	047e4e25-60d2-42da-909d-525b3ea88725	7.0	11.0	7.0	2.0	0.0	2.0
SNX6	ENSG00000129515.14	047e54e2-a42a-4cf4-939f-95b232b69898	2.0	1.0	2.0	2.0	2.0	3.0
	chr6:150090000	048012f1-4380-41ae-8f27-0161d6cbdc74	3.0	0.0	3.0	1.0	1.0	4.0
	chr20:3847000	0481a8af-6470-4b73-b29e-0e8df315da75-2	5.0	3.0	4.0	4.0	0.0	1.0
RPS6	ENSG00000137154.8	04851110-9807-4192-983a-3a0e2cfbe7ec	2.0	2.0	2.0	1.0	0.0	1.0
	chr3:138254000	0486055d-0ea4-4243-bf5b-64546f0c230c	0.0	0.0	4.0	0.0	1.0	5.0
NUCB2	ENSG00000070081.11	04886632-4db3-4f4f-bb4b-56d85fe3dd47	2.0	2.0	6.0	0.0	1.0	4.0
RP9P	ENSG00000205763.9	0488985e-cc28-4938-a9df-54631372a6b1	3.0	2.0	3.0	1.0	0.0	0.0
RPS15A	ENSG00000134419.11	04896697-8906-411f-a398-fcc9e37b207a	1.0	2.0	3.0	1.0	0.0	1.0
DRAP1	ENSG00000175550.3	048b32d6-c757-4902-a24e-c204447c397b	7.0	7.0	3.0	1.0	0.0	1.0
	ENSG00000232559.2	048ba586-467e-4c2b-b64b-9e0c62a98ae7	6.0	1.0	3.0	0.0	1.0	2.0
	chr1:15961000	048cff56-8d20-4c90-9bf9-acf3a3b9b353	3.0	1.0	7.0	0.0	0.0	4.0
LARP1	ENSG00000155506.12	048d09d0-c1af-49a4-90de-2cb9e90a2956	0.0	1.0	7.0	1.0	1.0	7.0
	chr7:23229000	049006d2-47dd-4c8c-9889-5a104b44c63e-2	0.0	1.0	1.0	0.0	0.0	2.0
	chr7:23227000	049006d2-47dd-4c8c-9889-5a104b44c63e	0.0	0.0	4.0	0.0	0.0	3.0
RPL19	ENSG00000108298.5	0490e06d-cff5-492f-a0bd-e99a7614aba3	8.0	15.0	8.0	1.0	3.0	4.0
NAGS	ENSG00000161653.6	04926388-46a5-4fed-abb7-9e1274c5ccd2	20.0	8.0	4.0	2.0	1.0	3.0
LARP7	ENSG00000174720.11	04927622-9a74-4c24-a291-c50b71750c29	0.0	4.0	1.0	0.0	3.0	1.0
	chr7:44109000	049597c9-eb03-4d53-aaa8-dd9879ae8e56	0.0	0.0	1.0	0.0	1.0	2.0
ARMC9	ENSG00000135931.13	0495d3a8-3276-4bae-9e7c-e0e434956888	8.0	2.0	3.0	0.0	2.0	3.0
THOC6	ENSG00000131652.9	04966715-9887-42cd-b11c-643367360036	7.0	0.0	5.0	0.0	0.0	1.0
	chr22:42002000	0497b42c-6041-4519-8da3-0f3627889273	16.0	24.0	24.0	32.0	11.0	10.0
MTA3	ENSG00000057935.9	04996fab-99fc-41c1-ae95-ca4dee181f72	3.0	2.0	2.0	2.0	0.0	0.0
ANXA2	ENSG00000182718.12	0499857c-0d9e-4da7-8497-590a0965649e	45.0	30.0	36.0	6.0	8.0	12.0
	chr16:87810000	049aaafb-425b-44f3-ac71-7cea542a2283	4.0	3.0	6.0	0.0	0.0	1.0
	ENSG00000264772.2	049ac901-d120-4fff-b60e-1803dabc52d1-1	19.0	9.0	19.0	6.0	3.0	7.0
	ENSG00000264772.2	049ac901-d120-4fff-b60e-1803dabc52d1	4.0	5.0	4.0	0.0	2.0	2.0
DCBLD2	ENSG00000057019.11	049e1ff7-cbb5-4e6f-b583-4c854fc539e6	2.0	1.0	6.0	0.0	0.0	1.0
RNH1	ENSG00000023191.12	049effba-b7e2-403e-852e-af3652cd1f68	5.0	6.0	1.0	0.0	2.0	2.0
ATXN2L	ENSG00000168488.14	049fe6ec-cc05-496f-8df2-5c2a4d62ade3	1.0	1.0	2.0	0.0	0.0	1.0
	chr3:15708000	04a32b96-0489-4f6c-8642-b09a061e36c2-2	1.0	0.0	7.0	1.0	1.0	3.0
CNN2	ENSG00000064666.10	04a4b8ae-1c77-4a92-8867-6050e7a4f88f	0.0	0.0	0.0	0.0	0.0	1.0
RBBP6	ENSG00000122257.14	04a54de5-0f32-4c79-b793-180d023136d4	1.0	0.0	1.0	1.0	0.0	2.0
ABHD4	ENSG00000100439.6	04a5eb2c-c420-4bd6-9f6d-2f18e80b93bc	3.0	6.0	8.0	0.0	1.0	4.0
	chr17:20217000	04a63b1e-5de8-488a-8d58-5357c100d040-1	4.0	4.0	3.0	1.0	0.0	2.0
LINC00963	ENSG00000204054.7	04a6ce5d-c353-45d2-bdf4-d0f660fd0307	2.0	2.0	3.0	1.0	0.0	0.0
	chr15:68586000	04a93e05-5265-44f7-90c6-6bf14891dfe6-1	3.0	5.0	5.0	1.0	3.0	6.0
	chr15:68584000	04a93e05-5265-44f7-90c6-6bf14891dfe6-2	0.0	1.0	7.0	1.0	0.0	2.0
KCNJ15	ENSG00000157551.13	04a9d6a0-b515-400f-a461-0d52d578ac6a-1	7.0	0.0	8.0	0.0	0.0	4.0
LRRFIP1	ENSG00000124831.14	04ab2400-adf1-492b-880a-8602a631bfd1	4.0	4.0	2.0	0.0	0.0	0.0
PIGN	ENSG00000197563.5	04adec07-2912-45d2-b329-7b17bd0f9ae5	2.0	1.0	8.0	1.0	0.0	4.0
FAM24B	ENSG00000213185.2	04ae9082-6b57-4faf-bf96-6a2bdb6af71f	2.0	3.0	7.0	1.0	0.0	1.0
INTS12	ENSG00000138785.10	04afffe9-86ce-498f-9fee-5ba174367cf0	11.0	9.0	32.0	4.0	2.0	7.0
NELFCD	ENSG00000101158.8	04b0c53f-413c-41ee-b70e-e4ef36d12872	9.0	10.0	12.0	6.0	0.0	9.0
SNRPB2	ENSG00000125870.6	04b28aca-dc2c-45d8-ba3b-b2a6362b5533	42.0	67.0	36.0	5.0	18.0	17.0
	chr1:155477000	04b2e447-1dc4-42de-bba0-1661f73d7870	0.0	0.0	2.0	0.0	0.0	1.0
THAP8	ENSG00000161277.9	04b44a6a-bc2c-4580-aa3c-8fc77446583e	4.0	4.0	2.0	2.0	2.0	1.0
ATG4B	ENSG00000168397.12	04b54ab1-ffe2-48ec-b763-78f3de686726-1	4.0	10.0	6.0	5.0	2.0	6.0
	ENSG00000131795.8	04b58a4e-0032-4dc7-90f0-c8e1ba27f91a	2.0	5.0	3.0	0.0	0.0	2.0
	chr3:23631000	04b61309-7e8b-4b4f-987b-74861c7402a7	1.0	3.0	2.0	1.0	0.0	2.0
ANXA2	ENSG00000182718.12	04b70c16-83f6-4b21-9661-bd5c6f93af21	116.0	59.0	38.0	32.0	24.0	27.0
	chr2:231554000	04b77e63-1d2b-4c36-9310-e696225374d6	8.0	3.0	5.0	3.0	0.0	4.0
	chr2:9451000	04ba2198-a9cf-4ab6-b587-9169fb1e003e	0.0	0.0	1.0	0.0	0.0	3.0
MOB3B	ENSG00000120162.9	04ba7214-b2d2-41ef-ae8d-8b4e37e6f652	1.0	1.0	3.0	0.0	1.0	5.0
IGF2BP3	ENSG00000136231.9	04bcd251-dfc5-44fe-836b-6dd3c8725e47	2.0	1.0	5.0	0.0	0.0	4.0
FADS3	ENSG00000221968.4	04bd74bb-7b42-438c-809a-bea4014da167	4.0	2.0	1.0	0.0	0.0	2.0
	chr8:144336000	04beead5-2f42-4779-95ee-0a968c6329e5	0.0	0.0	3.0	1.0	0.0	0.0
GUK1	ENSG00000143774.12	04c0ca32-36d4-44c5-ab94-52af947bb657	12.0	5.0	2.0	9.0	1.0	1.0
	chr9:86297000	04c11495-c472-464b-85c1-6cfd80342edf	0.0	3.0	0.0	1.0	0.0	0.0
	chr17:79814000	04c12166-fce3-4f07-b735-2433c287bcd9-2	11.0	18.0	34.0	8.0	4.0	24.0
LINC00511	ENSG00000227036.2	04c166e3-6231-4031-96bb-acef1ab66a4b	1.0	1.0	1.0	0.0	0.0	1.0
AUP1	ENSG00000115307.12	04c2240c-84b4-4a07-a892-f5a2ad8446f2	7.0	3.0	6.0	1.0	2.0	3.0
	chr10:16626000	04c47aac-6d22-4cad-87dc-e4581c293761	0.0	2.0	4.0	2.0	0.0	0.0
	chr3:142525000	04c4c2da-ead9-4167-8fe1-4f2c48291ec9-1	3.0	2.0	0.0	0.0	1.0	0.0
MBD1	ENSG00000141644.13	04c556b1-23ba-4a73-b561-85d4da08a92d	3.0	7.0	1.0	0.0	0.0	3.0
JUP	ENSG00000173801.12	04c9af15-a16a-4a48-a147-6700274a06f8	46.0	70.0	31.0	38.0	8.0	20.0
	chr5:132359000	04ca0ff0-4aeb-4ee3-b79f-75ecf964f4dd	1.0	0.0	3.0	1.0	0.0	4.0
	chr15:50996000	04cb8bf7-8f2f-44c4-87ef-15eed9e5728d	4.0	5.0	73.0	4.0	2.0	48.0
PSMA3-AS1	ENSG00000257621.3	04cc20bc-e217-41af-84d7-7a51f4d5a82d	1.0	0.0	2.0	0.0	0.0	1.0
	chr8:6480000	04cdff6c-54f7-437d-847e-27e73e1842f5	4.0	2.0	3.0	0.0	0.0	6.0
	chr9:36681000	04cf1ff1-004f-41fe-9fdd-11abf8835981	6.0	1.0	11.0	1.0	2.0	16.0
PTGR1	ENSG00000106853.12	04d0f89d-0fe0-4934-9169-2ab04a5e53df	4.0	2.0	3.0	2.0	0.0	2.0
	chr12:95694000	04d1a31c-5297-4189-b6da-a1cb88ba0438	1.0	1.0	0.0	0.0	2.0	2.0
ESRP2	ENSG00000103067.7	04d3eb9d-7e64-4669-bf82-f5cfc319520d	9.0	9.0	7.0	2.0	0.0	9.0
SNRPB	ENSG00000125835.13	04d43cfc-76f9-4cdb-b430-9915b226b7ae	13.0	7.0	11.0	1.0	1.0	11.0
	chr5:42719000	04d44a56-cca9-4aa4-8c95-1b254d38cb32	0.0	1.0	10.0	0.0	0.0	3.0
LAMTOR5	ENSG00000134248.9	04d49ef6-a00e-4d26-aafe-f05b26ec1eab	11.0	9.0	8.0	1.0	1.0	3.0
CIR1	ENSG00000138433.11	04d5d4d8-b8b6-43b3-b453-791d5b9ab968	4.0	8.0	5.0	2.0	4.0	5.0
TMEM50B	ENSG00000142188.12	04d6f3c1-fb61-4eb6-a8dd-61cada90f03a	2.0	1.0	1.0	4.0	0.0	0.0
	ENSG00000260669.2	04d71e9c-1eef-4400-8a20-fb7f95fb3ca0	3.0	3.0	2.0	0.0	3.0	1.0
FUS	ENSG00000089280.14	04dae82e-5340-44e9-aa25-1d5e76f8e758	7.0	3.0	0.0	0.0	3.0	3.0
ACTR2	ENSG00000138071.9	04dbacaa-f15b-4082-a0da-ae979b6f4ee0	1.0	0.0	1.0	0.0	0.0	2.0
COPS7B	ENSG00000144524.13	04dcc35c-1406-40c5-a447-306566a84e20	2.0	1.0	3.0	3.0	0.0	4.0
FAM214B	ENSG00000005238.15	04df5e5c-d52c-4a5b-b307-4a4da2e2cecb	16.0	7.0	20.0	1.0	1.0	5.0
KIFC3	ENSG00000140859.11	04e00a9e-73e0-4aea-8837-5cdf6c0b9ffd	6.0	2.0	2.0	3.0	0.0	1.0
	chr4:153600000	04e2acba-e7b9-445c-aff5-31093730629b-2	3.0	4.0	6.0	4.0	1.0	2.0
	chr17:53240000	04e32b08-9f6b-4afd-be53-aeb06d102b7c	0.0	0.0	6.0	1.0	0.0	4.0
TUBE1	ENSG00000074935.9	04e4636e-9f21-48ed-9e16-d6d923fd82f3	0.0	2.0	0.0	1.0	0.0	1.0
POLD2	ENSG00000106628.6	04e54d00-cfac-4f04-82b1-ce63822d5aec	4.0	0.0	0.0	0.0	0.0	1.0
TTC12	ENSG00000149292.12	04e573b9-2ad1-4612-b6b4-4de219ae68e3	3.0	1.0	4.0	2.0	1.0	2.0
	chr7:120590000	04e5f7d7-4981-4e77-b552-653984037ec8	3.0	0.0	0.0	0.0	0.0	0.0
MRPL52	ENSG00000172590.14	04e66a6b-b6ad-4618-8714-0fdf993a5ac1	11.0	6.0	4.0	0.0	0.0	2.0
	chr1:154947000	04e849a9-c27b-4ec8-b53b-506dacf83af9	4.0	2.0	0.0	0.0	0.0	0.0
	chr5:80066000	04e96f81-85df-41bb-b0ab-362dfa7a39db	1.0	0.0	4.0	0.0	0.0	2.0
WDR46	ENSG00000227057.3	04e9792b-dc0c-4565-a849-5bf66bdd78e6	13.0	6.0	4.0	2.0	2.0	4.0
CIRBP	ENSG00000099622.9	04ec73f7-d891-4d27-8601-932fe47910cc	3.0	7.0	3.0	0.0	0.0	0.0
NOC2L	ENSG00000188976.6	04ecd094-1ab5-4165-b020-63bcd1d4c4ec	4.0	3.0	4.0	1.0	1.0	2.0
RBMX	ENSG00000147274.10	04ed6ef9-2ea5-4164-bdba-869bac1c7dd0	8.0	2.0	15.0	6.0	3.0	11.0
RPL35	ENSG00000136942.10	04edb8a5-168c-4a7c-aaf2-37e03666c714	23.0	16.0	6.0	10.0	4.0	4.0
PRPSAP2	ENSG00000141127.10	04eedcea-cd90-4fa2-9687-ca40f64107ea	2.0	0.0	6.0	1.0	0.0	2.0
HNRNPA1	ENSG00000135486.13	04f0e886-215f-4eee-9d4b-432141067e01	1.0	3.0	0.0	0.0	2.0	2.0
HNRNPA2B1	ENSG00000122566.16	04f19439-4f31-4d1b-85d8-791c95985f53	1.0	4.0	8.0	4.0	1.0	9.0
	chr7:128102000	04f51ad5-5ea6-46d0-8674-7840d4211bd9	0.0	0.0	3.0	2.0	0.0	0.0
	chr7:72930000	04f5e09e-1ccf-45e5-8f36-da8fd3f827b2-2	0.0	0.0	1.0	0.0	1.0	1.0
	chr7:72929000	04f5e09e-1ccf-45e5-8f36-da8fd3f827b2	2.0	1.0	3.0	0.0	1.0	2.0
MIR205HG	ENSG00000230937.5	04f655df-50b0-41d9-a10b-3f26ed350e22	8.0	6.0	11.0	6.0	5.0	5.0
MRPL20	ENSG00000242485.1	04f68532-7eb1-4868-a00f-a8a4b8d998a0	16.0	16.0	8.0	11.0	3.0	3.0
	chr9:132815000	04f78aa1-3f50-455d-831b-1ced4ff2e955-2	8.0	6.0	4.0	6.0	2.0	3.0
NUCKS1	ENSG00000069275.12	04f83b70-43fb-4285-bfc7-2d545e0a5702	1.0	5.0	2.0	1.0	0.0	7.0
CCNDBP1	ENSG00000166946.9	04f9f666-8aca-41d4-9bb7-d6151ccd99f4	2.0	0.0	3.0	0.0	0.0	2.0
	ENSG00000273080.1	04fb0375-f569-402d-a3f9-a21187430643-2	3.0	1.0	1.0	1.0	1.0	0.0
	ENSG00000273080.1	04fb0375-f569-402d-a3f9-a21187430643	1.0	2.0	5.0	0.0	0.0	1.0
ALG1	ENSG00000033011.7	04fd3a38-d7e9-4a21-a9ca-f5b269fdde9d	28.0	13.0	25.0	14.0	10.0	17.0
LRRFIP1	ENSG00000124831.14	04feae47-19b0-42b4-945b-f1f0dbcda77a	23.0	14.0	24.0	7.0	12.0	11.0
PTPRU	ENSG00000060656.15	04ff5970-9f0d-4917-9739-a53dfebb8871	3.0	0.0	5.0	3.0	2.0	4.0
ANXA7	ENSG00000138279.11	04ffa405-4eb4-4968-932d-5d0edd40e991	3.0	0.0	6.0	2.0	3.0	6.0
RPL15	ENSG00000174748.14	04ffe5b6-cad0-4b3b-9a1b-bf20b6a0d94b	8.0	11.0	3.0	2.0	0.0	4.0
	chr15:80217000	0501fcd3-b3f0-4022-8e2f-21812417f869	2.0	3.0	6.0	0.0	1.0	1.0
XPNPEP3	ENSG00000196236.8	05041d77-14ea-4671-8e74-ddc3e54ec4dc	5.0	4.0	1.0	2.0	0.0	0.0
PTS	ENSG00000150787.3	0507a883-5432-4580-9360-a2401e309703	3.0	8.0	8.0	1.0	2.0	5.0
PTGFRN	ENSG00000134247.9	0509b901-cad5-4425-8571-09179f279c6f	20.0	33.0	92.0	3.0	1.0	23.0
	chr1:211607000	050b36f4-b1e7-46fb-a7ee-ae79e7ae575e-2	4.0	2.0	10.0	2.0	0.0	5.0
	chr1:211606000	050b36f4-b1e7-46fb-a7ee-ae79e7ae575e	16.0	26.0	28.0	2.0	1.0	11.0
	ENSG00000225177.1	050cf6bb-3b5f-4bcf-9ec0-3daddc63c837	11.0	7.0	2.0	3.0	0.0	0.0
NUSAP1	ENSG00000137804.8	051248f7-e376-45cb-a73e-9b0cdab83c6b	1.0	1.0	2.0	1.0	0.0	9.0
PIGT	ENSG00000124155.12	051322f7-d745-4c9c-b791-1c57f08f4877	8.0	6.0	6.0	5.0	0.0	0.0
GMPPA	ENSG00000144591.13	05157adc-938a-4509-b40e-1a255c78d586	4.0	3.0	7.0	0.0	0.0	2.0
	chr1:115323000	05165223-b1e7-419f-9768-a1b04a6dc7e0	2.0	2.0	0.0	0.0	0.0	0.0
HNRNPA2B1	ENSG00000122566.16	05167506-1334-4ec1-a5ee-3144a4a39baa	4.0	7.0	16.0	0.0	3.0	8.0
CCDC90B	ENSG00000137500.5	0516a880-4fd2-422d-bc2e-a7f94dcf2b72	6.0	1.0	3.0	0.0	0.0	0.0
	chr1:50883000	05176af1-e533-4c17-a465-ba135e74eaf6-1	0.0	2.0	3.0	0.0	0.0	2.0
	chr1:50883000	05176af1-e533-4c17-a465-ba135e74eaf6-2	3.0	5.0	5.0	0.0	3.0	0.0
GLA	ENSG00000102393.5	0518bbfe-6970-4b84-98c5-127304c96129	1.0	0.0	2.0	0.0	0.0	3.0
NME6	ENSG00000172113.4	051a709f-970f-4440-9088-d99221b21644	23.0	16.0	17.0	5.0	4.0	2.0
DBNL	ENSG00000136279.14	051ae9d2-edbf-49d8-84ee-0bbbe069665e	2.0	1.0	2.0	0.0	0.0	1.0
RHBDL2	ENSG00000158315.6	051b70fe-1f47-44f5-8310-584106bc6677	7.0	2.0	1.0	2.0	0.0	0.0
	chr13:99539000	051b9df0-4fd9-43ab-8bc6-e46b94253733	3.0	0.0	1.0	1.0	0.0	0.0
SPATA17	ENSG00000162814.6	051e4422-ab0c-4b43-bd92-77ff49ca198e	0.0	2.0	6.0	0.0	2.0	0.0
	chr2:43762000	0520f5d4-8566-41aa-bd6d-9e4c3dc73e8b	1.0	2.0	1.0	0.0	0.0	2.0
PMEPA1	ENSG00000124225.11	052358f3-4425-4b74-9bb8-60f5375342ea	6.0	0.0	1.0	1.0	1.0	0.0
RPS14	ENSG00000164587.7	0523d6d3-3a2e-41b9-aa70-4d955e479dde	9.0	14.0	12.0	11.0	4.0	11.0
	chr9:93659000	05258519-6b76-423f-864a-fc75399c8c93	2.0	1.0	0.0	0.0	0.0	2.0
FER	ENSG00000151422.8	0525898b-6e78-4227-9384-52004d3acdcf	2.0	2.0	3.0	0.0	1.0	3.0
IFNGR2	ENSG00000159128.10	05259e52-83d2-4c12-a54e-02b25e3bb7a7	2.0	2.0	0.0	1.0	1.0	0.0
MRPL55	ENSG00000162910.14	0526e68f-01c9-4610-8bf3-a23c5d469dc9	6.0	2.0	0.0	2.0	1.0	0.0
COX4I1	ENSG00000131143.4	05299b7e-e6aa-47e9-99c2-f46d29fe4115	3.0	3.0	1.0	3.0	0.0	0.0
	chr5:52383000	0529a0f9-adb6-43ad-8826-0a7a1a0734c3	1.0	1.0	0.0	0.0	0.0	3.0
	chr13:73281000	052b134b-7cca-44a4-90eb-051f415abfe9-1	1.0	3.0	5.0	0.0	0.0	1.0
GTF3C2	ENSG00000115207.9	052d8330-c780-4179-9b8f-5c1178323bec	4.0	3.0	12.0	3.0	3.0	11.0
	chr10:105482000	052dcc9a-ade2-449d-b45b-9b01af8d4574-1	5.0	1.0	0.0	0.0	0.0	3.0
TPM2	ENSG00000198467.9	052f9ba2-bc32-44b9-8229-e18de945d773	1.0	0.0	1.0	1.0	0.0	2.0
ITSN1	ENSG00000205726.9	0530635b-1523-4cb9-9581-d62cc7fcfa1b	3.0	1.0	0.0	0.0	0.0	1.0
	chr16:30581000	053090c9-462c-443b-b117-9c4ff70ea651	4.0	1.0	0.0	1.0	0.0	0.0
	chr8:143810000	05322c12-7f08-4163-9868-f72b931654be	1.0	1.0	1.0	1.0	0.0	0.0
PPP1R13L	ENSG00000104881.10	0534c1ac-dac4-400a-a673-b912a448a0f2	55.0	34.0	74.0	36.0	5.0	47.0
	chr1:24798000	053734c5-3d31-4c3f-b715-7dc2e0680ab1-1	73.0	90.0	538.0	67.0	27.0	285.0
ATG10	ENSG00000152348.11	0537b7fd-a05f-4b07-a483-18c3e7c8677c	3.0	3.0	2.0	1.0	1.0	1.0
USP4	ENSG00000114316.8	0538de47-1204-421b-bf93-c10dd53a3cd4	1.0	1.0	4.0	1.0	1.0	5.0
RNF167	ENSG00000108523.11	05391330-c0b3-4c42-b48d-5e18cb18f577	7.0	4.0	0.0	0.0	1.0	0.0
	chr22:46478000	053a3677-e6c4-4762-a60a-2aa3773c8de9-1	2.0	3.0	2.0	0.0	1.0	5.0
	1	053ae271-9fc3-4c40-87b4-2134fb6e18e9-2	73.0	50.0	68.0	24.0	28.0	50.0
	1	053ae271-9fc3-4c40-87b4-2134fb6e18e9-3	3.0	8.0	11.0	4.0	4.0	17.0
	chr7:55093000	053c1ace-289a-4b1b-ade3-9424576ad865	4.0	2.0	0.0	0.0	0.0	2.0
PPP1R7	ENSG00000115685.10	053c72d5-c8a2-4bbb-89e8-3a7a297ca0ee	2.0	0.0	0.0	2.0	1.0	0.0
ALDH7A1	ENSG00000164904.11	053c75d1-204c-4b1d-8e49-d12f77f4213e	0.0	1.0	0.0	1.0	2.0	3.0
SLC30A9	ENSG00000014824.9	053d11c0-1d5e-4ece-a783-b479e1280721	0.0	3.0	3.0	0.0	0.0	0.0
	chr3:33436000	053ecba5-6a5f-4474-bdf1-6a42aa232bd9	2.0	2.0	6.0	0.0	0.0	5.0
	chr9:35056000	0540475c-d8ee-45d7-bfb9-c6cd2c8bc913-1	4.0	6.0	9.0	4.0	3.0	11.0
MUTYH	ENSG00000132781.13	05457083-c93c-445c-ad8e-f975910175e0	2.0	0.0	1.0	1.0	0.0	0.0
SLC25A17	ENSG00000100372.10	0545d90e-a337-4834-ad90-0f5bba81df3a	14.0	0.0	6.0	1.0	0.0	1.0
	chr11:73752000	05468a4d-4aa5-4d75-8ac2-c01dddb40659	0.0	0.0	3.0	0.0	0.0	2.0
MORN1	ENSG00000116151.9	054af3e7-3517-4464-ae55-04a7f5449e13	7.0	1.0	3.0	1.0	0.0	2.0
SHARPIN	ENSG00000179526.12	054c4065-ba61-4eeb-9001-5891e3781017	0.0	5.0	1.0	2.0	1.0	1.0
	ENSG00000257390.1	054cf970-c95b-4f14-9903-652c73bb3afa	0.0	2.0	1.0	0.0	0.0	0.0
	chr14:103798000	054d413a-7656-49db-a584-af147360f6fa-1	3.0	1.0	8.0	2.0	0.0	5.0
	chr14:103799000	054d413a-7656-49db-a584-af147360f6fa-3	6.0	1.0	0.0	1.0	1.0	2.0
WDR41	ENSG00000164253.8	054dca40-3a41-4ae1-9922-04917f89b598-1	12.0	6.0	24.0	2.0	7.0	14.0
	chr8:26268000	054e30c9-bcfd-46d6-b974-672ed20d5442-3	0.0	0.0	0.0	0.0	0.0	2.0
	chrX:73470000	054eac63-9ffb-40f7-b103-167b2cbb7608	1.0	0.0	4.0	0.0	1.0	6.0
FLAD1	ENSG00000160688.14	05501d33-a6cd-4874-b577-e85b85382900	6.0	3.0	3.0	3.0	0.0	0.0
PRMT7	ENSG00000132600.12	05513102-b240-4b83-b680-61f42454e41b	3.0	0.0	0.0	1.0	0.0	7.0
MAN2A2	ENSG00000196547.10	055368d7-7024-42d9-bb93-ac8c46e21ed1	2.0	3.0	5.0	0.0	0.0	4.0
BAZ2B	ENSG00000123636.13	0557f16a-b379-4628-8fa8-c9d0a62c12df	1.0	0.0	4.0	0.0	0.0	1.0
	chr7:75695000	055d3086-bf11-4721-bf81-3063d74bc53e	11.0	9.0	6.0	1.0	0.0	5.0
NDUFAF2	ENSG00000164182.6	055d85f4-bb95-4330-94d7-bb9f7fa81c9c	5.0	11.0	7.0	2.0	0.0	3.0
FAM83A	ENSG00000147689.12	05652ee2-0720-49f8-b8f6-076963155485	11.0	15.0	10.0	1.0	0.0	5.0
CASP6	ENSG00000138794.5	056539c8-526e-4a1a-b9b3-f49ce1bece81-1	2.0	3.0	5.0	2.0	0.0	5.0
VPS4A	ENSG00000132612.14	0565e04c-7295-4431-a579-f1de9578ed5a	10.0	10.0	10.0	1.0	3.0	2.0
EFR3A	ENSG00000132294.9	05670b64-7c3f-4c1f-9d02-4a4ab148c7e7	3.0	0.0	8.0	0.0	1.0	5.0
	chr7:5515000	05679d1a-7ae0-4ce2-998d-658e865f5ae6	6.0	6.0	16.0	5.0	1.0	9.0
LMNA	ENSG00000160789.15	05692c49-0ba6-49fb-beb5-cdc09b921d37-1	22.0	19.0	7.0	24.0	7.0	3.0
LMNA	ENSG00000160789.15	05692c49-0ba6-49fb-beb5-cdc09b921d37	26.0	16.0	11.0	21.0	3.0	16.0
RNF10	ENSG00000022840.11	056e0ef7-6d68-452c-a820-9543baf54756	6.0	10.0	24.0	7.0	2.0	11.0
SSR2	ENSG00000163479.9	056f1f4c-4e9a-41c0-a87d-6d894d0c2403	10.0	15.0	8.0	7.0	3.0	5.0
RACK1	ENSG00000204628.7	0573d342-7b10-429a-8e15-7653055db027	6.0	5.0	6.0	4.0	2.0	4.0
	chr6:31818000	0574f3a4-8156-4ccd-a6a0-0b5434d035e9	1.0	0.0	2.0	0.0	0.0	0.0
SETD3	ENSG00000183576.8	05761cb8-5b89-4d10-84c0-6fa338e4d3e7	2.0	2.0	6.0	0.0	0.0	0.0
RPL6	ENSG00000089009.11	0576e7c6-32d5-4c5a-b2f7-fcbf8f993173	57.0	80.0	61.0	24.0	25.0	62.0
TASOR2	ENSG00000108021.15	057740c9-fbcd-4e40-8e54-375b98ac5efc	2.0	1.0	1.0	0.0	0.0	0.0
	chr8:119049000	0577889c-acdc-493b-bb47-34a36e886b32	3.0	5.0	5.0	8.0	0.0	3.0
RAD51C	ENSG00000108384.10	057ae4f2-7a46-47ee-ab7e-9da389ab7eea	2.0	0.0	3.0	0.0	0.0	3.0
CYTH2	ENSG00000105443.9	057d2673-d165-45ed-a777-1ba816659831	11.0	5.0	9.0	2.0	2.0	4.0
KXD1	ENSG00000105700.6	057ff722-250f-40c6-aa4c-1f5259dc196e	7.0	7.0	8.0	1.0	0.0	2.0
LAMB3	ENSG00000196878.8	05816f4c-836c-4b3a-a006-eaffeab27a6b	4.0	2.0	1.0	0.0	1.0	1.0
	chr6:43559000	0582bd51-82f9-4f95-8722-88a95893ff21	1.0	1.0	3.0	0.0	0.0	1.0
	chr9:138379000	05856e23-3fa1-43c5-aa90-0bab6911fc63-2	10.0	10.0	10.0	4.0	3.0	8.0
	chrX:153609000	0586e535-3be1-4633-ab0c-b54e241c7f73-1	9.0	4.0	9.0	5.0	1.0	6.0
ADK	ENSG00000156110.9	0587f6e8-c15c-4f72-b7ca-f582207b0709-1	6.0	5.0	4.0	5.0	1.0	4.0
CUL1	ENSG00000055130.11	0589d389-4d45-46dc-96a0-f17eee305f30	4.0	4.0	12.0	0.0	1.0	1.0
	ENSG00000108296.7	058a54c3-a44a-4bd2-b5da-b341c0d0235c	8.0	8.0	6.0	0.0	0.0	1.0
TMED9	ENSG00000184840.7	058a8a62-eced-446b-8e8d-dad55c6905dc	79.0	37.0	46.0	14.0	19.0	40.0
TM9SF4	ENSG00000101337.11	058a9bbc-e14b-42c5-8452-d9c3b01a6b11	16.0	17.0	29.0	7.0	4.0	13.0
COX5A	ENSG00000178741.7	058b98af-d75b-43fa-9734-c20a8dcc6973-1	15.0	3.0	6.0	7.0	3.0	1.0
C14orf93	ENSG00000100802.10	058ca36d-38f7-49fc-b3d9-68590f05b47c-1	2.0	1.0	4.0	2.0	1.0	3.0
	ENSG00000256500.5	058d1dc5-3278-44fd-9c6a-d15ba0069e08	2.0	3.0	2.0	1.0	3.0	0.0
UIMC1	ENSG00000087206.12	058ee939-ad4c-4592-882d-45c006a03d49	5.0	7.0	6.0	0.0	2.0	2.0
SNX17	ENSG00000115234.6	0591bb1f-f6cd-49a8-8582-ee63b5ffa8c2	1.0	4.0	2.0	1.0	0.0	2.0
	chr4:751000	05921cd2-a05b-4099-b652-aefc4bbb84cf	0.0	2.0	1.0	0.0	0.0	0.0
CDC27	ENSG00000004897.7	05922229-5f9c-4d99-b5a8-a8ba1a3e1c1f	2.0	4.0	5.0	0.0	1.0	5.0
	chr16:89934000	059372b1-62f6-43b4-8640-c55029172b2d	0.0	1.0	4.0	0.0	1.0	0.0
	chrX:21960000	05939fae-9b48-4591-b4ff-c41f8f9f8dfc	1.0	0.0	6.0	0.0	1.0	4.0
	chr16:27340000	05947c06-6b13-4690-8cd9-2c48d6a4f707-1	0.0	1.0	2.0	0.0	0.0	1.0
MYL6	ENSG00000092841.14	0598b782-4faf-4f01-a34a-c82dd65bda07	151.0	61.0	42.0	241.0	53.0	98.0
AUP1	ENSG00000115307.12	0598c3f6-76cb-49ce-aafd-7f0acfaf0afb	2.0	3.0	1.0	0.0	0.0	1.0
	chr11:111595000	059a25ae-0ed4-41cb-ab66-e66df6c9fc05-1	2.0	2.0	10.0	1.0	1.0	2.0
	chr9:70210000	059ac982-9092-4e24-9822-804e6841da9b	0.0	1.0	4.0	0.0	1.0	2.0
ANXA2	ENSG00000182718.12	059b3017-130b-422c-bfef-958a62df4747	149.0	88.0	115.0	30.0	26.0	61.0
ZRANB3	ENSG00000121988.13	059ca28f-d60c-4827-9083-29c76cc79fe5	1.0	0.0	1.0	0.0	1.0	2.0
	chr8:22067000	059f4b93-5fa3-4747-abcf-c16e83ade751	5.0	7.0	6.0	2.0	0.0	6.0
	chr8:82634000	05a12ae3-ca81-491f-b01d-0dd87db146ca	0.0	1.0	11.0	0.0	1.0	3.0
CENPX	ENSG00000169689.10	05a1a0e5-ce08-42f6-a664-60bfcb5f9d33	8.0	6.0	2.0	6.0	2.0	1.0
SDCBP2	ENSG00000125775.10	05a6394f-f7eb-4bbe-82c5-f3c391a4c6a6	9.0	7.0	13.0	6.0	2.0	3.0
ITGB5	ENSG00000082781.7	05a70304-7a0c-4157-99dc-ddd09ad37490	13.0	16.0	35.0	7.0	3.0	22.0
PAFAH1B1	ENSG00000007168.8	05a710f9-476a-405f-a260-b634e65eb2cf	2.0	3.0	4.0	1.0	0.0	1.0
	chr12:27050000	05a72781-d76e-440c-95d0-19d07916ca37	0.0	0.0	2.0	1.0	2.0	1.0
CSRNP1	ENSG00000144655.10	05a72c5a-89de-4d7e-add8-6fbd5395a2c4	11.0	5.0	8.0	1.0	2.0	2.0
	chr1:39856000	05a8726e-2cb2-49ab-8c8c-dfa1454b1d73	0.0	0.0	4.0	1.0	0.0	1.0
TTLL12	ENSG00000100304.12	05a91292-3cbc-4a28-9a07-08dfe1acd843	31.0	18.0	18.0	12.0	3.0	18.0
ST6GALNAC2	ENSG00000070731.5	05aaaadb-d28f-4eec-a666-26580ade1178	16.0	6.0	7.0	11.0	2.0	4.0
	ENSG00000257005.1	05aad073-8fda-4918-ab32-f68fd1962608	3.0	1.0	1.0	0.0	0.0	0.0
HSPA12A	ENSG00000165868.8	05ab088f-ae05-4ece-9349-67dd63760ac1	1.0	0.0	0.0	0.0	1.0	1.0
MBD1	ENSG00000141644.13	05ab5fff-7255-46bc-a430-511f0a532df8	1.0	1.0	2.0	0.0	0.0	0.0
AVPI1	ENSG00000119986.6	05abbd21-b8be-49e9-99de-79f0c653757f	4.0	2.0	2.0	4.0	3.0	1.0
	chr8:11734000	05ac0c58-2a39-4de5-8a4d-7162e628ab0c	1.0	2.0	3.0	0.0	0.0	0.0
	chr1:153533000	05ae7995-a5a3-4f3c-abf0-84c3aa6c0092	223.0	121.0	460.0	79.0	40.0	210.0
TNFRSF6B	ENSG00000243509.4	05ae8041-e74b-4a10-b79d-f4407f32889c	13.0	13.0	1.0	0.0	0.0	0.0
AP2B1	ENSG00000006125.12	05ae81aa-fd22-4fd5-b00c-6345d302c424	5.0	4.0	9.0	1.0	1.0	0.0
SRSF11	ENSG00000116754.9	05aebdc9-f9e7-4c72-bbf4-6276e5c4dc60	1.0	4.0	24.0	2.0	2.0	13.0
NDUFA9	ENSG00000139180.6	05af3ff9-1a6a-45f3-a804-092178d213f5	2.0	7.0	5.0	1.0	1.0	2.0
KRTCAP3	ENSG00000157992.8	05afd8ff-5fdf-4f06-b079-94c114edf482	3.0	5.0	5.0	1.0	3.0	3.0
	chr19:1085000	05afec9c-4c17-4378-ad35-ebd2d03b3ede-3	17.0	18.0	17.0	5.0	3.0	18.0
PTMA	ENSG00000187514.10	05b144e4-6917-49c3-bcc0-422435d20953	21.0	8.0	10.0	12.0	9.0	21.0
CNPY2	ENSG00000257727.1	05b1be85-a081-4279-9d9e-a84cd5ab8302	3.0	2.0	2.0	0.0	2.0	1.0
RBM3	ENSG00000102317.13	05b1decd-f3ac-47c4-a22a-363a7c3aca6b	5.0	6.0	13.0	2.0	5.0	10.0
NBPF20	ENSG00000162825.12	05b33a1c-9769-46f2-9030-f5f0048eac58	1.0	2.0	1.0	3.0	0.0	0.0
ZNF205	ENSG00000122386.6	05b47a5c-23f9-4d88-b3ad-dc6688132253	2.0	1.0	0.0	0.0	0.0	1.0
	chr16:21886000	05b5e7c5-7add-4c24-a50b-6b3f6af1bf90	0.0	0.0	3.0	0.0	1.0	0.0
	chr17:1947000	05b62b6f-0cdf-4c19-8f2b-2f27ae19c1fc-1	1.0	0.0	13.0	0.0	0.0	6.0
	chr9:96205000	05b64ca4-e623-4ee8-894e-25d8a3ed82d9-1	5.0	1.0	5.0	1.0	0.0	3.0
UGP2	ENSG00000169764.10	05b7ecbf-f3c8-4659-b90f-739a1caf9d73	4.0	2.0	10.0	0.0	0.0	2.0
ZNF311	ENSG00000197935.6	05b8fd91-6c22-47a7-826d-0fd14695c3ad	2.0	1.0	6.0	1.0	0.0	0.0
MRPL43	ENSG00000055950.12	05ba31bd-a4e1-45ad-af88-f8adae29f1e6	0.0	1.0	1.0	1.0	0.0	3.0
	chr1:85279000	05c10efa-f4ca-4c2d-8f82-b210f6a6d417	2.0	5.0	1.0	2.0	3.0	0.0
STOML1	ENSG00000067221.9	05c13234-5036-47d1-b83f-924dc17663d1	9.0	3.0	6.0	5.0	4.0	1.0
RBFOX2	ENSG00000100320.18	05c14009-76d9-4be9-a730-3d6c90549342	4.0	1.0	0.0	1.0	1.0	1.0
KRT7	ENSG00000135480.10	05c3c594-f9a7-416a-8e9d-43fd6afa249d	16.0	12.0	5.0	1.0	7.0	8.0
COPE	ENSG00000105669.8	05c7c166-e323-4e42-bce4-5d563eb9d128	10.0	6.0	5.0	2.0	2.0	0.0
PAIP2	ENSG00000120727.8	05ca31c2-92fb-4b4f-8b1f-08bb426c40f4	15.0	20.0	4.0	5.0	3.0	3.0
HMGA2	ENSG00000149948.9	05cefc74-b56a-4aab-a177-d4dd0289e4ae	3.0	1.0	0.0	0.0	1.0	2.0
TRPT1	ENSG00000149743.9	05cf2453-afd2-4688-8aa5-95caa07f4ffd	9.0	8.0	5.0	2.0	1.0	0.0
MACROH2A1	ENSG00000113648.12	05cfa416-7ee3-4c34-b708-573b8bddb2d8	2.0	0.0	4.0	0.0	0.0	3.0
CBR4	ENSG00000145439.7	05d2b114-3b7c-4f0c-a92d-ebc53346ce99	3.0	8.0	16.0	1.0	3.0	8.0
	chr16:67962000	05d4b49d-ce60-49ba-9612-439e99fe9b82	3.0	2.0	4.0	1.0	1.0	3.0
RALY	ENSG00000125970.7	05d67321-2746-45e5-b398-99db8bdfdfda	3.0	6.0	1.0	1.0	1.0	0.0
SIGIRR	ENSG00000185187.8	05d844a9-97c8-45de-87d8-eb856754101d	3.0	8.0	6.0	2.0	0.0	0.0
MIS18BP1	ENSG00000129534.9	05d896f2-ed5c-41dd-9338-17d01ae1668b	2.0	0.0	2.0	0.0	1.0	1.0
	chr12:57520000	05d8bf25-f99b-4d8c-af7a-164325c00365	0.0	0.0	3.0	0.0	0.0	1.0
OGFOD3	ENSG00000181396.8	05d8dc13-e246-4376-83cb-6aef6109a61e	2.0	1.0	4.0	1.0	0.0	0.0
LINC00863	ENSG00000224914.2	05db1992-c30a-4fb2-9bc1-d5814a70aca5	4.0	0.0	1.0	1.0	0.0	3.0
CCDC77	ENSG00000120647.5	05db224c-65a9-4068-9126-92256941a866	0.0	0.0	3.0	0.0	0.0	5.0
	chr6:28102000	05dcd77c-c8ce-401a-841f-55a33f1cb483	0.0	0.0	0.0	0.0	0.0	2.0
UBA3	ENSG00000144744.12	05e43717-6fda-4715-8b84-bba0c129324e	0.0	0.0	1.0	0.0	0.0	3.0
YIPF2	ENSG00000130733.6	05e7172f-5ac4-472a-b076-fe2635f9e0f8-2	14.0	12.0	2.0	3.0	2.0	7.0
EEF1A1P22	ENSG00000259612.1	05e75ce5-3551-422a-8eba-6c04619e7927	5.0	3.0	0.0	1.0	0.0	1.0
	chr1:203277000	05e8dd60-6030-46c6-9186-37def02fe12a-1	1.0	1.0	1.0	2.0	2.0	1.0
	chr1:203276000	05e8dd60-6030-46c6-9186-37def02fe12a	0.0	0.0	9.0	2.0	0.0	2.0
DMKN	ENSG00000161249.16	05e9209e-5bfc-44ae-a0ae-6b6db6f48f10	4.0	2.0	2.0	0.0	2.0	0.0
GPX4	ENSG00000167468.12	05ea7db1-c4ee-431b-98ce-f02cf75c9db7	54.0	32.0	13.0	56.0	20.0	17.0
	chr8:10963000	05eb7f2e-6b0c-4811-a026-9908b300b3d7-2	1.0	0.0	2.0	0.0	0.0	3.0
	chr9:134452000	05ec17f4-d467-4cbc-9dd4-14650dc32e56-1	0.0	1.0	0.0	0.0	0.0	0.0
	chr9:134452000	05ec17f4-d467-4cbc-9dd4-14650dc32e56-2	11.0	6.0	13.0	5.0	2.0	2.0
	chr9:134452000	05ec17f4-d467-4cbc-9dd4-14650dc32e56	15.0	8.0	7.0	4.0	2.0	5.0
LGMN	ENSG00000100600.10	05ec76ac-8ca8-4d01-8395-f16db848598c	7.0	1.0	6.0	1.0	3.0	4.0
VARS2	ENSG00000137411.12	05edd18b-d7e2-4641-ba9b-15d12de0fd73	9.0	2.0	5.0	3.0	3.0	4.0
NFKBIA	ENSG00000100906.6	05ef0f18-7fa1-4eb5-971d-becaa1f47239-1	3.0	9.0	13.0	3.0	3.0	2.0
RRP1	ENSG00000160214.8	05f305b9-f88b-4054-a364-7d336817de88	6.0	6.0	2.0	3.0	1.0	1.0
OVOL2	ENSG00000125850.6	05f578f1-adfd-421c-8950-c02d3579ca97	3.0	1.0	5.0	2.0	2.0	3.0
SHISA5	ENSG00000164054.11	05f83f6b-644c-4468-8861-e47c572cba9b	3.0	0.0	0.0	0.0	0.0	1.0
	chr4:52780000	05f88f8b-3487-4b17-a84b-ae4fbf07348a	2.0	3.0	26.0	1.0	1.0	11.0
DAXX	ENSG00000204209.6	05fbe111-100b-4e4c-93ee-885f3ad4884b	7.0	11.0	16.0	0.0	0.0	4.0
WDR33	ENSG00000136709.7	05fd8090-9f00-4904-bd6c-658f30a475d7	1.0	1.0	5.0	0.0	2.0	0.0
ATP5PO	ENSG00000241837.2	05fe94c0-76db-48d5-8291-a0371f70d77b	6.0	4.0	4.0	2.0	1.0	5.0
TMEM161B-AS1	ENSG00000247828.3	0602fa72-4d3b-4be3-a533-fdf6e2553cac	3.0	0.0	0.0	1.0	0.0	1.0
	chr6:116571000	0603057b-1f67-4b4e-9369-0c294bfacff9-1	2.0	3.0	4.0	0.0	2.0	6.0
RPL13A	ENSG00000142541.12	0604326d-2950-468f-b133-7a437ca2d847-1	247.0	192.0	120.0	150.0	67.0	73.0
RPL13A	ENSG00000142541.12	0604326d-2950-468f-b133-7a437ca2d847	10.0	9.0	1.0	4.0	3.0	2.0
	chr3:10064000	06055bfc-31b5-45ad-ad86-5b6ac9dd752c-2	1.0	1.0	1.0	0.0	0.0	1.0
PSRC1	ENSG00000134222.12	060749a3-6e03-4359-a529-88ef4689981a	6.0	1.0	4.0	0.0	1.0	1.0
ANXA2	ENSG00000182718.12	0608efee-3dfd-487c-987b-4df28a497dbe	53.0	35.0	49.0	2.0	5.0	19.0
LRRC59	ENSG00000108829.9	060d5cad-1377-49ac-a5a7-bac714e471ca	56.0	52.0	81.0	7.0	16.0	42.0
VDAC1	ENSG00000213585.6	0614823e-9f29-4e66-809e-30c02b58ce66	10.0	6.0	2.0	3.0	3.0	9.0
HEXA	ENSG00000213614.5	0614ca28-4482-488b-9786-519daa4b83d0	2.0	3.0	4.0	0.0	2.0	5.0
	chr12:76082000	06159910-f65e-4798-98fe-929f5a2cc742	0.0	0.0	1.0	0.0	0.0	0.0
	ENSG00000251154.1	06166aaf-e4e4-45cf-a2de-5b3924eb439d	3.0	0.0	1.0	0.0	1.0	0.0
	chr18:29058000	0617c736-d30d-4db3-91e6-1837b9a2fb4e	4.0	6.0	8.0	0.0	1.0	4.0
WASF3	ENSG00000132970.8	0617dce6-d126-46b6-be9d-723134708f64	1.0	0.0	2.0	0.0	0.0	1.0
	ENSG00000267059.2	0618ce50-c422-4498-895d-399cefc99994	23.0	17.0	23.0	9.0	5.0	14.0
	chr6:67309000	0619c7c9-1729-4ace-bdae-a3aa15143887	2.0	1.0	2.0	0.0	0.0	2.0
ARRDC1	ENSG00000197070.9	0619dabf-66bf-4ef4-b4a3-88d42db2895f	3.0	3.0	3.0	1.0	1.0	1.0
RPL27	ENSG00000131469.8	061a771d-c67c-4921-8a72-11dabed2629c	4.0	2.0	4.0	1.0	2.0	3.0
P4HB	ENSG00000185624.10	061d531c-528b-4951-b2d7-d8a2b5662872	10.0	12.0	18.0	9.0	0.0	14.0
SMYD2	ENSG00000143499.9	061d6173-0798-4663-a8aa-b00007ee8d86	0.0	2.0	1.0	2.0	0.0	0.0
	chr12:69968000	061db5ac-6db1-4b42-b635-6beef1539f1d-1	0.0	2.0	1.0	1.0	1.0	0.0
	chr4:44963000	061db7e4-962e-4be5-a4ed-2b9f40e917d1	2.0	0.0	1.0	0.0	0.0	0.0
	chr5:134241000	061e3ebc-2092-4b3e-9ae4-8187a9bfa1c9	0.0	2.0	3.0	0.0	0.0	0.0
HADHA	ENSG00000084754.6	061e4cd6-7b74-4c52-903a-e098e62a45cb	17.0	14.0	20.0	12.0	6.0	13.0
DNAJB6	ENSG00000105993.10	061fd92d-b24b-4bae-865b-2d760285ea8a	5.0	2.0	8.0	0.0	1.0	8.0
GALK1	ENSG00000108479.7	06202ed8-9b2c-46a6-ac06-40a68cd2f8b6	2.0	0.0	0.0	1.0	2.0	1.0
ENTPD5	ENSG00000187097.8	06206754-4101-41ce-8795-1112909a7ecb	4.0	6.0	3.0	2.0	2.0	2.0
ARRDC1	ENSG00000197070.9	0620930d-e8df-479c-8765-e223858f5b71	9.0	5.0	2.0	0.0	2.0	0.0
RPL19	ENSG00000108298.5	0621dd34-39e5-4bb4-8892-95eb28b9ced8	36.0	19.0	7.0	32.0	5.0	6.0
NDFIP2	ENSG00000102471.9	0623d2e7-6c5b-4ddf-970a-c1b7d020b59f	4.0	3.0	9.0	0.0	1.0	4.0
PPT1	ENSG00000131238.12	0625a6fa-ce70-4435-967b-448f86eab6ac	9.0	4.0	11.0	2.0	1.0	10.0
RPL36	ENSG00000130255.8	06274c58-e6ab-4b44-9358-36c119016a26	11.0	5.0	9.0	0.0	2.0	1.0
RPS9	ENSG00000170889.9	06296b3b-6873-4115-9b75-291b63eac03d	373.0	251.0	187.0	249.0	52.0	143.0
ERCC8	ENSG00000049167.9	06298f2e-3aef-4b94-b047-eb629fa5fd25	3.0	3.0	3.0	0.0	4.0	2.0
EPS8L2	ENSG00000177106.10	0629ce5a-4d58-4264-81d2-7aaa133c2392	6.0	3.0	1.0	2.0	1.0	3.0
ZCCHC17	ENSG00000121766.10	0629dd0d-6755-467d-9074-ef1c76c0fe03-1	6.0	8.0	11.0	5.0	0.0	10.0
PXK	ENSG00000168297.11	0634b4a3-10fc-4b0d-ad9b-167abed99572	1.0	1.0	2.0	0.0	0.0	3.0
	chr19:9633000	0634f10d-6b77-4af1-931a-e5df66db883b	1.0	3.0	34.0	7.0	3.0	66.0
	chrX:16872000	0635828b-ba27-4395-8bb1-b37bd19f849e-1	1.0	2.0	3.0	0.0	1.0	1.0
FAM204A	ENSG00000165669.9	0638cf7d-de0b-4a65-aa1d-66e1f7017cf1	2.0	14.0	25.0	1.0	0.0	5.0
	chr12:74000	0638f2fc-d8e6-40fe-bbb3-c5a8b59e3906	5.0	7.0	4.0	3.0	0.0	2.0
EPC2	ENSG00000135999.7	063ace31-9286-4556-91d4-3543e77e6a70	2.0	1.0	3.0	1.0	0.0	1.0
	chr19:19429000	063b4765-1168-494f-b138-f392d1bcca43-1	1.0	0.0	1.0	2.0	0.0	0.0
ENO1	ENSG00000074800.9	063baca9-2d62-4ed0-bd7d-d60072137c47	75.0	24.0	23.0	39.0	27.0	27.0
ARMCX6	ENSG00000198960.6	063c4f13-7688-4fa4-8282-794f25867b0e	3.0	1.0	2.0	3.0	3.0	2.0
LDHAP4	ENSG00000214110.3	063fc434-db73-48e5-8e85-a8c8a92079de	5.0	1.0	0.0	0.0	1.0	0.0
TBC1D9B	ENSG00000197226.8	0640be55-10eb-4280-8cd3-f034f3e4f727	2.0	3.0	1.0	0.0	1.0	1.0
PDCD6	ENSG00000249915.3	0642932d-dbbb-4399-a10f-2beebdb44878	43.0	45.0	41.0	3.0	7.0	7.0
	chr8:80943000	06434f26-968e-4ffa-9292-c1f1c93791c2	0.0	2.0	10.0	0.0	0.0	5.0
PPAN	ENSG00000130810.15	064491b8-c78d-4bbf-b000-270b667e8ea1	4.0	0.0	4.0	0.0	0.0	0.0
ANTXR2	ENSG00000163297.12	06481395-79d8-456e-8dc4-663b3d4593a8	8.0	6.0	9.0	0.0	0.0	3.0
PPCS	ENSG00000127125.7	0648d419-94df-41f3-9fbf-58ccb0f7291f	1.0	3.0	0.0	1.0	1.0	0.0
EIF3L	ENSG00000100129.13	0649e19b-1633-47eb-b2f4-88d420e87c17	9.0	10.0	8.0	1.0	2.0	5.0
	chr7:138788000	064b0ca4-d74e-45ca-bcf9-97d1ab5af038	3.0	0.0	4.0	0.0	0.0	4.0
	chr9:119942000	064c6ff6-e283-4503-9d5c-e5807b7284a8-1	1.0	0.0	3.0	1.0	0.0	1.0
	chr9:119942000	064c6ff6-e283-4503-9d5c-e5807b7284a8	14.0	8.0	0.0	4.0	0.0	6.0
PPP1R14B	ENSG00000173457.6	064cf16a-7cf9-4dd1-b176-f94439cf5b78	6.0	7.0	4.0	1.0	0.0	0.0
	chr16:71890000	064f0667-1b26-4706-b813-51e3bb9b2de8-3	7.0	10.0	13.0	3.0	0.0	7.0
RAI14	ENSG00000039560.9	06513821-0199-48be-bbd8-76c11ec63632	8.0	3.0	8.0	0.0	1.0	1.0
	chr17:36065000	0652220b-18ea-4250-873f-3ad08b7c62e4	1.0	0.0	1.0	0.0	0.0	1.0
CDKN2A	ENSG00000147889.12	065324f0-f404-4982-8e76-569124b42c62-1	15.0	13.0	10.0	9.0	3.0	7.0
CDKN2A	ENSG00000147889.12	065324f0-f404-4982-8e76-569124b42c62	2.0	3.0	10.0	4.0	0.0	2.0
PRKCSH	ENSG00000130175.5	065412ec-4789-4fff-a537-840109559ccf	1.0	1.0	1.0	1.0	0.0	1.0
DDX27	ENSG00000124228.10	065441f9-595a-489a-9454-c814b610b771	11.0	2.0	6.0	0.0	4.0	5.0
	chr15:67818000	06561c24-3ece-40c0-9f9c-5b7dddef6416-1	4.0	1.0	4.0	0.0	0.0	2.0
RPL9	ENSG00000163682.11	065b7c80-65af-42fa-acc3-2351f3db912f	45.0	24.0	20.0	27.0	12.0	19.0
	chr15:40861000	065db022-992c-4fd9-a5fe-d67ce436c96b	9.0	13.0	5.0	11.0	0.0	1.0
NSFL1C	ENSG00000088833.13	06627caa-d184-424c-bcf6-1264ff47d4b6	12.0	3.0	2.0	2.0	0.0	4.0
HNRNPU	ENSG00000153187.12	06639744-5f96-4abb-bc66-0a50895c4e65	1.0	7.0	1.0	1.0	4.0	4.0
	chr3:23959000	06660dd8-b99c-4bde-b1c5-117b1491d70d	9.0	4.0	2.0	0.0	0.0	3.0
RPS17	ENSG00000182774.6	06673f54-0235-4f02-9315-be146c034fc0	11.0	3.0	6.0	0.0	2.0	1.0
COPS4	ENSG00000138663.4	0667681d-0d31-471f-bfc1-ab8e2a4315a1	1.0	2.0	2.0	1.0	1.0	0.0
CHPT1	ENSG00000111666.6	0668d592-36f2-4727-bd8d-211a56cd9b84	0.0	1.0	2.0	0.0	0.0	5.0
TSPAN17	ENSG00000048140.13	066a2c47-8d3e-4f2c-8ec8-74374e692398	8.0	9.0	9.0	1.0	2.0	5.0
SPINT2	ENSG00000167642.8	066a413d-bb9c-4831-8108-facd03a33973	8.0	12.0	4.0	3.0	1.0	5.0
	chr2:172576000	066d896f-5573-4397-991b-8acc94f9f3ba	0.0	1.0	1.0	0.0	0.0	1.0
	chr11:79112000	066de0d8-eafd-4119-adb7-ec0c8c33b69b	1.0	0.0	0.0	1.0	1.0	0.0
	chr7:92219000	06702adc-5493-4a71-ba99-78456e106293	1.0	1.0	0.0	0.0	0.0	0.0
	chr2:171824000	0670b837-09dd-429a-9bed-ec5268e6566e	0.0	1.0	10.0	1.0	0.0	5.0
SMG7	ENSG00000116698.16	06717526-270f-47da-b0b1-970d57851325	11.0	12.0	32.0	4.0	2.0	17.0
PAAF1	ENSG00000175575.8	06736a74-3017-43b3-b9e8-52de166ea900	2.0	1.0	6.0	2.0	1.0	3.0
	chr1:39328000	0674350d-6172-4174-9e55-1ee6cf57ef25-3	1.0	0.0	2.0	0.0	1.0	1.0
CENPK	ENSG00000123219.8	0675158f-1a57-401e-8b7d-5285140f3c31	3.0	2.0	4.0	0.0	1.0	0.0
	ENSG00000184779.8	06752714-fca5-40ce-8d1a-8713e0ec600c	2.0	3.0	2.0	1.0	0.0	1.0
HSPBP1	ENSG00000133265.6	067666cd-8a46-44f0-935b-296026783139	3.0	1.0	0.0	0.0	1.0	2.0
NDE1	ENSG00000072864.8	0677a889-d601-4308-8afe-2c52a058b108	7.0	2.0	2.0	0.0	1.0	0.0
STAMBP	ENSG00000124356.11	0677aaaa-aeb6-4362-88ef-4877d998e3e3	10.0	9.0	23.0	2.0	1.0	6.0
FDPS	ENSG00000160752.10	067dc3fe-1baa-4118-aa36-717780c40313	2.0	0.0	1.0	3.0	0.0	2.0
	chr18:55744000	068035ea-916c-4a98-add3-616b4f89f0f1	0.0	0.0	0.0	0.0	1.0	2.0
	chr12:121337000	0683780c-3c93-4179-9837-329c1f7a6923	3.0	0.0	1.0	1.0	0.0	0.0
DYNC1LI2	ENSG00000135720.8	06840b53-239d-4217-92d8-3571683d7cbb	4.0	4.0	7.0	1.0	3.0	5.0
CUEDC2	ENSG00000107874.6	0684a683-a465-4e94-a43f-e84268ed4ebb	19.0	16.0	19.0	4.0	7.0	6.0
ZFAND2B	ENSG00000158552.8	0685594d-2157-4e2a-b22c-b1c7fafd04fb	1.0	2.0	2.0	0.0	0.0	0.0
UPP1	ENSG00000183696.9	0686b459-8fa8-454f-9b47-c28a9742679d	6.0	7.0	4.0	0.0	0.0	1.0
	chr16:3181000	0688662f-290b-4856-bd1f-c06642f7de06	2.0	0.0	7.0	2.0	0.0	4.0
RPL3	ENSG00000100316.11	0688d6ee-c0b0-4b02-8a68-93df56925533	3.0	5.0	1.0	1.0	3.0	3.0
UBE2C	ENSG00000175063.12	068a0488-3439-4d6f-bcb4-4b62bc874fd1	2.0	1.0	1.0	2.0	0.0	2.0
TMEM164	ENSG00000157600.7	068c97d4-3a92-4d30-a195-9ac7ee469a61	2.0	0.0	0.0	1.0	0.0	0.0
SNRPE	ENSG00000182004.8	068cd271-c110-42e2-8e90-df04f5c89151	0.0	0.0	3.0	1.0	1.0	1.0
ENY2	ENSG00000120533.8	068d1ecb-ae89-4b41-a11b-b1b32568ec21-1	6.0	5.0	0.0	4.0	1.0	1.0
ENY2	ENSG00000120533.8	068d1ecb-ae89-4b41-a11b-b1b32568ec21	2.0	0.0	0.0	0.0	0.0	0.0
GRN	ENSG00000030582.12	068fd543-6fd1-4fcc-ab1f-e20ea65520a0	15.0	3.0	2.0	8.0	1.0	3.0
PUF60	ENSG00000179950.9	0691468b-11bd-415f-9750-1e2d305f6486	50.0	34.0	28.0	16.0	10.0	17.0
ENTPD6	ENSG00000197586.8	069627f9-4431-458f-8b3b-c02652d3b1a8	9.0	4.0	2.0	4.0	2.0	3.0
TMLHE	ENSG00000185973.6	0696ddd2-9296-46fa-b3d3-c03a04f0707a	3.0	1.0	1.0	0.0	1.0	0.0
PTK2	ENSG00000169398.15	06985928-e7f2-46d9-8883-4d77f1fb2057	1.0	4.0	5.0	1.0	1.0	0.0
	chr19:40899000	069925de-dd1b-48c0-92ce-c380af5344e1	3.0	1.0	1.0	2.0	2.0	1.0
	chr22:19846000	069acb8e-5fbe-48fd-89d1-97853f28f1d8	0.0	0.0	10.0	1.0	0.0	5.0
LINC01940	ENSG00000227744.4	069cf87e-6820-4c37-8242-fa722951fa45	13.0	7.0	4.0	0.0	0.0	1.0
	chr16:68382000	069e5fef-13f7-4b67-a50f-609142602186	0.0	0.0	1.0	0.0	0.0	2.0
CHD4	ENSG00000111642.10	06a20398-49ff-44cc-8a63-dada82d13238	18.0	19.0	64.0	14.0	10.0	41.0
FARSB	ENSG00000116120.8	06a3af5e-7c45-4fa1-8085-20bdd72755ba	4.0	4.0	4.0	0.0	1.0	1.0
RPLP0	ENSG00000089157.11	06a4919a-a6d3-4b9e-a9a8-8af35e7c8aee	12.0	2.0	5.0	3.0	3.0	4.0
CHCHD3	ENSG00000106554.7	06a4dd21-90a0-45f7-9702-26b7e09b79e4	3.0	1.0	3.0	1.0	0.0	1.0
KIF20B	ENSG00000138182.10	06a6fb95-b8a5-41af-88fa-0b3f85a8f0b0	0.0	1.0	4.0	0.0	0.0	0.0
RBMS3	ENSG00000144642.16	06a7c157-6d51-4119-9fc4-e26e1066cb1f	0.0	0.0	2.0	0.0	0.0	2.0
SDC1	ENSG00000115884.6	06aa5880-907c-4147-b5f6-d621da71be4a-1	16.0	13.0	28.0	4.0	3.0	6.0
SDC1	ENSG00000115884.6	06aa5880-907c-4147-b5f6-d621da71be4a-2	103.0	65.0	308.0	22.0	19.0	116.0
SDC1	ENSG00000115884.6	06aa5880-907c-4147-b5f6-d621da71be4a-3	82.0	58.0	314.0	24.0	8.0	131.0
SDC1	ENSG00000115884.6	06aa5880-907c-4147-b5f6-d621da71be4a	51.0	19.0	30.0	5.0	8.0	15.0
UBA1	ENSG00000130985.12	06acd710-8cec-4f13-86f8-94f8126f9b09	17.0	17.0	8.0	5.0	1.0	8.0
SNX1	ENSG00000028528.10	06ae5c4b-9fdf-4587-af79-88e450fa9c4a	0.0	3.0	3.0	0.0	1.0	4.0
	chr9:84304000	06b09eb2-a2da-470c-afca-82ee8711c8f3	3.0	0.0	0.0	0.0	0.0	0.0
	chr11:87037000	06b11539-77f4-4d61-a592-862cb2519ff7	1.0	0.0	7.0	0.0	0.0	2.0
	chr14:20995000	06b1fbee-dc36-4c5c-8a36-f1dff7629151	1.0	1.0	3.0	0.0	1.0	1.0
PRMT2	ENSG00000160310.12	06b376f6-cefc-4765-9e80-c429a05a3294	6.0	3.0	2.0	1.0	0.0	2.0
MCUB	ENSG00000005059.11	06b56c3b-d273-4acc-a338-309aab94401a	2.0	1.0	0.0	1.0	1.0	2.0
	ENSG00000273189.1	06b7d26e-1812-43ac-99c7-996615931fe9	2.0	0.0	0.0	1.0	0.0	1.0
DNAJC13	ENSG00000138246.11	06b81eaa-a4d8-4780-9633-7ce711fdb55b	2.0	2.0	2.0	0.0	1.0	1.0
SDSL	ENSG00000139410.10	06ba5285-0d74-4a05-aec3-d260466db695	15.0	8.0	9.0	5.0	1.0	1.0
	chr15:74318000	06bafb63-8b40-4eed-aa65-c4ccfaf60bd8-2	1.0	0.0	2.0	0.0	0.0	2.0
	chr5:118877000	06bea6f2-10fb-4e4d-8035-e3b225aa7fb9	3.0	2.0	2.0	0.0	1.0	0.0
RACK1	ENSG00000204628.7	06bfb043-5fd3-425d-b28e-b2c1ef33f565	5.0	1.0	4.0	5.0	3.0	3.0
NOSIP	ENSG00000142546.9	06c06f26-a49a-49db-90f4-4a675b58f6cf	14.0	12.0	5.0	2.0	0.0	1.0
	chr6:143654000	06c33414-d2d5-4046-8e38-2d198ba448e8	2.0	0.0	1.0	0.0	0.0	0.0
	chr5:34907000	06c7483e-ce0d-4745-a3ec-32aac6dc7b26	0.0	1.0	13.0	0.0	1.0	3.0
HSP90AA1	ENSG00000080824.14	06cb3715-844e-4b49-9d16-9c56c874bc2d	35.0	34.0	67.0	20.0	17.0	66.0
MAP4K2	ENSG00000168067.7	06cd6c3f-3a85-4ab4-94e0-9d28490fb369	7.0	3.0	2.0	7.0	1.0	3.0
	chrX:21915000	06cee00d-a968-4898-9337-7fa4f4bfe909	0.0	0.0	2.0	0.0	0.0	1.0
	ENSG00000257390.1	06d0bbbf-e200-416b-89d9-bf71bfe4ab7b	22.0	34.0	15.0	15.0	11.0	16.0
PNKP	ENSG00000039650.5	06d25ac3-21af-40eb-8bd0-68296a62b121	4.0	1.0	1.0	0.0	2.0	1.0
BCAP29	ENSG00000075790.6	06d32c18-a637-4793-9ecf-5bdef4e65e46	9.0	3.0	7.0	4.0	1.0	1.0
	chr10:99499000	06d423e9-33b7-41bd-9130-21c8ddcdc574-1	2.0	3.0	2.0	1.0	1.0	2.0
	chr6:35057000	06d514a9-95c3-4b80-8e02-cdfb1182feee-1	2.0	4.0	6.0	3.0	0.0	6.0
ATP5MGP2	ENSG00000232362.1	06d54649-173e-4d84-8f14-1ec023c583b6	2.0	0.0	0.0	0.0	0.0	0.0
FASTK	ENSG00000164896.15	06d70fab-54df-467d-a1a1-21760d776e59	6.0	3.0	1.0	2.0	2.0	0.0
	chr9:69233000	06d90d89-12ba-4960-8c30-ae3f2f32b518	0.0	0.0	5.0	0.0	0.0	0.0
PYCR1	ENSG00000183010.12	06d95b3c-c69e-462d-93f4-6bbbea53530c	6.0	8.0	4.0	1.0	4.0	2.0
CSRP1	ENSG00000159176.9	06d98ca1-0178-4f0f-bc7d-d4e7ab43a080	7.0	10.0	11.0	3.0	0.0	7.0
ANGPTL4	ENSG00000167772.7	06d9bfce-e1a0-4eea-b5a5-a2306ea899e7-1	13.0	3.0	1.0	1.0	3.0	4.0
ANGPTL4	ENSG00000167772.7	06d9bfce-e1a0-4eea-b5a5-a2306ea899e7	53.0	23.0	10.0	4.0	4.0	17.0
S100A3	ENSG00000188015.5	06dc1b39-3fc8-450d-9426-8fed3f1fa366	10.0	5.0	6.0	1.0	2.0	2.0
TSPO	ENSG00000100300.13	06dcebe4-89b1-4994-987e-3fcd116cd9d5	45.0	31.0	22.0	17.0	9.0	12.0
	chr5:180683000	06df0b60-713c-4064-adc1-401ea3421d30-3	2.0	4.0	8.0	0.0	0.0	2.0
	chr5:180682000	06df0b60-713c-4064-adc1-401ea3421d30	0.0	1.0	3.0	0.0	0.0	7.0
	ENSG00000225177.1	06e20964-80b3-4165-b897-85c7f1c0c843-1	9.0	0.0	4.0	1.0	2.0	0.0
	chr5:122950000	06e23f47-1d0e-4762-9f0d-3e2d01d5937f	1.0	6.0	32.0	0.0	0.0	12.0
IFT81	ENSG00000122970.11	06e6db89-4229-4c2b-abc8-6936f8ec30af	0.0	0.0	2.0	0.0	1.0	0.0
	chr8:90711000	06e6f283-5a9e-4da8-a669-5a7205bf56a2	1.0	3.0	4.0	0.0	1.0	5.0
	chr9:119464000	06e6f7c5-4a83-4c06-a496-bbb0cbb01838-1	4.0	0.0	22.0	0.0	0.0	12.0
	chr1:21181000	06e78f8b-08f8-45ae-bbcb-b8b7d8758103	0.0	0.0	3.0	0.0	0.0	1.0
HMGCL	ENSG00000117305.10	06e7d9a7-f5ab-4307-b71a-ef875e222153	2.0	2.0	3.0	1.0	0.0	1.0
TMSB4XP4	ENSG00000223551.1	06ebc6f6-4db3-4b04-9916-dac965f63b71	4.0	0.0	3.0	0.0	0.0	1.0
	chr22:41347000	06ec6624-a1a8-4904-acb2-63ed802ced53	2.0	0.0	0.0	1.0	0.0	0.0
BECN1	ENSG00000126581.8	06ee19c3-a733-40f3-a96f-805a81929d12	2.0	2.0	8.0	0.0	0.0	1.0
	chr18:46389000	06ef7b6b-4cda-4515-8d0b-73eba4636d5c	1.0	5.0	2.0	3.0	1.0	2.0
MRPL9	ENSG00000143436.6	06f01417-1391-414e-8abc-3a22d9e23401	7.0	5.0	6.0	0.0	2.0	7.0
	chr15:42723000	06f093dd-c371-4ea4-92f4-11d7400f4118-2	0.0	2.0	5.0	0.0	0.0	4.0
DAP3	ENSG00000132676.11	06f0dd00-2821-48fb-b0a4-6e3bf9764f9e	4.0	2.0	13.0	0.0	1.0	1.0
	chr17:35910000	06f17193-9361-46d5-bc44-7e064b5a4597	0.0	0.0	1.0	0.0	0.0	5.0
ADPRS	ENSG00000116863.10	06f3fb24-31ca-4ca2-852a-59cb1d8f2f46	17.0	8.0	10.0	2.0	2.0	7.0
	chr17:54672000	06f42775-1920-426a-b006-e9504e611f40	1.0	2.0	0.0	0.0	1.0	3.0
PES1	ENSG00000100029.13	06f705ab-d9e7-43bd-98c4-226ba892761d	23.0	16.0	8.0	3.0	4.0	3.0
ELOF1	ENSG00000130165.6	06f9270a-d8b2-409b-a7b8-0ab8a158d351	10.0	13.0	9.0	10.0	5.0	10.0
VAPA	ENSG00000101558.9	06f97498-f2d0-45d7-9a82-0c35b2f92aee	10.0	9.0	11.0	2.0	8.0	3.0
	chr11:71839000	06fa0c28-5b65-4038-abf9-dafd5be6e470	1.0	0.0	2.0	0.0	0.0	2.0
GPS1	ENSG00000169727.8	06fa1f3a-cf00-43bd-ae9c-e5006d44036f	10.0	7.0	2.0	2.0	2.0	4.0
	chr5:130488000	06fa6c6a-76ec-4de6-8686-6c1df601ad96	1.0	2.0	15.0	0.0	0.0	1.0
PITPNM1	ENSG00000110697.8	06fb0231-af7b-47aa-ab7d-fca7d7e6644b	4.0	4.0	5.0	3.0	2.0	6.0
BAIAP2	ENSG00000175866.11	06fbe9b5-c1cd-4c22-82e7-652a1304366d	5.0	5.0	2.0	4.0	1.0	1.0
	chr3:169898000	06fc59bd-471b-4842-afbf-cf421a1dec6b	11.0	0.0	2.0	2.0	3.0	0.0
RAB29	ENSG00000117280.8	0701c71b-b721-4c36-9fd2-5c0e89669984	2.0	1.0	2.0	0.0	1.0	0.0
	chr9:14086000	0701d02b-3871-4884-a3da-92eb3272c476	6.0	7.0	35.0	0.0	2.0	12.0
	chr17:60527000	0703e396-1aa5-4f90-91d1-49932ae80040	1.0	5.0	22.0	3.0	0.0	18.0
	chr20:57279000	0704ddb1-1fe7-42b3-9956-cec8545e2108	5.0	3.0	9.0	0.0	2.0	2.0
EIF3L	ENSG00000100129.13	07051ca0-9a86-4f4c-9c43-cc21ecb0fc87	6.0	6.0	12.0	3.0	5.0	9.0
PCNP	ENSG00000081154.7	0705c4b7-7136-48d5-8799-a80661ec4e9b-1	11.0	10.0	12.0	5.0	6.0	4.0
PCNP	ENSG00000081154.7	0705c4b7-7136-48d5-8799-a80661ec4e9b	3.0	0.0	0.0	1.0	1.0	1.0
	chr16:9157000	0705ce1d-39ff-47d5-a1d4-ea41045b5960	4.0	0.0	7.0	0.0	0.0	1.0
ETHE1	ENSG00000105755.3	0706bf8d-2945-4369-bbee-50dba11cd7b6	5.0	7.0	10.0	1.0	2.0	4.0
	chr6:12295000	0706d483-eca4-4815-b380-3d260dc190cc	7.0	2.0	4.0	0.0	1.0	2.0
ZNF638	ENSG00000075292.14	07081b28-79a8-448e-857a-0ff2687d89eb-1	1.0	0.0	3.0	0.0	2.0	4.0
	chr4:8244000	070870d8-f34f-4f6d-b942-03c33ab9fdb1-1	2.0	1.0	1.0	0.0	0.0	1.0
WASH2P	ENSG00000146556.10	0709abdf-c9d4-4e69-91b3-cd64e746e6bc	6.0	10.0	2.0	2.0	0.0	3.0
	chr22:26891000	0709ed36-c89a-4796-882a-4e092e2a749f-1	0.0	1.0	4.0	0.0	0.0	2.0
	chr22:26893000	0709ed36-c89a-4796-882a-4e092e2a749f-2	0.0	1.0	1.0	1.0	0.0	4.0
	chr5:149232000	070b2951-49eb-4939-9bac-f47936b3dc54	0.0	0.0	6.0	0.0	0.0	3.0
	chr5:130977000	070c8c19-fa52-449e-85c2-b63f8681b0fa	17.0	15.0	217.0	9.0	29.0	170.0
TMEM259	ENSG00000182087.8	070ceaf3-d02b-4c50-8571-3b3340ef7657	12.0	10.0	7.0	4.0	3.0	6.0
	chr17:44155000	070ced06-cb33-439e-ab05-94914dfbd021	0.0	0.0	3.0	0.0	0.0	4.0
STT3A	ENSG00000134910.8	070d18bc-0489-407c-a9fb-889b216d81f3	13.0	14.0	24.0	2.0	5.0	21.0
BCKDK	ENSG00000103507.9	070d2735-1959-4cf8-a174-38928b3c18c8	10.0	3.0	4.0	3.0	1.0	1.0
MAST4	ENSG00000069020.14	070f92f3-6702-43a2-beb3-9ede0b78cd86	3.0	3.0	0.0	0.0	0.0	0.0
GEMIN8	ENSG00000046647.9	07103ec0-db8d-4de2-b285-326cc3a442e7	15.0	6.0	15.0	3.0	0.0	0.0
	chr13:37573000	07108ed1-8c26-483c-83bf-07001221e149-1	4.0	1.0	7.0	1.0	1.0	1.0
	chr7:66105000	07110079-3a84-472e-a821-5c248c8094d5	0.0	1.0	3.0	2.0	1.0	5.0
AUP1	ENSG00000115307.12	07126fce-8ecb-4958-a395-35236841c2ae	4.0	5.0	5.0	1.0	0.0	3.0
SP140L	ENSG00000185404.12	071270a4-68dd-4820-8699-db894097d324	1.0	0.0	1.0	0.0	0.0	3.0
SQLE	ENSG00000104549.7	0712b72e-dced-44ca-b397-2c890fe17e93	2.0	2.0	1.0	0.0	0.0	4.0
SLC25A39	ENSG00000013306.11	0714455a-0907-41ce-acde-356ff38c2a41	4.0	7.0	4.0	3.0	3.0	3.0
ATP5F1B	ENSG00000110955.4	0714b8ff-da6a-4674-96b7-f3f6890d63a2	14.0	8.0	10.0	6.0	4.0	9.0
	chr10:5636000	0715cea5-67bb-45a6-b4d5-20bbbee02cfa	11.0	8.0	9.0	3.0	3.0	5.0
TPM3	ENSG00000143549.15	0716083b-2255-4bc2-9280-7e5470d527d5-1	0.0	1.0	1.0	2.0	0.0	2.0
TPM3	ENSG00000143549.15	0716083b-2255-4bc2-9280-7e5470d527d5	16.0	8.0	25.0	5.0	7.0	17.0
	chr4:124238000	0716d66f-1714-4d48-a89d-04cfb555daac-2	0.0	0.0	3.0	0.0	0.0	3.0
PSMB7	ENSG00000136930.8	07177892-ccb9-4cdd-b950-83ceb75a78ee	3.0	3.0	3.0	1.0	1.0	7.0
EIF2B1	ENSG00000111361.8	07177e9a-16e1-47ff-8e9f-4a2e0c0ce5ce	5.0	1.0	7.0	1.0	0.0	0.0
	chr14:69537000	071a2c4b-b61c-496c-8cf7-42b86f3eaad0	0.0	0.0	5.0	0.0	0.0	2.0
	chr2:3482000	071e381b-c9a0-4ed6-b657-a02835aa56b7	2.0	1.0	1.0	1.0	1.0	1.0
SLC25A1	ENSG00000100075.5	071f3aad-dac6-4e1d-9bd7-86de1c6e1042	4.0	4.0	1.0	6.0	1.0	4.0
	chr17:40756000	071f45e0-0737-43e1-b151-1eb084bcc620-1	5.0	9.0	11.0	1.0	1.0	12.0
FDFT1	ENSG00000079459.8	07228d9f-ea75-47ab-abc9-1e6a027fe6c1-1	23.0	6.0	25.0	9.0	9.0	25.0
CHD2	ENSG00000173575.14	0723664f-14c3-400e-897e-cd4178aa6022	8.0	6.0	7.0	0.0	2.0	5.0
COQ9	ENSG00000088682.9	0725af6f-e217-464b-8683-c155e72cdadc	8.0	2.0	5.0	7.0	0.0	2.0
MRPL37	ENSG00000116221.11	0725de95-dcf8-4871-b699-173918381929	20.0	13.0	12.0	10.0	0.0	13.0
DERL2	ENSG00000072849.6	07281969-6e70-4b81-a59a-166896af1194	3.0	2.0	2.0	0.0	1.0	1.0
GRHPR	ENSG00000137106.13	072929de-f76c-4d0d-9db9-516589a42d94	3.0	3.0	2.0	2.0	1.0	1.0
LINC01503	ENSG00000233901.1	072af3d3-311a-4b1b-b90a-6f8f2caaa0fc	12.0	8.0	10.0	3.0	1.0	5.0
	chr19:6368000	072b4b2a-1b80-4de1-a67d-1941972ed2d1	3.0	1.0	1.0	0.0	0.0	0.0
DMKN	ENSG00000161249.16	072d935c-466e-40e4-beea-f2ee55673963	3.0	5.0	3.0	0.0	0.0	0.0
RPS19P7	ENSG00000228462.1	0731242e-766c-48cf-b365-45dc7e2f38a6	6.0	5.0	0.0	3.0	1.0	1.0
MGST1	ENSG00000008394.8	073236c3-b23f-4cd4-abef-f0651ff420a3	4.0	2.0	5.0	5.0	1.0	4.0
RAB9A	ENSG00000123595.5	0737b406-0d1d-455f-ad61-ec5db02fe8b0	1.0	2.0	2.0	0.0	1.0	1.0
	chr5:150380000	073d4170-e5b3-494c-b888-8a667be7b1b7	0.0	1.0	4.0	0.0	0.0	1.0
	chr9:132605000	073f6980-fde0-4a1a-95dd-898869fa6d03	0.0	0.0	4.0	0.0	0.0	0.0
TPM2	ENSG00000198467.9	0740df94-d072-49c6-b006-b16410f7646b	2.0	5.0	0.0	1.0	2.0	2.0
HRAS	ENSG00000174775.12	07421861-e1b9-4062-9528-53356fe73b99	15.0	20.0	10.0	9.0	3.0	4.0
RPL12	ENSG00000197958.8	0743e0ca-9230-4d8e-8e51-9454ebce4d16	9.0	7.0	10.0	4.0	0.0	2.0
NRBP1	ENSG00000115216.9	074496b4-1b71-47f5-8e04-4df5b40e51a3	15.0	7.0	8.0	6.0	3.0	3.0
	chr2:54097000	0744af40-66d2-4c01-9e07-238e045faf2e	2.0	1.0	6.0	0.0	0.0	2.0
DEAF1	ENSG00000177030.12	0744dc92-c95f-49d2-967a-b2acf75275f5	12.0	5.0	3.0	9.0	3.0	1.0
PSMC1	ENSG00000100764.9	07459596-8bfd-4883-9f44-c5929603d0e1	7.0	3.0	3.0	4.0	1.0	2.0
	chr14:104157000	0749d165-9b56-4f21-869d-ea1d393b84ec	2.0	0.0	1.0	0.0	0.0	2.0
DTYMK	ENSG00000168393.8	074b8c8b-6f14-4006-9c6d-c39cdc33386c	6.0	5.0	1.0	2.0	0.0	2.0
	chr17:65987000	074ed081-e19e-41fd-9094-56c9e8d50c20	5.0	2.0	24.0	0.0	1.0	7.0
FAUP1	ENSG00000235297.3	074fd675-1b48-4e6b-ba29-e45c4c701b58	0.0	1.0	0.0	2.0	1.0	2.0
PMS2P5	ENSG00000123965.12	07516ef4-5c1c-4918-ba90-a3f9ee1efaf0	4.0	5.0	3.0	0.0	1.0	1.0
FBH1	ENSG00000134452.15	07524423-cd14-46f7-9fb4-15bc25d27b03	7.0	8.0	21.0	1.0	0.0	9.0
ERCC1	ENSG00000012061.11	0754010d-a015-4a7f-b433-0cf137aaf4a8	11.0	3.0	1.0	0.0	1.0	2.0
GNAS	ENSG00000087460.19	07555816-e2a8-4ac7-b011-ee3747803df4	12.0	13.0	20.0	10.0	6.0	14.0
AGTPBP1	ENSG00000135049.11	0756aa4a-183f-45b6-96f4-c645adfa9332	1.0	0.0	1.0	1.0	0.0	2.0
SVIL-AS1	ENSG00000224597.5	0758529b-dfa2-4d84-afb9-bb0a153aa8fd	3.0	3.0	1.0	1.0	1.0	1.0
	chr15:42190000	07590a37-db91-4245-a2e0-070650bf6cbb-2	4.0	3.0	10.0	0.0	1.0	1.0
	chr2:203631000	07599dd4-de9c-44cb-ac05-9f935a59d94f	1.0	0.0	4.0	0.0	0.0	0.0
	chr20:39926000	0759d572-48cd-444b-9c3b-1ea49cbedb3e	0.0	0.0	5.0	0.0	1.0	1.0
ZNF287	ENSG00000141040.10	075ee516-4d53-4aca-a56b-0a67bd48b4fd	0.0	4.0	2.0	0.0	1.0	4.0
	chr18:44395000	07642d66-f2a5-4603-b334-780ff2e2de5f	0.0	1.0	3.0	0.0	0.0	1.0
	ENSG00000162290.12	07644424-e61d-4b0b-8e4a-1c0fbe65484a	1.0	2.0	1.0	0.0	1.0	0.0
	chr8:128578000	07691055-d1dc-44b8-a1f9-56a3096cf867	2.0	0.0	2.0	0.0	0.0	0.0
TFE3	ENSG00000068323.12	076a3845-6096-4a1b-8373-d03c48dee5a2	30.0	16.0	41.0	3.0	4.0	12.0
FDFT1	ENSG00000079459.8	076a4b77-b412-4ded-b0bb-1b727dd2a4ed	5.0	1.0	2.0	0.0	1.0	4.0
RALY	ENSG00000125970.7	076c7923-dd4e-4373-b8cd-57a00861504c	11.0	11.0	0.0	3.0	1.0	2.0
MTFR1L	ENSG00000117640.13	076cab48-c196-4316-a6b2-471122114542	8.0	4.0	7.0	1.0	0.0	0.0
RER1	ENSG00000157916.14	076d32d2-1126-4a39-8082-88a89b752f8f	3.0	0.0	1.0	4.0	2.0	2.0
PSMD14	ENSG00000115233.7	076f2dc8-39e1-48a1-aa9e-2e647d023163-2	8.0	9.0	11.0	2.0	2.0	4.0
PSMD14	ENSG00000115233.7	076f2dc8-39e1-48a1-aa9e-2e647d023163	7.0	14.0	12.0	1.0	1.0	5.0
SRCAP	ENSG00000080603.12	0770041b-98b7-4f23-9718-583ed6e695e4	3.0	0.0	0.0	0.0	0.0	0.0
FDPS	ENSG00000160752.10	07716c1b-1d7e-40fb-96cd-35e176ada36c	13.0	14.0	7.0	13.0	4.0	4.0
	chr7:127728000	0772641e-e848-43ab-9e2b-8fef28694b40	0.0	0.0	2.0	0.0	0.0	0.0
SSBP2	ENSG00000145687.11	0772c144-c276-4e4b-a62f-56ebb3726755	4.0	3.0	3.0	2.0	1.0	5.0
	chr1:45203000	0776cc2f-8b01-4788-a940-623376f8387e	7.0	3.0	3.0	0.0	0.0	0.0
DNAJB6	ENSG00000105993.10	077750fa-ed38-4e82-909d-cb99e33179c9	2.0	5.0	14.0	5.0	3.0	5.0
	chr2:207027000	077872f7-fd65-4676-909a-56670b73996d-1	1.0	0.0	1.0	0.0	0.0	0.0
	chr2:207027000	077872f7-fd65-4676-909a-56670b73996d	0.0	0.0	1.0	0.0	0.0	0.0
PNPLA4	ENSG00000006757.7	077a0996-92d7-4c2e-bc3f-1b8db6c6119a	7.0	17.0	23.0	10.0	2.0	9.0
YIF1A	ENSG00000174851.10	077a524e-0534-4859-9ffc-ef67b6552deb	11.0	9.0	9.0	3.0	1.0	5.0
PDIA4	ENSG00000155660.6	077b59fe-cac3-4acb-b5b9-f3da6be98235-1	17.0	8.0	31.0	1.0	9.0	30.0
PDIA4	ENSG00000155660.6	077b59fe-cac3-4acb-b5b9-f3da6be98235-2	4.0	1.0	12.0	2.0	1.0	5.0
CIRBP	ENSG00000099622.9	078031f2-6d91-4f90-be4e-5cfd6fef8dbd	2.0	1.0	2.0	2.0	1.0	0.0
KANK1	ENSG00000107104.14	07827db3-976b-4f9e-b0ed-e2fff64766b9	1.0	0.0	4.0	0.0	1.0	1.0
ITGB1BP1	ENSG00000119185.8	0783d120-d1c5-4fda-8458-2d067df24fd5	4.0	4.0	2.0	4.0	1.0	1.0
EP400	ENSG00000183495.9	07849409-f43e-439b-881a-ec01e2d34acc	10.0	3.0	5.0	4.0	0.0	3.0
PARP8	ENSG00000151883.12	0784df96-c059-4450-ae08-b139581cd58d	9.0	2.0	7.0	0.0	1.0	2.0
	chr14:23300000	078571b0-e348-43db-8168-9a95243dcefb-1	1.0	3.0	3.0	4.0	0.0	0.0
	chr14:23300000	078571b0-e348-43db-8168-9a95243dcefb	7.0	6.0	19.0	1.0	4.0	13.0
	chr5:153839000	0785f080-5ec7-49d7-ae31-6b2aec484bd4-1	2.0	0.0	2.0	2.0	2.0	0.0
MAP4	ENSG00000047849.17	0786aef7-31cf-4c7a-b6b1-0fdbcf912eae	2.0	0.0	12.0	0.0	1.0	7.0
ANKLE2	ENSG00000176915.10	078926d8-1664-46ac-b1b0-b8c4b988116f	9.0	2.0	1.0	1.0	4.0	5.0
TNIP1	ENSG00000145901.10	078958d9-4fcc-4cd3-83a3-435c06e28842	11.0	13.0	4.0	4.0	3.0	3.0
BCS1L	ENSG00000074582.8	07897edb-0f2d-41a0-8138-86563ae69979	8.0	5.0	4.0	2.0	1.0	4.0
	chr3:101545000	078af7b9-c73a-4b0c-8d91-bc2b689d637f-2	1.0	1.0	6.0	0.0	2.0	3.0
SRRM2	ENSG00000167978.12	078bc9bf-dfea-428a-abf7-b6f676b1f418	4.0	3.0	3.0	4.0	3.0	2.0
FXYD3	ENSG00000089356.12	078cc2e3-e921-41de-bdba-c2d5e7e2d03f	0.0	0.0	0.0	1.0	1.0	0.0
RPL6	ENSG00000089009.11	078d56d9-2d55-48b1-a739-1bc22e1c9d1b	1.0	3.0	3.0	1.0	1.0	7.0
PSME2	ENSG00000100911.9	078ddb6f-06fa-4303-ab32-b54a0f4327ee	15.0	7.0	6.0	11.0	6.0	4.0
	chr11:126169000	078f7448-b3f2-4dd0-8aca-895518c43cc6	2.0	1.0	1.0	0.0	0.0	1.0
	chr3:24021000	07918dd3-c4b4-445a-a403-a03df6d66964-1	1.0	0.0	5.0	0.0	0.0	1.0
RPL3	ENSG00000100316.11	07920fc7-cd57-4aa5-8037-822c32ced0f2	3.0	2.0	5.0	6.0	3.0	5.0
COMMD3-BMI1	ENSG00000269897.1	079215a9-c8aa-4ad0-be57-6a2c4621ee68	0.0	1.0	1.0	0.0	1.0	2.0
LGALS3	ENSG00000131981.11	07927a98-c987-4d6b-b958-a27e77ad0571	3.0	2.0	0.0	2.0	1.0	0.0
ORMDL3	ENSG00000172057.5	07929044-7f3b-40ee-b200-5b55dc4c8adc	6.0	5.0	3.0	6.0	0.0	5.0
PTHLH	ENSG00000087494.11	0792ea57-efdf-4748-8a78-57218fbe8489	45.0	48.0	181.0	25.0	21.0	104.0
MLST8	ENSG00000167965.13	07930bda-59e5-4818-990c-9f2a6936d503	6.0	4.0	0.0	6.0	0.0	0.0
	chr7:91497000	07938042-35c7-4960-a273-281ed3e371a3-1	0.0	0.0	0.0	0.0	1.0	3.0
SMAGP	ENSG00000170545.12	07954157-3ccf-45f3-99a8-23d332b362bc-1	14.0	1.0	3.0	1.0	1.0	3.0
STX10	ENSG00000104915.10	07967520-226d-4509-9c31-71c7fe2cfc80	41.0	18.0	12.0	14.0	9.0	10.0
	chr11:128739000	0796f46f-b022-40bb-8d0f-abff17d9bfab	1.0	0.0	2.0	0.0	0.0	0.0
VDAC2	ENSG00000165637.9	07992b59-f1c6-4834-88e0-0bf2c48c6ef9	9.0	7.0	3.0	4.0	2.0	7.0
RPS16	ENSG00000105193.4	079b06d5-8e92-41f8-ad15-5fad67f5f55e	10.0	9.0	3.0	12.0	2.0	7.0
AJUBA	ENSG00000129474.11	079c11a0-bd43-428f-a370-56ea051d6c0b	9.0	8.0	26.0	8.0	7.0	9.0
	chr22:21356000	079dd7b2-aa3c-4f0e-a896-236a63c82e6e	5.0	4.0	4.0	1.0	1.0	5.0
BTBD10	ENSG00000148925.6	07a53528-17f3-48bd-8caa-106f7a16b4b5	0.0	2.0	10.0	1.0	0.0	6.0
ZER1	ENSG00000160445.6	07a5c72d-8b1d-47c2-b855-665aab038caf	2.0	3.0	6.0	2.0	0.0	6.0
PDIA4	ENSG00000155660.6	07ab6219-4915-44c5-aa75-8b5596b0d733-1	11.0	3.0	15.0	8.0	4.0	19.0
PDIA4	ENSG00000155660.6	07ab6219-4915-44c5-aa75-8b5596b0d733-2	2.0	0.0	0.0	0.0	2.0	4.0
PDIA4	ENSG00000155660.6	07ab6219-4915-44c5-aa75-8b5596b0d733	5.0	4.0	5.0	3.0	5.0	11.0
RNPS1	ENSG00000205937.7	07ab628f-7c6a-4340-8109-60ce45324d9c	6.0	10.0	8.0	2.0	4.0	8.0
ALKBH3	ENSG00000166199.8	07ad209b-f689-4876-8abe-fdd5d58880fd	8.0	7.0	7.0	3.0	4.0	6.0
	chr19:4794000	07b010c8-93c2-45c4-a82c-a53d9f62f208	16.0	16.0	104.0	4.0	1.0	60.0
SERPINE1	ENSG00000106366.7	07b19ee5-fb87-4376-819e-74976cb7f4e8	11.0	2.0	6.0	0.0	1.0	15.0
ACAT2	ENSG00000120437.7	07b27578-26c3-4c40-bcf1-3b524525cdfc-2	30.0	7.0	27.0	10.0	9.0	15.0
ACAT2	ENSG00000120437.7	07b27578-26c3-4c40-bcf1-3b524525cdfc	60.0	35.0	56.0	11.0	7.0	21.0
RBPMS	ENSG00000157110.11	07b46136-7cbb-4855-92de-926fade7fe18	1.0	0.0	0.0	1.0	1.0	2.0
ALDOA	ENSG00000149925.12	07b73a5b-971a-4c38-b1a1-cee707123aa3	4.0	0.0	2.0	3.0	2.0	12.0
	chr6:151561000	07b86703-9220-4636-8b45-fe2d71f19c2f	3.0	0.0	1.0	0.0	0.0	0.0
SMC2	ENSG00000136824.14	07b969ac-8a8c-46aa-9f64-72961b54ca8b	2.0	1.0	1.0	1.0	5.0	10.0
MFSD10	ENSG00000109736.10	07b9d468-a319-466f-b5c3-69a3d0647648	5.0	5.0	2.0	2.0	3.0	3.0
C1orf109	ENSG00000116922.10	07ba756d-3ce4-404f-9562-bac0c7958186	5.0	9.0	15.0	5.0	1.0	4.0
AKIP1	ENSG00000166452.7	07bc4c1b-a98f-4706-86c1-c25ae5854e24	15.0	10.0	5.0	8.0	3.0	3.0
SNU13	ENSG00000100138.9	07bef0d3-2741-4e05-a411-5de6c74e71e0	3.0	0.0	2.0	0.0	1.0	3.0
	chr7:16370000	07c27489-d55a-4a4b-99bb-727d82698d41	1.0	0.0	4.0	0.0	0.0	0.0
	chr12:100497000	07c3196a-d7e8-431c-a637-0eda6a20ec5c	1.0	2.0	1.0	3.0	1.0	0.0
CCT3	ENSG00000163468.10	07c4b07f-11f2-4752-8780-a355c8971bd0	18.0	11.0	13.0	6.0	2.0	10.0
TRAPPC2	ENSG00000196459.9	07c66323-c849-4bfe-9e9e-70d46d0f0299	24.0	15.0	161.0	5.0	5.0	48.0
	chr7:128595000	07c99b4f-b202-4d17-a1ad-054eee091552	1.0	1.0	1.0	0.0	0.0	1.0
	chr12:121160000	07c9f0ae-9c3b-45d6-826a-3dcf42394846-2	3.0	10.0	26.0	5.0	2.0	9.0
XRCC6	ENSG00000196419.8	07ccf21f-f482-4179-b2bd-784cc31e836a	13.0	9.0	1.0	1.0	0.0	6.0
GTF2F1	ENSG00000125651.9	07cd712d-225a-4c7a-87f6-5f183aacbe29	4.0	2.0	0.0	3.0	1.0	0.0
	chr5:141704000	07d24a21-ee94-43ad-9c09-c458ba4dbb79	1.0	0.0	4.0	0.0	0.0	0.0
	chr15:50912000	07d64911-c51c-43c5-820f-f8d706017d22	4.0	0.0	11.0	3.0	1.0	9.0
GSPT1	ENSG00000103342.8	07d82123-887c-4381-82f5-e685ba2cc394	8.0	7.0	14.0	5.0	2.0	6.0
	chr12:69995000	07da1e77-10f1-438d-9369-7f552e9e58c0	2.0	1.0	0.0	0.0	0.0	1.0
AAMP	ENSG00000127837.5	07dc5473-4ecb-472e-b0fb-feb7a7fee495	8.0	5.0	7.0	2.0	2.0	2.0
RPLP0	ENSG00000089157.11	07dda4b8-5e93-4a00-90bf-32ff129a8c3a	52.0	43.0	20.0	25.0	8.0	19.0
HACD3	ENSG00000074696.8	07e2285e-e13b-4564-baeb-a81a1d4221ee	5.0	2.0	2.0	1.0	1.0	4.0
TMEM205	ENSG00000105518.9	07e2999c-8651-47a6-8ae9-f7c69e21f055	6.0	4.0	3.0	2.0	2.0	1.0
HACD1	ENSG00000165996.9	07e5f3d2-a977-437c-ae30-f502e3af77e9	3.0	8.0	1.0	0.0	0.0	0.0
	ENSG00000125695.12	07e82da9-b342-4220-99aa-f3146ad5a713	1.0	4.0	2.0	3.0	1.0	4.0
	chr3:49572000	07e83818-a5d8-446d-b245-867e09c4508f-1	4.0	12.0	11.0	6.0	1.0	5.0
	ENSG00000259153.1	07e929fd-2856-49ac-9b26-c549e5dc70a5	4.0	3.0	1.0	0.0	0.0	0.0
RPL17	ENSG00000265681.2	07e9a765-d5e7-4909-bc31-eed5ce472026	15.0	15.0	16.0	15.0	6.0	15.0
	chr3:14239000	07ea50e3-8fcb-48ec-aba1-0dff20d02164	2.0	0.0	2.0	2.0	2.0	4.0
FDPS	ENSG00000160752.10	07eb0491-40d4-462b-8711-d6c9dbf2031c	64.0	23.0	12.0	42.0	16.0	22.0
	chr7:5809000	07ede38f-8c01-42f0-8269-0733dfd6fc21	1.0	0.0	3.0	0.0	0.0	3.0
	chr10:12292000	07f0fa09-fd59-4215-8aef-7641b305be13-1	0.0	0.0	1.0	0.0	1.0	0.0
	chr10:12292000	07f0fa09-fd59-4215-8aef-7641b305be13	2.0	1.0	3.0	0.0	0.0	3.0
	chr14:75127000	07f10ffb-a57b-401f-9a40-36f69d7a1b0f-1	6.0	3.0	8.0	3.0	4.0	4.0
RBM39	ENSG00000131051.16	07f54d5f-3321-49d1-ae20-b51a68115d18-1	1.0	2.0	7.0	0.0	0.0	0.0
	chr16:29554000	07f66a85-4554-4fc1-bda4-8f624da48185	0.0	3.0	3.0	0.0	2.0	0.0
	chr7:99130000	07f70974-b313-4f2c-9ade-220b53fade91	2.0	2.0	5.0	1.0	1.0	1.0
TFPT	ENSG00000105619.9	07f79287-401e-4d46-ae46-34d9da791834	2.0	1.0	1.0	2.0	0.0	1.0
	chr2:201691000	07f85b65-fea4-4265-afa3-32e8549a045e-2	29.0	62.0	171.0	31.0	25.0	97.0
	chr2:201689000	07f85b65-fea4-4265-afa3-32e8549a045e	4.0	6.0	29.0	1.0	5.0	25.0
COPS3	ENSG00000141030.8	07f915dd-9fee-4e4b-9710-6cde39b4b39e	2.0	4.0	4.0	1.0	1.0	4.0
	chr3:57995000	07fb14eb-29fc-4764-afd5-1715825ae104-1	2.0	0.0	0.0	0.0	0.0	0.0
FARS2	ENSG00000145982.7	07fb19fc-0acc-4f89-b146-da0216ca35db	8.0	6.0	7.0	2.0	1.0	3.0
	chr8:17824000	07fd64f7-4982-433b-b16f-ff4fd44a5cd6	0.0	0.0	3.0	0.0	0.0	0.0
AP3M2	ENSG00000070718.7	07fe065a-2500-4276-876f-2fafd8d814d2	1.0	0.0	3.0	0.0	0.0	1.0
RPS19	ENSG00000105372.2	07ff309e-22b8-442f-93fb-8755cb09c0bf	43.0	29.0	20.0	20.0	6.0	16.0
LAMC2	ENSG00000058085.10	08002f25-c83c-4559-83a5-60ef2408a5d0	6.0	1.0	3.0	2.0	1.0	3.0
WARS1	ENSG00000140105.13	0801af06-2385-4602-89b5-50754e3d1dbd	9.0	6.0	9.0	0.0	2.0	4.0
DEDD2	ENSG00000160570.9	08030ab3-ef60-4dd7-b7ab-76cc1b33a740	11.0	6.0	4.0	1.0	3.0	0.0
GUK1	ENSG00000143774.12	080363bd-1172-4bf6-9edc-e99571f80e7c	20.0	14.0	3.0	10.0	3.0	3.0
	chr5:33439000	0803f795-ee6c-45b3-8905-b9e71528fa46	4.0	3.0	3.0	1.0	0.0	0.0
HIP1R	ENSG00000130787.9	0805e87e-91cd-44b0-a781-0fd60f0a5b32	1.0	3.0	0.0	3.0	1.0	1.0
ZFAND4	ENSG00000172671.15	0806bb76-c788-40d0-8473-5c8ae8c38552	1.0	0.0	3.0	0.0	0.0	0.0
UQCRC1	ENSG00000010256.6	080932c5-5966-4552-959a-7ebcfc2b4ab1	33.0	23.0	25.0	14.0	10.0	34.0
NDUFA6	ENSG00000184983.5	080ae0fe-0631-4fe2-a541-b827c9d72bc9	13.0	18.0	7.0	11.0	3.0	0.0
	chr20:57607000	080b2189-062a-4bc4-bd67-39971a5699b5	8.0	2.0	5.0	1.0	0.0	2.0
TMBIM4	ENSG00000155957.12	080ef70e-39a4-4d03-b782-fb421ccd1e60-1	8.0	13.0	41.0	4.0	2.0	17.0
	chr7:104652000	08155237-a445-40ea-aa98-f57dbaee3a7f	2.0	4.0	5.0	2.0	0.0	2.0
BBX	ENSG00000114439.14	0815a019-6f47-4a0c-b5c5-1ca3f946875a	2.0	2.0	6.0	0.0	3.0	5.0
RTCA	ENSG00000137996.8	08164557-68aa-4a44-aa17-bc528cf8439d	12.0	19.0	57.0	0.0	0.0	10.0
	chr17:63106000	08183ef4-70d1-4c6b-b523-7ecabe3ed386	0.0	0.0	1.0	0.0	2.0	0.0
RPS15A	ENSG00000134419.11	081896a7-1f9a-44cd-868f-16b805873bce	3.0	3.0	2.0	2.0	0.0	1.0
GON4L	ENSG00000116580.14	08195b9a-4a88-4c8d-af48-7126f3de91c0	1.0	0.0	1.0	2.0	0.0	0.0
	chr19:53153000	081b26ac-fd63-47f8-91ee-3898d33c85b6	1.0	1.0	6.0	0.0	0.0	5.0
GRN	ENSG00000030582.12	081bf167-0932-4a05-b985-6ff094c160b7	19.0	17.0	5.0	5.0	6.0	9.0
HSPA5	ENSG00000044574.7	081fdaeb-c15e-4bab-8e0d-5b6bd3962baa	47.0	29.0	61.0	10.0	8.0	39.0
	chr5:77069000	08208b31-cc10-4919-87b6-61cb0cc9228d	0.0	1.0	6.0	0.0	0.0	7.0
ECHDC2	ENSG00000121310.12	082107a4-72ce-476d-8632-84649c50b091	2.0	2.0	7.0	0.0	2.0	6.0
RACK1	ENSG00000204628.7	0821f7a9-d019-46cc-aea4-3f765375f918	3.0	5.0	7.0	0.0	2.0	7.0
GALNT1	ENSG00000141429.9	08239685-ac9c-4e10-b396-ddb4be2007b1	5.0	0.0	9.0	5.0	1.0	12.0
	ENSG00000267504.1	0827512a-a8f6-4067-bd85-fbc6adf8eaf6	0.0	0.0	8.0	2.0	0.0	3.0
DHX34	ENSG00000134815.14	0827adf3-182c-4cca-a171-2b69f9b51a9c	8.0	9.0	2.0	3.0	2.0	8.0
AAMP	ENSG00000127837.5	08289c34-2d61-436a-95f0-027457db40c9	8.0	6.0	2.0	0.0	1.0	1.0
KRT19	ENSG00000171345.9	08290bf8-9e5d-467a-989d-d77a400e0a6f-1	37.0	24.0	17.0	38.0	12.0	5.0
KRT19	ENSG00000171345.9	08290bf8-9e5d-467a-989d-d77a400e0a6f	33.0	22.0	17.0	47.0	12.0	19.0
MYO5B	ENSG00000167306.14	082be260-fb83-45ec-a602-07ae4e5589c9	9.0	8.0	17.0	0.0	2.0	9.0
	chr3:122609000	082c2308-f809-46cb-a0f3-249c61179c95-1	0.0	0.0	3.0	2.0	0.0	2.0
ACD	ENSG00000102977.9	082f410b-8e4f-438a-9ad5-3046ad964d9c	3.0	0.0	0.0	2.0	2.0	0.0
	chr1:31470000	083037d9-5256-4c8e-8c29-f31736b41e58-2	0.0	1.0	0.0	0.0	1.0	2.0
	chr1:31470000	083037d9-5256-4c8e-8c29-f31736b41e58	0.0	0.0	7.0	0.0	0.0	9.0
FAM160B2	ENSG00000158863.17	0831d96c-0c9a-459a-9aef-3cbb55a1ccfc	3.0	2.0	1.0	2.0	1.0	2.0
IFRD2	ENSG00000214706.6	0835159d-2847-4929-80d4-939843b0d7ad	2.0	1.0	1.0	0.0	1.0	1.0
BRAT1	ENSG00000106009.11	083724c8-08de-4c66-bdbf-ad8f555ceddb	5.0	1.0	1.0	1.0	2.0	3.0
BUD23	ENSG00000071462.7	0837c5b6-6198-4a8c-9e9f-9456c40b32a7	18.0	14.0	9.0	5.0	3.0	1.0
	chr15:66761000	083918cc-8dcd-4d86-b061-d10466fd0b15	4.0	1.0	23.0	0.0	2.0	9.0
	chr11:65764000	083b0c92-8354-4498-a853-6afed29da76c-1	5.0	1.0	4.0	1.0	0.0	7.0
	chr11:65764000	083b0c92-8354-4498-a853-6afed29da76c	44.0	82.0	204.0	43.0	22.0	115.0
FAM50B	ENSG00000145945.5	083b825f-13d7-4a89-9226-b1c5c5f101aa	6.0	5.0	1.0	1.0	1.0	0.0
MZT2B	ENSG00000152082.9	083e4060-4b0e-4761-a29b-dafccbdb1e82	13.0	6.0	6.0	3.0	1.0	3.0
LDHA	ENSG00000134333.9	083e923f-d6a0-4d39-8c3f-fcc27e04fc99	16.0	9.0	13.0	2.0	6.0	11.0
INVS	ENSG00000119509.8	0840d9d7-f9b6-493e-a40c-96446c30ecca	5.0	4.0	3.0	2.0	1.0	0.0
ITCH	ENSG00000078747.8	0843059f-9374-4c44-a297-43f427f2b217	0.0	5.0	6.0	0.0	2.0	3.0
	chr12:11323000	08431b67-6d91-45fa-9020-07f3c035548f-1	4.0	7.0	6.0	0.0	1.0	4.0
	chr12:11323000	08431b67-6d91-45fa-9020-07f3c035548f-2	12.0	7.0	10.0	4.0	5.0	6.0
	chr12:11323000	08431b67-6d91-45fa-9020-07f3c035548f	89.0	64.0	86.0	20.0	22.0	55.0
UBE2D3	ENSG00000109332.15	084436bb-f3d5-4529-a935-de5a8be75d9f	1.0	2.0	1.0	1.0	2.0	7.0
	chr19:39553000	08463e4c-8feb-4dc1-a1b1-2b73a84127d8	0.0	1.0	2.0	0.0	0.0	1.0
	chr7:56131000	0847554b-8cc2-4952-8ec8-166d9bdf94bf	3.0	0.0	4.0	4.0	0.0	0.0
SRSF10	ENSG00000188529.10	08475ed2-506d-4201-b906-659ef21eea13	4.0	1.0	1.0	1.0	0.0	0.0
TTC7B	ENSG00000165914.10	08498d12-d7f4-4e45-88cc-b6775ef407bd	3.0	4.0	20.0	1.0	0.0	10.0
HMGN3	ENSG00000118418.10	084bc8da-a41d-401a-babd-f92bbd11e90f-1	1.0	1.0	0.0	0.0	1.0	4.0
	chr17:3925000	084c000b-84ee-4130-8748-a7d663d16597	0.0	1.0	2.0	0.0	0.0	1.0
WASH4P	ENSG00000234769.4	084e3d25-ddf0-4c88-a012-711391f37189	12.0	15.0	4.0	2.0	2.0	2.0
HERPUD1	ENSG00000051108.10	0852be6c-e6cc-4175-a5d0-87921cd9cf47-2	14.0	12.0	14.0	8.0	7.0	7.0
HERPUD1	ENSG00000051108.10	0852be6c-e6cc-4175-a5d0-87921cd9cf47	12.0	8.0	27.0	3.0	4.0	17.0
PABPC4	ENSG00000090621.9	0852efd0-f730-47cb-925e-e47522477d2f	2.0	0.0	4.0	0.0	0.0	4.0
	chr14:104001000	08534594-2e85-44f2-a6d6-b8b1d77e5647	3.0	2.0	2.0	2.0	1.0	1.0
NUBP2	ENSG00000095906.12	0853485b-0a0c-4026-ab0b-57263886d5bf	2.0	0.0	2.0	0.0	0.0	2.0
HDDC2	ENSG00000111906.13	08550331-6413-49ff-82e8-ad2ffb0bf740	0.0	4.0	2.0	1.0	0.0	0.0
RBSN	ENSG00000131381.8	08552297-f3c2-43b9-ab11-1b75133eeff4	2.0	6.0	3.0	1.0	2.0	2.0
TMA7	ENSG00000232112.3	0855ae03-44a2-44f4-aa3f-8a70da6c7244-1	285.0	290.0	105.0	53.0	30.0	56.0
TMA7	ENSG00000232112.3	0855ae03-44a2-44f4-aa3f-8a70da6c7244	210.0	221.0	62.0	36.0	22.0	37.0
NIT1	ENSG00000158793.9	08569cc8-1186-4b0b-ada6-9712d8986f9b	2.0	0.0	0.0	0.0	0.0	1.0
VWA8	ENSG00000102763.11	0856d836-44c4-4945-b8a2-268b0123b945	0.0	1.0	3.0	0.0	2.0	3.0
FBXO22	ENSG00000167196.9	0857da52-111d-48db-ad32-73b7cc8d7092	5.0	2.0	3.0	1.0	1.0	0.0
CD9	ENSG00000010278.7	0857fb0d-cc7d-4231-be8f-ce880a5f17f4	28.0	16.0	20.0	16.0	9.0	19.0
CEP68	ENSG00000011523.9	085a2178-21ef-4491-8780-47ed3ddadd78	2.0	1.0	2.0	3.0	2.0	1.0
EIF3G	ENSG00000130811.6	085c9843-086c-4c7b-9ebe-ad7d8e44516d	8.0	9.0	8.0	6.0	2.0	3.0
PDRG1	ENSG00000088356.4	085cda1f-0830-4ce6-95c3-c23dbed442d9	29.0	13.0	14.0	2.0	4.0	4.0
NFKB1	ENSG00000109320.7	086666f4-d7a6-45b1-9898-f97bf78a5cd9	28.0	22.0	63.0	8.0	5.0	34.0
PPIG	ENSG00000138398.11	0867d435-808d-4699-91bd-316a6b7975bd	9.0	9.0	7.0	2.0	8.0	6.0
	chr1:68852000	086a6bb0-ad73-4787-8d84-9df87193c2ef	3.0	1.0	4.0	1.0	0.0	0.0
PPP1R15A	ENSG00000087074.7	086af785-8568-4e10-aeb2-681b93c8c3c8	97.0	99.0	135.0	6.0	7.0	15.0
CENPN	ENSG00000166451.9	086dfeac-5aff-4bb3-a552-96b781f41f87	5.0	0.0	2.0	3.0	1.0	1.0
	chr5:150472000	086ed0c0-922d-4950-a864-2a098a9875aa-2	3.0	0.0	6.0	0.0	2.0	2.0
	chr5:150471000	086ed0c0-922d-4950-a864-2a098a9875aa	3.0	5.0	4.0	2.0	0.0	4.0
GAPDH	ENSG00000111640.10	0871fbad-c22d-49b8-b292-57f8a163bec6	41.0	36.0	34.0	25.0	14.0	16.0
GPR108	ENSG00000125734.9	0872695d-9af1-4451-adde-3d43d3b7b7c1	1.0	2.0	1.0	1.0	1.0	0.0
GAS5	ENSG00000234741.3	08745b37-1100-4576-a321-cf2b633b5403	1.0	1.0	0.0	0.0	0.0	0.0
	chr9:69068000	08767025-2f2a-480a-8c00-3da9220a5da1	0.0	0.0	3.0	0.0	0.0	4.0
DTNB	ENSG00000138101.14	08767db4-3844-44f2-8fbc-4e7708578b90	10.0	7.0	10.0	1.0	4.0	5.0
ECI2	ENSG00000198721.8	087741b5-4c48-4bc4-90d9-7d816b7018e9	1.0	10.0	1.0	1.0	0.0	2.0
	chr2:60992000	087787dc-32e0-4543-86cf-591492a9c880	1.0	0.0	4.0	0.0	1.0	4.0
	ENSG00000269501.1	087834fe-2e76-4ed4-85d2-031076020da4	7.0	3.0	8.0	1.0	1.0	2.0
EIF6	ENSG00000242372.2	0878a635-000a-45ba-acf3-ef159d2a20b0	22.0	28.0	8.0	19.0	5.0	10.0
LAMB3	ENSG00000196878.8	087bc91f-ccb3-483d-a871-38df4d92ad60	2.0	1.0	3.0	0.0	0.0	1.0
PELI3	ENSG00000174516.10	087d7b48-4003-48cc-aff7-01555e418e40	0.0	2.0	0.0	2.0	5.0	1.0
LINC02725	ENSG00000273415.1	087f9bc9-0e67-4ef2-bc1d-5b8c414f7a34-2	6.0	4.0	15.0	0.0	0.0	1.0
AP2S1	ENSG00000042753.7	0880e3a8-d776-436e-8d71-0f98dc5320b5	26.0	44.0	13.0	11.0	2.0	6.0
RBM41	ENSG00000089682.12	0880f338-065b-4b86-94b9-b5b3edb92eca	1.0	1.0	3.0	0.0	1.0	2.0
APMAP	ENSG00000101474.7	08814b98-5aac-463c-b0da-33c3332239b6	13.0	9.0	22.0	9.0	4.0	6.0
PLEKHM1	ENSG00000225190.4	08841fdb-2360-4f22-b37d-df5653bb56c3	7.0	7.0	6.0	3.0	1.0	4.0
	chr3:51430000	08853699-416e-4cc9-bb94-0293323022eb-2	25.0	15.0	71.0	11.0	3.0	27.0
DMKN	ENSG00000161249.16	08889b57-84c6-48cb-8f85-c94de5129de0	1.0	0.0	0.0	0.0	0.0	1.0
	chr2:202101000	088930f5-2091-4319-bd14-3a64dd67b3b8	0.0	0.0	1.0	0.0	1.0	1.0
SACS	ENSG00000151835.9	088c5e3e-b664-4271-a29c-ff8496c6a5e3	1.0	0.0	1.0	0.0	1.0	2.0
	chr11:59437000	088f306d-3141-4a9c-8379-b4301e10cc65	0.0	0.0	5.0	0.0	0.0	8.0
	chr7:75138000	0893b342-7e96-4f72-bdc0-1e0f34e92677	0.0	0.0	9.0	0.0	0.0	6.0
	chr20:22561000	0893f557-6efe-4527-897b-b2876b2940ca-1	7.0	7.0	10.0	3.0	0.0	3.0
	chr20:22562000	0893f557-6efe-4527-897b-b2876b2940ca-3	9.0	4.0	7.0	1.0	2.0	2.0
RPL19	ENSG00000108298.5	08964e42-3cde-483d-ac2a-e15f54e0cb9b	21.0	14.0	6.0	7.0	6.0	6.0
	chr3:122140000	08974a52-a4f6-47dc-b445-a3f391de3f34-1	1.0	2.0	4.0	0.0	1.0	4.0
	chr3:122140000	08974a52-a4f6-47dc-b445-a3f391de3f34-2	3.0	1.0	13.0	1.0	2.0	7.0
NIT2	ENSG00000114021.7	08978ce7-271f-42c1-b569-3fb08ea7a9e9	0.0	1.0	5.0	0.0	1.0	0.0
RUVBL2	ENSG00000183207.8	0898a2f5-43ba-4844-ab75-9f0701abbeb9	9.0	6.0	5.0	3.0	2.0	6.0
MTERF1	ENSG00000127989.9	089a05ef-6798-47bd-bd1a-0595d3842725	2.0	3.0	3.0	0.0	0.0	0.0
TTF2	ENSG00000116830.7	089e0c5c-9359-43c8-ad9c-bbbde3e69fac	3.0	0.0	2.0	0.0	0.0	7.0
PPIG	ENSG00000138398.11	089e7b0f-2c81-4f89-b507-4371861859af	3.0	2.0	4.0	1.0	0.0	5.0
TBRG1	ENSG00000154144.8	08a41798-caae-4bbd-a4a7-dff7a515347b	14.0	8.0	17.0	5.0	3.0	2.0
NUB1	ENSG00000013374.11	08a76772-536d-49e3-8bf8-a0ae4992dd99	0.0	4.0	9.0	0.0	0.0	2.0
PIAS3	ENSG00000131788.11	08a94c02-446c-4d6e-af1f-e3bc1cdfb6d8	8.0	4.0	11.0	3.0	1.0	5.0
ADRM1	ENSG00000130706.8	08b034e3-de20-49f3-a5f3-6da463c64684	0.0	1.0	0.0	1.0	1.0	0.0
MAN1A2	ENSG00000198162.8	08b06464-e430-4298-b0e7-d90a880e3216	0.0	0.0	1.0	0.0	0.0	2.0
	chr3:38567000	08b06b50-8303-4fc0-8772-10e23806b98b-1	2.0	2.0	0.0	4.0	1.0	3.0
	chr3:38566000	08b06b50-8303-4fc0-8772-10e23806b98b-2	2.0	2.0	2.0	2.0	0.0	1.0
	chrX:70684000	08b08985-1e46-4d9c-97c5-29fd2e57dceb	0.0	0.0	4.0	0.0	0.0	2.0
	chr9:131768000	08b23dd8-9648-4ee8-9cff-fb0cb3bc35ce-1	4.0	0.0	4.0	1.0	0.0	0.0
	ENSG00000108296.7	08b3bef3-a2b9-401e-bae3-bd974b752351	13.0	16.0	9.0	7.0	3.0	4.0
	ENSG00000243486.1	08b457be-3639-4419-864a-dccbf692ea87-1	3.0	7.0	6.0	0.0	2.0	0.0
	chr12:56217000	08b503f3-72e1-47ed-8693-f4bbbc75a50a-1	1.0	4.0	11.0	0.0	0.0	1.0
	chr12:56217000	08b503f3-72e1-47ed-8693-f4bbbc75a50a-2	1.0	1.0	0.0	1.0	1.0	1.0
EEF1B2	ENSG00000114942.9	08b57b01-08b0-43c4-9f61-a1ec58e9b494	2.0	5.0	7.0	3.0	1.0	8.0
C1orf35	ENSG00000143793.8	08b5920f-2124-45c6-ab4d-1d6c8400b170	4.0	6.0	0.0	3.0	0.0	0.0
IPO5	ENSG00000065150.14	08b7c466-f59f-4c07-ad29-eb34830a58e8	3.0	1.0	1.0	0.0	0.0	1.0
SEPTIN2	ENSG00000168385.13	08badcf2-8dc3-4cad-81cd-a2b686eba534	3.0	1.0	7.0	0.0	1.0	1.0
PRODH	ENSG00000100033.12	08bc692e-db51-4e00-972d-004d5e3c2da2	1.0	3.0	1.0	0.0	1.0	0.0
	chr5:110097000	08bddb18-ec72-413e-9f4a-b6872115e817-1	1.0	1.0	3.0	0.0	1.0	4.0
	chr7:107400000	08bf214b-9859-41cc-baba-725c933c3881	1.0	0.0	4.0	0.0	2.0	5.0
	chr13:76100000	08bfd347-35e5-4266-b623-c18e0a3192cf	4.0	1.0	1.0	1.0	1.0	1.0
CNST	ENSG00000162852.9	08c113a9-da6e-4326-9efa-2d760c9eb75c	3.0	4.0	3.0	0.0	0.0	3.0
PRPF39	ENSG00000185246.13	08c306ce-a6f2-431b-8417-e3e784904b51	1.0	1.0	6.0	0.0	1.0	6.0
	chr7:77411000	08c3902d-6da9-4793-bd6c-a38db6f6b508	0.0	1.0	41.0	2.0	1.0	37.0
	ENSG00000225912.1	08c43bd0-7800-4ac5-90f7-3f63445beeb0	2.0	0.0	0.0	4.0	0.0	1.0
TP63	ENSG00000073282.8	08c4e8fc-3a00-414a-bfee-94b6ab331461	18.0	20.0	16.0	6.0	7.0	5.0
AKIP1	ENSG00000166452.7	08c5187c-666c-4cde-9e43-b4f19ce81d66	8.0	2.0	4.0	1.0	0.0	3.0
SEL1L3	ENSG00000091490.6	08c670c4-fec9-484a-8c44-9124c1e491c2	5.0	0.0	12.0	2.0	0.0	4.0
LAMC2	ENSG00000058085.10	08c92ce1-4f5e-4af0-9218-14f1a97314f9	67.0	69.0	295.0	11.0	15.0	85.0
CYREN	ENSG00000122783.12	08cb84e3-c236-4f26-babf-410755796708	4.0	0.0	1.0	1.0	0.0	5.0
IK	ENSG00000113141.11	08cebbc8-3edf-4dfd-9fb1-1ae1725efb71	6.0	6.0	15.0	0.0	3.0	7.0
	chr1:160313000	08cefbb1-1292-40da-9cfa-f9aa0036aadc	0.0	1.0	10.0	0.0	0.0	9.0
RASSF7	ENSG00000099849.10	08d05251-87dc-4d68-924b-a3e9d84567f0	4.0	4.0	0.0	0.0	2.0	2.0
INTS10	ENSG00000104613.7	08d0cb0d-1efd-4301-8cd4-c5cda001d21e	3.0	2.0	3.0	4.0	3.0	7.0
	ENSG00000268575.1	08d2ec9f-0ced-4b3b-941c-e2e1a4f3aa75	4.0	4.0	2.0	1.0	2.0	4.0
DALRD3	ENSG00000178149.12	08d31a18-6064-49cb-a789-23ba906a35ae	3.0	2.0	1.0	1.0	1.0	1.0
EXOSC1	ENSG00000171311.8	08d73daf-b4fa-482e-b4e4-ddc159be8ac0	5.0	1.0	3.0	1.0	0.0	2.0
	chr1:227269000	08d77009-245b-4abe-ad4e-865e209bf257	0.0	1.0	6.0	0.0	1.0	2.0
ADK	ENSG00000156110.9	08d9e1ed-b59c-4ad3-810c-851ef81cadda	5.0	4.0	18.0	1.0	2.0	7.0
LAMA3	ENSG00000053747.11	08dd1fe5-511b-4898-a7f4-03134d35eb80	5.0	9.0	12.0	2.0	0.0	4.0
STIMATE	ENSG00000213533.7	08dde660-2c21-4dcd-ada3-c2de0f6c706e	0.0	2.0	4.0	1.0	0.0	1.0
SHKBP1	ENSG00000160410.10	08df4f60-9a8d-4b56-b7db-7f51501ec970	14.0	3.0	0.0	2.0	1.0	4.0
DAXX	ENSG00000204209.6	08e07143-2a9c-47e2-8adf-4baee8024f25	8.0	3.0	5.0	2.0	1.0	4.0
	ENSG00000215527.3	08e13974-75f5-4cad-be74-5e011912c019	2.0	6.0	1.0	1.0	1.0	3.0
BICDL2	ENSG00000162069.10	08e142b4-868b-4ccf-a12e-0c12ccfeded5	0.0	0.0	0.0	1.0	0.0	0.0
PTMA	ENSG00000187514.10	08e1838a-881e-4e50-8731-c96920e0c1fc	21.0	8.0	19.0	16.0	7.0	27.0
DHX29	ENSG00000067248.5	08e2f835-ffc8-46cc-af9e-8cb426cecd55	42.0	49.0	61.0	23.0	43.0	60.0
SMARCA1	ENSG00000102038.11	08e32d35-b2cb-42fd-aa03-23623cc7fa3b	3.0	1.0	12.0	0.0	0.0	7.0
	chr12:104918000	08e54f4a-06d6-440e-93f9-7453cddd7b37	0.0	0.0	4.0	0.0	0.0	0.0
RPS14	ENSG00000164587.7	08e9fddd-b9ba-48e1-9759-f521a5dab7bd	2.0	0.0	1.0	0.0	0.0	0.0
CCAR1	ENSG00000060339.9	08eab20a-3284-433f-8fb9-2b91568887fe	1.0	1.0	6.0	1.0	0.0	4.0
UBR4	ENSG00000127481.10	08eb34c2-4308-49ad-b27a-214907142d83	0.0	1.0	0.0	0.0	0.0	1.0
ALKBH3	ENSG00000166199.8	08eb9032-45e8-46ee-8916-4bc5ba66696c	5.0	5.0	4.0	0.0	0.0	0.0
DSTN	ENSG00000125868.11	08ed1c2c-db4b-4bce-a85a-7d83ee8da801-1	3.0	6.0	10.0	2.0	2.0	6.0
DSTN	ENSG00000125868.11	08ed1c2c-db4b-4bce-a85a-7d83ee8da801	17.0	14.0	11.0	2.0	3.0	12.0
MYL6	ENSG00000092841.14	08edb070-059e-4c97-ba52-c0f11fb7852d	13.0	5.0	3.0	10.0	5.0	3.0
ACTG1	ENSG00000184009.5	08edd74c-d7fe-4cad-b145-0c74c0acd76d	81.0	44.0	45.0	39.0	47.0	61.0
SKA3	ENSG00000165480.11	08eedca3-363a-4941-99b5-077a48f886fd	0.0	2.0	3.0	5.0	7.0	10.0
SMIM27	ENSG00000235453.3	08ef1d4c-68a1-4270-8750-698ef9196d59	89.0	91.0	45.0	6.0	5.0	9.0
NBPF1	ENSG00000219481.6	08efe20b-1a8e-4a68-9041-13500c5ecdcd	8.0	4.0	4.0	5.0	0.0	5.0
AFAP1L2	ENSG00000169129.10	08f27a4e-e5ab-47d3-8da4-71b020e8d052	4.0	2.0	8.0	2.0	0.0	5.0
MYL6	ENSG00000092841.14	08f4306f-9b41-4199-b497-adc03f6457f7	10.0	3.0	5.0	7.0	4.0	3.0
UBE2K	ENSG00000078140.9	08f4adfc-3c86-417b-8f4d-33383bc957aa	1.0	1.0	5.0	0.0	0.0	3.0
MT2A	ENSG00000125148.6	08f5e3a0-49b9-4f3e-8004-22b35833cd4e	21.0	4.0	5.0	2.0	2.0	9.0
RPSA	ENSG00000168028.9	08f66e4d-aec9-4a2e-9956-fcecbc7990ce	7.0	8.0	8.0	0.0	0.0	9.0
	chr17:61772000	08f79103-288b-4f7a-9a6e-ce9cb636260b	6.0	4.0	15.0	2.0	0.0	12.0
	chr12:6978000	08f8dd11-e548-41e7-a038-0847dd5fde75	9.0	8.0	0.0	2.0	1.0	2.0
P4HB	ENSG00000185624.10	08f93421-b905-4b9b-81de-6dd45b37c5d3-1	2.0	1.0	2.0	0.0	2.0	1.0
P4HB	ENSG00000185624.10	08f93421-b905-4b9b-81de-6dd45b37c5d3	21.0	14.0	26.0	16.0	4.0	25.0
SYNPO	ENSG00000171992.8	08fdcc31-c55c-4e57-aa82-503595d7efab	17.0	3.0	5.0	1.0	0.0	0.0
	ENSG00000141141.10	08ffcb9b-d501-4aac-8b1f-b5271b43d928	13.0	10.0	5.0	2.0	2.0	5.0
	chr1:28201000	08ffd229-1fbf-4c07-9369-cbca04d4122e	3.0	2.0	1.0	0.0	0.0	0.0
	chr11:115044000	09004f43-854e-44ff-a39e-f6fce4f7f041	2.0	0.0	5.0	0.0	0.0	4.0
	chr13:20368000	09007370-f9bc-4d4a-998d-b00a91725b47	0.0	3.0	1.0	1.0	0.0	1.0
C11orf49	ENSG00000149179.9	09009f53-6bec-49c1-830a-4c46db7cee0f	2.0	2.0	4.0	1.0	1.0	1.0
UPF3B	ENSG00000125351.6	0900fade-0661-4de3-a318-2c78baecb3e5	3.0	2.0	3.0	2.0	1.0	3.0
	chr11:6234000	09022953-dee2-4470-b097-110689d31a46-2	1.0	2.0	3.0	0.0	0.0	2.0
	chr12:104366000	09069d31-6a90-4108-ace0-76d86ae095e6	1.0	1.0	5.0	0.0	1.0	0.0
SPATA41	ENSG00000189419.5	090758a6-08c9-40d2-90b2-b2b5edd5f7b2	0.0	3.0	0.0	0.0	0.0	0.0
	chr19:54488000	0907982e-f10d-4307-b52a-0442e2bdf84b	3.0	2.0	3.0	0.0	0.0	1.0
SQSTM1	ENSG00000161011.15	09089c66-b1d6-4fe8-92a1-253822de1521	24.0	25.0	44.0	15.0	15.0	17.0
SMUG1	ENSG00000123415.10	090965bd-9e06-49e2-8d63-a5aa9b1408b3	7.0	7.0	4.0	5.0	0.0	2.0
CTSH	ENSG00000103811.11	0909bd92-09b4-4aa9-9ac2-c15da9e2ce75	11.0	4.0	7.0	5.0	3.0	6.0
	chr2:128554000	090b134f-5f69-4537-89a4-5166274a7042	0.0	0.0	2.0	0.0	1.0	4.0
SAV1	ENSG00000151748.10	090b8e81-1c3d-453c-8dcb-c1f50a183017	6.0	3.0	4.0	2.0	0.0	5.0
	chr21:44299000	090bebdd-d598-4024-9a0e-447c1be0eae0	2.0	1.0	1.0	1.0	0.0	0.0
	chr1:32505000	090ce001-0ac6-4316-b229-6606b3791e68	7.0	18.0	36.0	6.0	9.0	27.0
	chr1:147861000	09114ace-e823-4da7-9cda-a39b49cf5167	0.0	0.0	2.0	0.0	1.0	0.0
SNHG15	ENSG00000232956.4	09118765-60c2-4b09-8232-d8ae35bfd229	4.0	5.0	5.0	0.0	1.0	0.0
	chr7:158699000	0911ea3f-ea94-4607-bbc4-253d9ec6c384	0.0	0.0	10.0	0.0	0.0	7.0
	chr17:75325000	0912ea2a-6c96-47f0-9cdf-0f6cc74c9c5d-1	1.0	0.0	0.0	1.0	1.0	1.0
	chr5:118669000	091306c6-7a3b-4655-975a-b4b079c93a1f	3.0	3.0	0.0	1.0	2.0	0.0
CD63	ENSG00000135404.7	091313e6-2d59-402c-b805-64633ab031d1	12.0	5.0	2.0	0.0	1.0	1.0
	chr17:17148000	09139806-2908-4e5e-a570-373fd42672dc-2	2.0	0.0	15.0	5.0	0.0	8.0
	chr17:17148000	09139806-2908-4e5e-a570-373fd42672dc	2.0	4.0	4.0	1.0	1.0	3.0
	chr18:12792000	0913f080-305f-458e-ab09-cc306270cb1d	0.0	2.0	5.0	1.0	0.0	1.0
GPS1	ENSG00000169727.8	09140dd5-7ad8-42c6-b56a-602473ce4bdc	71.0	34.0	18.0	22.0	11.0	16.0
FASTK	ENSG00000164896.15	09147b75-1a34-4e1d-b699-6359fe8efda2	4.0	1.0	1.0	1.0	2.0	0.0
	chr5:87494000	09151a44-008f-4ed4-a352-0c212840d09c	0.0	0.0	3.0	0.0	0.0	0.0
RRP7BP	ENSG00000182841.8	0915aa56-3c0f-4ab9-a37c-000f78cdd117	0.0	0.0	6.0	2.0	1.0	5.0
FADS1	ENSG00000149485.12	0919aaa5-efb4-4db1-b761-732f16358179	30.0	11.0	11.0	8.0	7.0	14.0
IFRD2	ENSG00000214706.6	091b0964-7ac7-4f0d-86fa-86ab86418c5a	10.0	4.0	3.0	2.0	2.0	0.0
	chr12:56989000	091d0136-12c8-442e-a3ec-ec67750ce19f-1	4.0	11.0	10.0	2.0	5.0	7.0
	chr12:56987000	091d0136-12c8-442e-a3ec-ec67750ce19f-3	7.0	9.0	18.0	6.0	2.0	6.0
	chr14:73136000	091d8bce-7e81-476b-bf9f-cb0477cc45da	6.0	0.0	0.0	0.0	0.0	1.0
FARSA	ENSG00000179115.6	091ff2c0-d29c-4af8-a7b3-1eaba19e795f	11.0	10.0	3.0	6.0	2.0	5.0
IQCE	ENSG00000106012.13	0921c749-7fb9-4fcb-adc0-b7f25cd2f6e6	3.0	1.0	4.0	1.0	0.0	3.0
	chr2:118673000	09224787-ea45-48dc-b45b-d979e0f3e098-1	0.0	5.0	5.0	1.0	1.0	4.0
ZFAND5	ENSG00000107372.8	0922742e-2c1b-4d09-b2aa-ea7bf6273372	6.0	7.0	16.0	1.0	1.0	11.0
	chr2:174090000	0922a8bd-0963-4fc5-a969-16d8b3beb8a3-3	8.0	12.0	12.0	1.0	0.0	5.0
	chr2:174090000	0922a8bd-0963-4fc5-a969-16d8b3beb8a3	4.0	9.0	70.0	0.0	5.0	15.0
CIAPIN1	ENSG00000005194.10	09233001-e837-4f66-ad21-c0e689ac0e78	2.0	2.0	7.0	4.0	1.0	2.0
STAM2	ENSG00000115145.5	09235d35-5d69-46ad-9279-e41fb88097e1	2.0	0.0	1.0	0.0	0.0	0.0
BIN3	ENSG00000147439.7	09239b10-a5b5-4859-8514-90c5869e67c0	11.0	4.0	1.0	5.0	1.0	1.0
GPI	ENSG00000105220.10	09259fb8-8c89-4745-9aa2-a6f001fbda20	8.0	1.0	1.0	2.0	1.0	5.0
NPM1	ENSG00000181163.9	092a63fa-dd74-4934-8315-38090dc0eace	4.0	2.0	6.0	2.0	3.0	6.0
CGRRF1	ENSG00000100532.7	092c529a-7f7c-441f-8af7-55f53dcdb78f	0.0	2.0	1.0	1.0	1.0	1.0
SGTA	ENSG00000104969.5	092db20a-d6d8-4ef8-9335-db109a7c9acd	4.0	7.0	2.0	7.0	5.0	3.0
PPP2R5C	ENSG00000078304.15	092df6a7-aa30-4b3f-997a-01db1c5b85be	1.0	0.0	8.0	0.0	1.0	3.0
	chr22:42556000	092df75b-8660-4759-b7fb-a3cdb47ffc66-1	5.0	3.0	7.0	4.0	1.0	4.0
	chr22:42556000	092df75b-8660-4759-b7fb-a3cdb47ffc66-3	0.0	1.0	3.0	0.0	2.0	2.0
FPGS	ENSG00000136877.10	092e6009-c7de-4d81-a1ed-d0fd505bf06b	3.0	1.0	1.0	3.0	2.0	2.0
PDLIM1	ENSG00000107438.4	092f4057-0fc9-4f34-95e2-7a88625838c0	20.0	13.0	12.0	17.0	8.0	9.0
CDK16	ENSG00000102225.11	09307873-4613-42b8-9dd5-2372bd214357	3.0	0.0	2.0	0.0	0.0	0.0
G3BP1	ENSG00000145907.10	093122aa-597b-4f0b-b2a7-0e929c20a6a6-1	20.0	11.0	232.0	4.0	6.0	96.0
	chr10:27392000	0931473a-eddd-413a-8ab2-887a23561103-1	1.0	0.0	5.0	0.0	0.0	1.0
SHOC2	ENSG00000108061.7	0931e383-79eb-4cba-b7a4-de6188fa3a82	1.0	0.0	2.0	0.0	1.0	0.0
IL1RL1	ENSG00000115602.12	0935dc5b-d1a5-49a9-831c-42c20537f91f	1.0	2.0	7.0	0.0	0.0	0.0
CDC42	ENSG00000070831.11	0936af20-4a85-4d21-90d2-c1a5908487c4	208.0	262.0	314.0	129.0	52.0	224.0
PA2G4	ENSG00000170515.9	09374090-edb4-42cb-a905-111fb4906f34	14.0	14.0	9.0	8.0	8.0	8.0
TIMMDC1	ENSG00000113845.5	09393ca4-e010-42b6-a6ec-0129d1c91688-1	11.0	16.0	17.0	5.0	0.0	8.0
TSC1	ENSG00000165699.9	093aab8c-fc25-4483-b213-9a1792161c67	4.0	2.0	5.0	0.0	1.0	4.0
VPS37A	ENSG00000155975.5	093c0b9e-a528-4a21-991e-4292e0de1d32	1.0	1.0	7.0	0.0	0.0	2.0
	chr3:128401000	093e1fe9-e981-446c-b6d8-9444fef24225	1.0	2.0	6.0	2.0	0.0	3.0
TXNDC12	ENSG00000117862.7	093edba8-bc2b-44d9-a207-d35dbbf0eb07	0.0	3.0	4.0	2.0	0.0	4.0
ZNF317	ENSG00000130803.10	093f2a7c-a070-4e46-96b2-b6dbe8905faf	7.0	4.0	8.0	4.0	0.0	2.0
	chr2:87820000	093f79b4-89b4-4e78-bce5-3a9b7ea5e745	6.0	8.0	3.0	0.0	3.0	1.0
	chr13:99102000	094252fa-7d9b-4b6e-93d2-f79742c31db9	0.0	4.0	2.0	0.0	0.0	0.0
HP1BP3	ENSG00000127483.13	0946714b-0e25-4300-8be0-9402ac901262	5.0	1.0	3.0	2.0	1.0	2.0
	chr1:33070000	094719ee-54c0-4e7b-a852-ff5e3b8858dd	0.0	4.0	7.0	1.0	2.0	1.0
TNIP1	ENSG00000145901.10	0948178b-49e5-4cb8-9602-b3c186436101	7.0	5.0	7.0	3.0	2.0	3.0
COX17P1	ENSG00000205105.5	094b7837-20d5-4c37-a30f-a54ca6c7cce1	624.0	667.0	460.0	127.0	72.0	248.0
	chr7:100027000	094d3012-a419-449a-8ac0-afe0ea901e20	0.0	0.0	1.0	1.0	0.0	1.0
IFT52	ENSG00000101052.8	0950f769-9c8f-4819-a999-6367a0dccf1e	1.0	0.0	0.0	1.0	0.0	1.0
	chr19:16019000	095127f2-c424-4306-bc49-b747c9820283	0.0	0.0	3.0	0.0	0.0	2.0
	chr20:35099000	095159e5-f7e6-49e4-9651-f7b342fc921c	1.0	1.0	4.0	1.0	0.0	3.0
DMKN	ENSG00000161249.16	09572dd4-c986-4d48-9772-92ac90510b06	8.0	4.0	1.0	3.0	3.0	0.0
	chr6:34216000	0957798b-8258-436d-8749-85bfdc8d34b3	32.0	31.0	6.0	8.0	7.0	1.0
SMIM7	ENSG00000214046.4	0959ee7d-dd95-487f-a1b5-67279d6eeff9-1	33.0	19.0	27.0	11.0	12.0	9.0
SMIM7	ENSG00000214046.4	0959ee7d-dd95-487f-a1b5-67279d6eeff9	5.0	1.0	0.0	2.0	2.0	1.0
CD151	ENSG00000177697.13	095b7e44-a953-4f74-a14e-2bc7bd14c55d	3.0	2.0	0.0	0.0	0.0	0.0
	chr1:153561000	095b993b-4a38-49a4-8ebd-0e4d27018a7d	3.0	6.0	8.0	0.0	0.0	3.0
	chr6:151229000	096128c1-0018-4ee2-b554-ef6f8a8d3950	0.0	0.0	5.0	0.0	0.0	0.0
ATP5MG	ENSG00000167283.3	09615c66-9e50-4f0f-af1e-bfafd9fbc842	17.0	12.0	3.0	6.0	1.0	7.0
	chr8:79641000	0961993a-02da-42dc-bcef-9851846971c7	0.0	1.0	1.0	0.0	0.0	0.0
RPL23AP82	ENSG00000184319.11	09636181-eb38-4611-811b-d9bc463a06ef	2.0	3.0	1.0	0.0	0.0	0.0
OAZ1	ENSG00000104904.8	09661d8a-a9d6-4af2-bdde-52363cc6add3-1	276.0	229.0	95.0	264.0	83.0	78.0
OAZ1	ENSG00000104904.8	09661d8a-a9d6-4af2-bdde-52363cc6add3-3	29.0	22.0	11.0	12.0	9.0	12.0
OAZ1	ENSG00000104904.8	09661d8a-a9d6-4af2-bdde-52363cc6add3	40.0	30.0	6.0	30.0	9.0	10.0
MTIF3	ENSG00000122033.10	09685b34-8ab7-4e9a-a4ca-894e4c81c16a	0.0	5.0	4.0	1.0	2.0	3.0
DDX56	ENSG00000136271.6	0968c44a-6e5d-4202-b03f-899d0518aef5	4.0	4.0	2.0	1.0	2.0	0.0
ZCWPW1	ENSG00000078487.13	096a26ee-f525-4599-8382-d1d833bc391c	4.0	1.0	3.0	3.0	0.0	0.0
TNIP1	ENSG00000145901.10	096a49ca-9251-4975-bdbe-53bbb6d750c2	10.0	12.0	8.0	4.0	0.0	2.0
NOP2	ENSG00000111641.6	096c1970-2df5-4fc3-9530-878188d15933	7.0	3.0	10.0	2.0	2.0	5.0
SASH1	ENSG00000111961.12	096d9180-6269-4a49-9507-993ba53f0f9e	2.0	0.0	3.0	1.0	0.0	2.0
	ENSG00000186807.9	096de9f6-9bf6-48bd-ad79-6f200f5f24cd	5.0	0.0	2.0	0.0	2.0	1.0
MYL6	ENSG00000092841.14	096eb003-3c55-4e57-9d19-669464125525	154.0	125.0	79.0	193.0	52.0	80.0
	chr3:30045000	096ed783-9155-4d06-b56e-fe4b5a806dc7-1	0.0	1.0	4.0	0.0	0.0	2.0
ARL16	ENSG00000214087.4	096f5810-2873-4705-995b-b3bf68a9868f	5.0	4.0	3.0	2.0	0.0	1.0
PSMB4	ENSG00000159377.6	09707814-6a64-4a72-8090-d218dc2218d0	1.0	1.0	6.0	0.0	0.0	3.0
	chr1:9664000	0970e1b5-8f02-4c3b-9f56-96cf6ca0674b-1	4.0	1.0	0.0	0.0	0.0	2.0
DHRS12	ENSG00000102796.6	097158dd-d1b1-4c0b-bbe6-f7d504c5c8f6	6.0	5.0	2.0	6.0	2.0	3.0
	chr19:12103000	09750056-3c6d-4853-8399-37c50f7adcbe-1	1.0	2.0	2.0	0.0	0.0	0.0
EWSR1	ENSG00000182944.13	09754b8f-9c54-48ba-9ae0-eb4b005808c9	3.0	5.0	8.0	2.0	4.0	4.0
	chr20:49200000	0979cbe4-c016-4fe6-99bf-99d061af432a-1	9.0	9.0	6.0	3.0	1.0	4.0
TXN	ENSG00000136810.8	097a29c2-3e54-4ad3-8f8f-dac8ef8b5dbd	3.0	0.0	1.0	0.0	1.0	2.0
FN1	ENSG00000115414.14	097ab045-8ed0-4285-b66f-668019d5905c	28.0	17.0	99.0	7.0	18.0	93.0
	chr15:50662000	097b2db2-48e1-4988-ba68-e99db20f42f9-1	6.0	3.0	9.0	0.0	2.0	5.0
C1QBP	ENSG00000108561.4	097b8eea-1973-4375-a284-211c49381aa9	3.0	10.0	5.0	2.0	0.0	0.0
	chr12:19152000	097bcde5-9468-403f-9eb5-d1221cae6f0d	5.0	1.0	4.0	1.0	0.0	4.0
SLC35E2B	ENSG00000189339.7	097cf28c-2a58-4e24-a172-c64b0acd7951	2.0	2.0	2.0	3.0	0.0	2.0
RALBP1	ENSG00000017797.7	097fda54-36b5-4355-a9c4-3e0f73859ea4	5.0	4.0	3.0	1.0	2.0	0.0
TTC19	ENSG00000011295.11	0980195d-7745-43b8-ad3e-98bfcfb2e90d	4.0	7.0	18.0	2.0	0.0	9.0
	chr2:74002000	098099ef-bdd0-4fa6-9afb-e6711cbce5d3	0.0	2.0	0.0	0.0	0.0	0.0
TGIF1	ENSG00000177426.16	0980c032-e933-4e92-abec-d005fc5e0cc7	4.0	4.0	5.0	0.0	0.0	3.0
DHRS7B	ENSG00000109016.13	0980f1e4-464a-43af-83f5-a2d943ed2520	7.0	6.0	4.0	2.0	0.0	2.0
	chr1:28296000	09839d12-17d0-41d3-a9d5-fbda94fb6142	6.0	7.0	101.0	14.0	8.0	166.0
ESCO1	ENSG00000141446.6	0983b0af-4176-4b18-85cb-f5849fa95b20	2.0	1.0	4.0	0.0	7.0	2.0
	chr2:191061000	0984508c-cdbf-4463-8a43-e86fbc146b88	0.0	0.0	4.0	0.0	0.0	2.0
ESRP1	ENSG00000104413.11	0985e3d2-5070-4c6b-9262-1a9ec8ee618d	4.0	4.0	22.0	1.0	1.0	8.0
ARL6IP1	ENSG00000170540.10	098649cd-585c-4117-a970-58695914aa65-1	12.0	5.0	23.0	3.0	8.0	25.0
COQ3	ENSG00000132423.6	09882b7a-b8b3-4148-a565-96f2067816b6	3.0	1.0	1.0	0.0	0.0	0.0
SNHG17	ENSG00000196756.7	09894783-48dc-4cdb-ab82-6cb44aa470ca	2.0	3.0	2.0	0.0	0.0	0.0
SPATA5L1	ENSG00000171763.13	098a738b-f626-4226-b63e-674170e2498c	2.0	3.0	4.0	2.0	2.0	4.0
FDPS	ENSG00000160752.10	098c38af-6f47-45fa-a439-771ecf4ad729	5.0	0.0	4.0	2.0	2.0	0.0
KCNJ15	ENSG00000157551.13	098c3a19-14e8-412d-a0c0-4b29cf4e280d	3.0	0.0	2.0	1.0	0.0	5.0
FOSL2	ENSG00000075426.7	098e72e3-adb9-4e57-86cc-cf3d910212de	8.0	1.0	0.0	1.0	7.0	0.0
INTS11	ENSG00000127054.14	098fe49f-87f2-4df6-ac4a-6b52e8ea07ad	15.0	3.0	6.0	5.0	2.0	2.0
	chr1:156308000	09909954-1237-41e1-89e0-9b9b1cd7db11	10.0	2.0	1.0	0.0	0.0	2.0
HNRNPC	ENSG00000092199.13	09954431-dbc7-4078-a0a3-b2ab49e227da-1	7.0	5.0	2.0	5.0	2.0	1.0
HNRNPC	ENSG00000092199.13	09954431-dbc7-4078-a0a3-b2ab49e227da	8.0	6.0	11.0	0.0	1.0	8.0
	chr21:43148000	0995e059-cbcf-4721-b4ea-3ca70cb89fac	0.0	2.0	4.0	0.0	0.0	1.0
	chr7:38762000	09986ee2-67ab-4bd1-9131-de52e0444d65-2	2.0	1.0	22.0	2.0	1.0	16.0
	chr7:38762000	09986ee2-67ab-4bd1-9131-de52e0444d65	3.0	3.0	8.0	0.0	1.0	5.0
YWHAZ	ENSG00000164924.13	0999c9b3-7d56-44f3-ba18-b10cbc3ec25f	3.0	8.0	19.0	0.0	3.0	6.0
RPL23	ENSG00000125691.8	099b3481-581a-498e-812e-94c4b0d8d3a9	1.0	1.0	4.0	1.0	0.0	3.0
ARID4B	ENSG00000054267.16	099dfba5-e52a-43b5-b93c-d16b6f7bc8f4	3.0	5.0	5.0	1.0	2.0	6.0
	chr1:46833000	099ed7a3-e22c-4d98-afa1-0bdd40a4fa88	0.0	0.0	5.0	0.0	0.0	2.0
ALKBH6	ENSG00000239382.6	09a03b9e-124a-4845-b984-c4a7a69e5be1	1.0	3.0	1.0	0.0	0.0	2.0
FDPS	ENSG00000160752.10	09a43a0a-3a9c-4656-94e7-51ec369304ac	14.0	9.0	7.0	5.0	3.0	3.0
IL1A	ENSG00000115008.5	09a4ace9-65ae-4151-b6b8-54ac94087e43	3.0	0.0	2.0	0.0	0.0	0.0
FBXL15	ENSG00000107872.8	09a50839-c17b-46ad-8a1e-fb10d3ee687f	14.0	16.0	2.0	5.0	1.0	4.0
FAM83A	ENSG00000147689.12	09a6c3bc-b17e-442b-a457-f4f960514415	2.0	1.0	0.0	0.0	1.0	0.0
ACD	ENSG00000102977.9	09a7a2b3-bb29-4011-b446-048b92ba6c3c	5.0	2.0	1.0	1.0	0.0	1.0
CD2BP2	ENSG00000169217.4	09a89793-78e6-420a-9597-397a6fa7782d	20.0	18.0	15.0	11.0	4.0	13.0
	chr12:127769000	09a8b726-e36c-44fd-986b-3ac8a9cc494c	8.0	8.0	7.0	0.0	0.0	0.0
GAPDH	ENSG00000111640.10	09aee2eb-3a5f-42ae-8838-e00f4cae81ee	36.0	20.0	16.0	16.0	10.0	13.0
DYNC1LI1	ENSG00000144635.4	09b20c46-6f8e-4b47-9e8f-aaca9deb1269	6.0	3.0	4.0	3.0	1.0	2.0
KRR1	ENSG00000111615.8	09b41af2-5847-46f7-8dc0-edeebdbe078a	6.0	1.0	4.0	1.0	5.0	2.0
	ENSG00000265264.1	09b5c5eb-c726-4faa-80b1-41c4bf5aa43c	12.0	11.0	23.0	5.0	1.0	6.0
	chr22:43172000	09b61d86-3bed-46b7-99b7-1ae7baae648a-1	15.0	13.0	5.0	7.0	4.0	5.0
	chr22:43172000	09b61d86-3bed-46b7-99b7-1ae7baae648a	11.0	14.0	7.0	3.0	4.0	5.0
UQCRC1	ENSG00000010256.6	09b72c14-9a8c-4446-ba28-fd7c60c5ab86	53.0	40.0	34.0	30.0	17.0	28.0
SQSTM1	ENSG00000161011.15	09bb4a98-468e-4776-b26d-9e128312e13b	5.0	9.0	12.0	13.0	5.0	6.0
	chr1:94139000	09bb9c0b-8546-4f3e-96f5-e81f47696a98	0.0	1.0	7.0	0.0	1.0	5.0
KPTN	ENSG00000118162.9	09bbd23f-9765-4933-babf-7e5318b32bc3	5.0	1.0	2.0	5.0	0.0	1.0
CATSPER2P1	ENSG00000205771.2	09bf2fda-8f1d-4bf0-9688-51b41566bde2-1	1.0	2.0	7.0	3.0	0.0	1.0
EMG1	ENSG00000126749.10	09bf9df9-f5db-49c6-a165-c2512e707b08	4.0	4.0	1.0	0.0	0.0	3.0
	chr12:11148000	09c08c74-cfce-4bd9-a284-5481d42961ab	1.0	1.0	1.0	1.0	0.0	0.0
	chr16:67715000	09c136c5-44db-4e1d-9fff-9371109b55ed	0.0	0.0	0.0	0.0	0.0	3.0
ATG7	ENSG00000197548.8	09c1abba-9943-488e-9c7d-5f71d0fef8ed	8.0	8.0	8.0	1.0	2.0	3.0
CALM2	ENSG00000143933.12	09c4f32e-7c10-4c67-81dc-1c17f855201f	11.0	9.0	15.0	3.0	4.0	9.0
	chr3:185350000	09c5d817-a0a9-49fb-9558-46e83ab57f20	0.0	3.0	13.0	1.0	0.0	18.0
TRAM1	ENSG00000067167.3	09c9ddb0-25f5-46d4-9fb7-5bf44be6e806	3.0	0.0	0.0	0.0	0.0	1.0
UPF3A	ENSG00000169062.10	09cafa5c-b341-45ac-81e5-f3a1b61ce2ef	2.0	1.0	3.0	1.0	0.0	0.0
MED24	ENSG00000008838.13	09cb5c4e-4515-4940-a7b4-14d8ac03a0a6	21.0	16.0	9.0	7.0	4.0	6.0
ANAPC11	ENSG00000141552.13	09cdee62-3f0a-4fbc-9ea3-d00fdf85ff0f	21.0	23.0	6.0	30.0	3.0	4.0
DCTD	ENSG00000129187.10	09ceccba-cca5-4718-865e-6ea991892842	2.0	0.0	1.0	1.0	0.0	1.0
CFD	ENSG00000197766.3	09d10777-fc4c-4907-b7f4-d4613ebef691	0.0	0.0	1.0	3.0	1.0	0.0
ARPC2	ENSG00000163466.11	09d7c768-dfa1-4b18-be7d-3d43e4afafee	13.0	19.0	9.0	7.0	3.0	9.0
	chr8:66649000	09d97e72-d363-41fd-831f-8a182f760647	1.0	0.0	1.0	0.0	0.0	1.0
	chr16:89353000	09da9ffc-57d2-459f-8167-3f29c4045b1a	3.0	7.0	3.0	1.0	0.0	2.0
CCNDBP1	ENSG00000166946.9	09df29b4-ba98-4c15-ad2d-ab6d5447671c	6.0	0.0	3.0	2.0	0.0	2.0
AGTRAP	ENSG00000177674.11	09e010a3-0cad-4ac2-8783-36ef1cf226df	20.0	7.0	5.0	6.0	4.0	8.0
COG5	ENSG00000164597.9	09e676c6-f807-4bfc-8744-ad7c9aed569a	2.0	1.0	8.0	1.0	0.0	4.0
KRT14	ENSG00000186847.5	09e76579-982f-4327-a76d-1ed2d46888de	49.0	31.0	16.0	36.0	8.0	12.0
	chr6:10404000	09e84169-a536-4eeb-a2d7-43f640863608-1	0.0	2.0	0.0	2.0	0.0	2.0
	chr7:48145000	09e99c8d-037a-43a7-8c7c-930824ec67c7	1.0	2.0	1.0	0.0	0.0	0.0
PTPN23	ENSG00000076201.10	09e9e146-60c8-47f2-8458-7a1e9e3c2763-2	5.0	2.0	8.0	5.0	4.0	2.0
NOLC1	ENSG00000166197.12	09eb3869-bbde-41a9-b75a-0444cebc5cfa	0.0	4.0	4.0	0.0	0.0	1.0
PKIG	ENSG00000168734.9	09ec69cc-eaf3-43f7-86bd-6882053df222	4.0	6.0	2.0	1.0	4.0	2.0
ATP5PO	ENSG00000241837.2	09ecb29c-84db-48d9-8680-91b6bbe1e22a	6.0	5.0	2.0	2.0	2.0	2.0
PCDHB14	ENSG00000120327.4	09ee1a8f-9ba2-40b6-a028-8242f54d51e9-2	0.0	2.0	1.0	3.0	0.0	3.0
ARHGAP29	ENSG00000137962.8	09efae86-9776-42eb-a9a4-1d937612c2ac	21.0	17.0	17.0	0.0	11.0	8.0
UFD1	ENSG00000070010.14	09f16f03-2fa1-438d-983b-434a5be42d47	16.0	12.0	7.0	5.0	3.0	8.0
	chr1:25559000	09f259b0-01c3-47ab-8c2c-c5b8452f806b	1.0	0.0	2.0	0.0	0.0	1.0
ACTB	ENSG00000075624.9	09f3d7df-5dab-46b0-aada-17816b0dd8b6-1	75.0	32.0	31.0	18.0	15.0	31.0
ACTB	ENSG00000075624.9	09f3d7df-5dab-46b0-aada-17816b0dd8b6	665.0	281.0	403.0	177.0	162.0	324.0
	chr9:67325000	09f45b0f-bc5c-4746-805a-9049609090ae	6.0	13.0	67.0	3.0	5.0	26.0
	chr1:22400000	09f4b558-7562-489d-af23-9a7b43e0f71d	1.0	0.0	1.0	0.0	1.0	1.0
	chr12:56922000	09f52be3-739b-4562-92b6-47077bede251	1.0	0.0	1.0	0.0	0.0	3.0
MRPL18	ENSG00000112110.5	09f7475a-6819-4c7c-a49e-725095460d69-2	36.0	28.0	35.0	15.0	9.0	35.0
	chr9:72324000	09f790d4-97f3-4fed-9b2a-921954ee5025	2.0	0.0	3.0	1.0	0.0	1.0
DELE1	ENSG00000081791.4	09fce629-8485-49ec-930a-2254fa63e6f1	3.0	4.0	3.0	0.0	0.0	2.0
CMC1	ENSG00000187118.8	09fe4577-7d42-44e0-86f0-5c2260d61770	12.0	24.0	23.0	9.0	1.0	8.0
SNX9	ENSG00000130340.10	0a0218cf-bf2f-496b-a3b6-d7c854cc68e9	37.0	23.0	45.0	2.0	15.0	18.0
	chr1:151741000	0a029f84-3333-476f-b9b7-cc95f375507c	3.0	1.0	3.0	0.0	0.0	1.0
	chr19:46361000	0a050aad-a5c9-4a10-9ea8-53fd3cd9f4ae-1	0.0	0.0	2.0	0.0	0.0	3.0
	chr1:6581000	0a0b94ba-9e3e-4e88-992c-4e497a5332f8	6.0	9.0	76.0	7.0	6.0	36.0
PPA1	ENSG00000180817.7	0a0d4d13-e3aa-4526-a2a5-b5e9371492ae	11.0	5.0	9.0	3.0	3.0	5.0
SCO1	ENSG00000133028.6	0a0e7daa-711b-4be4-8666-31e7dd5ad659	14.0	11.0	16.0	2.0	3.0	7.0
	chr1:19585000	0a101de8-ea52-4eae-9977-c92d2f517d7e	5.0	2.0	3.0	3.0	2.0	8.0
CASP4	ENSG00000196954.8	0a102c27-87f1-4c6f-acbc-ad93ed5bfcff	16.0	10.0	43.0	2.0	9.0	13.0
	chr1:109852000	0a109698-e1d2-42e7-9b75-8fb7d5782e28	3.0	2.0	29.0	3.0	5.0	14.0
HDAC8	ENSG00000147099.15	0a11ecbb-a78a-4b2e-8c30-0624dcebfed1	3.0	2.0	4.0	0.0	1.0	1.0
RANBP1	ENSG00000099901.12	0a129caf-6a9c-42d3-82e8-a45d8f84186e	9.0	4.0	2.0	2.0	1.0	6.0
OCEL1	ENSG00000099330.4	0a167bba-2bb0-4b98-b6d1-9c2c34dc3846	3.0	1.0	1.0	2.0	1.0	2.0
MFSD14B	ENSG00000148110.11	0a185521-91c6-4c37-befe-31a726763946	9.0	6.0	40.0	0.0	1.0	31.0
TIMM44	ENSG00000104980.3	0a18632a-8976-4a63-9171-844afc20f3ad	8.0	8.0	11.0	1.0	0.0	2.0
CDK3	ENSG00000250506.2	0a1920a5-0a95-4d43-a9f2-1d74d6e80c3a	172.0	137.0	154.0	164.0	55.0	113.0
ELOC	ENSG00000154582.12	0a1a3e7f-7c79-4076-81aa-014d494e0ad2	2.0	6.0	5.0	0.0	1.0	6.0
COMMD6	ENSG00000188243.8	0a1b8573-62c5-4f9a-accf-43d72a95e3cc	13.0	3.0	2.0	1.0	1.0	1.0
RPARP-AS1	ENSG00000269609.1	0a1e7a9f-588d-4a5c-84e5-494a481d8d88	10.0	7.0	47.0	0.0	1.0	8.0
ILF3	ENSG00000129351.13	0a2464b5-c2dd-4fb0-8157-68769603302a	8.0	12.0	32.0	4.0	0.0	19.0
COMMD6	ENSG00000188243.8	0a256f41-c4ae-40ef-a1f6-4c0697b74a00	101.0	89.0	53.0	66.0	22.0	30.0
HEXB	ENSG00000049860.9	0a26615f-4660-48da-99ad-03d4f67082b1	1.0	3.0	7.0	0.0	3.0	8.0
CMTM7	ENSG00000153551.9	0a27b085-e9a2-4de6-8096-d0f3caf29b49	3.0	1.0	1.0	0.0	2.0	0.0
SUB1	ENSG00000113387.7	0a2849bd-c458-4614-8229-5d787c3a09d0	4.0	5.0	1.0	2.0	2.0	1.0
	chr1:193234000	0a295d4a-7610-456d-9326-81cb5535010d	0.0	0.0	4.0	0.0	0.0	1.0
	chr21:40555000	0a29f008-5a34-495c-9cc3-5d91048c378f-2	0.0	2.0	5.0	0.0	6.0	17.0
NUTM2A-AS1	ENSG00000223482.3	0a2cb27a-9e73-448a-9d62-e23d5918d049	1.0	0.0	3.0	0.0	1.0	2.0
S100A14	ENSG00000189334.4	0a2cb7d8-84e8-431b-88fc-0bf5f89e11d0	22.0	20.0	15.0	6.0	4.0	7.0
EML4	ENSG00000143924.14	0a2d223c-d477-45f9-bec3-43ef054501dc	0.0	0.0	1.0	0.0	1.0	1.0
RARS2	ENSG00000146282.13	0a2d36f2-0c11-4737-8b3e-cc2dc466e724	1.0	1.0	0.0	0.0	1.0	1.0
PRIM1	ENSG00000198056.9	0a2dd71f-86a0-4dd8-8429-b310aca199e7	3.0	1.0	1.0	1.0	0.0	1.0
RNF121	ENSG00000137522.13	0a2e5483-41eb-4a91-89ea-c5840e2bf005	0.0	0.0	1.0	0.0	2.0	0.0
HDAC8	ENSG00000147099.15	0a2e8787-248e-4d37-b7fb-1794f971ec31	1.0	1.0	2.0	1.0	0.0	1.0
BMPR2	ENSG00000204217.8	0a2eeacd-f49a-4d02-a234-593d292d315a	1.0	1.0	4.0	0.0	2.0	0.0
	chr11:8831000	0a2f8883-65dc-44f5-a2ab-4a2054dc03c4	1.0	3.0	1.0	0.0	1.0	1.0
ERAP2	ENSG00000164308.12	0a32423f-870b-4160-a8d9-c4ebda58150a	0.0	0.0	5.0	0.0	2.0	3.0
TARS2	ENSG00000143374.10	0a360c9b-8692-400b-814c-16217c618419-1	2.0	2.0	7.0	0.0	0.0	5.0
	chr1:11985000	0a363aa0-3be7-46a0-addb-c18d8887f40c	1.0	0.0	0.0	0.0	1.0	0.0
TUBGCP3	ENSG00000126216.8	0a366c16-b786-4553-8266-190f04cb6189	1.0	3.0	5.0	0.0	0.0	2.0
ZFAND1	ENSG00000104231.6	0a394a54-0285-4c1f-8287-868a8e4e9d4b	1.0	1.0	1.0	0.0	2.0	0.0
	chr17:1366000	0a3c690a-fe7e-4ef8-bc41-ac1860c0c0c9	0.0	2.0	0.0	0.0	0.0	1.0
PHF20	ENSG00000025293.11	0a3cc55a-5a08-41bf-9e4a-730561081c3f	4.0	2.0	2.0	0.0	0.0	3.0
	chr22:32781000	0a3d7f0f-4168-4731-815c-61d2e869ec4e-2	4.0	2.0	16.0	1.0	2.0	8.0
ADH5	ENSG00000197894.6	0a40b424-d91c-41e7-b67f-d4a11b4598b9	101.0	48.0	103.0	38.0	36.0	113.0
CNOT2	ENSG00000111596.7	0a417e79-adbc-4d38-9731-d57a7d3b54bc	7.0	5.0	3.0	3.0	0.0	5.0
	chr6:52362000	0a41b568-04e8-4747-8b64-2c6809c8826c-2	6.0	3.0	13.0	4.0	4.0	6.0
	chr6:52365000	0a41b568-04e8-4747-8b64-2c6809c8826c	6.0	8.0	20.0	7.0	1.0	8.0
ARHGAP12	ENSG00000165322.13	0a41cb50-52fa-4f90-b57c-55e3dc22e43a	1.0	0.0	3.0	0.0	0.0	0.0
CD99P1	ENSG00000223773.2	0a424796-5aa5-4137-9578-8ca474851189	0.0	1.0	0.0	2.0	3.0	5.0
	chr14:89058000	0a431b83-a932-40dc-a14e-7849903ead02	0.0	0.0	0.0	0.0	0.0	4.0
	chr16:31488000	0a43fdf5-fb50-4ec8-ae08-52faeb43b4f8-1	11.0	6.0	7.0	1.0	0.0	2.0
	chr16:31488000	0a43fdf5-fb50-4ec8-ae08-52faeb43b4f8	2.0	3.0	3.0	0.0	1.0	2.0
YARS1	ENSG00000134684.6	0a458fcc-af3c-44b6-99b3-09fa78bdd174-1	3.0	2.0	4.0	0.0	0.0	0.0
YARS1	ENSG00000134684.6	0a458fcc-af3c-44b6-99b3-09fa78bdd174	7.0	7.0	11.0	5.0	4.0	5.0
	chr3:48482000	0a462d25-09ef-45f6-bfe2-8b3a039c7b6a	0.0	0.0	3.0	0.0	0.0	3.0
CSNK1G3	ENSG00000151292.13	0a46f61a-46b2-41a0-a339-951abd173641	5.0	1.0	13.0	1.0	1.0	6.0
KRT6A	ENSG00000205420.6	0a4903fb-6aa4-4682-8129-d62afd49b0a0	6.0	4.0	8.0	6.0	0.0	6.0
	chr3:48333000	0a49e72d-9467-4dc8-9070-73dc294ff2cc	0.0	3.0	8.0	0.0	1.0	2.0
CDCA3	ENSG00000111665.7	0a50a5c8-62ec-4a46-b85d-90175d57a34d	1.0	2.0	1.0	1.0	0.0	1.0
NDUFA8	ENSG00000119421.5	0a535c03-a33c-4cb4-a32e-e45b43971518	7.0	10.0	7.0	3.0	0.0	8.0
POLR2C	ENSG00000102978.8	0a553693-6eee-446c-9cbe-f4be778fd339	1.0	2.0	2.0	0.0	0.0	2.0
	chr18:11907000	0a5715f1-e915-487b-b6d4-8325b90e7f32	0.0	1.0	1.0	1.0	0.0	0.0
STOML2	ENSG00000165283.11	0a582317-1078-4a83-92bd-7fbb1c6f2999	4.0	5.0	9.0	2.0	1.0	2.0
UNC45A	ENSG00000140553.12	0a596dc5-e3b7-4c62-b435-7eed82e629bd	2.0	0.0	1.0	1.0	1.0	0.0
	chr3:185361000	0a5a28f5-bb37-4c5b-a86c-c7204ada8c27-1	14.0	12.0	16.0	0.0	2.0	5.0
	chr3:185361000	0a5a28f5-bb37-4c5b-a86c-c7204ada8c27-3	3.0	7.0	3.0	1.0	0.0	1.0
JADE2	ENSG00000043143.16	0a5a3937-06c1-41c5-85d8-5685be2155c7	4.0	1.0	4.0	2.0	1.0	1.0
ALKBH3	ENSG00000166199.8	0a5a63fb-d37a-401c-bd65-9e85807d2c92	2.0	1.0	0.0	1.0	0.0	0.0
COMMD6	ENSG00000188243.8	0a5ad8f1-8bce-407e-a3c6-4d2477ab2575	6.0	4.0	3.0	4.0	0.0	1.0
EOLA2	ENSG00000197021.4	0a5b2bcd-5b63-415d-975f-0ded8c895ed0	1.0	3.0	2.0	1.0	1.0	2.0
SAP30BP	ENSG00000161526.10	0a5b6954-1453-4512-b089-95e45e649efb	0.0	0.0	1.0	0.0	1.0	1.0
DBNL	ENSG00000136279.14	0a5c90e1-2542-4719-b6dc-2e657093132b	1.0	0.0	4.0	3.0	0.0	6.0
	chr5:134304000	0a5d3ac4-a8a5-4d9c-a787-ef0c1a804f19	1.0	2.0	4.0	0.0	1.0	0.0
MRPL43	ENSG00000055950.12	0a5d953c-9aed-448a-ac60-c66d9adefa65	3.0	3.0	1.0	0.0	1.0	0.0
	chr8:92129000	0a5eb749-a435-44ac-a746-0767f1fa8bb8-1	0.0	2.0	5.0	0.0	0.0	0.0
	chr12:123636000	0a607d02-4fc4-4136-b61f-682ee58eaf28	10.0	0.0	35.0	4.0	5.0	30.0
ASPSCR1	ENSG00000169696.11	0a62296c-31ab-47f8-b71c-845840698b07	0.0	1.0	1.0	1.0	0.0	0.0
RNF167	ENSG00000108523.11	0a62d2e1-82d8-488c-906b-f04923abffa5-1	10.0	4.0	4.0	2.0	1.0	1.0
MAPK13	ENSG00000156711.12	0a65e804-e7e1-4722-afd7-b103d1e987bf	30.0	14.0	17.0	7.0	5.0	5.0
CENPN	ENSG00000166451.9	0a666a15-c5ad-4a72-b961-4cb8ef3a323d	4.0	5.0	2.0	1.0	1.0	4.0
COMMD3-BMI1	ENSG00000269897.1	0a66946a-3b84-4b26-a135-a02d5b237d81	5.0	0.0	1.0	0.0	0.0	1.0
RPL27A	ENSG00000166441.8	0a66ee07-848b-4bf2-8f94-7acff28d613d	7.0	10.0	6.0	4.0	2.0	6.0
	chr19:56117000	0a6bdcaa-5616-4a25-97fb-5c088fb88b9b-1	0.0	0.0	1.0	0.0	2.0	0.0
GSS	ENSG00000100983.5	0a6de08e-33fa-4374-bf4b-68dbd7f2dcda	12.0	6.0	7.0	3.0	1.0	4.0
BABAM1	ENSG00000105393.11	0a6de740-ded6-40c8-afd4-6f9446543e36	2.0	2.0	2.0	1.0	0.0	2.0
COMMD6	ENSG00000188243.8	0a6ecef5-8c15-48c7-9140-1c8cb18c897e-1	2.0	3.0	2.0	0.0	1.0	4.0
COMMD6	ENSG00000188243.8	0a6ecef5-8c15-48c7-9140-1c8cb18c897e	162.0	163.0	145.0	101.0	46.0	105.0
SLC50A1	ENSG00000169241.13	0a718dae-3037-4119-a216-e5fe948fce7e	6.0	3.0	7.0	2.0	0.0	0.0
EAPP	ENSG00000129518.4	0a731d2f-b885-47af-a1b0-a1d912ba4bf3	15.0	13.0	8.0	6.0	3.0	3.0
TMEM14C	ENSG00000111843.9	0a73e2b9-c6b2-4504-a26d-0c798ff7d71c	10.0	4.0	8.0	7.0	5.0	7.0
	chr11:18287000	0a770d3a-c997-4040-9371-f95e58680c87	5.0	4.0	1.0	0.0	0.0	2.0
FAM20C	ENSG00000177706.8	0a775690-f231-43f5-acdb-086919fe3db3	1.0	2.0	0.0	0.0	0.0	0.0
	chr17:54910000	0a79e419-602f-4d65-89c8-21f480383d9a	5.0	2.0	4.0	2.0	1.0	0.0
LINC00680	ENSG00000215190.4	0a7ea8a7-0fc8-4d6c-bd69-c4aa17736a0d	4.0	2.0	4.0	1.0	0.0	1.0
BCAS2	ENSG00000116752.5	0a80d5e4-9835-4f1b-b9c5-b3e06c2bcec6	4.0	1.0	0.0	1.0	2.0	1.0
SMUG1	ENSG00000123415.10	0a8157e2-aab6-4f15-9688-28eaf1096859	2.0	5.0	2.0	0.0	1.0	2.0
VDAC2	ENSG00000165637.9	0a8607d9-3ae0-42a6-8da6-b37f1830afbe	3.0	3.0	9.0	2.0	3.0	5.0
[truncated: 61,225 more rows]
