# Supplementary material for: Full-length transcript alterations in human bronchial epithelial cells with U2AF1 S34F mutations
Source: Life Sci Alliance. 2023 Jul 24;6(10):e202000641. doi: 10.26508/lsa.202000641 (PMC10366530; doi:10.26508/lsa.202000641)
Supplement: Supplementary file 3 [file LSA-2020-00641_TableS1.xlsx]

## Sheet: Read Statistics
sample	numReads	numBases	meanLen	medLen	minLen	maxLen	meanGC	medGC
MT1_B1_allReads	977750	866153322	885.864	752	6	24137	0.497395	0.498645
MT2_B1_allReads	646445	636686215	984.904	852	6	31349	0.484151	0.484674
MT2_B2_allReads	1178678	1245630403	1056.8	931	6	15644	0.478098	0.479299
WT1_B1_allReads	2486715	2283594193	918.318	763	6	157409	0.493982	0.495256
WT2_B1_allReads	1722971	1480597846	859.328	720	6	49283	0.489131	0.489237
WT2_B2_allReads	1852355	2040905194	1101.79	966	8	14085	0.473994	0.474809
	1.47749e+06		967.834
mean = statistical average
med = statistical madian
GC = GC-content
Len = read length

## Sheet: Sample Correlations
Samples compared	Pearson Correlation 2-tailed p-value for log2 isoform reads
wt1_wt_b1 : wt2_wt_b1	0.884403
wt3_wt_b2 : mut3_mt_b2	0.842643
mut1_mt_b1 : mut2_mt_b1	0.832047
wt1_wt_b1 : mut1_mt_b1	0.831552
wt2_wt_b1 : mut1_mt_b1	0.83123
wt1_wt_b1 : mut2_mt_b1	0.808551
wt2_wt_b1 : mut2_mt_b1	0.801023
mut2_mt_b1 : mut3_mt_b2	0.786418
wt2_wt_b1 : wt3_wt_b2	0.769817
mut1_mt_b1 : mut3_mt_b2	0.766155
wt2_wt_b1 : mut3_mt_b2	0.752586
wt1_wt_b1 : wt3_wt_b2	0.748525
wt1_wt_b1 : mut3_mt_b2	0.745664
wt3_wt_b2 : mut2_mt_b1	0.724971
wt3_wt_b2 : mut1_mt_b1	0.705581
