# Supplementary material for: Full-length transcript alterations in human bronchial epithelial cells with U2AF1 S34F mutations
Source: Life Sci Alliance. 2023 Jul 24;6(10):e202000641. doi: 10.26508/lsa.202000641 (PMC10366530; doi:10.26508/lsa.202000641)
Supplement: Supplementary file 4 [file LSA-2020-00641_Supplemental_Data_3.zip › SF3_HBEC3kt_StringTie_isoforms.gtf]

# /private/home/csoulette/home/bin/stringtie/stringtie --merge ../fei_et_al/assembly/SRR3355988Aligned.gtf ../fei_et_al/assembly/SRR3355989Aligned.gtf ../fei_et_al/assembly/SRR3355990Aligned.gtf ../fei_et_al/assembly/SRR3355991Aligned.gtf
# StringTie version 1.3.5
chr1	StringTie	transcript	12665	29353	1000	+	.	gene_id "MSTRG.1"; transcript_id "MSTRG.1.1";
chr1	StringTie	exon	12665	12721	1000	+	.	gene_id "MSTRG.1"; transcript_id "MSTRG.1.1"; exon_number "1";
chr1	StringTie	exon	13221	29353	1000	+	.	gene_id "MSTRG.1"; transcript_id "MSTRG.1.1"; exon_number "2";
chr1	StringTie	transcript	12804	29336	1000	+	.	gene_id "MSTRG.1"; transcript_id "MSTRG.1.2";
chr1	StringTie	exon	12804	13052	1000	+	.	gene_id "MSTRG.1"; transcript_id "MSTRG.1.2"; exon_number "1";
chr1	StringTie	exon	13221	29336	1000	+	.	gene_id "MSTRG.1"; transcript_id "MSTRG.1.2"; exon_number "2";
chr1	StringTie	transcript	134680	143633	1000	-	.	gene_id "MSTRG.2"; transcript_id "MSTRG.2.1";
chr1	StringTie	exon	134680	139696	1000	-	.	gene_id "MSTRG.2"; transcript_id "MSTRG.2.1"; exon_number "1";
chr1	StringTie	exon	139790	139847	1000	-	.	gene_id "MSTRG.2"; transcript_id "MSTRG.2.1"; exon_number "2";
chr1	StringTie	exon	140075	140274	1000	-	.	gene_id "MSTRG.2"; transcript_id "MSTRG.2.1"; exon_number "3";
chr1	StringTie	exon	142947	143011	1000	-	.	gene_id "MSTRG.2"; transcript_id "MSTRG.2.1"; exon_number "4";
chr1	StringTie	exon	143578	143633	1000	-	.	gene_id "MSTRG.2"; transcript_id "MSTRG.2.1"; exon_number "5";
chr1	StringTie	transcript	227644	228770	1000	+	.	gene_id "MSTRG.3"; transcript_id "MSTRG.3.1";
chr1	StringTie	exon	227644	228770	1000	+	.	gene_id "MSTRG.3"; transcript_id "MSTRG.3.1"; exon_number "1";
chr1	StringTie	transcript	324427	329608	1000	+	.	gene_id "MSTRG.4"; transcript_id "MSTRG.4.1";
chr1	StringTie	exon	324427	329608	1000	+	.	gene_id "MSTRG.4"; transcript_id "MSTRG.4.1"; exon_number "1";
chr1	StringTie	transcript	564447	570305	1000	+	.	gene_id "MSTRG.5"; transcript_id "MSTRG.5.1";
chr1	StringTie	exon	564447	570305	1000	+	.	gene_id "MSTRG.5"; transcript_id "MSTRG.5.1"; exon_number "1";
chr1	StringTie	transcript	566130	570305	1000	-	.	gene_id "MSTRG.6"; transcript_id "MSTRG.6.1";
chr1	StringTie	exon	566130	570305	1000	-	.	gene_id "MSTRG.6"; transcript_id "MSTRG.6.1"; exon_number "1";
chr1	StringTie	transcript	667386	667598	1000	-	.	gene_id "MSTRG.7"; transcript_id "MSTRG.7.1";
chr1	StringTie	exon	667386	667598	1000	-	.	gene_id "MSTRG.7"; transcript_id "MSTRG.7.1"; exon_number "1";
chr1	StringTie	transcript	668360	668607	1000	-	.	gene_id "MSTRG.8"; transcript_id "MSTRG.8.1";
chr1	StringTie	exon	668360	668607	1000	-	.	gene_id "MSTRG.8"; transcript_id "MSTRG.8.1"; exon_number "1";
chr1	StringTie	transcript	671492	672000	1000	.	.	gene_id "MSTRG.9"; transcript_id "MSTRG.9.1";
chr1	StringTie	exon	671492	672000	1000	.	.	gene_id "MSTRG.9"; transcript_id "MSTRG.9.1"; exon_number "1";
chr1	StringTie	transcript	675182	675426	1000	-	.	gene_id "MSTRG.10"; transcript_id "MSTRG.10.1";
chr1	StringTie	exon	675182	675426	1000	-	.	gene_id "MSTRG.10"; transcript_id "MSTRG.10.1"; exon_number "1";
chr1	StringTie	transcript	761586	762902	1000	-	.	gene_id "MSTRG.11"; transcript_id "MSTRG.11.1";
chr1	StringTie	exon	761586	762902	1000	-	.	gene_id "MSTRG.11"; transcript_id "MSTRG.11.1"; exon_number "1";
chr1	StringTie	transcript	762988	788940	1000	+	.	gene_id "MSTRG.12"; transcript_id "MSTRG.12.1";
chr1	StringTie	exon	762988	763155	1000	+	.	gene_id "MSTRG.12"; transcript_id "MSTRG.12.1"; exon_number "1";
chr1	StringTie	exon	764383	764484	1000	+	.	gene_id "MSTRG.12"; transcript_id "MSTRG.12.1"; exon_number "2";
chr1	StringTie	exon	783034	783186	1000	+	.	gene_id "MSTRG.12"; transcript_id "MSTRG.12.1"; exon_number "3";
chr1	StringTie	exon	787307	787490	1000	+	.	gene_id "MSTRG.12"; transcript_id "MSTRG.12.1"; exon_number "4";
chr1	StringTie	exon	788051	788146	1000	+	.	gene_id "MSTRG.12"; transcript_id "MSTRG.12.1"; exon_number "5";
chr1	StringTie	exon	788771	788940	1000	+	.	gene_id "MSTRG.12"; transcript_id "MSTRG.12.1"; exon_number "6";
chr1	StringTie	transcript	879584	894670	1000	-	.	gene_id "MSTRG.13"; transcript_id "MSTRG.13.1";
chr1	StringTie	exon	879584	880180	1000	-	.	gene_id "MSTRG.13"; transcript_id "MSTRG.13.1"; exon_number "1";
chr1	StringTie	exon	880437	880526	1000	-	.	gene_id "MSTRG.13"; transcript_id "MSTRG.13.1"; exon_number "2";
chr1	StringTie	exon	880898	881033	1000	-	.	gene_id "MSTRG.13"; transcript_id "MSTRG.13.1"; exon_number "3";
chr1	StringTie	exon	881553	881666	1000	-	.	gene_id "MSTRG.13"; transcript_id "MSTRG.13.1"; exon_number "4";
chr1	StringTie	exon	881782	881925	1000	-	.	gene_id "MSTRG.13"; transcript_id "MSTRG.13.1"; exon_number "5";
chr1	StringTie	exon	883511	883612	1000	-	.	gene_id "MSTRG.13"; transcript_id "MSTRG.13.1"; exon_number "6";
chr1	StringTie	exon	883870	883983	1000	-	.	gene_id "MSTRG.13"; transcript_id "MSTRG.13.1"; exon_number "7";
chr1	StringTie	exon	886507	886618	1000	-	.	gene_id "MSTRG.13"; transcript_id "MSTRG.13.1"; exon_number "8";
chr1	StringTie	exon	887380	887519	1000	-	.	gene_id "MSTRG.13"; transcript_id "MSTRG.13.1"; exon_number "9";
chr1	StringTie	exon	887792	887980	1000	-	.	gene_id "MSTRG.13"; transcript_id "MSTRG.13.1"; exon_number "10";
chr1	StringTie	exon	888555	888668	1000	-	.	gene_id "MSTRG.13"; transcript_id "MSTRG.13.1"; exon_number "11";
chr1	StringTie	exon	889162	889272	1000	-	.	gene_id "MSTRG.13"; transcript_id "MSTRG.13.1"; exon_number "12";
chr1	StringTie	exon	889384	889462	1000	-	.	gene_id "MSTRG.13"; transcript_id "MSTRG.13.1"; exon_number "13";
chr1	StringTie	exon	891303	891393	1000	-	.	gene_id "MSTRG.13"; transcript_id "MSTRG.13.1"; exon_number "14";
chr1	StringTie	exon	891475	891595	1000	-	.	gene_id "MSTRG.13"; transcript_id "MSTRG.13.1"; exon_number "15";
chr1	StringTie	exon	892274	892405	1000	-	.	gene_id "MSTRG.13"; transcript_id "MSTRG.13.1"; exon_number "16";
chr1	StringTie	exon	892479	892653	1000	-	.	gene_id "MSTRG.13"; transcript_id "MSTRG.13.1"; exon_number "17";
chr1	StringTie	exon	894309	894461	1000	-	.	gene_id "MSTRG.13"; transcript_id "MSTRG.13.1"; exon_number "18";
chr1	StringTie	exon	894595	894670	1000	-	.	gene_id "MSTRG.13"; transcript_id "MSTRG.13.1"; exon_number "19";
chr1	StringTie	transcript	879584	894670	1000	-	.	gene_id "MSTRG.13"; transcript_id "MSTRG.13.2";
chr1	StringTie	exon	879584	880180	1000	-	.	gene_id "MSTRG.13"; transcript_id "MSTRG.13.2"; exon_number "1";
chr1	StringTie	exon	880422	880526	1000	-	.	gene_id "MSTRG.13"; transcript_id "MSTRG.13.2"; exon_number "2";
chr1	StringTie	exon	880898	881033	1000	-	.	gene_id "MSTRG.13"; transcript_id "MSTRG.13.2"; exon_number "3";
chr1	StringTie	exon	881553	881666	1000	-	.	gene_id "MSTRG.13"; transcript_id "MSTRG.13.2"; exon_number "4";
chr1	StringTie	exon	881782	881925	1000	-	.	gene_id "MSTRG.13"; transcript_id "MSTRG.13.2"; exon_number "5";
chr1	StringTie	exon	883511	883612	1000	-	.	gene_id "MSTRG.13"; transcript_id "MSTRG.13.2"; exon_number "6";
chr1	StringTie	exon	883870	883983	1000	-	.	gene_id "MSTRG.13"; transcript_id "MSTRG.13.2"; exon_number "7";
chr1	StringTie	exon	886507	886618	1000	-	.	gene_id "MSTRG.13"; transcript_id "MSTRG.13.2"; exon_number "8";
chr1	StringTie	exon	887380	887519	1000	-	.	gene_id "MSTRG.13"; transcript_id "MSTRG.13.2"; exon_number "9";
chr1	StringTie	exon	887792	887980	1000	-	.	gene_id "MSTRG.13"; transcript_id "MSTRG.13.2"; exon_number "10";
chr1	StringTie	exon	888555	888668	1000	-	.	gene_id "MSTRG.13"; transcript_id "MSTRG.13.2"; exon_number "11";
chr1	StringTie	exon	889162	889272	1000	-	.	gene_id "MSTRG.13"; transcript_id "MSTRG.13.2"; exon_number "12";
chr1	StringTie	exon	889384	889462	1000	-	.	gene_id "MSTRG.13"; transcript_id "MSTRG.13.2"; exon_number "13";
chr1	StringTie	exon	891303	891393	1000	-	.	gene_id "MSTRG.13"; transcript_id "MSTRG.13.2"; exon_number "14";
chr1	StringTie	exon	891475	891595	1000	-	.	gene_id "MSTRG.13"; transcript_id "MSTRG.13.2"; exon_number "15";
chr1	StringTie	exon	892274	892405	1000	-	.	gene_id "MSTRG.13"; transcript_id "MSTRG.13.2"; exon_number "16";
chr1	StringTie	exon	892479	892653	1000	-	.	gene_id "MSTRG.13"; transcript_id "MSTRG.13.2"; exon_number "17";
chr1	StringTie	exon	894309	894461	1000	-	.	gene_id "MSTRG.13"; transcript_id "MSTRG.13.2"; exon_number "18";
chr1	StringTie	exon	894595	894670	1000	-	.	gene_id "MSTRG.13"; transcript_id "MSTRG.13.2"; exon_number "19";
chr1	StringTie	transcript	894755	901095	1000	+	.	gene_id "MSTRG.14"; transcript_id "MSTRG.14.1";
chr1	StringTie	exon	894755	896932	1000	+	.	gene_id "MSTRG.14"; transcript_id "MSTRG.14.1"; exon_number "1";
chr1	StringTie	exon	897009	897130	1000	+	.	gene_id "MSTRG.14"; transcript_id "MSTRG.14.1"; exon_number "2";
chr1	StringTie	exon	897206	897851	1000	+	.	gene_id "MSTRG.14"; transcript_id "MSTRG.14.1"; exon_number "3";
chr1	StringTie	exon	898084	898297	1000	+	.	gene_id "MSTRG.14"; transcript_id "MSTRG.14.1"; exon_number "4";
chr1	StringTie	exon	898489	898633	1000	+	.	gene_id "MSTRG.14"; transcript_id "MSTRG.14.1"; exon_number "5";
chr1	StringTie	exon	898717	898884	1000	+	.	gene_id "MSTRG.14"; transcript_id "MSTRG.14.1"; exon_number "6";
chr1	StringTie	exon	899300	899388	1000	+	.	gene_id "MSTRG.14"; transcript_id "MSTRG.14.1"; exon_number "7";
chr1	StringTie	exon	899487	899560	1000	+	.	gene_id "MSTRG.14"; transcript_id "MSTRG.14.1"; exon_number "8";
chr1	StringTie	exon	899729	899910	1000	+	.	gene_id "MSTRG.14"; transcript_id "MSTRG.14.1"; exon_number "9";
chr1	StringTie	exon	900343	901095	1000	+	.	gene_id "MSTRG.14"; transcript_id "MSTRG.14.1"; exon_number "10";
chr1	StringTie	transcript	895967	901095	1000	+	.	gene_id "MSTRG.14"; transcript_id "MSTRG.14.2";
chr1	StringTie	exon	895967	897130	1000	+	.	gene_id "MSTRG.14"; transcript_id "MSTRG.14.2"; exon_number "1";
chr1	StringTie	exon	897206	897851	1000	+	.	gene_id "MSTRG.14"; transcript_id "MSTRG.14.2"; exon_number "2";
chr1	StringTie	exon	898084	898297	1000	+	.	gene_id "MSTRG.14"; transcript_id "MSTRG.14.2"; exon_number "3";
chr1	StringTie	exon	898412	898633	1000	+	.	gene_id "MSTRG.14"; transcript_id "MSTRG.14.2"; exon_number "4";
chr1	StringTie	exon	898717	899388	1000	+	.	gene_id "MSTRG.14"; transcript_id "MSTRG.14.2"; exon_number "5";
chr1	StringTie	exon	899487	899560	1000	+	.	gene_id "MSTRG.14"; transcript_id "MSTRG.14.2"; exon_number "6";
chr1	StringTie	exon	899729	899910	1000	+	.	gene_id "MSTRG.14"; transcript_id "MSTRG.14.2"; exon_number "7";
chr1	StringTie	exon	900343	901095	1000	+	.	gene_id "MSTRG.14"; transcript_id "MSTRG.14.2"; exon_number "8";
chr1	StringTie	transcript	895967	901095	1000	+	.	gene_id "MSTRG.14"; transcript_id "MSTRG.14.3";
chr1	StringTie	exon	895967	896932	1000	+	.	gene_id "MSTRG.14"; transcript_id "MSTRG.14.3"; exon_number "1";
chr1	StringTie	exon	897009	897130	1000	+	.	gene_id "MSTRG.14"; transcript_id "MSTRG.14.3"; exon_number "2";
chr1	StringTie	exon	897206	897851	1000	+	.	gene_id "MSTRG.14"; transcript_id "MSTRG.14.3"; exon_number "3";
chr1	StringTie	exon	898084	898884	1000	+	.	gene_id "MSTRG.14"; transcript_id "MSTRG.14.3"; exon_number "4";
chr1	StringTie	exon	899300	899388	1000	+	.	gene_id "MSTRG.14"; transcript_id "MSTRG.14.3"; exon_number "5";
chr1	StringTie	exon	899487	899547	1000	+	.	gene_id "MSTRG.14"; transcript_id "MSTRG.14.3"; exon_number "6";
chr1	StringTie	exon	899729	899910	1000	+	.	gene_id "MSTRG.14"; transcript_id "MSTRG.14.3"; exon_number "7";
chr1	StringTie	exon	900343	901095	1000	+	.	gene_id "MSTRG.14"; transcript_id "MSTRG.14.3"; exon_number "8";
chr1	StringTie	transcript	895967	901095	1000	+	.	gene_id "MSTRG.14"; transcript_id "MSTRG.14.4";
chr1	StringTie	exon	895967	896932	1000	+	.	gene_id "MSTRG.14"; transcript_id "MSTRG.14.4"; exon_number "1";
chr1	StringTie	exon	897009	897851	1000	+	.	gene_id "MSTRG.14"; transcript_id "MSTRG.14.4"; exon_number "2";
chr1	StringTie	exon	898084	898297	1000	+	.	gene_id "MSTRG.14"; transcript_id "MSTRG.14.4"; exon_number "3";
chr1	StringTie	exon	898412	898633	1000	+	.	gene_id "MSTRG.14"; transcript_id "MSTRG.14.4"; exon_number "4";
chr1	StringTie	exon	898717	898884	1000	+	.	gene_id "MSTRG.14"; transcript_id "MSTRG.14.4"; exon_number "5";
chr1	StringTie	exon	899300	899388	1000	+	.	gene_id "MSTRG.14"; transcript_id "MSTRG.14.4"; exon_number "6";
chr1	StringTie	exon	899487	899547	1000	+	.	gene_id "MSTRG.14"; transcript_id "MSTRG.14.4"; exon_number "7";
chr1	StringTie	exon	899729	899910	1000	+	.	gene_id "MSTRG.14"; transcript_id "MSTRG.14.4"; exon_number "8";
chr1	StringTie	exon	900343	901095	1000	+	.	gene_id "MSTRG.14"; transcript_id "MSTRG.14.4"; exon_number "9";
chr1	StringTie	transcript	895967	901095	1000	+	.	gene_id "MSTRG.14"; transcript_id "MSTRG.14.5";
chr1	StringTie	exon	895967	897130	1000	+	.	gene_id "MSTRG.14"; transcript_id "MSTRG.14.5"; exon_number "1";
chr1	StringTie	exon	897206	897851	1000	+	.	gene_id "MSTRG.14"; transcript_id "MSTRG.14.5"; exon_number "2";
chr1	StringTie	exon	898084	898297	1000	+	.	gene_id "MSTRG.14"; transcript_id "MSTRG.14.5"; exon_number "3";
chr1	StringTie	exon	898489	899388	1000	+	.	gene_id "MSTRG.14"; transcript_id "MSTRG.14.5"; exon_number "4";
chr1	StringTie	exon	899487	899560	1000	+	.	gene_id "MSTRG.14"; transcript_id "MSTRG.14.5"; exon_number "5";
chr1	StringTie	exon	899729	899910	1000	+	.	gene_id "MSTRG.14"; transcript_id "MSTRG.14.5"; exon_number "6";
chr1	StringTie	exon	900343	901095	1000	+	.	gene_id "MSTRG.14"; transcript_id "MSTRG.14.5"; exon_number "7";
chr1	StringTie	transcript	901882	910388	1000	+	.	gene_id "MSTRG.15"; transcript_id "MSTRG.15.1";
chr1	StringTie	exon	901882	901994	1000	+	.	gene_id "MSTRG.15"; transcript_id "MSTRG.15.1"; exon_number "1";
chr1	StringTie	exon	902084	902183	1000	+	.	gene_id "MSTRG.15"; transcript_id "MSTRG.15.1"; exon_number "2";
chr1	StringTie	exon	905657	905803	1000	+	.	gene_id "MSTRG.15"; transcript_id "MSTRG.15.1"; exon_number "3";
chr1	StringTie	exon	905901	905981	1000	+	.	gene_id "MSTRG.15"; transcript_id "MSTRG.15.1"; exon_number "4";
chr1	StringTie	exon	906066	906386	1000	+	.	gene_id "MSTRG.15"; transcript_id "MSTRG.15.1"; exon_number "5";
chr1	StringTie	exon	906457	906588	1000	+	.	gene_id "MSTRG.15"; transcript_id "MSTRG.15.1"; exon_number "6";
chr1	StringTie	exon	906704	906784	1000	+	.	gene_id "MSTRG.15"; transcript_id "MSTRG.15.1"; exon_number "7";
chr1	StringTie	exon	907455	907530	1000	+	.	gene_id "MSTRG.15"; transcript_id "MSTRG.15.1"; exon_number "8";
chr1	StringTie	exon	907668	907804	1000	+	.	gene_id "MSTRG.15"; transcript_id "MSTRG.15.1"; exon_number "9";
chr1	StringTie	exon	908241	908390	1000	+	.	gene_id "MSTRG.15"; transcript_id "MSTRG.15.1"; exon_number "10";
chr1	StringTie	exon	908566	908706	1000	+	.	gene_id "MSTRG.15"; transcript_id "MSTRG.15.1"; exon_number "11";
chr1	StringTie	exon	908880	909020	1000	+	.	gene_id "MSTRG.15"; transcript_id "MSTRG.15.1"; exon_number "12";
chr1	StringTie	exon	909213	909431	1000	+	.	gene_id "MSTRG.15"; transcript_id "MSTRG.15.1"; exon_number "13";
chr1	StringTie	exon	909696	909744	1000	+	.	gene_id "MSTRG.15"; transcript_id "MSTRG.15.1"; exon_number "14";
chr1	StringTie	exon	909822	910388	1000	+	.	gene_id "MSTRG.15"; transcript_id "MSTRG.15.1"; exon_number "15";
chr1	StringTie	transcript	901882	910388	1000	+	.	gene_id "MSTRG.15"; transcript_id "MSTRG.15.2";
chr1	StringTie	exon	901882	901994	1000	+	.	gene_id "MSTRG.15"; transcript_id "MSTRG.15.2"; exon_number "1";
chr1	StringTie	exon	902084	902183	1000	+	.	gene_id "MSTRG.15"; transcript_id "MSTRG.15.2"; exon_number "2";
chr1	StringTie	exon	905657	905803	1000	+	.	gene_id "MSTRG.15"; transcript_id "MSTRG.15.2"; exon_number "3";
chr1	StringTie	exon	905901	905981	1000	+	.	gene_id "MSTRG.15"; transcript_id "MSTRG.15.2"; exon_number "4";
chr1	StringTie	exon	906066	906138	1000	+	.	gene_id "MSTRG.15"; transcript_id "MSTRG.15.2"; exon_number "5";
chr1	StringTie	exon	906259	906386	1000	+	.	gene_id "MSTRG.15"; transcript_id "MSTRG.15.2"; exon_number "6";
chr1	StringTie	exon	906457	906588	1000	+	.	gene_id "MSTRG.15"; transcript_id "MSTRG.15.2"; exon_number "7";
chr1	StringTie	exon	906704	906784	1000	+	.	gene_id "MSTRG.15"; transcript_id "MSTRG.15.2"; exon_number "8";
chr1	StringTie	exon	907455	907530	1000	+	.	gene_id "MSTRG.15"; transcript_id "MSTRG.15.2"; exon_number "9";
chr1	StringTie	exon	907668	907804	1000	+	.	gene_id "MSTRG.15"; transcript_id "MSTRG.15.2"; exon_number "10";
chr1	StringTie	exon	908241	908390	1000	+	.	gene_id "MSTRG.15"; transcript_id "MSTRG.15.2"; exon_number "11";
chr1	StringTie	exon	908566	908706	1000	+	.	gene_id "MSTRG.15"; transcript_id "MSTRG.15.2"; exon_number "12";
chr1	StringTie	exon	908880	909020	1000	+	.	gene_id "MSTRG.15"; transcript_id "MSTRG.15.2"; exon_number "13";
chr1	StringTie	exon	909213	909431	1000	+	.	gene_id "MSTRG.15"; transcript_id "MSTRG.15.2"; exon_number "14";
chr1	StringTie	exon	909696	909744	1000	+	.	gene_id "MSTRG.15"; transcript_id "MSTRG.15.2"; exon_number "15";
chr1	StringTie	exon	909822	910388	1000	+	.	gene_id "MSTRG.15"; transcript_id "MSTRG.15.2"; exon_number "16";
chr1	StringTie	transcript	910479	911949	1000	-	.	gene_id "MSTRG.16"; transcript_id "MSTRG.16.1";
chr1	StringTie	exon	910479	911398	1000	-	.	gene_id "MSTRG.16"; transcript_id "MSTRG.16.1"; exon_number "1";
chr1	StringTie	exon	911890	911949	1000	-	.	gene_id "MSTRG.16"; transcript_id "MSTRG.16.1"; exon_number "2";
chr1	StringTie	transcript	948803	949920	1000	+	.	gene_id "MSTRG.17"; transcript_id "MSTRG.17.1";
chr1	StringTie	exon	948803	948956	1000	+	.	gene_id "MSTRG.17"; transcript_id "MSTRG.17.1"; exon_number "1";
chr1	StringTie	exon	949364	949920	1000	+	.	gene_id "MSTRG.17"; transcript_id "MSTRG.17.1"; exon_number "2";
chr1	StringTie	transcript	955503	991496	1000	+	.	gene_id "MSTRG.18"; transcript_id "MSTRG.18.1";
chr1	StringTie	exon	955503	955753	1000	+	.	gene_id "MSTRG.18"; transcript_id "MSTRG.18.1"; exon_number "1";
chr1	StringTie	exon	957581	957842	1000	+	.	gene_id "MSTRG.18"; transcript_id "MSTRG.18.1"; exon_number "2";
chr1	StringTie	exon	970657	970704	1000	+	.	gene_id "MSTRG.18"; transcript_id "MSTRG.18.1"; exon_number "3";
chr1	StringTie	exon	976045	976260	1000	+	.	gene_id "MSTRG.18"; transcript_id "MSTRG.18.1"; exon_number "4";
chr1	StringTie	exon	976553	976777	1000	+	.	gene_id "MSTRG.18"; transcript_id "MSTRG.18.1"; exon_number "5";
chr1	StringTie	exon	976858	977082	1000	+	.	gene_id "MSTRG.18"; transcript_id "MSTRG.18.1"; exon_number "6";
chr1	StringTie	exon	977336	977542	1000	+	.	gene_id "MSTRG.18"; transcript_id "MSTRG.18.1"; exon_number "7";
chr1	StringTie	exon	978619	978837	1000	+	.	gene_id "MSTRG.18"; transcript_id "MSTRG.18.1"; exon_number "8";
chr1	StringTie	exon	978918	979112	1000	+	.	gene_id "MSTRG.18"; transcript_id "MSTRG.18.1"; exon_number "9";
chr1	StringTie	exon	979203	979403	1000	+	.	gene_id "MSTRG.18"; transcript_id "MSTRG.18.1"; exon_number "10";
chr1	StringTie	exon	979489	979637	1000	+	.	gene_id "MSTRG.18"; transcript_id "MSTRG.18.1"; exon_number "11";
chr1	StringTie	exon	979714	979819	1000	+	.	gene_id "MSTRG.18"; transcript_id "MSTRG.18.1"; exon_number "12";
chr1	StringTie	exon	980541	980657	1000	+	.	gene_id "MSTRG.18"; transcript_id "MSTRG.18.1"; exon_number "13";
chr1	StringTie	exon	980739	980903	1000	+	.	gene_id "MSTRG.18"; transcript_id "MSTRG.18.1"; exon_number "14";
chr1	StringTie	exon	981113	981256	1000	+	.	gene_id "MSTRG.18"; transcript_id "MSTRG.18.1"; exon_number "15";
chr1	StringTie	exon	981344	981468	1000	+	.	gene_id "MSTRG.18"; transcript_id "MSTRG.18.1"; exon_number "16";
chr1	StringTie	exon	981540	981645	1000	+	.	gene_id "MSTRG.18"; transcript_id "MSTRG.18.1"; exon_number "17";
chr1	StringTie	exon	981777	982115	1000	+	.	gene_id "MSTRG.18"; transcript_id "MSTRG.18.1"; exon_number "18";
chr1	StringTie	exon	982200	982337	1000	+	.	gene_id "MSTRG.18"; transcript_id "MSTRG.18.1"; exon_number "19";
chr1	StringTie	exon	982707	982834	1000	+	.	gene_id "MSTRG.18"; transcript_id "MSTRG.18.1"; exon_number "20";
chr1	StringTie	exon	982953	983067	1000	+	.	gene_id "MSTRG.18"; transcript_id "MSTRG.18.1"; exon_number "21";
chr1	StringTie	exon	983156	983275	1000	+	.	gene_id "MSTRG.18"; transcript_id "MSTRG.18.1"; exon_number "22";
chr1	StringTie	exon	983392	983745	1000	+	.	gene_id "MSTRG.18"; transcript_id "MSTRG.18.1"; exon_number "23";
chr1	StringTie	exon	984247	984439	1000	+	.	gene_id "MSTRG.18"; transcript_id "MSTRG.18.1"; exon_number "24";
chr1	StringTie	exon	984616	984831	1000	+	.	gene_id "MSTRG.18"; transcript_id "MSTRG.18.1"; exon_number "25";
chr1	StringTie	exon	984946	985175	1000	+	.	gene_id "MSTRG.18"; transcript_id "MSTRG.18.1"; exon_number "26";
chr1	StringTie	exon	985283	985417	1000	+	.	gene_id "MSTRG.18"; transcript_id "MSTRG.18.1"; exon_number "27";
chr1	StringTie	exon	985613	985709	1000	+	.	gene_id "MSTRG.18"; transcript_id "MSTRG.18.1"; exon_number "28";
chr1	StringTie	exon	985807	985971	1000	+	.	gene_id "MSTRG.18"; transcript_id "MSTRG.18.1"; exon_number "29";
chr1	StringTie	exon	986106	986217	1000	+	.	gene_id "MSTRG.18"; transcript_id "MSTRG.18.1"; exon_number "30";
chr1	StringTie	exon	986633	986749	1000	+	.	gene_id "MSTRG.18"; transcript_id "MSTRG.18.1"; exon_number "31";
chr1	StringTie	exon	986833	987025	1000	+	.	gene_id "MSTRG.18"; transcript_id "MSTRG.18.1"; exon_number "32";
chr1	StringTie	exon	987108	987195	1000	+	.	gene_id "MSTRG.18"; transcript_id "MSTRG.18.1"; exon_number "33";
chr1	StringTie	exon	989133	989357	1000	+	.	gene_id "MSTRG.18"; transcript_id "MSTRG.18.1"; exon_number "34";
chr1	StringTie	exon	989828	989931	1000	+	.	gene_id "MSTRG.18"; transcript_id "MSTRG.18.1"; exon_number "35";
chr1	StringTie	exon	990204	991496	1000	+	.	gene_id "MSTRG.18"; transcript_id "MSTRG.18.1"; exon_number "36";
chr1	StringTie	transcript	977306	991496	1000	+	.	gene_id "MSTRG.18"; transcript_id "MSTRG.18.2";
chr1	StringTie	exon	977306	977542	1000	+	.	gene_id "MSTRG.18"; transcript_id "MSTRG.18.2"; exon_number "1";
chr1	StringTie	exon	978619	978837	1000	+	.	gene_id "MSTRG.18"; transcript_id "MSTRG.18.2"; exon_number "2";
chr1	StringTie	exon	978918	979112	1000	+	.	gene_id "MSTRG.18"; transcript_id "MSTRG.18.2"; exon_number "3";
chr1	StringTie	exon	979203	979403	1000	+	.	gene_id "MSTRG.18"; transcript_id "MSTRG.18.2"; exon_number "4";
chr1	StringTie	exon	979489	979637	1000	+	.	gene_id "MSTRG.18"; transcript_id "MSTRG.18.2"; exon_number "5";
chr1	StringTie	exon	979714	979819	1000	+	.	gene_id "MSTRG.18"; transcript_id "MSTRG.18.2"; exon_number "6";
chr1	StringTie	exon	980541	980657	1000	+	.	gene_id "MSTRG.18"; transcript_id "MSTRG.18.2"; exon_number "7";
chr1	StringTie	exon	980739	980903	1000	+	.	gene_id "MSTRG.18"; transcript_id "MSTRG.18.2"; exon_number "8";
chr1	StringTie	exon	981113	981256	1000	+	.	gene_id "MSTRG.18"; transcript_id "MSTRG.18.2"; exon_number "9";
chr1	StringTie	exon	981344	981468	1000	+	.	gene_id "MSTRG.18"; transcript_id "MSTRG.18.2"; exon_number "10";
chr1	StringTie	exon	981540	981645	1000	+	.	gene_id "MSTRG.18"; transcript_id "MSTRG.18.2"; exon_number "11";
chr1	StringTie	exon	981777	982115	1000	+	.	gene_id "MSTRG.18"; transcript_id "MSTRG.18.2"; exon_number "12";
chr1	StringTie	exon	982200	982337	1000	+	.	gene_id "MSTRG.18"; transcript_id "MSTRG.18.2"; exon_number "13";
chr1	StringTie	exon	982707	982834	1000	+	.	gene_id "MSTRG.18"; transcript_id "MSTRG.18.2"; exon_number "14";
chr1	StringTie	exon	982953	983067	1000	+	.	gene_id "MSTRG.18"; transcript_id "MSTRG.18.2"; exon_number "15";
chr1	StringTie	exon	983156	983275	1000	+	.	gene_id "MSTRG.18"; transcript_id "MSTRG.18.2"; exon_number "16";
chr1	StringTie	exon	983392	983745	1000	+	.	gene_id "MSTRG.18"; transcript_id "MSTRG.18.2"; exon_number "17";
chr1	StringTie	exon	984247	984439	1000	+	.	gene_id "MSTRG.18"; transcript_id "MSTRG.18.2"; exon_number "18";
chr1	StringTie	exon	984616	984831	1000	+	.	gene_id "MSTRG.18"; transcript_id "MSTRG.18.2"; exon_number "19";
chr1	StringTie	exon	984946	985175	1000	+	.	gene_id "MSTRG.18"; transcript_id "MSTRG.18.2"; exon_number "20";
chr1	StringTie	exon	985283	985417	1000	+	.	gene_id "MSTRG.18"; transcript_id "MSTRG.18.2"; exon_number "21";
chr1	StringTie	exon	985613	985709	1000	+	.	gene_id "MSTRG.18"; transcript_id "MSTRG.18.2"; exon_number "22";
chr1	StringTie	exon	985807	985971	1000	+	.	gene_id "MSTRG.18"; transcript_id "MSTRG.18.2"; exon_number "23";
chr1	StringTie	exon	986106	986217	1000	+	.	gene_id "MSTRG.18"; transcript_id "MSTRG.18.2"; exon_number "24";
chr1	StringTie	exon	986633	986749	1000	+	.	gene_id "MSTRG.18"; transcript_id "MSTRG.18.2"; exon_number "25";
chr1	StringTie	exon	986833	987025	1000	+	.	gene_id "MSTRG.18"; transcript_id "MSTRG.18.2"; exon_number "26";
chr1	StringTie	exon	987108	987195	1000	+	.	gene_id "MSTRG.18"; transcript_id "MSTRG.18.2"; exon_number "27";
chr1	StringTie	exon	989133	989357	1000	+	.	gene_id "MSTRG.18"; transcript_id "MSTRG.18.2"; exon_number "28";
chr1	StringTie	exon	989828	989931	1000	+	.	gene_id "MSTRG.18"; transcript_id "MSTRG.18.2"; exon_number "29";
chr1	StringTie	exon	990204	990595	1000	+	.	gene_id "MSTRG.18"; transcript_id "MSTRG.18.2"; exon_number "30";
chr1	StringTie	exon	990757	991496	1000	+	.	gene_id "MSTRG.18"; transcript_id "MSTRG.18.2"; exon_number "31";
chr1	StringTie	transcript	1017198	1051736	1000	-	.	gene_id "MSTRG.19"; transcript_id "MSTRG.19.1";
chr1	StringTie	exon	1017198	1018367	1000	-	.	gene_id "MSTRG.19"; transcript_id "MSTRG.19.1"; exon_number "1";
chr1	StringTie	exon	1019295	1019763	1000	-	.	gene_id "MSTRG.19"; transcript_id "MSTRG.19.1"; exon_number "2";
chr1	StringTie	exon	1019861	1019886	1000	-	.	gene_id "MSTRG.19"; transcript_id "MSTRG.19.1"; exon_number "3";
chr1	StringTie	exon	1021258	1021392	1000	-	.	gene_id "MSTRG.19"; transcript_id "MSTRG.19.1"; exon_number "4";
chr1	StringTie	exon	1022519	1022584	1000	-	.	gene_id "MSTRG.19"; transcript_id "MSTRG.19.1"; exon_number "5";
chr1	StringTie	exon	1022882	1022977	1000	-	.	gene_id "MSTRG.19"; transcript_id "MSTRG.19.1"; exon_number "6";
chr1	StringTie	exon	1025733	1025808	1000	-	.	gene_id "MSTRG.19"; transcript_id "MSTRG.19.1"; exon_number "7";
chr1	StringTie	exon	1026852	1026945	1000	-	.	gene_id "MSTRG.19"; transcript_id "MSTRG.19.1"; exon_number "8";
chr1	StringTie	exon	1027371	1027483	1000	-	.	gene_id "MSTRG.19"; transcript_id "MSTRG.19.1"; exon_number "9";
chr1	StringTie	exon	1051440	1051736	1000	-	.	gene_id "MSTRG.19"; transcript_id "MSTRG.19.1"; exon_number "10";
chr1	StringTie	transcript	1017203	1051478	1000	-	.	gene_id "MSTRG.19"; transcript_id "MSTRG.19.2";
chr1	StringTie	exon	1017203	1018367	1000	-	.	gene_id "MSTRG.19"; transcript_id "MSTRG.19.2"; exon_number "1";
chr1	StringTie	exon	1019733	1019763	1000	-	.	gene_id "MSTRG.19"; transcript_id "MSTRG.19.2"; exon_number "2";
chr1	StringTie	exon	1019861	1019886	1000	-	.	gene_id "MSTRG.19"; transcript_id "MSTRG.19.2"; exon_number "3";
chr1	StringTie	exon	1021258	1021392	1000	-	.	gene_id "MSTRG.19"; transcript_id "MSTRG.19.2"; exon_number "4";
chr1	StringTie	exon	1022519	1022584	1000	-	.	gene_id "MSTRG.19"; transcript_id "MSTRG.19.2"; exon_number "5";
chr1	StringTie	exon	1022882	1022977	1000	-	.	gene_id "MSTRG.19"; transcript_id "MSTRG.19.2"; exon_number "6";
chr1	StringTie	exon	1025733	1025808	1000	-	.	gene_id "MSTRG.19"; transcript_id "MSTRG.19.2"; exon_number "7";
chr1	StringTie	exon	1026852	1026945	1000	-	.	gene_id "MSTRG.19"; transcript_id "MSTRG.19.2"; exon_number "8";
chr1	StringTie	exon	1027371	1027483	1000	-	.	gene_id "MSTRG.19"; transcript_id "MSTRG.19.2"; exon_number "9";
chr1	StringTie	exon	1051440	1051478	1000	-	.	gene_id "MSTRG.19"; transcript_id "MSTRG.19.2"; exon_number "10";
chr1	StringTie	transcript	1019306	1051623	1000	-	.	gene_id "MSTRG.19"; transcript_id "MSTRG.19.3";
chr1	StringTie	exon	1019306	1019466	1000	-	.	gene_id "MSTRG.19"; transcript_id "MSTRG.19.3"; exon_number "1";
chr1	StringTie	exon	1019733	1019763	1000	-	.	gene_id "MSTRG.19"; transcript_id "MSTRG.19.3"; exon_number "2";
chr1	StringTie	exon	1019861	1019886	1000	-	.	gene_id "MSTRG.19"; transcript_id "MSTRG.19.3"; exon_number "3";
chr1	StringTie	exon	1021258	1021392	1000	-	.	gene_id "MSTRG.19"; transcript_id "MSTRG.19.3"; exon_number "4";
chr1	StringTie	exon	1022519	1022584	1000	-	.	gene_id "MSTRG.19"; transcript_id "MSTRG.19.3"; exon_number "5";
chr1	StringTie	exon	1022882	1022977	1000	-	.	gene_id "MSTRG.19"; transcript_id "MSTRG.19.3"; exon_number "6";
chr1	StringTie	exon	1025733	1025808	1000	-	.	gene_id "MSTRG.19"; transcript_id "MSTRG.19.3"; exon_number "7";
chr1	StringTie	exon	1026852	1026945	1000	-	.	gene_id "MSTRG.19"; transcript_id "MSTRG.19.3"; exon_number "8";
chr1	StringTie	exon	1027371	1027483	1000	-	.	gene_id "MSTRG.19"; transcript_id "MSTRG.19.3"; exon_number "9";
chr1	StringTie	exon	1051440	1051623	1000	-	.	gene_id "MSTRG.19"; transcript_id "MSTRG.19.3"; exon_number "10";
chr1	StringTie	transcript	1152288	1167381	1000	-	.	gene_id "MSTRG.20"; transcript_id "MSTRG.20.1";
chr1	StringTie	exon	1152288	1153068	1000	-	.	gene_id "MSTRG.20"; transcript_id "MSTRG.20.1"; exon_number "1";
chr1	StringTie	exon	1153838	1154013	1000	-	.	gene_id "MSTRG.20"; transcript_id "MSTRG.20.1"; exon_number "2";
chr1	StringTie	exon	1154149	1154307	1000	-	.	gene_id "MSTRG.20"; transcript_id "MSTRG.20.1"; exon_number "3";
chr1	StringTie	exon	1158624	1158737	1000	-	.	gene_id "MSTRG.20"; transcript_id "MSTRG.20.1"; exon_number "4";
chr1	StringTie	exon	1159212	1159348	1000	-	.	gene_id "MSTRG.20"; transcript_id "MSTRG.20.1"; exon_number "5";
chr1	StringTie	exon	1163848	1164326	1000	-	.	gene_id "MSTRG.20"; transcript_id "MSTRG.20.1"; exon_number "6";
chr1	StringTie	exon	1167272	1167381	1000	-	.	gene_id "MSTRG.20"; transcript_id "MSTRG.20.1"; exon_number "7";
chr1	StringTie	transcript	1167629	1170421	1000	+	.	gene_id "MSTRG.21"; transcript_id "MSTRG.21.1";
chr1	StringTie	exon	1167629	1170421	1000	+	.	gene_id "MSTRG.21"; transcript_id "MSTRG.21.1"; exon_number "1";
chr1	StringTie	transcript	1189294	1209234	1000	-	.	gene_id "MSTRG.22"; transcript_id "MSTRG.22.1";
chr1	StringTie	exon	1189294	1190867	1000	-	.	gene_id "MSTRG.22"; transcript_id "MSTRG.22.1"; exon_number "1";
chr1	StringTie	exon	1191425	1191505	1000	-	.	gene_id "MSTRG.22"; transcript_id "MSTRG.22.1"; exon_number "2";
chr1	StringTie	exon	1192372	1192510	1000	-	.	gene_id "MSTRG.22"; transcript_id "MSTRG.22.1"; exon_number "3";
chr1	StringTie	exon	1192588	1192690	1000	-	.	gene_id "MSTRG.22"; transcript_id "MSTRG.22.1"; exon_number "4";
chr1	StringTie	exon	1198726	1198766	1000	-	.	gene_id "MSTRG.22"; transcript_id "MSTRG.22.1"; exon_number "5";
chr1	StringTie	exon	1203113	1203372	1000	-	.	gene_id "MSTRG.22"; transcript_id "MSTRG.22.1"; exon_number "6";
chr1	StringTie	exon	1209046	1209234	1000	-	.	gene_id "MSTRG.22"; transcript_id "MSTRG.22.1"; exon_number "7";
chr1	StringTie	transcript	1189850	1209265	1000	-	.	gene_id "MSTRG.22"; transcript_id "MSTRG.22.2";
chr1	StringTie	exon	1189850	1190867	1000	-	.	gene_id "MSTRG.22"; transcript_id "MSTRG.22.2"; exon_number "1";
chr1	StringTie	exon	1191425	1191505	1000	-	.	gene_id "MSTRG.22"; transcript_id "MSTRG.22.2"; exon_number "2";
chr1	StringTie	exon	1192372	1192510	1000	-	.	gene_id "MSTRG.22"; transcript_id "MSTRG.22.2"; exon_number "3";
chr1	StringTie	exon	1192588	1192690	1000	-	.	gene_id "MSTRG.22"; transcript_id "MSTRG.22.2"; exon_number "4";
chr1	StringTie	exon	1198726	1198766	1000	-	.	gene_id "MSTRG.22"; transcript_id "MSTRG.22.2"; exon_number "5";
chr1	StringTie	exon	1203242	1203372	1000	-	.	gene_id "MSTRG.22"; transcript_id "MSTRG.22.2"; exon_number "6";
chr1	StringTie	exon	1209046	1209265	1000	-	.	gene_id "MSTRG.22"; transcript_id "MSTRG.22.2"; exon_number "7";
chr1	StringTie	transcript	1190558	1209213	1000	-	.	gene_id "MSTRG.22"; transcript_id "MSTRG.22.3";
chr1	StringTie	exon	1190558	1190867	1000	-	.	gene_id "MSTRG.22"; transcript_id "MSTRG.22.3"; exon_number "1";
chr1	StringTie	exon	1191425	1191505	1000	-	.	gene_id "MSTRG.22"; transcript_id "MSTRG.22.3"; exon_number "2";
chr1	StringTie	exon	1192372	1192510	1000	-	.	gene_id "MSTRG.22"; transcript_id "MSTRG.22.3"; exon_number "3";
chr1	StringTie	exon	1192588	1192690	1000	-	.	gene_id "MSTRG.22"; transcript_id "MSTRG.22.3"; exon_number "4";
chr1	StringTie	exon	1198726	1198766	1000	-	.	gene_id "MSTRG.22"; transcript_id "MSTRG.22.3"; exon_number "5";
chr1	StringTie	exon	1200163	1200210	1000	-	.	gene_id "MSTRG.22"; transcript_id "MSTRG.22.3"; exon_number "6";
chr1	StringTie	exon	1203242	1203372	1000	-	.	gene_id "MSTRG.22"; transcript_id "MSTRG.22.3"; exon_number "7";
chr1	StringTie	exon	1209046	1209213	1000	-	.	gene_id "MSTRG.22"; transcript_id "MSTRG.22.3"; exon_number "8";
chr1	StringTie	transcript	1227756	1243398	1000	-	.	gene_id "MSTRG.23"; transcript_id "MSTRG.23.1";
chr1	StringTie	exon	1227756	1229088	1000	-	.	gene_id "MSTRG.23"; transcript_id "MSTRG.23.1"; exon_number "1";
chr1	StringTie	exon	1229203	1229313	1000	-	.	gene_id "MSTRG.23"; transcript_id "MSTRG.23.1"; exon_number "2";
chr1	StringTie	exon	1229470	1229579	1000	-	.	gene_id "MSTRG.23"; transcript_id "MSTRG.23.1"; exon_number "3";
chr1	StringTie	exon	1229782	1230008	1000	-	.	gene_id "MSTRG.23"; transcript_id "MSTRG.23.1"; exon_number "4";
chr1	StringTie	exon	1230098	1230196	1000	-	.	gene_id "MSTRG.23"; transcript_id "MSTRG.23.1"; exon_number "5";
chr1	StringTie	exon	1230827	1230934	1000	-	.	gene_id "MSTRG.23"; transcript_id "MSTRG.23.1"; exon_number "6";
chr1	StringTie	exon	1231116	1231318	1000	-	.	gene_id "MSTRG.23"; transcript_id "MSTRG.23.1"; exon_number "7";
chr1	StringTie	exon	1231395	1231489	1000	-	.	gene_id "MSTRG.23"; transcript_id "MSTRG.23.1"; exon_number "8";
chr1	StringTie	exon	1231591	1231660	1000	-	.	gene_id "MSTRG.23"; transcript_id "MSTRG.23.1"; exon_number "9";
chr1	StringTie	exon	1231805	1232013	1000	-	.	gene_id "MSTRG.23"; transcript_id "MSTRG.23.1"; exon_number "10";
chr1	StringTie	exon	1233202	1233313	1000	-	.	gene_id "MSTRG.23"; transcript_id "MSTRG.23.1"; exon_number "11";
chr1	StringTie	exon	1233393	1233493	1000	-	.	gene_id "MSTRG.23"; transcript_id "MSTRG.23.1"; exon_number "12";
chr1	StringTie	exon	1233750	1233801	1000	-	.	gene_id "MSTRG.23"; transcript_id "MSTRG.23.1"; exon_number "13";
chr1	StringTie	exon	1233947	1234059	1000	-	.	gene_id "MSTRG.23"; transcript_id "MSTRG.23.1"; exon_number "14";
chr1	StringTie	exon	1234725	1234736	1000	-	.	gene_id "MSTRG.23"; transcript_id "MSTRG.23.1"; exon_number "15";
chr1	StringTie	exon	1235211	1235285	1000	-	.	gene_id "MSTRG.23"; transcript_id "MSTRG.23.1"; exon_number "16";
chr1	StringTie	exon	1235353	1235448	1000	-	.	gene_id "MSTRG.23"; transcript_id "MSTRG.23.1"; exon_number "17";
chr1	StringTie	exon	1235538	1235582	1000	-	.	gene_id "MSTRG.23"; transcript_id "MSTRG.23.1"; exon_number "18";
chr1	StringTie	exon	1235889	1236072	1000	-	.	gene_id "MSTRG.23"; transcript_id "MSTRG.23.1"; exon_number "19";
chr1	StringTie	exon	1237368	1237426	1000	-	.	gene_id "MSTRG.23"; transcript_id "MSTRG.23.1"; exon_number "20";
chr1	StringTie	exon	1238302	1238355	1000	-	.	gene_id "MSTRG.23"; transcript_id "MSTRG.23.1"; exon_number "21";
chr1	StringTie	exon	1238542	1238661	1000	-	.	gene_id "MSTRG.23"; transcript_id "MSTRG.23.1"; exon_number "22";
chr1	StringTie	exon	1239466	1239523	1000	-	.	gene_id "MSTRG.23"; transcript_id "MSTRG.23.1"; exon_number "23";
chr1	StringTie	exon	1243149	1243398	1000	-	.	gene_id "MSTRG.23"; transcript_id "MSTRG.23.1"; exon_number "24";
chr1	StringTie	transcript	1227764	1243269	1000	-	.	gene_id "MSTRG.23"; transcript_id "MSTRG.23.2";
chr1	StringTie	exon	1227764	1229088	1000	-	.	gene_id "MSTRG.23"; transcript_id "MSTRG.23.2"; exon_number "1";
chr1	StringTie	exon	1229203	1229313	1000	-	.	gene_id "MSTRG.23"; transcript_id "MSTRG.23.2"; exon_number "2";
chr1	StringTie	exon	1229470	1229579	1000	-	.	gene_id "MSTRG.23"; transcript_id "MSTRG.23.2"; exon_number "3";
chr1	StringTie	exon	1229782	1230008	1000	-	.	gene_id "MSTRG.23"; transcript_id "MSTRG.23.2"; exon_number "4";
chr1	StringTie	exon	1230827	1230934	1000	-	.	gene_id "MSTRG.23"; transcript_id "MSTRG.23.2"; exon_number "5";
chr1	StringTie	exon	1231116	1231318	1000	-	.	gene_id "MSTRG.23"; transcript_id "MSTRG.23.2"; exon_number "6";
chr1	StringTie	exon	1231395	1231489	1000	-	.	gene_id "MSTRG.23"; transcript_id "MSTRG.23.2"; exon_number "7";
chr1	StringTie	exon	1231591	1231660	1000	-	.	gene_id "MSTRG.23"; transcript_id "MSTRG.23.2"; exon_number "8";
chr1	StringTie	exon	1231805	1232013	1000	-	.	gene_id "MSTRG.23"; transcript_id "MSTRG.23.2"; exon_number "9";
chr1	StringTie	exon	1233202	1233313	1000	-	.	gene_id "MSTRG.23"; transcript_id "MSTRG.23.2"; exon_number "10";
chr1	StringTie	exon	1233393	1233493	1000	-	.	gene_id "MSTRG.23"; transcript_id "MSTRG.23.2"; exon_number "11";
chr1	StringTie	exon	1233750	1233801	1000	-	.	gene_id "MSTRG.23"; transcript_id "MSTRG.23.2"; exon_number "12";
chr1	StringTie	exon	1233947	1234059	1000	-	.	gene_id "MSTRG.23"; transcript_id "MSTRG.23.2"; exon_number "13";
chr1	StringTie	exon	1234725	1234736	1000	-	.	gene_id "MSTRG.23"; transcript_id "MSTRG.23.2"; exon_number "14";
chr1	StringTie	exon	1235211	1235285	1000	-	.	gene_id "MSTRG.23"; transcript_id "MSTRG.23.2"; exon_number "15";
chr1	StringTie	exon	1235353	1235448	1000	-	.	gene_id "MSTRG.23"; transcript_id "MSTRG.23.2"; exon_number "16";
chr1	StringTie	exon	1235538	1235582	1000	-	.	gene_id "MSTRG.23"; transcript_id "MSTRG.23.2"; exon_number "17";
chr1	StringTie	exon	1235889	1236072	1000	-	.	gene_id "MSTRG.23"; transcript_id "MSTRG.23.2"; exon_number "18";
chr1	StringTie	exon	1237368	1237426	1000	-	.	gene_id "MSTRG.23"; transcript_id "MSTRG.23.2"; exon_number "19";
chr1	StringTie	exon	1238302	1238355	1000	-	.	gene_id "MSTRG.23"; transcript_id "MSTRG.23.2"; exon_number "20";
chr1	StringTie	exon	1238542	1238661	1000	-	.	gene_id "MSTRG.23"; transcript_id "MSTRG.23.2"; exon_number "21";
chr1	StringTie	exon	1239466	1239523	1000	-	.	gene_id "MSTRG.23"; transcript_id "MSTRG.23.2"; exon_number "22";
chr1	StringTie	exon	1243149	1243269	1000	-	.	gene_id "MSTRG.23"; transcript_id "MSTRG.23.2"; exon_number "23";
chr1	StringTie	transcript	1243947	1247057	1000	+	.	gene_id "MSTRG.24"; transcript_id "MSTRG.24.1";
chr1	StringTie	exon	1243947	1244100	1000	+	.	gene_id "MSTRG.24"; transcript_id "MSTRG.24.1"; exon_number "1";
chr1	StringTie	exon	1244295	1244352	1000	+	.	gene_id "MSTRG.24"; transcript_id "MSTRG.24.1"; exon_number "2";
chr1	StringTie	exon	1244466	1244653	1000	+	.	gene_id "MSTRG.24"; transcript_id "MSTRG.24.1"; exon_number "3";
chr1	StringTie	exon	1244834	1244983	1000	+	.	gene_id "MSTRG.24"; transcript_id "MSTRG.24.1"; exon_number "4";
chr1	StringTie	exon	1245061	1245231	1000	+	.	gene_id "MSTRG.24"; transcript_id "MSTRG.24.1"; exon_number "5";
chr1	StringTie	exon	1246014	1246068	1000	+	.	gene_id "MSTRG.24"; transcript_id "MSTRG.24.1"; exon_number "6";
chr1	StringTie	exon	1246289	1246451	1000	+	.	gene_id "MSTRG.24"; transcript_id "MSTRG.24.1"; exon_number "7";
chr1	StringTie	exon	1246710	1247057	1000	+	.	gene_id "MSTRG.24"; transcript_id "MSTRG.24.1"; exon_number "8";
chr1	StringTie	transcript	1243991	1246408	1000	+	.	gene_id "MSTRG.24"; transcript_id "MSTRG.24.2";
chr1	StringTie	exon	1243991	1244100	1000	+	.	gene_id "MSTRG.24"; transcript_id "MSTRG.24.2"; exon_number "1";
chr1	StringTie	exon	1244466	1244653	1000	+	.	gene_id "MSTRG.24"; transcript_id "MSTRG.24.2"; exon_number "2";
chr1	StringTie	exon	1244834	1244983	1000	+	.	gene_id "MSTRG.24"; transcript_id "MSTRG.24.2"; exon_number "3";
chr1	StringTie	exon	1245086	1245231	1000	+	.	gene_id "MSTRG.24"; transcript_id "MSTRG.24.2"; exon_number "4";
chr1	StringTie	exon	1246014	1246068	1000	+	.	gene_id "MSTRG.24"; transcript_id "MSTRG.24.2"; exon_number "5";
chr1	StringTie	exon	1246289	1246408	1000	+	.	gene_id "MSTRG.24"; transcript_id "MSTRG.24.2"; exon_number "6";
chr1	StringTie	transcript	1246977	1260071	1000	-	.	gene_id "MSTRG.25"; transcript_id "MSTRG.25.1";
chr1	StringTie	exon	1246977	1247304	1000	-	.	gene_id "MSTRG.25"; transcript_id "MSTRG.25.1"; exon_number "1";
chr1	StringTie	exon	1247398	1247527	1000	-	.	gene_id "MSTRG.25"; transcript_id "MSTRG.25.1"; exon_number "2";
chr1	StringTie	exon	1247606	1247748	1000	-	.	gene_id "MSTRG.25"; transcript_id "MSTRG.25.1"; exon_number "3";
chr1	StringTie	exon	1247820	1247881	1000	-	.	gene_id "MSTRG.25"; transcript_id "MSTRG.25.1"; exon_number "4";
chr1	StringTie	exon	1247973	1248080	1000	-	.	gene_id "MSTRG.25"; transcript_id "MSTRG.25.1"; exon_number "5";
chr1	StringTie	exon	1248167	1248329	1000	-	.	gene_id "MSTRG.25"; transcript_id "MSTRG.25.1"; exon_number "6";
chr1	StringTie	exon	1248415	1248504	1000	-	.	gene_id "MSTRG.25"; transcript_id "MSTRG.25.1"; exon_number "7";
chr1	StringTie	exon	1248889	1248972	1000	-	.	gene_id "MSTRG.25"; transcript_id "MSTRG.25.1"; exon_number "8";
chr1	StringTie	exon	1249112	1249301	1000	-	.	gene_id "MSTRG.25"; transcript_id "MSTRG.25.1"; exon_number "9";
chr1	StringTie	exon	1249681	1249745	1000	-	.	gene_id "MSTRG.25"; transcript_id "MSTRG.25.1"; exon_number "10";
chr1	StringTie	exon	1250204	1250342	1000	-	.	gene_id "MSTRG.25"; transcript_id "MSTRG.25.1"; exon_number "11";
chr1	StringTie	exon	1250784	1250818	1000	-	.	gene_id "MSTRG.25"; transcript_id "MSTRG.25.1"; exon_number "12";
chr1	StringTie	exon	1250900	1250998	1000	-	.	gene_id "MSTRG.25"; transcript_id "MSTRG.25.1"; exon_number "13";
chr1	StringTie	exon	1254676	1254904	1000	-	.	gene_id "MSTRG.25"; transcript_id "MSTRG.25.1"; exon_number "14";
chr1	StringTie	exon	1255836	1255909	1000	-	.	gene_id "MSTRG.25"; transcript_id "MSTRG.25.1"; exon_number "15";
chr1	StringTie	exon	1256376	1256473	1000	-	.	gene_id "MSTRG.25"; transcript_id "MSTRG.25.1"; exon_number "16";
chr1	StringTie	exon	1259961	1260071	1000	-	.	gene_id "MSTRG.25"; transcript_id "MSTRG.25.1"; exon_number "17";
chr1	StringTie	transcript	1246982	1252830	1000	-	.	gene_id "MSTRG.25"; transcript_id "MSTRG.25.2";
chr1	StringTie	exon	1246982	1247304	1000	-	.	gene_id "MSTRG.25"; transcript_id "MSTRG.25.2"; exon_number "1";
chr1	StringTie	exon	1247398	1247527	1000	-	.	gene_id "MSTRG.25"; transcript_id "MSTRG.25.2"; exon_number "2";
chr1	StringTie	exon	1247606	1247748	1000	-	.	gene_id "MSTRG.25"; transcript_id "MSTRG.25.2"; exon_number "3";
chr1	StringTie	exon	1247973	1248080	1000	-	.	gene_id "MSTRG.25"; transcript_id "MSTRG.25.2"; exon_number "4";
chr1	StringTie	exon	1248167	1248329	1000	-	.	gene_id "MSTRG.25"; transcript_id "MSTRG.25.2"; exon_number "5";
chr1	StringTie	exon	1248415	1248504	1000	-	.	gene_id "MSTRG.25"; transcript_id "MSTRG.25.2"; exon_number "6";
chr1	StringTie	exon	1248889	1248972	1000	-	.	gene_id "MSTRG.25"; transcript_id "MSTRG.25.2"; exon_number "7";
chr1	StringTie	exon	1249112	1249301	1000	-	.	gene_id "MSTRG.25"; transcript_id "MSTRG.25.2"; exon_number "8";
chr1	StringTie	exon	1249681	1249745	1000	-	.	gene_id "MSTRG.25"; transcript_id "MSTRG.25.2"; exon_number "9";
chr1	StringTie	exon	1250204	1250342	1000	-	.	gene_id "MSTRG.25"; transcript_id "MSTRG.25.2"; exon_number "10";
chr1	StringTie	exon	1250784	1250818	1000	-	.	gene_id "MSTRG.25"; transcript_id "MSTRG.25.2"; exon_number "11";
chr1	StringTie	exon	1250900	1250998	1000	-	.	gene_id "MSTRG.25"; transcript_id "MSTRG.25.2"; exon_number "12";
chr1	StringTie	exon	1251537	1252830	1000	-	.	gene_id "MSTRG.25"; transcript_id "MSTRG.25.2"; exon_number "13";
chr1	StringTie	transcript	1247203	1260017	1000	-	.	gene_id "MSTRG.25"; transcript_id "MSTRG.25.3";
chr1	StringTie	exon	1247203	1247304	1000	-	.	gene_id "MSTRG.25"; transcript_id "MSTRG.25.3"; exon_number "1";
chr1	StringTie	exon	1247398	1247527	1000	-	.	gene_id "MSTRG.25"; transcript_id "MSTRG.25.3"; exon_number "2";
chr1	StringTie	exon	1247606	1247748	1000	-	.	gene_id "MSTRG.25"; transcript_id "MSTRG.25.3"; exon_number "3";
chr1	StringTie	exon	1247820	1247881	1000	-	.	gene_id "MSTRG.25"; transcript_id "MSTRG.25.3"; exon_number "4";
chr1	StringTie	exon	1247973	1248080	1000	-	.	gene_id "MSTRG.25"; transcript_id "MSTRG.25.3"; exon_number "5";
chr1	StringTie	exon	1248167	1248329	1000	-	.	gene_id "MSTRG.25"; transcript_id "MSTRG.25.3"; exon_number "6";
chr1	StringTie	exon	1248415	1248504	1000	-	.	gene_id "MSTRG.25"; transcript_id "MSTRG.25.3"; exon_number "7";
chr1	StringTie	exon	1248889	1248972	1000	-	.	gene_id "MSTRG.25"; transcript_id "MSTRG.25.3"; exon_number "8";
chr1	StringTie	exon	1249112	1249301	1000	-	.	gene_id "MSTRG.25"; transcript_id "MSTRG.25.3"; exon_number "9";
chr1	StringTie	exon	1249681	1249745	1000	-	.	gene_id "MSTRG.25"; transcript_id "MSTRG.25.3"; exon_number "10";
chr1	StringTie	exon	1250204	1250342	1000	-	.	gene_id "MSTRG.25"; transcript_id "MSTRG.25.3"; exon_number "11";
chr1	StringTie	exon	1250784	1250818	1000	-	.	gene_id "MSTRG.25"; transcript_id "MSTRG.25.3"; exon_number "12";
chr1	StringTie	exon	1250900	1250998	1000	-	.	gene_id "MSTRG.25"; transcript_id "MSTRG.25.3"; exon_number "13";
chr1	StringTie	exon	1254676	1254904	1000	-	.	gene_id "MSTRG.25"; transcript_id "MSTRG.25.3"; exon_number "14";
chr1	StringTie	exon	1255836	1255909	1000	-	.	gene_id "MSTRG.25"; transcript_id "MSTRG.25.3"; exon_number "15";
chr1	StringTie	exon	1256376	1256473	1000	-	.	gene_id "MSTRG.25"; transcript_id "MSTRG.25.3"; exon_number "16";
chr1	StringTie	exon	1258561	1258667	1000	-	.	gene_id "MSTRG.25"; transcript_id "MSTRG.25.3"; exon_number "17";
chr1	StringTie	exon	1259961	1260017	1000	-	.	gene_id "MSTRG.25"; transcript_id "MSTRG.25.3"; exon_number "18";
chr1	StringTie	transcript	1260147	1264277	1000	+	.	gene_id "MSTRG.26"; transcript_id "MSTRG.26.1";
chr1	StringTie	exon	1260147	1260482	1000	+	.	gene_id "MSTRG.26"; transcript_id "MSTRG.26.1"; exon_number "1";
chr1	StringTie	exon	1262216	1262412	1000	+	.	gene_id "MSTRG.26"; transcript_id "MSTRG.26.1"; exon_number "2";
chr1	StringTie	exon	1262621	1264277	1000	+	.	gene_id "MSTRG.26"; transcript_id "MSTRG.26.1"; exon_number "3";
chr1	StringTie	transcript	1270656	1284492	1000	-	.	gene_id "MSTRG.27"; transcript_id "MSTRG.27.1";
chr1	StringTie	exon	1270656	1271895	1000	-	.	gene_id "MSTRG.27"; transcript_id "MSTRG.27.1"; exon_number "1";
chr1	StringTie	exon	1273357	1273563	1000	-	.	gene_id "MSTRG.27"; transcript_id "MSTRG.27.1"; exon_number "2";
chr1	StringTie	exon	1273649	1273816	1000	-	.	gene_id "MSTRG.27"; transcript_id "MSTRG.27.1"; exon_number "3";
chr1	StringTie	exon	1273902	1274033	1000	-	.	gene_id "MSTRG.27"; transcript_id "MSTRG.27.1"; exon_number "4";
chr1	StringTie	exon	1274742	1274819	1000	-	.	gene_id "MSTRG.27"; transcript_id "MSTRG.27.1"; exon_number "5";
chr1	StringTie	exon	1274962	1275029	1000	-	.	gene_id "MSTRG.27"; transcript_id "MSTRG.27.1"; exon_number "6";
chr1	StringTie	exon	1275116	1275192	1000	-	.	gene_id "MSTRG.27"; transcript_id "MSTRG.27.1"; exon_number "7";
chr1	StringTie	exon	1275418	1275557	1000	-	.	gene_id "MSTRG.27"; transcript_id "MSTRG.27.1"; exon_number "8";
chr1	StringTie	exon	1275627	1275696	1000	-	.	gene_id "MSTRG.27"; transcript_id "MSTRG.27.1"; exon_number "9";
chr1	StringTie	exon	1275790	1275883	1000	-	.	gene_id "MSTRG.27"; transcript_id "MSTRG.27.1"; exon_number "10";
chr1	StringTie	exon	1277047	1277185	1000	-	.	gene_id "MSTRG.27"; transcript_id "MSTRG.27.1"; exon_number "11";
chr1	StringTie	exon	1277433	1277536	1000	-	.	gene_id "MSTRG.27"; transcript_id "MSTRG.27.1"; exon_number "12";
chr1	StringTie	exon	1277743	1277864	1000	-	.	gene_id "MSTRG.27"; transcript_id "MSTRG.27.1"; exon_number "13";
chr1	StringTie	exon	1278069	1278138	1000	-	.	gene_id "MSTRG.27"; transcript_id "MSTRG.27.1"; exon_number "14";
chr1	StringTie	exon	1284276	1284492	1000	-	.	gene_id "MSTRG.27"; transcript_id "MSTRG.27.1"; exon_number "15";
chr1	StringTie	transcript	1270656	1284730	1000	-	.	gene_id "MSTRG.27"; transcript_id "MSTRG.27.2";
chr1	StringTie	exon	1270656	1271895	1000	-	.	gene_id "MSTRG.27"; transcript_id "MSTRG.27.2"; exon_number "1";
chr1	StringTie	exon	1273357	1273563	1000	-	.	gene_id "MSTRG.27"; transcript_id "MSTRG.27.2"; exon_number "2";
chr1	StringTie	exon	1273649	1273816	1000	-	.	gene_id "MSTRG.27"; transcript_id "MSTRG.27.2"; exon_number "3";
chr1	StringTie	exon	1273902	1274033	1000	-	.	gene_id "MSTRG.27"; transcript_id "MSTRG.27.2"; exon_number "4";
chr1	StringTie	exon	1274667	1274819	1000	-	.	gene_id "MSTRG.27"; transcript_id "MSTRG.27.2"; exon_number "5";
chr1	StringTie	exon	1274962	1275029	1000	-	.	gene_id "MSTRG.27"; transcript_id "MSTRG.27.2"; exon_number "6";
chr1	StringTie	exon	1275116	1275192	1000	-	.	gene_id "MSTRG.27"; transcript_id "MSTRG.27.2"; exon_number "7";
chr1	StringTie	exon	1275418	1275557	1000	-	.	gene_id "MSTRG.27"; transcript_id "MSTRG.27.2"; exon_number "8";
chr1	StringTie	exon	1275627	1275696	1000	-	.	gene_id "MSTRG.27"; transcript_id "MSTRG.27.2"; exon_number "9";
chr1	StringTie	exon	1275790	1275883	1000	-	.	gene_id "MSTRG.27"; transcript_id "MSTRG.27.2"; exon_number "10";
chr1	StringTie	exon	1277047	1277185	1000	-	.	gene_id "MSTRG.27"; transcript_id "MSTRG.27.2"; exon_number "11";
chr1	StringTie	exon	1277433	1277536	1000	-	.	gene_id "MSTRG.27"; transcript_id "MSTRG.27.2"; exon_number "12";
chr1	StringTie	exon	1277743	1277864	1000	-	.	gene_id "MSTRG.27"; transcript_id "MSTRG.27.2"; exon_number "13";
chr1	StringTie	exon	1278069	1278138	1000	-	.	gene_id "MSTRG.27"; transcript_id "MSTRG.27.2"; exon_number "14";
chr1	StringTie	exon	1284276	1284730	1000	-	.	gene_id "MSTRG.27"; transcript_id "MSTRG.27.2"; exon_number "15";
chr1	StringTie	transcript	1286786	1293870	1000	-	.	gene_id "MSTRG.28"; transcript_id "MSTRG.28.1";
chr1	StringTie	exon	1286786	1290456	1000	-	.	gene_id "MSTRG.28"; transcript_id "MSTRG.28.1"; exon_number "1";
chr1	StringTie	exon	1290643	1291120	1000	-	.	gene_id "MSTRG.28"; transcript_id "MSTRG.28.1"; exon_number "2";
chr1	StringTie	exon	1292594	1293870	1000	-	.	gene_id "MSTRG.28"; transcript_id "MSTRG.28.1"; exon_number "3";
chr1	StringTie	transcript	1286803	1293326	1000	-	.	gene_id "MSTRG.28"; transcript_id "MSTRG.28.2";
chr1	StringTie	exon	1286803	1291120	1000	-	.	gene_id "MSTRG.28"; transcript_id "MSTRG.28.2"; exon_number "1";
chr1	StringTie	exon	1292631	1293326	1000	-	.	gene_id "MSTRG.28"; transcript_id "MSTRG.28.2"; exon_number "2";
chr1	StringTie	transcript	1309110	1310875	1000	-	.	gene_id "MSTRG.29"; transcript_id "MSTRG.29.1";
chr1	StringTie	exon	1309110	1309282	1000	-	.	gene_id "MSTRG.29"; transcript_id "MSTRG.29.1"; exon_number "1";
chr1	StringTie	exon	1309380	1309825	1000	-	.	gene_id "MSTRG.29"; transcript_id "MSTRG.29.1"; exon_number "2";
chr1	StringTie	exon	1310085	1310170	1000	-	.	gene_id "MSTRG.29"; transcript_id "MSTRG.29.1"; exon_number "3";
chr1	StringTie	exon	1310534	1310875	1000	-	.	gene_id "MSTRG.29"; transcript_id "MSTRG.29.1"; exon_number "4";
chr1	StringTie	transcript	1309117	1310553	1000	-	.	gene_id "MSTRG.29"; transcript_id "MSTRG.29.2";
chr1	StringTie	exon	1309117	1309282	1000	-	.	gene_id "MSTRG.29"; transcript_id "MSTRG.29.2"; exon_number "1";
chr1	StringTie	exon	1309380	1309825	1000	-	.	gene_id "MSTRG.29"; transcript_id "MSTRG.29.2"; exon_number "2";
chr1	StringTie	exon	1310085	1310170	1000	-	.	gene_id "MSTRG.29"; transcript_id "MSTRG.29.2"; exon_number "3";
chr1	StringTie	exon	1310377	1310553	1000	-	.	gene_id "MSTRG.29"; transcript_id "MSTRG.29.2"; exon_number "4";
chr1	StringTie	transcript	1321076	1334692	1000	-	.	gene_id "MSTRG.30"; transcript_id "MSTRG.30.1";
chr1	StringTie	exon	1321076	1322962	1000	-	.	gene_id "MSTRG.30"; transcript_id "MSTRG.30.1"; exon_number "1";
chr1	StringTie	exon	1323157	1323249	1000	-	.	gene_id "MSTRG.30"; transcript_id "MSTRG.30.1"; exon_number "2";
chr1	StringTie	exon	1323334	1323445	1000	-	.	gene_id "MSTRG.30"; transcript_id "MSTRG.30.1"; exon_number "3";
chr1	StringTie	exon	1325610	1325751	1000	-	.	gene_id "MSTRG.30"; transcript_id "MSTRG.30.1"; exon_number "4";
chr1	StringTie	exon	1325839	1325943	1000	-	.	gene_id "MSTRG.30"; transcript_id "MSTRG.30.1"; exon_number "5";
chr1	StringTie	exon	1326146	1328183	1000	-	.	gene_id "MSTRG.30"; transcript_id "MSTRG.30.1"; exon_number "6";
chr1	StringTie	exon	1328776	1328840	1000	-	.	gene_id "MSTRG.30"; transcript_id "MSTRG.30.1"; exon_number "7";
chr1	StringTie	exon	1330774	1330894	1000	-	.	gene_id "MSTRG.30"; transcript_id "MSTRG.30.1"; exon_number "8";
chr1	StringTie	exon	1333613	1333722	1000	-	.	gene_id "MSTRG.30"; transcript_id "MSTRG.30.1"; exon_number "9";
chr1	StringTie	exon	1333977	1334051	1000	-	.	gene_id "MSTRG.30"; transcript_id "MSTRG.30.1"; exon_number "10";
chr1	StringTie	exon	1334399	1334692	1000	-	.	gene_id "MSTRG.30"; transcript_id "MSTRG.30.1"; exon_number "11";
chr1	StringTie	transcript	1321076	1333684	1000	-	.	gene_id "MSTRG.30"; transcript_id "MSTRG.30.2";
chr1	StringTie	exon	1321076	1322962	1000	-	.	gene_id "MSTRG.30"; transcript_id "MSTRG.30.2"; exon_number "1";
chr1	StringTie	exon	1323157	1323249	1000	-	.	gene_id "MSTRG.30"; transcript_id "MSTRG.30.2"; exon_number "2";
chr1	StringTie	exon	1323334	1323445	1000	-	.	gene_id "MSTRG.30"; transcript_id "MSTRG.30.2"; exon_number "3";
chr1	StringTie	exon	1325610	1325751	1000	-	.	gene_id "MSTRG.30"; transcript_id "MSTRG.30.2"; exon_number "4";
chr1	StringTie	exon	1325839	1325943	1000	-	.	gene_id "MSTRG.30"; transcript_id "MSTRG.30.2"; exon_number "5";
chr1	StringTie	exon	1326146	1326955	1000	-	.	gene_id "MSTRG.30"; transcript_id "MSTRG.30.2"; exon_number "6";
chr1	StringTie	exon	1328059	1328183	1000	-	.	gene_id "MSTRG.30"; transcript_id "MSTRG.30.2"; exon_number "7";
chr1	StringTie	exon	1328776	1328840	1000	-	.	gene_id "MSTRG.30"; transcript_id "MSTRG.30.2"; exon_number "8";
chr1	StringTie	exon	1330774	1330894	1000	-	.	gene_id "MSTRG.30"; transcript_id "MSTRG.30.2"; exon_number "9";
chr1	StringTie	exon	1333613	1333684	1000	-	.	gene_id "MSTRG.30"; transcript_id "MSTRG.30.2"; exon_number "10";
chr1	StringTie	transcript	1321875	1334692	1000	-	.	gene_id "MSTRG.30"; transcript_id "MSTRG.30.3";
chr1	StringTie	exon	1321875	1322962	1000	-	.	gene_id "MSTRG.30"; transcript_id "MSTRG.30.3"; exon_number "1";
chr1	StringTie	exon	1323157	1323249	1000	-	.	gene_id "MSTRG.30"; transcript_id "MSTRG.30.3"; exon_number "2";
chr1	StringTie	exon	1323334	1323445	1000	-	.	gene_id "MSTRG.30"; transcript_id "MSTRG.30.3"; exon_number "3";
chr1	StringTie	exon	1325610	1325751	1000	-	.	gene_id "MSTRG.30"; transcript_id "MSTRG.30.3"; exon_number "4";
chr1	StringTie	exon	1325839	1325943	1000	-	.	gene_id "MSTRG.30"; transcript_id "MSTRG.30.3"; exon_number "5";
chr1	StringTie	exon	1326146	1326245	1000	-	.	gene_id "MSTRG.30"; transcript_id "MSTRG.30.3"; exon_number "6";
chr1	StringTie	exon	1328776	1328840	1000	-	.	gene_id "MSTRG.30"; transcript_id "MSTRG.30.3"; exon_number "7";
chr1	StringTie	exon	1330774	1330894	1000	-	.	gene_id "MSTRG.30"; transcript_id "MSTRG.30.3"; exon_number "8";
chr1	StringTie	exon	1333613	1333722	1000	-	.	gene_id "MSTRG.30"; transcript_id "MSTRG.30.3"; exon_number "9";
chr1	StringTie	exon	1333977	1334051	1000	-	.	gene_id "MSTRG.30"; transcript_id "MSTRG.30.3"; exon_number "10";
chr1	StringTie	exon	1334399	1334692	1000	-	.	gene_id "MSTRG.30"; transcript_id "MSTRG.30.3"; exon_number "11";
chr1	StringTie	transcript	1334902	1336467	1000	+	.	gene_id "MSTRG.31"; transcript_id "MSTRG.31.1";
chr1	StringTie	exon	1334902	1335069	1000	+	.	gene_id "MSTRG.31"; transcript_id "MSTRG.31.1"; exon_number "1";
chr1	StringTie	exon	1335538	1335683	1000	+	.	gene_id "MSTRG.31"; transcript_id "MSTRG.31.1"; exon_number "2";
chr1	StringTie	exon	1335985	1336467	1000	+	.	gene_id "MSTRG.31"; transcript_id "MSTRG.31.1"; exon_number "3";
chr1	StringTie	transcript	1334907	1337426	1000	+	.	gene_id "MSTRG.31"; transcript_id "MSTRG.31.2";
chr1	StringTie	exon	1334907	1335065	1000	+	.	gene_id "MSTRG.31"; transcript_id "MSTRG.31.2"; exon_number "1";
chr1	StringTie	exon	1335538	1335683	1000	+	.	gene_id "MSTRG.31"; transcript_id "MSTRG.31.2"; exon_number "2";
chr1	StringTie	exon	1335985	1337426	1000	+	.	gene_id "MSTRG.31"; transcript_id "MSTRG.31.2"; exon_number "3";
chr1	StringTie	transcript	1337288	1342693	1000	-	.	gene_id "MSTRG.32"; transcript_id "MSTRG.32.1";
chr1	StringTie	exon	1337288	1337636	1000	-	.	gene_id "MSTRG.32"; transcript_id "MSTRG.32.1"; exon_number "1";
chr1	StringTie	exon	1341189	1341266	1000	-	.	gene_id "MSTRG.32"; transcript_id "MSTRG.32.1"; exon_number "2";
chr1	StringTie	exon	1342289	1342399	1000	-	.	gene_id "MSTRG.32"; transcript_id "MSTRG.32.1"; exon_number "3";
chr1	StringTie	exon	1342511	1342693	1000	-	.	gene_id "MSTRG.32"; transcript_id "MSTRG.32.1"; exon_number "4";
chr1	StringTie	transcript	1344476	1345998	1000	+	.	gene_id "MSTRG.33"; transcript_id "MSTRG.33.1";
chr1	StringTie	exon	1344476	1345998	1000	+	.	gene_id "MSTRG.33"; transcript_id "MSTRG.33.1"; exon_number "1";
chr1	StringTie	transcript	1371051	1378262	1000	+	.	gene_id "MSTRG.34"; transcript_id "MSTRG.34.1";
chr1	StringTie	exon	1371051	1371201	1000	+	.	gene_id "MSTRG.34"; transcript_id "MSTRG.34.1"; exon_number "1";
chr1	StringTie	exon	1372307	1372864	1000	+	.	gene_id "MSTRG.34"; transcript_id "MSTRG.34.1"; exon_number "2";
chr1	StringTie	exon	1374461	1378262	1000	+	.	gene_id "MSTRG.34"; transcript_id "MSTRG.34.1"; exon_number "3";
chr1	StringTie	transcript	1390840	1470065	1000	+	.	gene_id "MSTRG.35"; transcript_id "MSTRG.35.1";
chr1	StringTie	exon	1390840	1390899	1000	+	.	gene_id "MSTRG.35"; transcript_id "MSTRG.35.1"; exon_number "1";
chr1	StringTie	exon	1391171	1391296	1000	+	.	gene_id "MSTRG.35"; transcript_id "MSTRG.35.1"; exon_number "2";
chr1	StringTie	exon	1391605	1391729	1000	+	.	gene_id "MSTRG.35"; transcript_id "MSTRG.35.1"; exon_number "3";
chr1	StringTie	exon	1392509	1392560	1000	+	.	gene_id "MSTRG.35"; transcript_id "MSTRG.35.1"; exon_number "4";
chr1	StringTie	exon	1394541	1394554	1000	+	.	gene_id "MSTRG.35"; transcript_id "MSTRG.35.1"; exon_number "5";
chr1	StringTie	exon	1459715	1459777	1000	+	.	gene_id "MSTRG.35"; transcript_id "MSTRG.35.1"; exon_number "6";
chr1	StringTie	exon	1460620	1460671	1000	+	.	gene_id "MSTRG.35"; transcript_id "MSTRG.35.1"; exon_number "7";
chr1	StringTie	exon	1461841	1461911	1000	+	.	gene_id "MSTRG.35"; transcript_id "MSTRG.35.1"; exon_number "8";
chr1	StringTie	exon	1463075	1463242	1000	+	.	gene_id "MSTRG.35"; transcript_id "MSTRG.35.1"; exon_number "9";
chr1	StringTie	exon	1464603	1464711	1000	+	.	gene_id "MSTRG.35"; transcript_id "MSTRG.35.1"; exon_number "10";
chr1	StringTie	exon	1469306	1470065	1000	+	.	gene_id "MSTRG.35"; transcript_id "MSTRG.35.1"; exon_number "11";
chr1	StringTie	transcript	1390850	1431582	1000	+	.	gene_id "MSTRG.35"; transcript_id "MSTRG.35.2";
chr1	StringTie	exon	1390850	1390899	1000	+	.	gene_id "MSTRG.35"; transcript_id "MSTRG.35.2"; exon_number "1";
chr1	StringTie	exon	1391171	1391296	1000	+	.	gene_id "MSTRG.35"; transcript_id "MSTRG.35.2"; exon_number "2";
chr1	StringTie	exon	1391605	1391729	1000	+	.	gene_id "MSTRG.35"; transcript_id "MSTRG.35.2"; exon_number "3";
chr1	StringTie	exon	1392509	1392560	1000	+	.	gene_id "MSTRG.35"; transcript_id "MSTRG.35.2"; exon_number "4";
chr1	StringTie	exon	1394541	1394589	1000	+	.	gene_id "MSTRG.35"; transcript_id "MSTRG.35.2"; exon_number "5";
chr1	StringTie	exon	1421590	1421615	1000	+	.	gene_id "MSTRG.35"; transcript_id "MSTRG.35.2"; exon_number "6";
chr1	StringTie	exon	1421924	1422048	1000	+	.	gene_id "MSTRG.35"; transcript_id "MSTRG.35.2"; exon_number "7";
chr1	StringTie	exon	1423243	1423294	1000	+	.	gene_id "MSTRG.35"; transcript_id "MSTRG.35.2"; exon_number "8";
chr1	StringTie	exon	1424584	1424654	1000	+	.	gene_id "MSTRG.35"; transcript_id "MSTRG.35.2"; exon_number "9";
chr1	StringTie	exon	1425637	1425804	1000	+	.	gene_id "MSTRG.35"; transcript_id "MSTRG.35.2"; exon_number "10";
chr1	StringTie	exon	1425943	1426051	1000	+	.	gene_id "MSTRG.35"; transcript_id "MSTRG.35.2"; exon_number "11";
chr1	StringTie	exon	1430865	1431582	1000	+	.	gene_id "MSTRG.35"; transcript_id "MSTRG.35.2"; exon_number "12";
chr1	StringTie	transcript	1390850	1470065	1000	+	.	gene_id "MSTRG.35"; transcript_id "MSTRG.35.3";
chr1	StringTie	exon	1390850	1390899	1000	+	.	gene_id "MSTRG.35"; transcript_id "MSTRG.35.3"; exon_number "1";
chr1	StringTie	exon	1391171	1391296	1000	+	.	gene_id "MSTRG.35"; transcript_id "MSTRG.35.3"; exon_number "2";
chr1	StringTie	exon	1391605	1391729	1000	+	.	gene_id "MSTRG.35"; transcript_id "MSTRG.35.3"; exon_number "3";
chr1	StringTie	exon	1392509	1392537	1000	+	.	gene_id "MSTRG.35"; transcript_id "MSTRG.35.3"; exon_number "4";
chr1	StringTie	exon	1459282	1459344	1000	+	.	gene_id "MSTRG.35"; transcript_id "MSTRG.35.3"; exon_number "5";
chr1	StringTie	exon	1459653	1459777	1000	+	.	gene_id "MSTRG.35"; transcript_id "MSTRG.35.3"; exon_number "6";
chr1	StringTie	exon	1460620	1460671	1000	+	.	gene_id "MSTRG.35"; transcript_id "MSTRG.35.3"; exon_number "7";
chr1	StringTie	exon	1461841	1461911	1000	+	.	gene_id "MSTRG.35"; transcript_id "MSTRG.35.3"; exon_number "8";
chr1	StringTie	exon	1463075	1463242	1000	+	.	gene_id "MSTRG.35"; transcript_id "MSTRG.35.3"; exon_number "9";
chr1	StringTie	exon	1464603	1464711	1000	+	.	gene_id "MSTRG.35"; transcript_id "MSTRG.35.3"; exon_number "10";
chr1	StringTie	exon	1469306	1470065	1000	+	.	gene_id "MSTRG.35"; transcript_id "MSTRG.35.3"; exon_number "11";
chr1	StringTie	transcript	1394851	1470065	1000	+	.	gene_id "MSTRG.35"; transcript_id "MSTRG.35.4";
chr1	StringTie	exon	1394851	1394873	1000	+	.	gene_id "MSTRG.35"; transcript_id "MSTRG.35.4"; exon_number "1";
chr1	StringTie	exon	1447587	1447853	1000	+	.	gene_id "MSTRG.35"; transcript_id "MSTRG.35.4"; exon_number "2";
chr1	StringTie	exon	1451392	1451468	1000	+	.	gene_id "MSTRG.35"; transcript_id "MSTRG.35.4"; exon_number "3";
chr1	StringTie	exon	1452691	1452792	1000	+	.	gene_id "MSTRG.35"; transcript_id "MSTRG.35.4"; exon_number "4";
chr1	StringTie	exon	1453096	1453155	1000	+	.	gene_id "MSTRG.35"; transcript_id "MSTRG.35.4"; exon_number "5";
chr1	StringTie	exon	1454301	1454370	1000	+	.	gene_id "MSTRG.35"; transcript_id "MSTRG.35.4"; exon_number "6";
chr1	StringTie	exon	1455521	1455686	1000	+	.	gene_id "MSTRG.35"; transcript_id "MSTRG.35.4"; exon_number "7";
chr1	StringTie	exon	1455928	1455997	1000	+	.	gene_id "MSTRG.35"; transcript_id "MSTRG.35.4"; exon_number "8";
chr1	StringTie	exon	1458124	1458279	1000	+	.	gene_id "MSTRG.35"; transcript_id "MSTRG.35.4"; exon_number "9";
chr1	StringTie	exon	1458891	1458947	1000	+	.	gene_id "MSTRG.35"; transcript_id "MSTRG.35.4"; exon_number "10";
chr1	StringTie	exon	1459219	1459344	1000	+	.	gene_id "MSTRG.35"; transcript_id "MSTRG.35.4"; exon_number "11";
chr1	StringTie	exon	1459653	1459777	1000	+	.	gene_id "MSTRG.35"; transcript_id "MSTRG.35.4"; exon_number "12";
chr1	StringTie	exon	1460620	1460671	1000	+	.	gene_id "MSTRG.35"; transcript_id "MSTRG.35.4"; exon_number "13";
chr1	StringTie	exon	1461841	1461911	1000	+	.	gene_id "MSTRG.35"; transcript_id "MSTRG.35.4"; exon_number "14";
chr1	StringTie	exon	1463075	1463242	1000	+	.	gene_id "MSTRG.35"; transcript_id "MSTRG.35.4"; exon_number "15";
chr1	StringTie	exon	1464603	1464711	1000	+	.	gene_id "MSTRG.35"; transcript_id "MSTRG.35.4"; exon_number "16";
chr1	StringTie	exon	1469306	1470065	1000	+	.	gene_id "MSTRG.35"; transcript_id "MSTRG.35.4"; exon_number "17";
chr1	StringTie	transcript	1407149	1431582	1000	+	.	gene_id "MSTRG.35"; transcript_id "MSTRG.35.5";
chr1	StringTie	exon	1407149	1407469	1000	+	.	gene_id "MSTRG.35"; transcript_id "MSTRG.35.5"; exon_number "1";
chr1	StringTie	exon	1412654	1412730	1000	+	.	gene_id "MSTRG.35"; transcript_id "MSTRG.35.5"; exon_number "2";
chr1	StringTie	exon	1414024	1414125	1000	+	.	gene_id "MSTRG.35"; transcript_id "MSTRG.35.5"; exon_number "3";
chr1	StringTie	exon	1414429	1414488	1000	+	.	gene_id "MSTRG.35"; transcript_id "MSTRG.35.5"; exon_number "4";
chr1	StringTie	exon	1416247	1416316	1000	+	.	gene_id "MSTRG.35"; transcript_id "MSTRG.35.5"; exon_number "5";
chr1	StringTie	exon	1417518	1417683	1000	+	.	gene_id "MSTRG.35"; transcript_id "MSTRG.35.5"; exon_number "6";
chr1	StringTie	exon	1417925	1417994	1000	+	.	gene_id "MSTRG.35"; transcript_id "MSTRG.35.5"; exon_number "7";
chr1	StringTie	exon	1420396	1420551	1000	+	.	gene_id "MSTRG.35"; transcript_id "MSTRG.35.5"; exon_number "8";
chr1	StringTie	exon	1421162	1421218	1000	+	.	gene_id "MSTRG.35"; transcript_id "MSTRG.35.5"; exon_number "9";
chr1	StringTie	exon	1421490	1421615	1000	+	.	gene_id "MSTRG.35"; transcript_id "MSTRG.35.5"; exon_number "10";
chr1	StringTie	exon	1421924	1422048	1000	+	.	gene_id "MSTRG.35"; transcript_id "MSTRG.35.5"; exon_number "11";
chr1	StringTie	exon	1423243	1423294	1000	+	.	gene_id "MSTRG.35"; transcript_id "MSTRG.35.5"; exon_number "12";
chr1	StringTie	exon	1424584	1424654	1000	+	.	gene_id "MSTRG.35"; transcript_id "MSTRG.35.5"; exon_number "13";
chr1	StringTie	exon	1425637	1425804	1000	+	.	gene_id "MSTRG.35"; transcript_id "MSTRG.35.5"; exon_number "14";
chr1	StringTie	exon	1425943	1426051	1000	+	.	gene_id "MSTRG.35"; transcript_id "MSTRG.35.5"; exon_number "15";
chr1	StringTie	exon	1430865	1431582	1000	+	.	gene_id "MSTRG.35"; transcript_id "MSTRG.35.5"; exon_number "16";
chr1	StringTie	transcript	1407149	1470065	1000	+	.	gene_id "MSTRG.35"; transcript_id "MSTRG.35.6";
chr1	StringTie	exon	1407149	1407469	1000	+	.	gene_id "MSTRG.35"; transcript_id "MSTRG.35.6"; exon_number "1";
chr1	StringTie	exon	1412654	1412730	1000	+	.	gene_id "MSTRG.35"; transcript_id "MSTRG.35.6"; exon_number "2";
chr1	StringTie	exon	1413131	1414125	1000	+	.	gene_id "MSTRG.35"; transcript_id "MSTRG.35.6"; exon_number "3";
chr1	StringTie	exon	1414429	1414488	1000	+	.	gene_id "MSTRG.35"; transcript_id "MSTRG.35.6"; exon_number "4";
chr1	StringTie	exon	1416247	1416316	1000	+	.	gene_id "MSTRG.35"; transcript_id "MSTRG.35.6"; exon_number "5";
chr1	StringTie	exon	1417518	1417569	1000	+	.	gene_id "MSTRG.35"; transcript_id "MSTRG.35.6"; exon_number "6";
chr1	StringTie	exon	1452747	1452792	1000	+	.	gene_id "MSTRG.35"; transcript_id "MSTRG.35.6"; exon_number "7";
chr1	StringTie	exon	1453096	1453155	1000	+	.	gene_id "MSTRG.35"; transcript_id "MSTRG.35.6"; exon_number "8";
chr1	StringTie	exon	1454301	1454370	1000	+	.	gene_id "MSTRG.35"; transcript_id "MSTRG.35.6"; exon_number "9";
chr1	StringTie	exon	1455521	1455686	1000	+	.	gene_id "MSTRG.35"; transcript_id "MSTRG.35.6"; exon_number "10";
chr1	StringTie	exon	1455928	1455997	1000	+	.	gene_id "MSTRG.35"; transcript_id "MSTRG.35.6"; exon_number "11";
chr1	StringTie	exon	1458124	1458279	1000	+	.	gene_id "MSTRG.35"; transcript_id "MSTRG.35.6"; exon_number "12";
chr1	StringTie	exon	1458891	1458947	1000	+	.	gene_id "MSTRG.35"; transcript_id "MSTRG.35.6"; exon_number "13";
chr1	StringTie	exon	1459219	1459344	1000	+	.	gene_id "MSTRG.35"; transcript_id "MSTRG.35.6"; exon_number "14";
chr1	StringTie	exon	1459653	1459777	1000	+	.	gene_id "MSTRG.35"; transcript_id "MSTRG.35.6"; exon_number "15";
chr1	StringTie	exon	1460620	1460671	1000	+	.	gene_id "MSTRG.35"; transcript_id "MSTRG.35.6"; exon_number "16";
chr1	StringTie	exon	1461841	1461911	1000	+	.	gene_id "MSTRG.35"; transcript_id "MSTRG.35.6"; exon_number "17";
chr1	StringTie	exon	1463075	1463242	1000	+	.	gene_id "MSTRG.35"; transcript_id "MSTRG.35.6"; exon_number "18";
chr1	StringTie	exon	1464603	1464711	1000	+	.	gene_id "MSTRG.35"; transcript_id "MSTRG.35.6"; exon_number "19";
chr1	StringTie	exon	1469306	1470065	1000	+	.	gene_id "MSTRG.35"; transcript_id "MSTRG.35.6"; exon_number "20";
chr1	StringTie	transcript	1407149	1470065	1000	+	.	gene_id "MSTRG.35"; transcript_id "MSTRG.35.7";
chr1	StringTie	exon	1407149	1407469	1000	+	.	gene_id "MSTRG.35"; transcript_id "MSTRG.35.7"; exon_number "1";
chr1	StringTie	exon	1412654	1412730	1000	+	.	gene_id "MSTRG.35"; transcript_id "MSTRG.35.7"; exon_number "2";
chr1	StringTie	exon	1413131	1414125	1000	+	.	gene_id "MSTRG.35"; transcript_id "MSTRG.35.7"; exon_number "3";
chr1	StringTie	exon	1414429	1414488	1000	+	.	gene_id "MSTRG.35"; transcript_id "MSTRG.35.7"; exon_number "4";
chr1	StringTie	exon	1416247	1416316	1000	+	.	gene_id "MSTRG.35"; transcript_id "MSTRG.35.7"; exon_number "5";
chr1	StringTie	exon	1417518	1417610	1000	+	.	gene_id "MSTRG.35"; transcript_id "MSTRG.35.7"; exon_number "6";
chr1	StringTie	exon	1452753	1452792	1000	+	.	gene_id "MSTRG.35"; transcript_id "MSTRG.35.7"; exon_number "7";
chr1	StringTie	exon	1453096	1453155	1000	+	.	gene_id "MSTRG.35"; transcript_id "MSTRG.35.7"; exon_number "8";
chr1	StringTie	exon	1454301	1454370	1000	+	.	gene_id "MSTRG.35"; transcript_id "MSTRG.35.7"; exon_number "9";
chr1	StringTie	exon	1455521	1455686	1000	+	.	gene_id "MSTRG.35"; transcript_id "MSTRG.35.7"; exon_number "10";
chr1	StringTie	exon	1455928	1455997	1000	+	.	gene_id "MSTRG.35"; transcript_id "MSTRG.35.7"; exon_number "11";
chr1	StringTie	exon	1458124	1458279	1000	+	.	gene_id "MSTRG.35"; transcript_id "MSTRG.35.7"; exon_number "12";
chr1	StringTie	exon	1458891	1458947	1000	+	.	gene_id "MSTRG.35"; transcript_id "MSTRG.35.7"; exon_number "13";
chr1	StringTie	exon	1459219	1459344	1000	+	.	gene_id "MSTRG.35"; transcript_id "MSTRG.35.7"; exon_number "14";
chr1	StringTie	exon	1459653	1459777	1000	+	.	gene_id "MSTRG.35"; transcript_id "MSTRG.35.7"; exon_number "15";
chr1	StringTie	exon	1460620	1460671	1000	+	.	gene_id "MSTRG.35"; transcript_id "MSTRG.35.7"; exon_number "16";
chr1	StringTie	exon	1461841	1461911	1000	+	.	gene_id "MSTRG.35"; transcript_id "MSTRG.35.7"; exon_number "17";
chr1	StringTie	exon	1463075	1463242	1000	+	.	gene_id "MSTRG.35"; transcript_id "MSTRG.35.7"; exon_number "18";
chr1	StringTie	exon	1464603	1464711	1000	+	.	gene_id "MSTRG.35"; transcript_id "MSTRG.35.7"; exon_number "19";
chr1	StringTie	exon	1469306	1470065	1000	+	.	gene_id "MSTRG.35"; transcript_id "MSTRG.35.7"; exon_number "20";
chr1	StringTie	transcript	1407156	1470065	1000	+	.	gene_id "MSTRG.35"; transcript_id "MSTRG.35.8";
chr1	StringTie	exon	1407156	1407469	1000	+	.	gene_id "MSTRG.35"; transcript_id "MSTRG.35.8"; exon_number "1";
chr1	StringTie	exon	1412654	1412730	1000	+	.	gene_id "MSTRG.35"; transcript_id "MSTRG.35.8"; exon_number "2";
chr1	StringTie	exon	1413131	1414125	1000	+	.	gene_id "MSTRG.35"; transcript_id "MSTRG.35.8"; exon_number "3";
chr1	StringTie	exon	1414429	1414488	1000	+	.	gene_id "MSTRG.35"; transcript_id "MSTRG.35.8"; exon_number "4";
chr1	StringTie	exon	1416247	1416316	1000	+	.	gene_id "MSTRG.35"; transcript_id "MSTRG.35.8"; exon_number "5";
chr1	StringTie	exon	1417518	1417567	1000	+	.	gene_id "MSTRG.35"; transcript_id "MSTRG.35.8"; exon_number "6";
chr1	StringTie	exon	1452760	1452792	1000	+	.	gene_id "MSTRG.35"; transcript_id "MSTRG.35.8"; exon_number "7";
chr1	StringTie	exon	1453096	1453155	1000	+	.	gene_id "MSTRG.35"; transcript_id "MSTRG.35.8"; exon_number "8";
chr1	StringTie	exon	1454301	1454370	1000	+	.	gene_id "MSTRG.35"; transcript_id "MSTRG.35.8"; exon_number "9";
chr1	StringTie	exon	1455521	1455686	1000	+	.	gene_id "MSTRG.35"; transcript_id "MSTRG.35.8"; exon_number "10";
chr1	StringTie	exon	1455928	1455997	1000	+	.	gene_id "MSTRG.35"; transcript_id "MSTRG.35.8"; exon_number "11";
chr1	StringTie	exon	1458124	1458279	1000	+	.	gene_id "MSTRG.35"; transcript_id "MSTRG.35.8"; exon_number "12";
chr1	StringTie	exon	1458891	1458947	1000	+	.	gene_id "MSTRG.35"; transcript_id "MSTRG.35.8"; exon_number "13";
chr1	StringTie	exon	1459219	1459344	1000	+	.	gene_id "MSTRG.35"; transcript_id "MSTRG.35.8"; exon_number "14";
chr1	StringTie	exon	1459653	1459777	1000	+	.	gene_id "MSTRG.35"; transcript_id "MSTRG.35.8"; exon_number "15";
chr1	StringTie	exon	1460620	1460671	1000	+	.	gene_id "MSTRG.35"; transcript_id "MSTRG.35.8"; exon_number "16";
chr1	StringTie	exon	1461841	1461911	1000	+	.	gene_id "MSTRG.35"; transcript_id "MSTRG.35.8"; exon_number "17";
chr1	StringTie	exon	1463075	1463242	1000	+	.	gene_id "MSTRG.35"; transcript_id "MSTRG.35.8"; exon_number "18";
chr1	StringTie	exon	1464603	1464711	1000	+	.	gene_id "MSTRG.35"; transcript_id "MSTRG.35.8"; exon_number "19";
chr1	StringTie	exon	1469306	1470065	1000	+	.	gene_id "MSTRG.35"; transcript_id "MSTRG.35.8"; exon_number "20";
chr1	StringTie	transcript	1407178	1444702	1000	+	.	gene_id "MSTRG.35"; transcript_id "MSTRG.35.9";
chr1	StringTie	exon	1407178	1407469	1000	+	.	gene_id "MSTRG.35"; transcript_id "MSTRG.35.9"; exon_number "1";
chr1	StringTie	exon	1412654	1412730	1000	+	.	gene_id "MSTRG.35"; transcript_id "MSTRG.35.9"; exon_number "2";
chr1	StringTie	exon	1413131	1414125	1000	+	.	gene_id "MSTRG.35"; transcript_id "MSTRG.35.9"; exon_number "3";
chr1	StringTie	exon	1414429	1414488	1000	+	.	gene_id "MSTRG.35"; transcript_id "MSTRG.35.9"; exon_number "4";
chr1	StringTie	exon	1416247	1416316	1000	+	.	gene_id "MSTRG.35"; transcript_id "MSTRG.35.9"; exon_number "5";
chr1	StringTie	exon	1417518	1417683	1000	+	.	gene_id "MSTRG.35"; transcript_id "MSTRG.35.9"; exon_number "6";
chr1	StringTie	exon	1417925	1417994	1000	+	.	gene_id "MSTRG.35"; transcript_id "MSTRG.35.9"; exon_number "7";
chr1	StringTie	exon	1420396	1420551	1000	+	.	gene_id "MSTRG.35"; transcript_id "MSTRG.35.9"; exon_number "8";
chr1	StringTie	exon	1421162	1421218	1000	+	.	gene_id "MSTRG.35"; transcript_id "MSTRG.35.9"; exon_number "9";
chr1	StringTie	exon	1421490	1421615	1000	+	.	gene_id "MSTRG.35"; transcript_id "MSTRG.35.9"; exon_number "10";
chr1	StringTie	exon	1421924	1422048	1000	+	.	gene_id "MSTRG.35"; transcript_id "MSTRG.35.9"; exon_number "11";
chr1	StringTie	exon	1423243	1423294	1000	+	.	gene_id "MSTRG.35"; transcript_id "MSTRG.35.9"; exon_number "12";
chr1	StringTie	exon	1424584	1424654	1000	+	.	gene_id "MSTRG.35"; transcript_id "MSTRG.35.9"; exon_number "13";
chr1	StringTie	exon	1425072	1425804	1000	+	.	gene_id "MSTRG.35"; transcript_id "MSTRG.35.9"; exon_number "14";
chr1	StringTie	exon	1425943	1426051	1000	+	.	gene_id "MSTRG.35"; transcript_id "MSTRG.35.9"; exon_number "15";
chr1	StringTie	exon	1444585	1444702	1000	+	.	gene_id "MSTRG.35"; transcript_id "MSTRG.35.9"; exon_number "16";
chr1	StringTie	transcript	1414429	1444684	1000	+	.	gene_id "MSTRG.35"; transcript_id "MSTRG.35.10";
chr1	StringTie	exon	1414429	1414488	1000	+	.	gene_id "MSTRG.35"; transcript_id "MSTRG.35.10"; exon_number "1";
chr1	StringTie	exon	1416247	1416316	1000	+	.	gene_id "MSTRG.35"; transcript_id "MSTRG.35.10"; exon_number "2";
chr1	StringTie	exon	1417518	1417683	1000	+	.	gene_id "MSTRG.35"; transcript_id "MSTRG.35.10"; exon_number "3";
chr1	StringTie	exon	1417925	1417994	1000	+	.	gene_id "MSTRG.35"; transcript_id "MSTRG.35.10"; exon_number "4";
chr1	StringTie	exon	1420396	1420551	1000	+	.	gene_id "MSTRG.35"; transcript_id "MSTRG.35.10"; exon_number "5";
chr1	StringTie	exon	1421162	1421218	1000	+	.	gene_id "MSTRG.35"; transcript_id "MSTRG.35.10"; exon_number "6";
chr1	StringTie	exon	1421490	1421615	1000	+	.	gene_id "MSTRG.35"; transcript_id "MSTRG.35.10"; exon_number "7";
chr1	StringTie	exon	1421924	1422048	1000	+	.	gene_id "MSTRG.35"; transcript_id "MSTRG.35.10"; exon_number "8";
chr1	StringTie	exon	1423243	1423294	1000	+	.	gene_id "MSTRG.35"; transcript_id "MSTRG.35.10"; exon_number "9";
chr1	StringTie	exon	1424584	1424654	1000	+	.	gene_id "MSTRG.35"; transcript_id "MSTRG.35.10"; exon_number "10";
chr1	StringTie	exon	1425637	1425804	1000	+	.	gene_id "MSTRG.35"; transcript_id "MSTRG.35.10"; exon_number "11";
chr1	StringTie	exon	1425943	1426051	1000	+	.	gene_id "MSTRG.35"; transcript_id "MSTRG.35.10"; exon_number "12";
chr1	StringTie	exon	1444585	1444684	1000	+	.	gene_id "MSTRG.35"; transcript_id "MSTRG.35.10"; exon_number "13";
chr1	StringTie	transcript	1414429	1431582	1000	+	.	gene_id "MSTRG.35"; transcript_id "MSTRG.35.11";
chr1	StringTie	exon	1414429	1414488	1000	+	.	gene_id "MSTRG.35"; transcript_id "MSTRG.35.11"; exon_number "1";
chr1	StringTie	exon	1416247	1416316	1000	+	.	gene_id "MSTRG.35"; transcript_id "MSTRG.35.11"; exon_number "2";
chr1	StringTie	exon	1417518	1417683	1000	+	.	gene_id "MSTRG.35"; transcript_id "MSTRG.35.11"; exon_number "3";
chr1	StringTie	exon	1417925	1417994	1000	+	.	gene_id "MSTRG.35"; transcript_id "MSTRG.35.11"; exon_number "4";
chr1	StringTie	exon	1420396	1420551	1000	+	.	gene_id "MSTRG.35"; transcript_id "MSTRG.35.11"; exon_number "5";
chr1	StringTie	exon	1421162	1421218	1000	+	.	gene_id "MSTRG.35"; transcript_id "MSTRG.35.11"; exon_number "6";
chr1	StringTie	exon	1421490	1421615	1000	+	.	gene_id "MSTRG.35"; transcript_id "MSTRG.35.11"; exon_number "7";
chr1	StringTie	exon	1421924	1422048	1000	+	.	gene_id "MSTRG.35"; transcript_id "MSTRG.35.11"; exon_number "8";
chr1	StringTie	exon	1423243	1423294	1000	+	.	gene_id "MSTRG.35"; transcript_id "MSTRG.35.11"; exon_number "9";
chr1	StringTie	exon	1424584	1424654	1000	+	.	gene_id "MSTRG.35"; transcript_id "MSTRG.35.11"; exon_number "10";
chr1	StringTie	exon	1425072	1425804	1000	+	.	gene_id "MSTRG.35"; transcript_id "MSTRG.35.11"; exon_number "11";
chr1	StringTie	exon	1425943	1426051	1000	+	.	gene_id "MSTRG.35"; transcript_id "MSTRG.35.11"; exon_number "12";
chr1	StringTie	exon	1430865	1431582	1000	+	.	gene_id "MSTRG.35"; transcript_id "MSTRG.35.11"; exon_number "13";
chr1	StringTie	transcript	1414429	1470065	1000	+	.	gene_id "MSTRG.35"; transcript_id "MSTRG.35.12";
chr1	StringTie	exon	1414429	1414488	1000	+	.	gene_id "MSTRG.35"; transcript_id "MSTRG.35.12"; exon_number "1";
chr1	StringTie	exon	1416247	1416316	1000	+	.	gene_id "MSTRG.35"; transcript_id "MSTRG.35.12"; exon_number "2";
chr1	StringTie	exon	1417518	1417637	1000	+	.	gene_id "MSTRG.35"; transcript_id "MSTRG.35.12"; exon_number "3";
chr1	StringTie	exon	1454322	1454370	1000	+	.	gene_id "MSTRG.35"; transcript_id "MSTRG.35.12"; exon_number "4";
chr1	StringTie	exon	1455521	1455686	1000	+	.	gene_id "MSTRG.35"; transcript_id "MSTRG.35.12"; exon_number "5";
chr1	StringTie	exon	1455928	1455997	1000	+	.	gene_id "MSTRG.35"; transcript_id "MSTRG.35.12"; exon_number "6";
chr1	StringTie	exon	1458124	1458279	1000	+	.	gene_id "MSTRG.35"; transcript_id "MSTRG.35.12"; exon_number "7";
chr1	StringTie	exon	1458891	1458947	1000	+	.	gene_id "MSTRG.35"; transcript_id "MSTRG.35.12"; exon_number "8";
chr1	StringTie	exon	1459219	1459344	1000	+	.	gene_id "MSTRG.35"; transcript_id "MSTRG.35.12"; exon_number "9";
chr1	StringTie	exon	1459653	1459777	1000	+	.	gene_id "MSTRG.35"; transcript_id "MSTRG.35.12"; exon_number "10";
chr1	StringTie	exon	1460620	1460671	1000	+	.	gene_id "MSTRG.35"; transcript_id "MSTRG.35.12"; exon_number "11";
chr1	StringTie	exon	1461841	1461911	1000	+	.	gene_id "MSTRG.35"; transcript_id "MSTRG.35.12"; exon_number "12";
chr1	StringTie	exon	1463075	1463242	1000	+	.	gene_id "MSTRG.35"; transcript_id "MSTRG.35.12"; exon_number "13";
chr1	StringTie	exon	1464603	1464711	1000	+	.	gene_id "MSTRG.35"; transcript_id "MSTRG.35.12"; exon_number "14";
chr1	StringTie	exon	1469306	1470065	1000	+	.	gene_id "MSTRG.35"; transcript_id "MSTRG.35.12"; exon_number "15";
chr1	StringTie	transcript	1414429	1470065	1000	+	.	gene_id "MSTRG.35"; transcript_id "MSTRG.35.13";
chr1	StringTie	exon	1414429	1414488	1000	+	.	gene_id "MSTRG.35"; transcript_id "MSTRG.35.13"; exon_number "1";
chr1	StringTie	exon	1416247	1416316	1000	+	.	gene_id "MSTRG.35"; transcript_id "MSTRG.35.13"; exon_number "2";
chr1	StringTie	exon	1417518	1417566	1000	+	.	gene_id "MSTRG.35"; transcript_id "MSTRG.35.13"; exon_number "3";
chr1	StringTie	exon	1455519	1455686	1000	+	.	gene_id "MSTRG.35"; transcript_id "MSTRG.35.13"; exon_number "4";
chr1	StringTie	exon	1455928	1455997	1000	+	.	gene_id "MSTRG.35"; transcript_id "MSTRG.35.13"; exon_number "5";
chr1	StringTie	exon	1458124	1458279	1000	+	.	gene_id "MSTRG.35"; transcript_id "MSTRG.35.13"; exon_number "6";
chr1	StringTie	exon	1458891	1458947	1000	+	.	gene_id "MSTRG.35"; transcript_id "MSTRG.35.13"; exon_number "7";
chr1	StringTie	exon	1459219	1459344	1000	+	.	gene_id "MSTRG.35"; transcript_id "MSTRG.35.13"; exon_number "8";
chr1	StringTie	exon	1459653	1459777	1000	+	.	gene_id "MSTRG.35"; transcript_id "MSTRG.35.13"; exon_number "9";
chr1	StringTie	exon	1460620	1460671	1000	+	.	gene_id "MSTRG.35"; transcript_id "MSTRG.35.13"; exon_number "10";
chr1	StringTie	exon	1461841	1461911	1000	+	.	gene_id "MSTRG.35"; transcript_id "MSTRG.35.13"; exon_number "11";
chr1	StringTie	exon	1463075	1463242	1000	+	.	gene_id "MSTRG.35"; transcript_id "MSTRG.35.13"; exon_number "12";
chr1	StringTie	exon	1464603	1464711	1000	+	.	gene_id "MSTRG.35"; transcript_id "MSTRG.35.13"; exon_number "13";
chr1	StringTie	exon	1469306	1470065	1000	+	.	gene_id "MSTRG.35"; transcript_id "MSTRG.35.13"; exon_number "14";
chr1	StringTie	transcript	1397880	1404830	1000	+	.	gene_id "MSTRG.36"; transcript_id "MSTRG.36.1";
chr1	StringTie	exon	1397880	1398088	1000	+	.	gene_id "MSTRG.36"; transcript_id "MSTRG.36.1"; exon_number "1";
chr1	StringTie	exon	1403764	1404830	1000	+	.	gene_id "MSTRG.36"; transcript_id "MSTRG.36.1"; exon_number "2";
chr1	StringTie	transcript	1477053	1510249	1000	-	.	gene_id "MSTRG.37"; transcript_id "MSTRG.37.1";
chr1	StringTie	exon	1477053	1477547	1000	-	.	gene_id "MSTRG.37"; transcript_id "MSTRG.37.1"; exon_number "1";
chr1	StringTie	exon	1479249	1479367	1000	-	.	gene_id "MSTRG.37"; transcript_id "MSTRG.37.1"; exon_number "2";
chr1	StringTie	exon	1480243	1480382	1000	-	.	gene_id "MSTRG.37"; transcript_id "MSTRG.37.1"; exon_number "3";
chr1	StringTie	exon	1500153	1500296	1000	-	.	gene_id "MSTRG.37"; transcript_id "MSTRG.37.1"; exon_number "4";
chr1	StringTie	exon	1509858	1510249	1000	-	.	gene_id "MSTRG.37"; transcript_id "MSTRG.37.1"; exon_number "5";
chr1	StringTie	transcript	1533392	1535476	1000	-	.	gene_id "MSTRG.38"; transcript_id "MSTRG.38.1";
chr1	StringTie	exon	1533392	1535476	1000	-	.	gene_id "MSTRG.38"; transcript_id "MSTRG.38.1"; exon_number "1";
chr1	StringTie	transcript	1549138	1551175	1000	-	.	gene_id "MSTRG.39"; transcript_id "MSTRG.39.1";
chr1	StringTie	exon	1549138	1551175	1000	-	.	gene_id "MSTRG.39"; transcript_id "MSTRG.39.1"; exon_number "1";
chr1	StringTie	transcript	1551258	1560239	1000	+	.	gene_id "MSTRG.40"; transcript_id "MSTRG.40.1";
chr1	StringTie	exon	1551258	1551480	1000	+	.	gene_id "MSTRG.40"; transcript_id "MSTRG.40.1"; exon_number "1";
chr1	StringTie	exon	1551888	1551994	1000	+	.	gene_id "MSTRG.40"; transcript_id "MSTRG.40.1"; exon_number "2";
chr1	StringTie	exon	1558811	1559079	1000	+	.	gene_id "MSTRG.40"; transcript_id "MSTRG.40.1"; exon_number "3";
chr1	StringTie	exon	1559154	1559325	1000	+	.	gene_id "MSTRG.40"; transcript_id "MSTRG.40.1"; exon_number "4";
chr1	StringTie	exon	1560175	1560239	1000	+	.	gene_id "MSTRG.40"; transcript_id "MSTRG.40.1"; exon_number "5";
chr1	StringTie	transcript	1551285	1565984	1000	+	.	gene_id "MSTRG.40"; transcript_id "MSTRG.40.2";
chr1	StringTie	exon	1551285	1551480	1000	+	.	gene_id "MSTRG.40"; transcript_id "MSTRG.40.2"; exon_number "1";
chr1	StringTie	exon	1551888	1551994	1000	+	.	gene_id "MSTRG.40"; transcript_id "MSTRG.40.2"; exon_number "2";
chr1	StringTie	exon	1558769	1559079	1000	+	.	gene_id "MSTRG.40"; transcript_id "MSTRG.40.2"; exon_number "3";
chr1	StringTie	exon	1559154	1559325	1000	+	.	gene_id "MSTRG.40"; transcript_id "MSTRG.40.2"; exon_number "4";
chr1	StringTie	exon	1560175	1560281	1000	+	.	gene_id "MSTRG.40"; transcript_id "MSTRG.40.2"; exon_number "5";
chr1	StringTie	exon	1560371	1560565	1000	+	.	gene_id "MSTRG.40"; transcript_id "MSTRG.40.2"; exon_number "6";
chr1	StringTie	exon	1560666	1560808	1000	+	.	gene_id "MSTRG.40"; transcript_id "MSTRG.40.2"; exon_number "7";
chr1	StringTie	exon	1560926	1561033	1000	+	.	gene_id "MSTRG.40"; transcript_id "MSTRG.40.2"; exon_number "8";
chr1	StringTie	exon	1562030	1562134	1000	+	.	gene_id "MSTRG.40"; transcript_id "MSTRG.40.2"; exon_number "9";
chr1	StringTie	exon	1562217	1562379	1000	+	.	gene_id "MSTRG.40"; transcript_id "MSTRG.40.2"; exon_number "10";
chr1	StringTie	exon	1562454	1562587	1000	+	.	gene_id "MSTRG.40"; transcript_id "MSTRG.40.2"; exon_number "11";
chr1	StringTie	exon	1562676	1562824	1000	+	.	gene_id "MSTRG.40"; transcript_id "MSTRG.40.2"; exon_number "12";
chr1	StringTie	exon	1563053	1563209	1000	+	.	gene_id "MSTRG.40"; transcript_id "MSTRG.40.2"; exon_number "13";
chr1	StringTie	exon	1563399	1563559	1000	+	.	gene_id "MSTRG.40"; transcript_id "MSTRG.40.2"; exon_number "14";
chr1	StringTie	exon	1563653	1563779	1000	+	.	gene_id "MSTRG.40"; transcript_id "MSTRG.40.2"; exon_number "15";
chr1	StringTie	exon	1563869	1564102	1000	+	.	gene_id "MSTRG.40"; transcript_id "MSTRG.40.2"; exon_number "16";
chr1	StringTie	exon	1564513	1564691	1000	+	.	gene_id "MSTRG.40"; transcript_id "MSTRG.40.2"; exon_number "17";
chr1	StringTie	exon	1564765	1564946	1000	+	.	gene_id "MSTRG.40"; transcript_id "MSTRG.40.2"; exon_number "18";
chr1	StringTie	exon	1565019	1565084	1000	+	.	gene_id "MSTRG.40"; transcript_id "MSTRG.40.2"; exon_number "19";
chr1	StringTie	exon	1565672	1565984	1000	+	.	gene_id "MSTRG.40"; transcript_id "MSTRG.40.2"; exon_number "20";
chr1	StringTie	transcript	1570603	1654270	1000	-	.	gene_id "MSTRG.41"; transcript_id "MSTRG.41.1";
chr1	StringTie	exon	1570603	1571218	1000	-	.	gene_id "MSTRG.41"; transcript_id "MSTRG.41.1"; exon_number "1";
chr1	StringTie	exon	1571299	1571488	1000	-	.	gene_id "MSTRG.41"; transcript_id "MSTRG.41.1"; exon_number "2";
chr1	StringTie	exon	1571695	1571843	1000	-	.	gene_id "MSTRG.41"; transcript_id "MSTRG.41.1"; exon_number "3";
chr1	StringTie	exon	1572044	1572160	1000	-	.	gene_id "MSTRG.41"; transcript_id "MSTRG.41.1"; exon_number "4";
chr1	StringTie	exon	1572259	1572366	1000	-	.	gene_id "MSTRG.41"; transcript_id "MSTRG.41.1"; exon_number "5";
chr1	StringTie	exon	1572443	1572564	1000	-	.	gene_id "MSTRG.41"; transcript_id "MSTRG.41.1"; exon_number "6";
chr1	StringTie	exon	1572770	1572875	1000	-	.	gene_id "MSTRG.41"; transcript_id "MSTRG.41.1"; exon_number "7";
chr1	StringTie	exon	1573124	1573245	1000	-	.	gene_id "MSTRG.41"; transcript_id "MSTRG.41.1"; exon_number "8";
chr1	StringTie	exon	1573862	1573952	1000	-	.	gene_id "MSTRG.41"; transcript_id "MSTRG.41.1"; exon_number "9";
chr1	StringTie	exon	1575638	1575813	1000	-	.	gene_id "MSTRG.41"; transcript_id "MSTRG.41.1"; exon_number "10";
chr1	StringTie	exon	1576409	1576474	1000	-	.	gene_id "MSTRG.41"; transcript_id "MSTRG.41.1"; exon_number "11";
chr1	StringTie	exon	1577023	1577084	1000	-	.	gene_id "MSTRG.41"; transcript_id "MSTRG.41.1"; exon_number "12";
chr1	StringTie	exon	1640304	1640391	1000	-	.	gene_id "MSTRG.41"; transcript_id "MSTRG.41.1"; exon_number "13";
chr1	StringTie	exon	1640477	1640572	1000	-	.	gene_id "MSTRG.41"; transcript_id "MSTRG.41.1"; exon_number "14";
chr1	StringTie	exon	1640957	1641079	1000	-	.	gene_id "MSTRG.41"; transcript_id "MSTRG.41.1"; exon_number "15";
chr1	StringTie	exon	1643703	1643839	1000	-	.	gene_id "MSTRG.41"; transcript_id "MSTRG.41.1"; exon_number "16";
chr1	StringTie	exon	1647785	1647917	1000	-	.	gene_id "MSTRG.41"; transcript_id "MSTRG.41.1"; exon_number "17";
chr1	StringTie	exon	1650767	1650894	1000	-	.	gene_id "MSTRG.41"; transcript_id "MSTRG.41.1"; exon_number "18";
chr1	StringTie	exon	1653035	1653150	1000	-	.	gene_id "MSTRG.41"; transcript_id "MSTRG.41.1"; exon_number "19";
chr1	StringTie	exon	1654147	1654270	1000	-	.	gene_id "MSTRG.41"; transcript_id "MSTRG.41.1"; exon_number "20";
chr1	StringTie	transcript	1570603	1654270	1000	-	.	gene_id "MSTRG.41"; transcript_id "MSTRG.41.2";
chr1	StringTie	exon	1570603	1571218	1000	-	.	gene_id "MSTRG.41"; transcript_id "MSTRG.41.2"; exon_number "1";
chr1	StringTie	exon	1571299	1571488	1000	-	.	gene_id "MSTRG.41"; transcript_id "MSTRG.41.2"; exon_number "2";
chr1	StringTie	exon	1571695	1571843	1000	-	.	gene_id "MSTRG.41"; transcript_id "MSTRG.41.2"; exon_number "3";
chr1	StringTie	exon	1572044	1572160	1000	-	.	gene_id "MSTRG.41"; transcript_id "MSTRG.41.2"; exon_number "4";
chr1	StringTie	exon	1572259	1572366	1000	-	.	gene_id "MSTRG.41"; transcript_id "MSTRG.41.2"; exon_number "5";
chr1	StringTie	exon	1572443	1572559	1000	-	.	gene_id "MSTRG.41"; transcript_id "MSTRG.41.2"; exon_number "6";
chr1	StringTie	exon	1635779	1635783	1000	-	.	gene_id "MSTRG.41"; transcript_id "MSTRG.41.2"; exon_number "7";
chr1	StringTie	exon	1635989	1636094	1000	-	.	gene_id "MSTRG.41"; transcript_id "MSTRG.41.2"; exon_number "8";
chr1	StringTie	exon	1636343	1636464	1000	-	.	gene_id "MSTRG.41"; transcript_id "MSTRG.41.2"; exon_number "9";
chr1	StringTie	exon	1637081	1637171	1000	-	.	gene_id "MSTRG.41"; transcript_id "MSTRG.41.2"; exon_number "10";
chr1	StringTie	exon	1638848	1639023	1000	-	.	gene_id "MSTRG.41"; transcript_id "MSTRG.41.2"; exon_number "11";
chr1	StringTie	exon	1639619	1639684	1000	-	.	gene_id "MSTRG.41"; transcript_id "MSTRG.41.2"; exon_number "12";
chr1	StringTie	exon	1640233	1640391	1000	-	.	gene_id "MSTRG.41"; transcript_id "MSTRG.41.2"; exon_number "13";
chr1	StringTie	exon	1640477	1640572	1000	-	.	gene_id "MSTRG.41"; transcript_id "MSTRG.41.2"; exon_number "14";
chr1	StringTie	exon	1640957	1641079	1000	-	.	gene_id "MSTRG.41"; transcript_id "MSTRG.41.2"; exon_number "15";
chr1	StringTie	exon	1643703	1643839	1000	-	.	gene_id "MSTRG.41"; transcript_id "MSTRG.41.2"; exon_number "16";
chr1	StringTie	exon	1647785	1647917	1000	-	.	gene_id "MSTRG.41"; transcript_id "MSTRG.41.2"; exon_number "17";
chr1	StringTie	exon	1650767	1650894	1000	-	.	gene_id "MSTRG.41"; transcript_id "MSTRG.41.2"; exon_number "18";
chr1	StringTie	exon	1653035	1653150	1000	-	.	gene_id "MSTRG.41"; transcript_id "MSTRG.41.2"; exon_number "19";
chr1	StringTie	exon	1654147	1654270	1000	-	.	gene_id "MSTRG.41"; transcript_id "MSTRG.41.2"; exon_number "20";
chr1	StringTie	transcript	1570603	1654270	1000	-	.	gene_id "MSTRG.41"; transcript_id "MSTRG.41.3";
chr1	StringTie	exon	1570603	1571218	1000	-	.	gene_id "MSTRG.41"; transcript_id "MSTRG.41.3"; exon_number "1";
chr1	StringTie	exon	1571299	1571488	1000	-	.	gene_id "MSTRG.41"; transcript_id "MSTRG.41.3"; exon_number "2";
chr1	StringTie	exon	1571695	1571843	1000	-	.	gene_id "MSTRG.41"; transcript_id "MSTRG.41.3"; exon_number "3";
chr1	StringTie	exon	1572044	1572160	1000	-	.	gene_id "MSTRG.41"; transcript_id "MSTRG.41.3"; exon_number "4";
chr1	StringTie	exon	1572259	1572366	1000	-	.	gene_id "MSTRG.41"; transcript_id "MSTRG.41.3"; exon_number "5";
chr1	StringTie	exon	1572443	1572564	1000	-	.	gene_id "MSTRG.41"; transcript_id "MSTRG.41.3"; exon_number "6";
chr1	StringTie	exon	1572770	1572875	1000	-	.	gene_id "MSTRG.41"; transcript_id "MSTRG.41.3"; exon_number "7";
chr1	StringTie	exon	1573124	1573245	1000	-	.	gene_id "MSTRG.41"; transcript_id "MSTRG.41.3"; exon_number "8";
chr1	StringTie	exon	1573862	1573952	1000	-	.	gene_id "MSTRG.41"; transcript_id "MSTRG.41.3"; exon_number "9";
chr1	StringTie	exon	1575638	1575813	1000	-	.	gene_id "MSTRG.41"; transcript_id "MSTRG.41.3"; exon_number "10";
chr1	StringTie	exon	1576409	1576474	1000	-	.	gene_id "MSTRG.41"; transcript_id "MSTRG.41.3"; exon_number "11";
chr1	StringTie	exon	1577023	1577151	1000	-	.	gene_id "MSTRG.41"; transcript_id "MSTRG.41.3"; exon_number "12";
chr1	StringTie	exon	1638867	1639023	1000	-	.	gene_id "MSTRG.41"; transcript_id "MSTRG.41.3"; exon_number "13";
chr1	StringTie	exon	1639619	1639684	1000	-	.	gene_id "MSTRG.41"; transcript_id "MSTRG.41.3"; exon_number "14";
chr1	StringTie	exon	1640233	1640391	1000	-	.	gene_id "MSTRG.41"; transcript_id "MSTRG.41.3"; exon_number "15";
chr1	StringTie	exon	1640477	1640572	1000	-	.	gene_id "MSTRG.41"; transcript_id "MSTRG.41.3"; exon_number "16";
chr1	StringTie	exon	1640957	1641079	1000	-	.	gene_id "MSTRG.41"; transcript_id "MSTRG.41.3"; exon_number "17";
chr1	StringTie	exon	1643703	1643839	1000	-	.	gene_id "MSTRG.41"; transcript_id "MSTRG.41.3"; exon_number "18";
chr1	StringTie	exon	1647785	1647917	1000	-	.	gene_id "MSTRG.41"; transcript_id "MSTRG.41.3"; exon_number "19";
chr1	StringTie	exon	1650767	1650894	1000	-	.	gene_id "MSTRG.41"; transcript_id "MSTRG.41.3"; exon_number "20";
chr1	StringTie	exon	1653035	1653150	1000	-	.	gene_id "MSTRG.41"; transcript_id "MSTRG.41.3"; exon_number "21";
chr1	StringTie	exon	1654147	1654270	1000	-	.	gene_id "MSTRG.41"; transcript_id "MSTRG.41.3"; exon_number "22";
chr1	StringTie	transcript	1570603	1654270	1000	-	.	gene_id "MSTRG.41"; transcript_id "MSTRG.41.4";
chr1	StringTie	exon	1570603	1571218	1000	-	.	gene_id "MSTRG.41"; transcript_id "MSTRG.41.4"; exon_number "1";
chr1	StringTie	exon	1571299	1571488	1000	-	.	gene_id "MSTRG.41"; transcript_id "MSTRG.41.4"; exon_number "2";
chr1	StringTie	exon	1571695	1571843	1000	-	.	gene_id "MSTRG.41"; transcript_id "MSTRG.41.4"; exon_number "3";
chr1	StringTie	exon	1572044	1572160	1000	-	.	gene_id "MSTRG.41"; transcript_id "MSTRG.41.4"; exon_number "4";
chr1	StringTie	exon	1572259	1572366	1000	-	.	gene_id "MSTRG.41"; transcript_id "MSTRG.41.4"; exon_number "5";
chr1	StringTie	exon	1572443	1572564	1000	-	.	gene_id "MSTRG.41"; transcript_id "MSTRG.41.4"; exon_number "6";
chr1	StringTie	exon	1572770	1572875	1000	-	.	gene_id "MSTRG.41"; transcript_id "MSTRG.41.4"; exon_number "7";
chr1	StringTie	exon	1573124	1573245	1000	-	.	gene_id "MSTRG.41"; transcript_id "MSTRG.41.4"; exon_number "8";
chr1	StringTie	exon	1573862	1573952	1000	-	.	gene_id "MSTRG.41"; transcript_id "MSTRG.41.4"; exon_number "9";
chr1	StringTie	exon	1575638	1575813	1000	-	.	gene_id "MSTRG.41"; transcript_id "MSTRG.41.4"; exon_number "10";
chr1	StringTie	exon	1576409	1576474	1000	-	.	gene_id "MSTRG.41"; transcript_id "MSTRG.41.4"; exon_number "11";
chr1	StringTie	exon	1577023	1577181	1000	-	.	gene_id "MSTRG.41"; transcript_id "MSTRG.41.4"; exon_number "12";
chr1	StringTie	exon	1577267	1577362	1000	-	.	gene_id "MSTRG.41"; transcript_id "MSTRG.41.4"; exon_number "13";
chr1	StringTie	exon	1577747	1577869	1000	-	.	gene_id "MSTRG.41"; transcript_id "MSTRG.41.4"; exon_number "14";
chr1	StringTie	exon	1580487	1580616	1000	-	.	gene_id "MSTRG.41"; transcript_id "MSTRG.41.4"; exon_number "15";
chr1	StringTie	exon	1643769	1643839	1000	-	.	gene_id "MSTRG.41"; transcript_id "MSTRG.41.4"; exon_number "16";
chr1	StringTie	exon	1647785	1647917	1000	-	.	gene_id "MSTRG.41"; transcript_id "MSTRG.41.4"; exon_number "17";
chr1	StringTie	exon	1650767	1650894	1000	-	.	gene_id "MSTRG.41"; transcript_id "MSTRG.41.4"; exon_number "18";
chr1	StringTie	exon	1653035	1653150	1000	-	.	gene_id "MSTRG.41"; transcript_id "MSTRG.41.4"; exon_number "19";
chr1	StringTie	exon	1654147	1654270	1000	-	.	gene_id "MSTRG.41"; transcript_id "MSTRG.41.4"; exon_number "20";
chr1	StringTie	transcript	1570603	1654270	1000	-	.	gene_id "MSTRG.41"; transcript_id "MSTRG.41.5";
chr1	StringTie	exon	1570603	1571218	1000	-	.	gene_id "MSTRG.41"; transcript_id "MSTRG.41.5"; exon_number "1";
chr1	StringTie	exon	1571299	1571488	1000	-	.	gene_id "MSTRG.41"; transcript_id "MSTRG.41.5"; exon_number "2";
chr1	StringTie	exon	1571695	1571843	1000	-	.	gene_id "MSTRG.41"; transcript_id "MSTRG.41.5"; exon_number "3";
chr1	StringTie	exon	1572044	1572160	1000	-	.	gene_id "MSTRG.41"; transcript_id "MSTRG.41.5"; exon_number "4";
chr1	StringTie	exon	1572259	1572366	1000	-	.	gene_id "MSTRG.41"; transcript_id "MSTRG.41.5"; exon_number "5";
chr1	StringTie	exon	1572443	1572564	1000	-	.	gene_id "MSTRG.41"; transcript_id "MSTRG.41.5"; exon_number "6";
chr1	StringTie	exon	1572770	1572875	1000	-	.	gene_id "MSTRG.41"; transcript_id "MSTRG.41.5"; exon_number "7";
chr1	StringTie	exon	1573124	1573245	1000	-	.	gene_id "MSTRG.41"; transcript_id "MSTRG.41.5"; exon_number "8";
chr1	StringTie	exon	1573862	1573952	1000	-	.	gene_id "MSTRG.41"; transcript_id "MSTRG.41.5"; exon_number "9";
chr1	StringTie	exon	1575638	1575813	1000	-	.	gene_id "MSTRG.41"; transcript_id "MSTRG.41.5"; exon_number "10";
chr1	StringTie	exon	1576409	1576474	1000	-	.	gene_id "MSTRG.41"; transcript_id "MSTRG.41.5"; exon_number "11";
chr1	StringTie	exon	1577023	1577181	1000	-	.	gene_id "MSTRG.41"; transcript_id "MSTRG.41.5"; exon_number "12";
chr1	StringTie	exon	1577267	1577362	1000	-	.	gene_id "MSTRG.41"; transcript_id "MSTRG.41.5"; exon_number "13";
chr1	StringTie	exon	1577747	1577869	1000	-	.	gene_id "MSTRG.41"; transcript_id "MSTRG.41.5"; exon_number "14";
chr1	StringTie	exon	1580487	1580528	1000	-	.	gene_id "MSTRG.41"; transcript_id "MSTRG.41.5"; exon_number "15";
chr1	StringTie	exon	1640308	1640391	1000	-	.	gene_id "MSTRG.41"; transcript_id "MSTRG.41.5"; exon_number "16";
chr1	StringTie	exon	1640477	1640572	1000	-	.	gene_id "MSTRG.41"; transcript_id "MSTRG.41.5"; exon_number "17";
chr1	StringTie	exon	1640957	1641079	1000	-	.	gene_id "MSTRG.41"; transcript_id "MSTRG.41.5"; exon_number "18";
chr1	StringTie	exon	1643703	1643839	1000	-	.	gene_id "MSTRG.41"; transcript_id "MSTRG.41.5"; exon_number "19";
chr1	StringTie	exon	1647785	1647917	1000	-	.	gene_id "MSTRG.41"; transcript_id "MSTRG.41.5"; exon_number "20";
chr1	StringTie	exon	1650797	1650894	1000	-	.	gene_id "MSTRG.41"; transcript_id "MSTRG.41.5"; exon_number "21";
chr1	StringTie	exon	1653035	1653150	1000	-	.	gene_id "MSTRG.41"; transcript_id "MSTRG.41.5"; exon_number "22";
chr1	StringTie	exon	1654147	1654270	1000	-	.	gene_id "MSTRG.41"; transcript_id "MSTRG.41.5"; exon_number "23";
chr1	StringTie	transcript	1570603	1655763	1000	-	.	gene_id "MSTRG.41"; transcript_id "MSTRG.41.6";
chr1	StringTie	exon	1570603	1571218	1000	-	.	gene_id "MSTRG.41"; transcript_id "MSTRG.41.6"; exon_number "1";
chr1	StringTie	exon	1571299	1571488	1000	-	.	gene_id "MSTRG.41"; transcript_id "MSTRG.41.6"; exon_number "2";
chr1	StringTie	exon	1571695	1571843	1000	-	.	gene_id "MSTRG.41"; transcript_id "MSTRG.41.6"; exon_number "3";
chr1	StringTie	exon	1572044	1572160	1000	-	.	gene_id "MSTRG.41"; transcript_id "MSTRG.41.6"; exon_number "4";
chr1	StringTie	exon	1572259	1572366	1000	-	.	gene_id "MSTRG.41"; transcript_id "MSTRG.41.6"; exon_number "5";
chr1	StringTie	exon	1572443	1572564	1000	-	.	gene_id "MSTRG.41"; transcript_id "MSTRG.41.6"; exon_number "6";
chr1	StringTie	exon	1572770	1572875	1000	-	.	gene_id "MSTRG.41"; transcript_id "MSTRG.41.6"; exon_number "7";
chr1	StringTie	exon	1573124	1573245	1000	-	.	gene_id "MSTRG.41"; transcript_id "MSTRG.41.6"; exon_number "8";
chr1	StringTie	exon	1573862	1573952	1000	-	.	gene_id "MSTRG.41"; transcript_id "MSTRG.41.6"; exon_number "9";
chr1	StringTie	exon	1575638	1575813	1000	-	.	gene_id "MSTRG.41"; transcript_id "MSTRG.41.6"; exon_number "10";
chr1	StringTie	exon	1576409	1576474	1000	-	.	gene_id "MSTRG.41"; transcript_id "MSTRG.41.6"; exon_number "11";
chr1	StringTie	exon	1577023	1577181	1000	-	.	gene_id "MSTRG.41"; transcript_id "MSTRG.41.6"; exon_number "12";
chr1	StringTie	exon	1577267	1577362	1000	-	.	gene_id "MSTRG.41"; transcript_id "MSTRG.41.6"; exon_number "13";
chr1	StringTie	exon	1577747	1577869	1000	-	.	gene_id "MSTRG.41"; transcript_id "MSTRG.41.6"; exon_number "14";
chr1	StringTie	exon	1580487	1580596	1000	-	.	gene_id "MSTRG.41"; transcript_id "MSTRG.41.6"; exon_number "15";
chr1	StringTie	exon	1641048	1641079	1000	-	.	gene_id "MSTRG.41"; transcript_id "MSTRG.41.6"; exon_number "16";
chr1	StringTie	exon	1643703	1643839	1000	-	.	gene_id "MSTRG.41"; transcript_id "MSTRG.41.6"; exon_number "17";
chr1	StringTie	exon	1647785	1647917	1000	-	.	gene_id "MSTRG.41"; transcript_id "MSTRG.41.6"; exon_number "18";
chr1	StringTie	exon	1650767	1650894	1000	-	.	gene_id "MSTRG.41"; transcript_id "MSTRG.41.6"; exon_number "19";
chr1	StringTie	exon	1653035	1653150	1000	-	.	gene_id "MSTRG.41"; transcript_id "MSTRG.41.6"; exon_number "20";
chr1	StringTie	exon	1654147	1654270	1000	-	.	gene_id "MSTRG.41"; transcript_id "MSTRG.41.6"; exon_number "21";
chr1	StringTie	exon	1655697	1655763	1000	-	.	gene_id "MSTRG.41"; transcript_id "MSTRG.41.6"; exon_number "22";
chr1	StringTie	transcript	1570612	1654270	1000	-	.	gene_id "MSTRG.41"; transcript_id "MSTRG.41.7";
chr1	StringTie	exon	1570612	1571218	1000	-	.	gene_id "MSTRG.41"; transcript_id "MSTRG.41.7"; exon_number "1";
chr1	StringTie	exon	1571299	1571488	1000	-	.	gene_id "MSTRG.41"; transcript_id "MSTRG.41.7"; exon_number "2";
chr1	StringTie	exon	1571695	1571843	1000	-	.	gene_id "MSTRG.41"; transcript_id "MSTRG.41.7"; exon_number "3";
chr1	StringTie	exon	1572044	1572160	1000	-	.	gene_id "MSTRG.41"; transcript_id "MSTRG.41.7"; exon_number "4";
chr1	StringTie	exon	1572259	1572366	1000	-	.	gene_id "MSTRG.41"; transcript_id "MSTRG.41.7"; exon_number "5";
chr1	StringTie	exon	1572443	1572564	1000	-	.	gene_id "MSTRG.41"; transcript_id "MSTRG.41.7"; exon_number "6";
chr1	StringTie	exon	1572770	1572875	1000	-	.	gene_id "MSTRG.41"; transcript_id "MSTRG.41.7"; exon_number "7";
chr1	StringTie	exon	1573124	1573245	1000	-	.	gene_id "MSTRG.41"; transcript_id "MSTRG.41.7"; exon_number "8";
chr1	StringTie	exon	1573862	1573952	1000	-	.	gene_id "MSTRG.41"; transcript_id "MSTRG.41.7"; exon_number "9";
chr1	StringTie	exon	1575638	1575813	1000	-	.	gene_id "MSTRG.41"; transcript_id "MSTRG.41.7"; exon_number "10";
chr1	StringTie	exon	1576409	1576474	1000	-	.	gene_id "MSTRG.41"; transcript_id "MSTRG.41.7"; exon_number "11";
chr1	StringTie	exon	1577023	1577181	1000	-	.	gene_id "MSTRG.41"; transcript_id "MSTRG.41.7"; exon_number "12";
chr1	StringTie	exon	1577267	1577362	1000	-	.	gene_id "MSTRG.41"; transcript_id "MSTRG.41.7"; exon_number "13";
chr1	StringTie	exon	1577747	1577869	1000	-	.	gene_id "MSTRG.41"; transcript_id "MSTRG.41.7"; exon_number "14";
chr1	StringTie	exon	1580487	1580623	1000	-	.	gene_id "MSTRG.41"; transcript_id "MSTRG.41.7"; exon_number "15";
chr1	StringTie	exon	1643703	1643839	1000	-	.	gene_id "MSTRG.41"; transcript_id "MSTRG.41.7"; exon_number "16";
chr1	StringTie	exon	1647785	1647917	1000	-	.	gene_id "MSTRG.41"; transcript_id "MSTRG.41.7"; exon_number "17";
chr1	StringTie	exon	1650767	1650894	1000	-	.	gene_id "MSTRG.41"; transcript_id "MSTRG.41.7"; exon_number "18";
chr1	StringTie	exon	1653035	1653150	1000	-	.	gene_id "MSTRG.41"; transcript_id "MSTRG.41.7"; exon_number "19";
chr1	StringTie	exon	1654147	1654270	1000	-	.	gene_id "MSTRG.41"; transcript_id "MSTRG.41.7"; exon_number "20";
chr1	StringTie	transcript	1570612	1655763	1000	-	.	gene_id "MSTRG.41"; transcript_id "MSTRG.41.8";
chr1	StringTie	exon	1570612	1571218	1000	-	.	gene_id "MSTRG.41"; transcript_id "MSTRG.41.8"; exon_number "1";
chr1	StringTie	exon	1571299	1571488	1000	-	.	gene_id "MSTRG.41"; transcript_id "MSTRG.41.8"; exon_number "2";
chr1	StringTie	exon	1571695	1571843	1000	-	.	gene_id "MSTRG.41"; transcript_id "MSTRG.41.8"; exon_number "3";
chr1	StringTie	exon	1572044	1572160	1000	-	.	gene_id "MSTRG.41"; transcript_id "MSTRG.41.8"; exon_number "4";
chr1	StringTie	exon	1572259	1572366	1000	-	.	gene_id "MSTRG.41"; transcript_id "MSTRG.41.8"; exon_number "5";
chr1	StringTie	exon	1572443	1572564	1000	-	.	gene_id "MSTRG.41"; transcript_id "MSTRG.41.8"; exon_number "6";
chr1	StringTie	exon	1572770	1572875	1000	-	.	gene_id "MSTRG.41"; transcript_id "MSTRG.41.8"; exon_number "7";
chr1	StringTie	exon	1573124	1573245	1000	-	.	gene_id "MSTRG.41"; transcript_id "MSTRG.41.8"; exon_number "8";
chr1	StringTie	exon	1573862	1573952	1000	-	.	gene_id "MSTRG.41"; transcript_id "MSTRG.41.8"; exon_number "9";
chr1	StringTie	exon	1575638	1575813	1000	-	.	gene_id "MSTRG.41"; transcript_id "MSTRG.41.8"; exon_number "10";
chr1	StringTie	exon	1576409	1576474	1000	-	.	gene_id "MSTRG.41"; transcript_id "MSTRG.41.8"; exon_number "11";
chr1	StringTie	exon	1577023	1577037	1000	-	.	gene_id "MSTRG.41"; transcript_id "MSTRG.41.8"; exon_number "12";
chr1	StringTie	exon	1638962	1639023	1000	-	.	gene_id "MSTRG.41"; transcript_id "MSTRG.41.8"; exon_number "13";
chr1	StringTie	exon	1639619	1639684	1000	-	.	gene_id "MSTRG.41"; transcript_id "MSTRG.41.8"; exon_number "14";
chr1	StringTie	exon	1640233	1640391	1000	-	.	gene_id "MSTRG.41"; transcript_id "MSTRG.41.8"; exon_number "15";
chr1	StringTie	exon	1640477	1640572	1000	-	.	gene_id "MSTRG.41"; transcript_id "MSTRG.41.8"; exon_number "16";
chr1	StringTie	exon	1640957	1641079	1000	-	.	gene_id "MSTRG.41"; transcript_id "MSTRG.41.8"; exon_number "17";
chr1	StringTie	exon	1643703	1643839	1000	-	.	gene_id "MSTRG.41"; transcript_id "MSTRG.41.8"; exon_number "18";
chr1	StringTie	exon	1647785	1647917	1000	-	.	gene_id "MSTRG.41"; transcript_id "MSTRG.41.8"; exon_number "19";
chr1	StringTie	exon	1650797	1650894	1000	-	.	gene_id "MSTRG.41"; transcript_id "MSTRG.41.8"; exon_number "20";
chr1	StringTie	exon	1653035	1653150	1000	-	.	gene_id "MSTRG.41"; transcript_id "MSTRG.41.8"; exon_number "21";
chr1	StringTie	exon	1654147	1654270	1000	-	.	gene_id "MSTRG.41"; transcript_id "MSTRG.41.8"; exon_number "22";
chr1	StringTie	exon	1655697	1655763	1000	-	.	gene_id "MSTRG.41"; transcript_id "MSTRG.41.8"; exon_number "23";
chr1	StringTie	transcript	1570612	1654270	1000	-	.	gene_id "MSTRG.41"; transcript_id "MSTRG.41.9";
chr1	StringTie	exon	1570612	1571218	1000	-	.	gene_id "MSTRG.41"; transcript_id "MSTRG.41.9"; exon_number "1";
chr1	StringTie	exon	1571299	1571488	1000	-	.	gene_id "MSTRG.41"; transcript_id "MSTRG.41.9"; exon_number "2";
chr1	StringTie	exon	1571695	1571843	1000	-	.	gene_id "MSTRG.41"; transcript_id "MSTRG.41.9"; exon_number "3";
chr1	StringTie	exon	1572044	1572160	1000	-	.	gene_id "MSTRG.41"; transcript_id "MSTRG.41.9"; exon_number "4";
chr1	StringTie	exon	1572259	1572366	1000	-	.	gene_id "MSTRG.41"; transcript_id "MSTRG.41.9"; exon_number "5";
chr1	StringTie	exon	1572443	1572564	1000	-	.	gene_id "MSTRG.41"; transcript_id "MSTRG.41.9"; exon_number "6";
chr1	StringTie	exon	1572770	1572875	1000	-	.	gene_id "MSTRG.41"; transcript_id "MSTRG.41.9"; exon_number "7";
chr1	StringTie	exon	1573124	1573245	1000	-	.	gene_id "MSTRG.41"; transcript_id "MSTRG.41.9"; exon_number "8";
chr1	StringTie	exon	1573862	1573952	1000	-	.	gene_id "MSTRG.41"; transcript_id "MSTRG.41.9"; exon_number "9";
chr1	StringTie	exon	1575638	1575813	1000	-	.	gene_id "MSTRG.41"; transcript_id "MSTRG.41.9"; exon_number "10";
chr1	StringTie	exon	1576409	1576474	1000	-	.	gene_id "MSTRG.41"; transcript_id "MSTRG.41.9"; exon_number "11";
chr1	StringTie	exon	1577023	1577181	1000	-	.	gene_id "MSTRG.41"; transcript_id "MSTRG.41.9"; exon_number "12";
chr1	StringTie	exon	1577267	1577362	1000	-	.	gene_id "MSTRG.41"; transcript_id "MSTRG.41.9"; exon_number "13";
chr1	StringTie	exon	1577747	1577869	1000	-	.	gene_id "MSTRG.41"; transcript_id "MSTRG.41.9"; exon_number "14";
chr1	StringTie	exon	1580487	1580625	1000	-	.	gene_id "MSTRG.41"; transcript_id "MSTRG.41.9"; exon_number "15";
chr1	StringTie	exon	1643717	1643839	1000	-	.	gene_id "MSTRG.41"; transcript_id "MSTRG.41.9"; exon_number "16";
chr1	StringTie	exon	1647785	1647917	1000	-	.	gene_id "MSTRG.41"; transcript_id "MSTRG.41.9"; exon_number "17";
chr1	StringTie	exon	1650797	1650894	1000	-	.	gene_id "MSTRG.41"; transcript_id "MSTRG.41.9"; exon_number "18";
chr1	StringTie	exon	1653035	1653150	1000	-	.	gene_id "MSTRG.41"; transcript_id "MSTRG.41.9"; exon_number "19";
chr1	StringTie	exon	1654147	1654270	1000	-	.	gene_id "MSTRG.41"; transcript_id "MSTRG.41.9"; exon_number "20";
chr1	StringTie	transcript	1570617	1654270	1000	-	.	gene_id "MSTRG.41"; transcript_id "MSTRG.41.10";
chr1	StringTie	exon	1570617	1571218	1000	-	.	gene_id "MSTRG.41"; transcript_id "MSTRG.41.10"; exon_number "1";
chr1	StringTie	exon	1571299	1571488	1000	-	.	gene_id "MSTRG.41"; transcript_id "MSTRG.41.10"; exon_number "2";
chr1	StringTie	exon	1571695	1571843	1000	-	.	gene_id "MSTRG.41"; transcript_id "MSTRG.41.10"; exon_number "3";
chr1	StringTie	exon	1572044	1572160	1000	-	.	gene_id "MSTRG.41"; transcript_id "MSTRG.41.10"; exon_number "4";
chr1	StringTie	exon	1572259	1572366	1000	-	.	gene_id "MSTRG.41"; transcript_id "MSTRG.41.10"; exon_number "5";
chr1	StringTie	exon	1572443	1572564	1000	-	.	gene_id "MSTRG.41"; transcript_id "MSTRG.41.10"; exon_number "6";
chr1	StringTie	exon	1572770	1572875	1000	-	.	gene_id "MSTRG.41"; transcript_id "MSTRG.41.10"; exon_number "7";
chr1	StringTie	exon	1573124	1573245	1000	-	.	gene_id "MSTRG.41"; transcript_id "MSTRG.41.10"; exon_number "8";
chr1	StringTie	exon	1573862	1573952	1000	-	.	gene_id "MSTRG.41"; transcript_id "MSTRG.41.10"; exon_number "9";
chr1	StringTie	exon	1575638	1575813	1000	-	.	gene_id "MSTRG.41"; transcript_id "MSTRG.41.10"; exon_number "10";
chr1	StringTie	exon	1576409	1576474	1000	-	.	gene_id "MSTRG.41"; transcript_id "MSTRG.41.10"; exon_number "11";
chr1	StringTie	exon	1577023	1577036	1000	-	.	gene_id "MSTRG.41"; transcript_id "MSTRG.41.10"; exon_number "12";
chr1	StringTie	exon	1638890	1639023	1000	-	.	gene_id "MSTRG.41"; transcript_id "MSTRG.41.10"; exon_number "13";
chr1	StringTie	exon	1639619	1639684	1000	-	.	gene_id "MSTRG.41"; transcript_id "MSTRG.41.10"; exon_number "14";
chr1	StringTie	exon	1640233	1640391	1000	-	.	gene_id "MSTRG.41"; transcript_id "MSTRG.41.10"; exon_number "15";
chr1	StringTie	exon	1640477	1640572	1000	-	.	gene_id "MSTRG.41"; transcript_id "MSTRG.41.10"; exon_number "16";
chr1	StringTie	exon	1640957	1641079	1000	-	.	gene_id "MSTRG.41"; transcript_id "MSTRG.41.10"; exon_number "17";
chr1	StringTie	exon	1643703	1643839	1000	-	.	gene_id "MSTRG.41"; transcript_id "MSTRG.41.10"; exon_number "18";
chr1	StringTie	exon	1647785	1647917	1000	-	.	gene_id "MSTRG.41"; transcript_id "MSTRG.41.10"; exon_number "19";
chr1	StringTie	exon	1650767	1650894	1000	-	.	gene_id "MSTRG.41"; transcript_id "MSTRG.41.10"; exon_number "20";
chr1	StringTie	exon	1653035	1653150	1000	-	.	gene_id "MSTRG.41"; transcript_id "MSTRG.41.10"; exon_number "21";
chr1	StringTie	exon	1654147	1654270	1000	-	.	gene_id "MSTRG.41"; transcript_id "MSTRG.41.10"; exon_number "22";
chr1	StringTie	transcript	1570617	1654270	1000	-	.	gene_id "MSTRG.41"; transcript_id "MSTRG.41.11";
chr1	StringTie	exon	1570617	1571218	1000	-	.	gene_id "MSTRG.41"; transcript_id "MSTRG.41.11"; exon_number "1";
chr1	StringTie	exon	1571299	1571488	1000	-	.	gene_id "MSTRG.41"; transcript_id "MSTRG.41.11"; exon_number "2";
chr1	StringTie	exon	1571695	1571843	1000	-	.	gene_id "MSTRG.41"; transcript_id "MSTRG.41.11"; exon_number "3";
chr1	StringTie	exon	1572044	1572160	1000	-	.	gene_id "MSTRG.41"; transcript_id "MSTRG.41.11"; exon_number "4";
chr1	StringTie	exon	1572259	1572366	1000	-	.	gene_id "MSTRG.41"; transcript_id "MSTRG.41.11"; exon_number "5";
chr1	StringTie	exon	1572443	1572564	1000	-	.	gene_id "MSTRG.41"; transcript_id "MSTRG.41.11"; exon_number "6";
chr1	StringTie	exon	1572770	1572875	1000	-	.	gene_id "MSTRG.41"; transcript_id "MSTRG.41.11"; exon_number "7";
chr1	StringTie	exon	1573124	1573245	1000	-	.	gene_id "MSTRG.41"; transcript_id "MSTRG.41.11"; exon_number "8";
chr1	StringTie	exon	1573862	1573952	1000	-	.	gene_id "MSTRG.41"; transcript_id "MSTRG.41.11"; exon_number "9";
chr1	StringTie	exon	1575638	1575813	1000	-	.	gene_id "MSTRG.41"; transcript_id "MSTRG.41.11"; exon_number "10";
chr1	StringTie	exon	1576409	1576474	1000	-	.	gene_id "MSTRG.41"; transcript_id "MSTRG.41.11"; exon_number "11";
chr1	StringTie	exon	1577023	1577181	1000	-	.	gene_id "MSTRG.41"; transcript_id "MSTRG.41.11"; exon_number "12";
chr1	StringTie	exon	1577267	1577362	1000	-	.	gene_id "MSTRG.41"; transcript_id "MSTRG.41.11"; exon_number "13";
chr1	StringTie	exon	1577747	1577869	1000	-	.	gene_id "MSTRG.41"; transcript_id "MSTRG.41.11"; exon_number "14";
chr1	StringTie	exon	1580487	1580614	1000	-	.	gene_id "MSTRG.41"; transcript_id "MSTRG.41.11"; exon_number "15";
chr1	StringTie	exon	1643718	1643839	1000	-	.	gene_id "MSTRG.41"; transcript_id "MSTRG.41.11"; exon_number "16";
chr1	StringTie	exon	1647785	1647917	1000	-	.	gene_id "MSTRG.41"; transcript_id "MSTRG.41.11"; exon_number "17";
chr1	StringTie	exon	1650797	1650894	1000	-	.	gene_id "MSTRG.41"; transcript_id "MSTRG.41.11"; exon_number "18";
chr1	StringTie	exon	1653035	1653150	1000	-	.	gene_id "MSTRG.41"; transcript_id "MSTRG.41.11"; exon_number "19";
chr1	StringTie	exon	1654147	1654270	1000	-	.	gene_id "MSTRG.41"; transcript_id "MSTRG.41.11"; exon_number "20";
chr1	StringTie	transcript	1570617	1654270	1000	-	.	gene_id "MSTRG.41"; transcript_id "MSTRG.41.12";
chr1	StringTie	exon	1570617	1571218	1000	-	.	gene_id "MSTRG.41"; transcript_id "MSTRG.41.12"; exon_number "1";
chr1	StringTie	exon	1571299	1571488	1000	-	.	gene_id "MSTRG.41"; transcript_id "MSTRG.41.12"; exon_number "2";
chr1	StringTie	exon	1571695	1571843	1000	-	.	gene_id "MSTRG.41"; transcript_id "MSTRG.41.12"; exon_number "3";
chr1	StringTie	exon	1572044	1572160	1000	-	.	gene_id "MSTRG.41"; transcript_id "MSTRG.41.12"; exon_number "4";
chr1	StringTie	exon	1572259	1572366	1000	-	.	gene_id "MSTRG.41"; transcript_id "MSTRG.41.12"; exon_number "5";
chr1	StringTie	exon	1572443	1572564	1000	-	.	gene_id "MSTRG.41"; transcript_id "MSTRG.41.12"; exon_number "6";
chr1	StringTie	exon	1572770	1572875	1000	-	.	gene_id "MSTRG.41"; transcript_id "MSTRG.41.12"; exon_number "7";
chr1	StringTie	exon	1573124	1573245	1000	-	.	gene_id "MSTRG.41"; transcript_id "MSTRG.41.12"; exon_number "8";
chr1	StringTie	exon	1573862	1573931	1000	-	.	gene_id "MSTRG.41"; transcript_id "MSTRG.41.12"; exon_number "9";
chr1	StringTie	exon	1636078	1636464	1000	-	.	gene_id "MSTRG.41"; transcript_id "MSTRG.41.12"; exon_number "10";
chr1	StringTie	exon	1637081	1637171	1000	-	.	gene_id "MSTRG.41"; transcript_id "MSTRG.41.12"; exon_number "11";
chr1	StringTie	exon	1638848	1639023	1000	-	.	gene_id "MSTRG.41"; transcript_id "MSTRG.41.12"; exon_number "12";
chr1	StringTie	exon	1639619	1639684	1000	-	.	gene_id "MSTRG.41"; transcript_id "MSTRG.41.12"; exon_number "13";
chr1	StringTie	exon	1640233	1640391	1000	-	.	gene_id "MSTRG.41"; transcript_id "MSTRG.41.12"; exon_number "14";
chr1	StringTie	exon	1640477	1640572	1000	-	.	gene_id "MSTRG.41"; transcript_id "MSTRG.41.12"; exon_number "15";
chr1	StringTie	exon	1640957	1641079	1000	-	.	gene_id "MSTRG.41"; transcript_id "MSTRG.41.12"; exon_number "16";
chr1	StringTie	exon	1643703	1643839	1000	-	.	gene_id "MSTRG.41"; transcript_id "MSTRG.41.12"; exon_number "17";
chr1	StringTie	exon	1647785	1647917	1000	-	.	gene_id "MSTRG.41"; transcript_id "MSTRG.41.12"; exon_number "18";
chr1	StringTie	exon	1650767	1650894	1000	-	.	gene_id "MSTRG.41"; transcript_id "MSTRG.41.12"; exon_number "19";
chr1	StringTie	exon	1653035	1653150	1000	-	.	gene_id "MSTRG.41"; transcript_id "MSTRG.41.12"; exon_number "20";
chr1	StringTie	exon	1654147	1654270	1000	-	.	gene_id "MSTRG.41"; transcript_id "MSTRG.41.12"; exon_number "21";
chr1	StringTie	transcript	1570617	1654270	1000	-	.	gene_id "MSTRG.41"; transcript_id "MSTRG.41.13";
chr1	StringTie	exon	1570617	1571218	1000	-	.	gene_id "MSTRG.41"; transcript_id "MSTRG.41.13"; exon_number "1";
chr1	StringTie	exon	1571299	1571488	1000	-	.	gene_id "MSTRG.41"; transcript_id "MSTRG.41.13"; exon_number "2";
chr1	StringTie	exon	1571695	1571843	1000	-	.	gene_id "MSTRG.41"; transcript_id "MSTRG.41.13"; exon_number "3";
chr1	StringTie	exon	1572044	1572160	1000	-	.	gene_id "MSTRG.41"; transcript_id "MSTRG.41.13"; exon_number "4";
chr1	StringTie	exon	1572259	1572366	1000	-	.	gene_id "MSTRG.41"; transcript_id "MSTRG.41.13"; exon_number "5";
chr1	StringTie	exon	1572443	1572564	1000	-	.	gene_id "MSTRG.41"; transcript_id "MSTRG.41.13"; exon_number "6";
chr1	StringTie	exon	1572770	1572875	1000	-	.	gene_id "MSTRG.41"; transcript_id "MSTRG.41.13"; exon_number "7";
chr1	StringTie	exon	1573124	1573245	1000	-	.	gene_id "MSTRG.41"; transcript_id "MSTRG.41.13"; exon_number "8";
chr1	StringTie	exon	1573862	1573952	1000	-	.	gene_id "MSTRG.41"; transcript_id "MSTRG.41.13"; exon_number "9";
chr1	StringTie	exon	1575638	1575813	1000	-	.	gene_id "MSTRG.41"; transcript_id "MSTRG.41.13"; exon_number "10";
chr1	StringTie	exon	1576409	1576474	1000	-	.	gene_id "MSTRG.41"; transcript_id "MSTRG.41.13"; exon_number "11";
chr1	StringTie	exon	1577023	1577084	1000	-	.	gene_id "MSTRG.41"; transcript_id "MSTRG.41.13"; exon_number "12";
chr1	StringTie	exon	1640304	1640391	1000	-	.	gene_id "MSTRG.41"; transcript_id "MSTRG.41.13"; exon_number "13";
chr1	StringTie	exon	1640477	1640572	1000	-	.	gene_id "MSTRG.41"; transcript_id "MSTRG.41.13"; exon_number "14";
chr1	StringTie	exon	1640918	1641079	1000	-	.	gene_id "MSTRG.41"; transcript_id "MSTRG.41.13"; exon_number "15";
chr1	StringTie	exon	1643703	1643839	1000	-	.	gene_id "MSTRG.41"; transcript_id "MSTRG.41.13"; exon_number "16";
chr1	StringTie	exon	1647785	1647917	1000	-	.	gene_id "MSTRG.41"; transcript_id "MSTRG.41.13"; exon_number "17";
chr1	StringTie	exon	1650767	1650894	1000	-	.	gene_id "MSTRG.41"; transcript_id "MSTRG.41.13"; exon_number "18";
chr1	StringTie	exon	1653035	1653150	1000	-	.	gene_id "MSTRG.41"; transcript_id "MSTRG.41.13"; exon_number "19";
chr1	StringTie	exon	1654147	1654270	1000	-	.	gene_id "MSTRG.41"; transcript_id "MSTRG.41.13"; exon_number "20";
chr1	StringTie	transcript	1570617	1654270	1000	-	.	gene_id "MSTRG.41"; transcript_id "MSTRG.41.14";
chr1	StringTie	exon	1570617	1571218	1000	-	.	gene_id "MSTRG.41"; transcript_id "MSTRG.41.14"; exon_number "1";
chr1	StringTie	exon	1571299	1571488	1000	-	.	gene_id "MSTRG.41"; transcript_id "MSTRG.41.14"; exon_number "2";
chr1	StringTie	exon	1571695	1571843	1000	-	.	gene_id "MSTRG.41"; transcript_id "MSTRG.41.14"; exon_number "3";
chr1	StringTie	exon	1572044	1572160	1000	-	.	gene_id "MSTRG.41"; transcript_id "MSTRG.41.14"; exon_number "4";
chr1	StringTie	exon	1572259	1572366	1000	-	.	gene_id "MSTRG.41"; transcript_id "MSTRG.41.14"; exon_number "5";
chr1	StringTie	exon	1572443	1572564	1000	-	.	gene_id "MSTRG.41"; transcript_id "MSTRG.41.14"; exon_number "6";
chr1	StringTie	exon	1572770	1572875	1000	-	.	gene_id "MSTRG.41"; transcript_id "MSTRG.41.14"; exon_number "7";
chr1	StringTie	exon	1573124	1573245	1000	-	.	gene_id "MSTRG.41"; transcript_id "MSTRG.41.14"; exon_number "8";
chr1	StringTie	exon	1573862	1573952	1000	-	.	gene_id "MSTRG.41"; transcript_id "MSTRG.41.14"; exon_number "9";
chr1	StringTie	exon	1575638	1575813	1000	-	.	gene_id "MSTRG.41"; transcript_id "MSTRG.41.14"; exon_number "10";
chr1	StringTie	exon	1576409	1576474	1000	-	.	gene_id "MSTRG.41"; transcript_id "MSTRG.41.14"; exon_number "11";
chr1	StringTie	exon	1577023	1577181	1000	-	.	gene_id "MSTRG.41"; transcript_id "MSTRG.41.14"; exon_number "12";
chr1	StringTie	exon	1577267	1577362	1000	-	.	gene_id "MSTRG.41"; transcript_id "MSTRG.41.14"; exon_number "13";
chr1	StringTie	exon	1577747	1577869	1000	-	.	gene_id "MSTRG.41"; transcript_id "MSTRG.41.14"; exon_number "14";
chr1	StringTie	exon	1580487	1580521	1000	-	.	gene_id "MSTRG.41"; transcript_id "MSTRG.41.14"; exon_number "15";
chr1	StringTie	exon	1640551	1640572	1000	-	.	gene_id "MSTRG.41"; transcript_id "MSTRG.41.14"; exon_number "16";
chr1	StringTie	exon	1640957	1641079	1000	-	.	gene_id "MSTRG.41"; transcript_id "MSTRG.41.14"; exon_number "17";
chr1	StringTie	exon	1643703	1643839	1000	-	.	gene_id "MSTRG.41"; transcript_id "MSTRG.41.14"; exon_number "18";
chr1	StringTie	exon	1647785	1647917	1000	-	.	gene_id "MSTRG.41"; transcript_id "MSTRG.41.14"; exon_number "19";
chr1	StringTie	exon	1650767	1650894	1000	-	.	gene_id "MSTRG.41"; transcript_id "MSTRG.41.14"; exon_number "20";
chr1	StringTie	exon	1653035	1653150	1000	-	.	gene_id "MSTRG.41"; transcript_id "MSTRG.41.14"; exon_number "21";
chr1	StringTie	exon	1654147	1654270	1000	-	.	gene_id "MSTRG.41"; transcript_id "MSTRG.41.14"; exon_number "22";
chr1	StringTie	transcript	1570708	1654270	1000	-	.	gene_id "MSTRG.41"; transcript_id "MSTRG.41.15";
chr1	StringTie	exon	1570708	1571218	1000	-	.	gene_id "MSTRG.41"; transcript_id "MSTRG.41.15"; exon_number "1";
chr1	StringTie	exon	1571299	1571488	1000	-	.	gene_id "MSTRG.41"; transcript_id "MSTRG.41.15"; exon_number "2";
chr1	StringTie	exon	1571695	1571843	1000	-	.	gene_id "MSTRG.41"; transcript_id "MSTRG.41.15"; exon_number "3";
chr1	StringTie	exon	1572044	1572160	1000	-	.	gene_id "MSTRG.41"; transcript_id "MSTRG.41.15"; exon_number "4";
chr1	StringTie	exon	1572259	1572366	1000	-	.	gene_id "MSTRG.41"; transcript_id "MSTRG.41.15"; exon_number "5";
chr1	StringTie	exon	1572443	1572564	1000	-	.	gene_id "MSTRG.41"; transcript_id "MSTRG.41.15"; exon_number "6";
chr1	StringTie	exon	1572770	1572875	1000	-	.	gene_id "MSTRG.41"; transcript_id "MSTRG.41.15"; exon_number "7";
chr1	StringTie	exon	1573124	1573245	1000	-	.	gene_id "MSTRG.41"; transcript_id "MSTRG.41.15"; exon_number "8";
chr1	StringTie	exon	1573862	1573952	1000	-	.	gene_id "MSTRG.41"; transcript_id "MSTRG.41.15"; exon_number "9";
chr1	StringTie	exon	1575638	1575813	1000	-	.	gene_id "MSTRG.41"; transcript_id "MSTRG.41.15"; exon_number "10";
chr1	StringTie	exon	1576409	1576474	1000	-	.	gene_id "MSTRG.41"; transcript_id "MSTRG.41.15"; exon_number "11";
chr1	StringTie	exon	1577023	1577071	1000	-	.	gene_id "MSTRG.41"; transcript_id "MSTRG.41.15"; exon_number "12";
chr1	StringTie	exon	1638982	1639023	1000	-	.	gene_id "MSTRG.41"; transcript_id "MSTRG.41.15"; exon_number "13";
chr1	StringTie	exon	1639619	1639684	1000	-	.	gene_id "MSTRG.41"; transcript_id "MSTRG.41.15"; exon_number "14";
chr1	StringTie	exon	1640233	1640391	1000	-	.	gene_id "MSTRG.41"; transcript_id "MSTRG.41.15"; exon_number "15";
chr1	StringTie	exon	1640477	1640572	1000	-	.	gene_id "MSTRG.41"; transcript_id "MSTRG.41.15"; exon_number "16";
chr1	StringTie	exon	1640957	1641079	1000	-	.	gene_id "MSTRG.41"; transcript_id "MSTRG.41.15"; exon_number "17";
chr1	StringTie	exon	1643703	1643839	1000	-	.	gene_id "MSTRG.41"; transcript_id "MSTRG.41.15"; exon_number "18";
chr1	StringTie	exon	1647785	1647917	1000	-	.	gene_id "MSTRG.41"; transcript_id "MSTRG.41.15"; exon_number "19";
chr1	StringTie	exon	1650767	1650894	1000	-	.	gene_id "MSTRG.41"; transcript_id "MSTRG.41.15"; exon_number "20";
chr1	StringTie	exon	1653035	1653150	1000	-	.	gene_id "MSTRG.41"; transcript_id "MSTRG.41.15"; exon_number "21";
chr1	StringTie	exon	1654147	1654270	1000	-	.	gene_id "MSTRG.41"; transcript_id "MSTRG.41.15"; exon_number "22";
chr1	StringTie	transcript	1570708	1655763	1000	-	.	gene_id "MSTRG.41"; transcript_id "MSTRG.41.16";
chr1	StringTie	exon	1570708	1571218	1000	-	.	gene_id "MSTRG.41"; transcript_id "MSTRG.41.16"; exon_number "1";
chr1	StringTie	exon	1571299	1571488	1000	-	.	gene_id "MSTRG.41"; transcript_id "MSTRG.41.16"; exon_number "2";
chr1	StringTie	exon	1571695	1571843	1000	-	.	gene_id "MSTRG.41"; transcript_id "MSTRG.41.16"; exon_number "3";
chr1	StringTie	exon	1572044	1572160	1000	-	.	gene_id "MSTRG.41"; transcript_id "MSTRG.41.16"; exon_number "4";
chr1	StringTie	exon	1572259	1572366	1000	-	.	gene_id "MSTRG.41"; transcript_id "MSTRG.41.16"; exon_number "5";
chr1	StringTie	exon	1572443	1572564	1000	-	.	gene_id "MSTRG.41"; transcript_id "MSTRG.41.16"; exon_number "6";
chr1	StringTie	exon	1572770	1572875	1000	-	.	gene_id "MSTRG.41"; transcript_id "MSTRG.41.16"; exon_number "7";
chr1	StringTie	exon	1573124	1573245	1000	-	.	gene_id "MSTRG.41"; transcript_id "MSTRG.41.16"; exon_number "8";
chr1	StringTie	exon	1573862	1573952	1000	-	.	gene_id "MSTRG.41"; transcript_id "MSTRG.41.16"; exon_number "9";
chr1	StringTie	exon	1575638	1575813	1000	-	.	gene_id "MSTRG.41"; transcript_id "MSTRG.41.16"; exon_number "10";
chr1	StringTie	exon	1576409	1576438	1000	-	.	gene_id "MSTRG.41"; transcript_id "MSTRG.41.16"; exon_number "11";
chr1	StringTie	exon	1636401	1636464	1000	-	.	gene_id "MSTRG.41"; transcript_id "MSTRG.41.16"; exon_number "12";
chr1	StringTie	exon	1637081	1637171	1000	-	.	gene_id "MSTRG.41"; transcript_id "MSTRG.41.16"; exon_number "13";
chr1	StringTie	exon	1638848	1639023	1000	-	.	gene_id "MSTRG.41"; transcript_id "MSTRG.41.16"; exon_number "14";
chr1	StringTie	exon	1639619	1639684	1000	-	.	gene_id "MSTRG.41"; transcript_id "MSTRG.41.16"; exon_number "15";
chr1	StringTie	exon	1640233	1640391	1000	-	.	gene_id "MSTRG.41"; transcript_id "MSTRG.41.16"; exon_number "16";
chr1	StringTie	exon	1640477	1640572	1000	-	.	gene_id "MSTRG.41"; transcript_id "MSTRG.41.16"; exon_number "17";
chr1	StringTie	exon	1640957	1641079	1000	-	.	gene_id "MSTRG.41"; transcript_id "MSTRG.41.16"; exon_number "18";
chr1	StringTie	exon	1643703	1643839	1000	-	.	gene_id "MSTRG.41"; transcript_id "MSTRG.41.16"; exon_number "19";
chr1	StringTie	exon	1647785	1647917	1000	-	.	gene_id "MSTRG.41"; transcript_id "MSTRG.41.16"; exon_number "20";
chr1	StringTie	exon	1650767	1650894	1000	-	.	gene_id "MSTRG.41"; transcript_id "MSTRG.41.16"; exon_number "21";
chr1	StringTie	exon	1653035	1653150	1000	-	.	gene_id "MSTRG.41"; transcript_id "MSTRG.41.16"; exon_number "22";
chr1	StringTie	exon	1654147	1654270	1000	-	.	gene_id "MSTRG.41"; transcript_id "MSTRG.41.16"; exon_number "23";
chr1	StringTie	exon	1655697	1655763	1000	-	.	gene_id "MSTRG.41"; transcript_id "MSTRG.41.16"; exon_number "24";
chr1	StringTie	transcript	1570708	1654270	1000	-	.	gene_id "MSTRG.41"; transcript_id "MSTRG.41.17";
chr1	StringTie	exon	1570708	1571218	1000	-	.	gene_id "MSTRG.41"; transcript_id "MSTRG.41.17"; exon_number "1";
chr1	StringTie	exon	1571299	1571488	1000	-	.	gene_id "MSTRG.41"; transcript_id "MSTRG.41.17"; exon_number "2";
chr1	StringTie	exon	1571695	1571843	1000	-	.	gene_id "MSTRG.41"; transcript_id "MSTRG.41.17"; exon_number "3";
chr1	StringTie	exon	1572044	1572160	1000	-	.	gene_id "MSTRG.41"; transcript_id "MSTRG.41.17"; exon_number "4";
chr1	StringTie	exon	1572259	1572366	1000	-	.	gene_id "MSTRG.41"; transcript_id "MSTRG.41.17"; exon_number "5";
chr1	StringTie	exon	1572443	1572564	1000	-	.	gene_id "MSTRG.41"; transcript_id "MSTRG.41.17"; exon_number "6";
chr1	StringTie	exon	1572770	1572875	1000	-	.	gene_id "MSTRG.41"; transcript_id "MSTRG.41.17"; exon_number "7";
chr1	StringTie	exon	1573124	1573245	1000	-	.	gene_id "MSTRG.41"; transcript_id "MSTRG.41.17"; exon_number "8";
chr1	StringTie	exon	1573862	1573952	1000	-	.	gene_id "MSTRG.41"; transcript_id "MSTRG.41.17"; exon_number "9";
chr1	StringTie	exon	1575638	1575813	1000	-	.	gene_id "MSTRG.41"; transcript_id "MSTRG.41.17"; exon_number "10";
chr1	StringTie	exon	1576409	1576474	1000	-	.	gene_id "MSTRG.41"; transcript_id "MSTRG.41.17"; exon_number "11";
chr1	StringTie	exon	1577023	1577084	1000	-	.	gene_id "MSTRG.41"; transcript_id "MSTRG.41.17"; exon_number "12";
chr1	StringTie	exon	1640304	1640391	1000	-	.	gene_id "MSTRG.41"; transcript_id "MSTRG.41.17"; exon_number "13";
chr1	StringTie	exon	1640477	1640572	1000	-	.	gene_id "MSTRG.41"; transcript_id "MSTRG.41.17"; exon_number "14";
chr1	StringTie	exon	1640918	1641079	1000	-	.	gene_id "MSTRG.41"; transcript_id "MSTRG.41.17"; exon_number "15";
chr1	StringTie	exon	1643703	1643839	1000	-	.	gene_id "MSTRG.41"; transcript_id "MSTRG.41.17"; exon_number "16";
chr1	StringTie	exon	1647785	1647917	1000	-	.	gene_id "MSTRG.41"; transcript_id "MSTRG.41.17"; exon_number "17";
chr1	StringTie	exon	1650797	1650894	1000	-	.	gene_id "MSTRG.41"; transcript_id "MSTRG.41.17"; exon_number "18";
chr1	StringTie	exon	1653035	1653150	1000	-	.	gene_id "MSTRG.41"; transcript_id "MSTRG.41.17"; exon_number "19";
chr1	StringTie	exon	1654147	1654270	1000	-	.	gene_id "MSTRG.41"; transcript_id "MSTRG.41.17"; exon_number "20";
chr1	StringTie	transcript	1580848	1655763	1000	-	.	gene_id "MSTRG.41"; transcript_id "MSTRG.41.18";
chr1	StringTie	exon	1580848	1581504	1000	-	.	gene_id "MSTRG.41"; transcript_id "MSTRG.41.18"; exon_number "1";
chr1	StringTie	exon	1586823	1586938	1000	-	.	gene_id "MSTRG.41"; transcript_id "MSTRG.41.18"; exon_number "2";
chr1	StringTie	exon	1588825	1588948	1000	-	.	gene_id "MSTRG.41"; transcript_id "MSTRG.41.18"; exon_number "3";
chr1	StringTie	exon	1590375	1590380	1000	-	.	gene_id "MSTRG.41"; transcript_id "MSTRG.41.18"; exon_number "4";
chr1	StringTie	exon	1653126	1653150	1000	-	.	gene_id "MSTRG.41"; transcript_id "MSTRG.41.18"; exon_number "5";
chr1	StringTie	exon	1654147	1654270	1000	-	.	gene_id "MSTRG.41"; transcript_id "MSTRG.41.18"; exon_number "6";
chr1	StringTie	exon	1655697	1655763	1000	-	.	gene_id "MSTRG.41"; transcript_id "MSTRG.41.18"; exon_number "7";
chr1	StringTie	transcript	1634175	1655763	1000	-	.	gene_id "MSTRG.41"; transcript_id "MSTRG.41.19";
chr1	StringTie	exon	1634175	1634438	1000	-	.	gene_id "MSTRG.41"; transcript_id "MSTRG.41.19"; exon_number "1";
chr1	StringTie	exon	1634519	1634708	1000	-	.	gene_id "MSTRG.41"; transcript_id "MSTRG.41.19"; exon_number "2";
chr1	StringTie	exon	1634915	1635063	1000	-	.	gene_id "MSTRG.41"; transcript_id "MSTRG.41.19"; exon_number "3";
chr1	StringTie	exon	1635263	1635379	1000	-	.	gene_id "MSTRG.41"; transcript_id "MSTRG.41.19"; exon_number "4";
chr1	StringTie	exon	1635478	1635585	1000	-	.	gene_id "MSTRG.41"; transcript_id "MSTRG.41.19"; exon_number "5";
chr1	StringTie	exon	1635662	1635783	1000	-	.	gene_id "MSTRG.41"; transcript_id "MSTRG.41.19"; exon_number "6";
chr1	StringTie	exon	1635989	1636094	1000	-	.	gene_id "MSTRG.41"; transcript_id "MSTRG.41.19"; exon_number "7";
chr1	StringTie	exon	1636343	1636464	1000	-	.	gene_id "MSTRG.41"; transcript_id "MSTRG.41.19"; exon_number "8";
chr1	StringTie	exon	1637081	1637171	1000	-	.	gene_id "MSTRG.41"; transcript_id "MSTRG.41.19"; exon_number "9";
chr1	StringTie	exon	1638848	1639023	1000	-	.	gene_id "MSTRG.41"; transcript_id "MSTRG.41.19"; exon_number "10";
chr1	StringTie	exon	1639619	1639684	1000	-	.	gene_id "MSTRG.41"; transcript_id "MSTRG.41.19"; exon_number "11";
chr1	StringTie	exon	1640233	1640391	1000	-	.	gene_id "MSTRG.41"; transcript_id "MSTRG.41.19"; exon_number "12";
chr1	StringTie	exon	1640477	1640572	1000	-	.	gene_id "MSTRG.41"; transcript_id "MSTRG.41.19"; exon_number "13";
chr1	StringTie	exon	1640957	1641079	1000	-	.	gene_id "MSTRG.41"; transcript_id "MSTRG.41.19"; exon_number "14";
chr1	StringTie	exon	1643703	1643839	1000	-	.	gene_id "MSTRG.41"; transcript_id "MSTRG.41.19"; exon_number "15";
chr1	StringTie	exon	1647785	1647917	1000	-	.	gene_id "MSTRG.41"; transcript_id "MSTRG.41.19"; exon_number "16";
chr1	StringTie	exon	1650767	1650894	1000	-	.	gene_id "MSTRG.41"; transcript_id "MSTRG.41.19"; exon_number "17";
chr1	StringTie	exon	1653035	1653150	1000	-	.	gene_id "MSTRG.41"; transcript_id "MSTRG.41.19"; exon_number "18";
chr1	StringTie	exon	1654147	1654270	1000	-	.	gene_id "MSTRG.41"; transcript_id "MSTRG.41.19"; exon_number "19";
chr1	StringTie	exon	1655697	1655763	1000	-	.	gene_id "MSTRG.41"; transcript_id "MSTRG.41.19"; exon_number "20";
chr1	StringTie	transcript	1634175	1654270	1000	-	.	gene_id "MSTRG.41"; transcript_id "MSTRG.41.20";
chr1	StringTie	exon	1634175	1634438	1000	-	.	gene_id "MSTRG.41"; transcript_id "MSTRG.41.20"; exon_number "1";
chr1	StringTie	exon	1634519	1634708	1000	-	.	gene_id "MSTRG.41"; transcript_id "MSTRG.41.20"; exon_number "2";
chr1	StringTie	exon	1634915	1635063	1000	-	.	gene_id "MSTRG.41"; transcript_id "MSTRG.41.20"; exon_number "3";
chr1	StringTie	exon	1635263	1635434	1000	-	.	gene_id "MSTRG.41"; transcript_id "MSTRG.41.20"; exon_number "4";
chr1	StringTie	exon	1635662	1635783	1000	-	.	gene_id "MSTRG.41"; transcript_id "MSTRG.41.20"; exon_number "5";
chr1	StringTie	exon	1635989	1636094	1000	-	.	gene_id "MSTRG.41"; transcript_id "MSTRG.41.20"; exon_number "6";
chr1	StringTie	exon	1636343	1636464	1000	-	.	gene_id "MSTRG.41"; transcript_id "MSTRG.41.20"; exon_number "7";
chr1	StringTie	exon	1637081	1637171	1000	-	.	gene_id "MSTRG.41"; transcript_id "MSTRG.41.20"; exon_number "8";
chr1	StringTie	exon	1638848	1639023	1000	-	.	gene_id "MSTRG.41"; transcript_id "MSTRG.41.20"; exon_number "9";
chr1	StringTie	exon	1639619	1639684	1000	-	.	gene_id "MSTRG.41"; transcript_id "MSTRG.41.20"; exon_number "10";
chr1	StringTie	exon	1640233	1640391	1000	-	.	gene_id "MSTRG.41"; transcript_id "MSTRG.41.20"; exon_number "11";
chr1	StringTie	exon	1640477	1640572	1000	-	.	gene_id "MSTRG.41"; transcript_id "MSTRG.41.20"; exon_number "12";
chr1	StringTie	exon	1640957	1641079	1000	-	.	gene_id "MSTRG.41"; transcript_id "MSTRG.41.20"; exon_number "13";
chr1	StringTie	exon	1643703	1643839	1000	-	.	gene_id "MSTRG.41"; transcript_id "MSTRG.41.20"; exon_number "14";
chr1	StringTie	exon	1647785	1647917	1000	-	.	gene_id "MSTRG.41"; transcript_id "MSTRG.41.20"; exon_number "15";
chr1	StringTie	exon	1650797	1650894	1000	-	.	gene_id "MSTRG.41"; transcript_id "MSTRG.41.20"; exon_number "16";
chr1	StringTie	exon	1653035	1653150	1000	-	.	gene_id "MSTRG.41"; transcript_id "MSTRG.41.20"; exon_number "17";
chr1	StringTie	exon	1654147	1654270	1000	-	.	gene_id "MSTRG.41"; transcript_id "MSTRG.41.20"; exon_number "18";
chr1	StringTie	transcript	1635307	1654270	1000	-	.	gene_id "MSTRG.41"; transcript_id "MSTRG.41.21";
chr1	StringTie	exon	1635307	1635379	1000	-	.	gene_id "MSTRG.41"; transcript_id "MSTRG.41.21"; exon_number "1";
chr1	StringTie	exon	1635478	1635585	1000	-	.	gene_id "MSTRG.41"; transcript_id "MSTRG.41.21"; exon_number "2";
chr1	StringTie	exon	1635662	1635783	1000	-	.	gene_id "MSTRG.41"; transcript_id "MSTRG.41.21"; exon_number "3";
chr1	StringTie	exon	1635989	1636094	1000	-	.	gene_id "MSTRG.41"; transcript_id "MSTRG.41.21"; exon_number "4";
chr1	StringTie	exon	1636215	1636464	1000	-	.	gene_id "MSTRG.41"; transcript_id "MSTRG.41.21"; exon_number "5";
chr1	StringTie	exon	1637081	1637171	1000	-	.	gene_id "MSTRG.41"; transcript_id "MSTRG.41.21"; exon_number "6";
chr1	StringTie	exon	1638848	1639023	1000	-	.	gene_id "MSTRG.41"; transcript_id "MSTRG.41.21"; exon_number "7";
chr1	StringTie	exon	1639619	1639684	1000	-	.	gene_id "MSTRG.41"; transcript_id "MSTRG.41.21"; exon_number "8";
chr1	StringTie	exon	1640233	1640391	1000	-	.	gene_id "MSTRG.41"; transcript_id "MSTRG.41.21"; exon_number "9";
chr1	StringTie	exon	1640477	1640572	1000	-	.	gene_id "MSTRG.41"; transcript_id "MSTRG.41.21"; exon_number "10";
chr1	StringTie	exon	1640957	1641079	1000	-	.	gene_id "MSTRG.41"; transcript_id "MSTRG.41.21"; exon_number "11";
chr1	StringTie	exon	1643703	1643839	1000	-	.	gene_id "MSTRG.41"; transcript_id "MSTRG.41.21"; exon_number "12";
chr1	StringTie	exon	1647785	1647917	1000	-	.	gene_id "MSTRG.41"; transcript_id "MSTRG.41.21"; exon_number "13";
chr1	StringTie	exon	1650767	1650894	1000	-	.	gene_id "MSTRG.41"; transcript_id "MSTRG.41.21"; exon_number "14";
chr1	StringTie	exon	1653035	1653150	1000	-	.	gene_id "MSTRG.41"; transcript_id "MSTRG.41.21"; exon_number "15";
chr1	StringTie	exon	1654147	1654270	1000	-	.	gene_id "MSTRG.41"; transcript_id "MSTRG.41.21"; exon_number "16";
chr1	StringTie	transcript	1592940	1661687	1000	-	.	gene_id "MSTRG.42"; transcript_id "MSTRG.42.1";
chr1	StringTie	exon	1592940	1594768	1000	-	.	gene_id "MSTRG.42"; transcript_id "MSTRG.42.1"; exon_number "1";
chr1	StringTie	exon	1660658	1661687	1000	-	.	gene_id "MSTRG.42"; transcript_id "MSTRG.42.1"; exon_number "2";
chr1	StringTie	transcript	1592940	1624549	1000	-	.	gene_id "MSTRG.42"; transcript_id "MSTRG.42.2";
chr1	StringTie	exon	1592940	1597458	1000	-	.	gene_id "MSTRG.42"; transcript_id "MSTRG.42.2"; exon_number "1";
chr1	StringTie	exon	1599766	1599911	1000	-	.	gene_id "MSTRG.42"; transcript_id "MSTRG.42.2"; exon_number "2";
chr1	StringTie	exon	1601103	1601175	1000	-	.	gene_id "MSTRG.42"; transcript_id "MSTRG.42.2"; exon_number "3";
chr1	StringTie	exon	1601537	1601590	1000	-	.	gene_id "MSTRG.42"; transcript_id "MSTRG.42.2"; exon_number "4";
chr1	StringTie	exon	1602948	1603068	1000	-	.	gene_id "MSTRG.42"; transcript_id "MSTRG.42.2"; exon_number "5";
chr1	StringTie	exon	1606902	1607029	1000	-	.	gene_id "MSTRG.42"; transcript_id "MSTRG.42.2"; exon_number "6";
chr1	StringTie	exon	1607503	1607638	1000	-	.	gene_id "MSTRG.42"; transcript_id "MSTRG.42.2"; exon_number "7";
chr1	StringTie	exon	1607817	1608285	1000	-	.	gene_id "MSTRG.42"; transcript_id "MSTRG.42.2"; exon_number "8";
chr1	StringTie	exon	1623888	1624549	1000	-	.	gene_id "MSTRG.42"; transcript_id "MSTRG.42.2"; exon_number "9";
chr1	StringTie	transcript	1592940	1677358	1000	-	.	gene_id "MSTRG.42"; transcript_id "MSTRG.42.3";
chr1	StringTie	exon	1592940	1597458	1000	-	.	gene_id "MSTRG.42"; transcript_id "MSTRG.42.3"; exon_number "1";
chr1	StringTie	exon	1599766	1599911	1000	-	.	gene_id "MSTRG.42"; transcript_id "MSTRG.42.3"; exon_number "2";
chr1	StringTie	exon	1601103	1601590	1000	-	.	gene_id "MSTRG.42"; transcript_id "MSTRG.42.3"; exon_number "3";
chr1	StringTie	exon	1602948	1603068	1000	-	.	gene_id "MSTRG.42"; transcript_id "MSTRG.42.3"; exon_number "4";
chr1	StringTie	exon	1606902	1607029	1000	-	.	gene_id "MSTRG.42"; transcript_id "MSTRG.42.3"; exon_number "5";
chr1	StringTie	exon	1607503	1607638	1000	-	.	gene_id "MSTRG.42"; transcript_id "MSTRG.42.3"; exon_number "6";
chr1	StringTie	exon	1607817	1608285	1000	-	.	gene_id "MSTRG.42"; transcript_id "MSTRG.42.3"; exon_number "7";
chr1	StringTie	exon	1677163	1677358	1000	-	.	gene_id "MSTRG.42"; transcript_id "MSTRG.42.3"; exon_number "8";
chr1	StringTie	transcript	1630061	1709909	1000	-	.	gene_id "MSTRG.43"; transcript_id "MSTRG.43.1";
chr1	StringTie	exon	1630061	1630332	1000	-	.	gene_id "MSTRG.43"; transcript_id "MSTRG.43.1"; exon_number "1";
chr1	StringTie	exon	1682844	1684499	1000	-	.	gene_id "MSTRG.43"; transcript_id "MSTRG.43.1"; exon_number "2";
chr1	StringTie	exon	1685006	1685088	1000	-	.	gene_id "MSTRG.43"; transcript_id "MSTRG.43.1"; exon_number "3";
chr1	StringTie	exon	1685490	1685647	1000	-	.	gene_id "MSTRG.43"; transcript_id "MSTRG.43.1"; exon_number "4";
chr1	StringTie	exon	1685723	1685822	1000	-	.	gene_id "MSTRG.43"; transcript_id "MSTRG.43.1"; exon_number "5";
chr1	StringTie	exon	1685983	1686137	1000	-	.	gene_id "MSTRG.43"; transcript_id "MSTRG.43.1"; exon_number "6";
chr1	StringTie	exon	1686813	1686915	1000	-	.	gene_id "MSTRG.43"; transcript_id "MSTRG.43.1"; exon_number "7";
chr1	StringTie	exon	1687697	1687782	1000	-	.	gene_id "MSTRG.43"; transcript_id "MSTRG.43.1"; exon_number "8";
chr1	StringTie	exon	1687942	1688047	1000	-	.	gene_id "MSTRG.43"; transcript_id "MSTRG.43.1"; exon_number "9";
chr1	StringTie	exon	1688620	1688749	1000	-	.	gene_id "MSTRG.43"; transcript_id "MSTRG.43.1"; exon_number "10";
chr1	StringTie	exon	1693391	1693474	1000	-	.	gene_id "MSTRG.43"; transcript_id "MSTRG.43.1"; exon_number "11";
chr1	StringTie	exon	1696667	1696885	1000	-	.	gene_id "MSTRG.43"; transcript_id "MSTRG.43.1"; exon_number "12";
chr1	StringTie	exon	1709728	1709909	1000	-	.	gene_id "MSTRG.43"; transcript_id "MSTRG.43.1"; exon_number "13";
chr1	StringTie	transcript	1630061	1709858	1000	-	.	gene_id "MSTRG.43"; transcript_id "MSTRG.43.2";
chr1	StringTie	exon	1630061	1630343	1000	-	.	gene_id "MSTRG.43"; transcript_id "MSTRG.43.2"; exon_number "1";
chr1	StringTie	exon	1682829	1684499	1000	-	.	gene_id "MSTRG.43"; transcript_id "MSTRG.43.2"; exon_number "2";
chr1	StringTie	exon	1685006	1685088	1000	-	.	gene_id "MSTRG.43"; transcript_id "MSTRG.43.2"; exon_number "3";
chr1	StringTie	exon	1685490	1685647	1000	-	.	gene_id "MSTRG.43"; transcript_id "MSTRG.43.2"; exon_number "4";
chr1	StringTie	exon	1685723	1685822	1000	-	.	gene_id "MSTRG.43"; transcript_id "MSTRG.43.2"; exon_number "5";
chr1	StringTie	exon	1685983	1686137	1000	-	.	gene_id "MSTRG.43"; transcript_id "MSTRG.43.2"; exon_number "6";
chr1	StringTie	exon	1686813	1686915	1000	-	.	gene_id "MSTRG.43"; transcript_id "MSTRG.43.2"; exon_number "7";
chr1	StringTie	exon	1687697	1687782	1000	-	.	gene_id "MSTRG.43"; transcript_id "MSTRG.43.2"; exon_number "8";
chr1	StringTie	exon	1687942	1688047	1000	-	.	gene_id "MSTRG.43"; transcript_id "MSTRG.43.2"; exon_number "9";
chr1	StringTie	exon	1688620	1688749	1000	-	.	gene_id "MSTRG.43"; transcript_id "MSTRG.43.2"; exon_number "10";
chr1	StringTie	exon	1693391	1693474	1000	-	.	gene_id "MSTRG.43"; transcript_id "MSTRG.43.2"; exon_number "11";
chr1	StringTie	exon	1696667	1696885	1000	-	.	gene_id "MSTRG.43"; transcript_id "MSTRG.43.2"; exon_number "12";
chr1	StringTie	exon	1709728	1709858	1000	-	.	gene_id "MSTRG.43"; transcript_id "MSTRG.43.2"; exon_number "13";
chr1	StringTie	transcript	1630061	1709858	1000	-	.	gene_id "MSTRG.43"; transcript_id "MSTRG.43.3";
chr1	StringTie	exon	1630061	1630871	1000	-	.	gene_id "MSTRG.43"; transcript_id "MSTRG.43.3"; exon_number "1";
chr1	StringTie	exon	1683442	1684499	1000	-	.	gene_id "MSTRG.43"; transcript_id "MSTRG.43.3"; exon_number "2";
chr1	StringTie	exon	1685006	1685088	1000	-	.	gene_id "MSTRG.43"; transcript_id "MSTRG.43.3"; exon_number "3";
chr1	StringTie	exon	1685490	1685647	1000	-	.	gene_id "MSTRG.43"; transcript_id "MSTRG.43.3"; exon_number "4";
chr1	StringTie	exon	1685723	1685822	1000	-	.	gene_id "MSTRG.43"; transcript_id "MSTRG.43.3"; exon_number "5";
chr1	StringTie	exon	1685983	1686137	1000	-	.	gene_id "MSTRG.43"; transcript_id "MSTRG.43.3"; exon_number "6";
chr1	StringTie	exon	1686813	1686915	1000	-	.	gene_id "MSTRG.43"; transcript_id "MSTRG.43.3"; exon_number "7";
chr1	StringTie	exon	1687697	1687782	1000	-	.	gene_id "MSTRG.43"; transcript_id "MSTRG.43.3"; exon_number "8";
chr1	StringTie	exon	1687942	1688047	1000	-	.	gene_id "MSTRG.43"; transcript_id "MSTRG.43.3"; exon_number "9";
chr1	StringTie	exon	1688620	1688749	1000	-	.	gene_id "MSTRG.43"; transcript_id "MSTRG.43.3"; exon_number "10";
chr1	StringTie	exon	1693391	1693474	1000	-	.	gene_id "MSTRG.43"; transcript_id "MSTRG.43.3"; exon_number "11";
chr1	StringTie	exon	1696667	1696885	1000	-	.	gene_id "MSTRG.43"; transcript_id "MSTRG.43.3"; exon_number "12";
chr1	StringTie	exon	1709728	1709858	1000	-	.	gene_id "MSTRG.43"; transcript_id "MSTRG.43.3"; exon_number "13";
chr1	StringTie	transcript	1655763	1663343	1000	+	.	gene_id "MSTRG.44"; transcript_id "MSTRG.44.1";
chr1	StringTie	exon	1655763	1656202	1000	+	.	gene_id "MSTRG.44"; transcript_id "MSTRG.44.1"; exon_number "1";
chr1	StringTie	exon	1659677	1663343	1000	+	.	gene_id "MSTRG.44"; transcript_id "MSTRG.44.1"; exon_number "2";
chr1	StringTie	transcript	1656054	1663683	1000	+	.	gene_id "MSTRG.44"; transcript_id "MSTRG.44.2";
chr1	StringTie	exon	1656054	1656202	1000	+	.	gene_id "MSTRG.44"; transcript_id "MSTRG.44.2"; exon_number "1";
chr1	StringTie	exon	1661685	1663683	1000	+	.	gene_id "MSTRG.44"; transcript_id "MSTRG.44.2"; exon_number "2";
chr1	StringTie	transcript	1716729	1911982	1000	-	.	gene_id "MSTRG.45"; transcript_id "MSTRG.45.1";
chr1	StringTie	exon	1716729	1718492	1000	-	.	gene_id "MSTRG.45"; transcript_id "MSTRG.45.1"; exon_number "1";
chr1	StringTie	exon	1718761	1718876	1000	-	.	gene_id "MSTRG.45"; transcript_id "MSTRG.45.1"; exon_number "2";
chr1	StringTie	exon	1720492	1720708	1000	-	.	gene_id "MSTRG.45"; transcript_id "MSTRG.45.1"; exon_number "3";
chr1	StringTie	exon	1721834	1722035	1000	-	.	gene_id "MSTRG.45"; transcript_id "MSTRG.45.1"; exon_number "4";
chr1	StringTie	exon	1724684	1724750	1000	-	.	gene_id "MSTRG.45"; transcript_id "MSTRG.45.1"; exon_number "5";
chr1	StringTie	exon	1735858	1736020	1000	-	.	gene_id "MSTRG.45"; transcript_id "MSTRG.45.1"; exon_number "6";
chr1	StringTie	exon	1737914	1737977	1000	-	.	gene_id "MSTRG.45"; transcript_id "MSTRG.45.1"; exon_number "7";
chr1	StringTie	exon	1747195	1747301	1000	-	.	gene_id "MSTRG.45"; transcript_id "MSTRG.45.1"; exon_number "8";
chr1	StringTie	exon	1749276	1749314	1000	-	.	gene_id "MSTRG.45"; transcript_id "MSTRG.45.1"; exon_number "9";
chr1	StringTie	exon	1756836	1756938	1000	-	.	gene_id "MSTRG.45"; transcript_id "MSTRG.45.1"; exon_number "10";
chr1	StringTie	exon	1770629	1770677	1000	-	.	gene_id "MSTRG.45"; transcript_id "MSTRG.45.1"; exon_number "11";
chr1	StringTie	exon	1822259	1822338	1000	-	.	gene_id "MSTRG.45"; transcript_id "MSTRG.45.1"; exon_number "12";
chr1	StringTie	exon	1911967	1911982	1000	-	.	gene_id "MSTRG.45"; transcript_id "MSTRG.45.1"; exon_number "13";
chr1	StringTie	transcript	1716729	1822405	1000	-	.	gene_id "MSTRG.45"; transcript_id "MSTRG.45.2";
chr1	StringTie	exon	1716729	1718492	1000	-	.	gene_id "MSTRG.45"; transcript_id "MSTRG.45.2"; exon_number "1";
chr1	StringTie	exon	1718761	1718876	1000	-	.	gene_id "MSTRG.45"; transcript_id "MSTRG.45.2"; exon_number "2";
chr1	StringTie	exon	1720492	1720708	1000	-	.	gene_id "MSTRG.45"; transcript_id "MSTRG.45.2"; exon_number "3";
chr1	StringTie	exon	1721834	1722035	1000	-	.	gene_id "MSTRG.45"; transcript_id "MSTRG.45.2"; exon_number "4";
chr1	StringTie	exon	1724684	1724750	1000	-	.	gene_id "MSTRG.45"; transcript_id "MSTRG.45.2"; exon_number "5";
chr1	StringTie	exon	1735858	1736020	1000	-	.	gene_id "MSTRG.45"; transcript_id "MSTRG.45.2"; exon_number "6";
chr1	StringTie	exon	1737914	1737977	1000	-	.	gene_id "MSTRG.45"; transcript_id "MSTRG.45.2"; exon_number "7";
chr1	StringTie	exon	1747195	1747301	1000	-	.	gene_id "MSTRG.45"; transcript_id "MSTRG.45.2"; exon_number "8";
chr1	StringTie	exon	1749276	1749314	1000	-	.	gene_id "MSTRG.45"; transcript_id "MSTRG.45.2"; exon_number "9";
chr1	StringTie	exon	1756836	1756938	1000	-	.	gene_id "MSTRG.45"; transcript_id "MSTRG.45.2"; exon_number "10";
chr1	StringTie	exon	1822259	1822405	1000	-	.	gene_id "MSTRG.45"; transcript_id "MSTRG.45.2"; exon_number "11";
chr1	StringTie	transcript	1716729	1822405	1000	-	.	gene_id "MSTRG.45"; transcript_id "MSTRG.45.3";
chr1	StringTie	exon	1716729	1718492	1000	-	.	gene_id "MSTRG.45"; transcript_id "MSTRG.45.3"; exon_number "1";
chr1	StringTie	exon	1718761	1718876	1000	-	.	gene_id "MSTRG.45"; transcript_id "MSTRG.45.3"; exon_number "2";
chr1	StringTie	exon	1720492	1720708	1000	-	.	gene_id "MSTRG.45"; transcript_id "MSTRG.45.3"; exon_number "3";
chr1	StringTie	exon	1721834	1722035	1000	-	.	gene_id "MSTRG.45"; transcript_id "MSTRG.45.3"; exon_number "4";
chr1	StringTie	exon	1724684	1724750	1000	-	.	gene_id "MSTRG.45"; transcript_id "MSTRG.45.3"; exon_number "5";
chr1	StringTie	exon	1735858	1736020	1000	-	.	gene_id "MSTRG.45"; transcript_id "MSTRG.45.3"; exon_number "6";
chr1	StringTie	exon	1737914	1737977	1000	-	.	gene_id "MSTRG.45"; transcript_id "MSTRG.45.3"; exon_number "7";
chr1	StringTie	exon	1747195	1747301	1000	-	.	gene_id "MSTRG.45"; transcript_id "MSTRG.45.3"; exon_number "8";
chr1	StringTie	exon	1749276	1749314	1000	-	.	gene_id "MSTRG.45"; transcript_id "MSTRG.45.3"; exon_number "9";
chr1	StringTie	exon	1756836	1756938	1000	-	.	gene_id "MSTRG.45"; transcript_id "MSTRG.45.3"; exon_number "10";
chr1	StringTie	exon	1770629	1770677	1000	-	.	gene_id "MSTRG.45"; transcript_id "MSTRG.45.3"; exon_number "11";
chr1	StringTie	exon	1784009	1784119	1000	-	.	gene_id "MSTRG.45"; transcript_id "MSTRG.45.3"; exon_number "12";
chr1	StringTie	exon	1822259	1822405	1000	-	.	gene_id "MSTRG.45"; transcript_id "MSTRG.45.3"; exon_number "13";
chr1	StringTie	transcript	1981875	2066880	1000	+	.	gene_id "MSTRG.46"; transcript_id "MSTRG.46.1";
chr1	StringTie	exon	1981875	1982140	1000	+	.	gene_id "MSTRG.46"; transcript_id "MSTRG.46.1"; exon_number "1";
chr1	StringTie	exon	2066701	2066880	1000	+	.	gene_id "MSTRG.46"; transcript_id "MSTRG.46.1"; exon_number "2";
chr1	StringTie	transcript	1986879	2116138	1000	+	.	gene_id "MSTRG.46"; transcript_id "MSTRG.46.2";
chr1	StringTie	exon	1986879	1988012	1000	+	.	gene_id "MSTRG.46"; transcript_id "MSTRG.46.2"; exon_number "1";
chr1	StringTie	exon	1990980	1991030	1000	+	.	gene_id "MSTRG.46"; transcript_id "MSTRG.46.2"; exon_number "2";
chr1	StringTie	exon	2066701	2066786	1000	+	.	gene_id "MSTRG.46"; transcript_id "MSTRG.46.2"; exon_number "3";
chr1	StringTie	exon	2075649	2075780	1000	+	.	gene_id "MSTRG.46"; transcript_id "MSTRG.46.2"; exon_number "4";
chr1	StringTie	exon	2077466	2077547	1000	+	.	gene_id "MSTRG.46"; transcript_id "MSTRG.46.2"; exon_number "5";
chr1	StringTie	exon	2080311	2080363	1000	+	.	gene_id "MSTRG.46"; transcript_id "MSTRG.46.2"; exon_number "6";
chr1	StringTie	exon	2082229	2082417	1000	+	.	gene_id "MSTRG.46"; transcript_id "MSTRG.46.2"; exon_number "7";
chr1	StringTie	exon	2087434	2087531	1000	+	.	gene_id "MSTRG.46"; transcript_id "MSTRG.46.2"; exon_number "8";
chr1	StringTie	exon	2100957	2101043	1000	+	.	gene_id "MSTRG.46"; transcript_id "MSTRG.46.2"; exon_number "9";
chr1	StringTie	exon	2103494	2103629	1000	+	.	gene_id "MSTRG.46"; transcript_id "MSTRG.46.2"; exon_number "10";
chr1	StringTie	exon	2103740	2103827	1000	+	.	gene_id "MSTRG.46"; transcript_id "MSTRG.46.2"; exon_number "11";
chr1	StringTie	exon	2105336	2105455	1000	+	.	gene_id "MSTRG.46"; transcript_id "MSTRG.46.2"; exon_number "12";
chr1	StringTie	exon	2106193	2106272	1000	+	.	gene_id "MSTRG.46"; transcript_id "MSTRG.46.2"; exon_number "13";
chr1	StringTie	exon	2106663	2106752	1000	+	.	gene_id "MSTRG.46"; transcript_id "MSTRG.46.2"; exon_number "14";
chr1	StringTie	exon	2116022	2116138	1000	+	.	gene_id "MSTRG.46"; transcript_id "MSTRG.46.2"; exon_number "15";
chr1	StringTie	transcript	1986879	2116138	1000	+	.	gene_id "MSTRG.46"; transcript_id "MSTRG.46.3";
chr1	StringTie	exon	1986879	1988012	1000	+	.	gene_id "MSTRG.46"; transcript_id "MSTRG.46.3"; exon_number "1";
chr1	StringTie	exon	1990980	1991030	1000	+	.	gene_id "MSTRG.46"; transcript_id "MSTRG.46.3"; exon_number "2";
chr1	StringTie	exon	2066701	2066786	1000	+	.	gene_id "MSTRG.46"; transcript_id "MSTRG.46.3"; exon_number "3";
chr1	StringTie	exon	2077466	2077547	1000	+	.	gene_id "MSTRG.46"; transcript_id "MSTRG.46.3"; exon_number "4";
chr1	StringTie	exon	2080311	2080363	1000	+	.	gene_id "MSTRG.46"; transcript_id "MSTRG.46.3"; exon_number "5";
chr1	StringTie	exon	2082229	2082417	1000	+	.	gene_id "MSTRG.46"; transcript_id "MSTRG.46.3"; exon_number "6";
chr1	StringTie	exon	2087434	2087531	1000	+	.	gene_id "MSTRG.46"; transcript_id "MSTRG.46.3"; exon_number "7";
chr1	StringTie	exon	2100957	2101043	1000	+	.	gene_id "MSTRG.46"; transcript_id "MSTRG.46.3"; exon_number "8";
chr1	StringTie	exon	2103494	2103629	1000	+	.	gene_id "MSTRG.46"; transcript_id "MSTRG.46.3"; exon_number "9";
chr1	StringTie	exon	2103740	2103827	1000	+	.	gene_id "MSTRG.46"; transcript_id "MSTRG.46.3"; exon_number "10";
chr1	StringTie	exon	2105336	2105455	1000	+	.	gene_id "MSTRG.46"; transcript_id "MSTRG.46.3"; exon_number "11";
chr1	StringTie	exon	2106193	2106272	1000	+	.	gene_id "MSTRG.46"; transcript_id "MSTRG.46.3"; exon_number "12";
chr1	StringTie	exon	2106663	2106752	1000	+	.	gene_id "MSTRG.46"; transcript_id "MSTRG.46.3"; exon_number "13";
chr1	StringTie	exon	2116022	2116138	1000	+	.	gene_id "MSTRG.46"; transcript_id "MSTRG.46.3"; exon_number "14";
chr1	StringTie	transcript	2076778	2116138	1000	+	.	gene_id "MSTRG.46"; transcript_id "MSTRG.46.4";
chr1	StringTie	exon	2076778	2076950	1000	+	.	gene_id "MSTRG.46"; transcript_id "MSTRG.46.4"; exon_number "1";
chr1	StringTie	exon	2077466	2077547	1000	+	.	gene_id "MSTRG.46"; transcript_id "MSTRG.46.4"; exon_number "2";
chr1	StringTie	exon	2080311	2080363	1000	+	.	gene_id "MSTRG.46"; transcript_id "MSTRG.46.4"; exon_number "3";
chr1	StringTie	exon	2082229	2082417	1000	+	.	gene_id "MSTRG.46"; transcript_id "MSTRG.46.4"; exon_number "4";
chr1	StringTie	exon	2087434	2087531	1000	+	.	gene_id "MSTRG.46"; transcript_id "MSTRG.46.4"; exon_number "5";
chr1	StringTie	exon	2100957	2101043	1000	+	.	gene_id "MSTRG.46"; transcript_id "MSTRG.46.4"; exon_number "6";
chr1	StringTie	exon	2103494	2103629	1000	+	.	gene_id "MSTRG.46"; transcript_id "MSTRG.46.4"; exon_number "7";
chr1	StringTie	exon	2103740	2103827	1000	+	.	gene_id "MSTRG.46"; transcript_id "MSTRG.46.4"; exon_number "8";
chr1	StringTie	exon	2105336	2105455	1000	+	.	gene_id "MSTRG.46"; transcript_id "MSTRG.46.4"; exon_number "9";
chr1	StringTie	exon	2106193	2106272	1000	+	.	gene_id "MSTRG.46"; transcript_id "MSTRG.46.4"; exon_number "10";
chr1	StringTie	exon	2106663	2106752	1000	+	.	gene_id "MSTRG.46"; transcript_id "MSTRG.46.4"; exon_number "11";
chr1	StringTie	exon	2116022	2116138	1000	+	.	gene_id "MSTRG.46"; transcript_id "MSTRG.46.4"; exon_number "12";
chr1	StringTie	transcript	2113233	2115492	1000	-	.	gene_id "MSTRG.47"; transcript_id "MSTRG.47.1";
chr1	StringTie	exon	2113233	2115492	1000	-	.	gene_id "MSTRG.47"; transcript_id "MSTRG.47.1"; exon_number "1";
chr1	StringTie	transcript	2115917	2126213	1000	-	.	gene_id "MSTRG.48"; transcript_id "MSTRG.48.1";
chr1	StringTie	exon	2115917	2116952	1000	-	.	gene_id "MSTRG.48"; transcript_id "MSTRG.48.1"; exon_number "1";
chr1	StringTie	exon	2117443	2117688	1000	-	.	gene_id "MSTRG.48"; transcript_id "MSTRG.48.1"; exon_number "2";
chr1	StringTie	exon	2118277	2118645	1000	-	.	gene_id "MSTRG.48"; transcript_id "MSTRG.48.1"; exon_number "3";
chr1	StringTie	exon	2121152	2121220	1000	-	.	gene_id "MSTRG.48"; transcript_id "MSTRG.48.1"; exon_number "4";
chr1	StringTie	exon	2124284	2124414	1000	-	.	gene_id "MSTRG.48"; transcript_id "MSTRG.48.1"; exon_number "5";
chr1	StringTie	exon	2125078	2125349	1000	-	.	gene_id "MSTRG.48"; transcript_id "MSTRG.48.1"; exon_number "6";
chr1	StringTie	exon	2125437	2125572	1000	-	.	gene_id "MSTRG.48"; transcript_id "MSTRG.48.1"; exon_number "7";
chr1	StringTie	exon	2126127	2126213	1000	-	.	gene_id "MSTRG.48"; transcript_id "MSTRG.48.1"; exon_number "8";
chr1	StringTie	transcript	2120987	2126213	1000	-	.	gene_id "MSTRG.48"; transcript_id "MSTRG.48.2";
chr1	StringTie	exon	2120987	2121220	1000	-	.	gene_id "MSTRG.48"; transcript_id "MSTRG.48.2"; exon_number "1";
chr1	StringTie	exon	2125078	2125349	1000	-	.	gene_id "MSTRG.48"; transcript_id "MSTRG.48.2"; exon_number "2";
chr1	StringTie	exon	2125437	2125572	1000	-	.	gene_id "MSTRG.48"; transcript_id "MSTRG.48.2"; exon_number "3";
chr1	StringTie	exon	2126127	2126213	1000	-	.	gene_id "MSTRG.48"; transcript_id "MSTRG.48.2"; exon_number "4";
chr1	StringTie	transcript	2121237	2123179	1000	+	.	gene_id "MSTRG.49"; transcript_id "MSTRG.49.1";
chr1	StringTie	exon	2121237	2123179	1000	+	.	gene_id "MSTRG.49"; transcript_id "MSTRG.49.1"; exon_number "1";
chr1	StringTie	transcript	2160134	2241558	1000	+	.	gene_id "MSTRG.50"; transcript_id "MSTRG.50.1";
chr1	StringTie	exon	2160134	2161174	1000	+	.	gene_id "MSTRG.50"; transcript_id "MSTRG.50.1"; exon_number "1";
chr1	StringTie	exon	2234417	2234542	1000	+	.	gene_id "MSTRG.50"; transcript_id "MSTRG.50.1"; exon_number "2";
chr1	StringTie	exon	2234724	2234839	1000	+	.	gene_id "MSTRG.50"; transcript_id "MSTRG.50.1"; exon_number "3";
chr1	StringTie	exon	2235279	2235541	1000	+	.	gene_id "MSTRG.50"; transcript_id "MSTRG.50.1"; exon_number "4";
chr1	StringTie	exon	2235732	2236024	1000	+	.	gene_id "MSTRG.50"; transcript_id "MSTRG.50.1"; exon_number "5";
chr1	StringTie	exon	2237459	2237689	1000	+	.	gene_id "MSTRG.50"; transcript_id "MSTRG.50.1"; exon_number "6";
chr1	StringTie	exon	2238016	2241558	1000	+	.	gene_id "MSTRG.50"; transcript_id "MSTRG.50.1"; exon_number "7";
chr1	StringTie	transcript	2160161	2241558	1000	+	.	gene_id "MSTRG.50"; transcript_id "MSTRG.50.2";
chr1	StringTie	exon	2160161	2161174	1000	+	.	gene_id "MSTRG.50"; transcript_id "MSTRG.50.2"; exon_number "1";
chr1	StringTie	exon	2234417	2234542	1000	+	.	gene_id "MSTRG.50"; transcript_id "MSTRG.50.2"; exon_number "2";
chr1	StringTie	exon	2234724	2234839	1000	+	.	gene_id "MSTRG.50"; transcript_id "MSTRG.50.2"; exon_number "3";
chr1	StringTie	exon	2235279	2235547	1000	+	.	gene_id "MSTRG.50"; transcript_id "MSTRG.50.2"; exon_number "4";
chr1	StringTie	exon	2235732	2236024	1000	+	.	gene_id "MSTRG.50"; transcript_id "MSTRG.50.2"; exon_number "5";
chr1	StringTie	exon	2237459	2237689	1000	+	.	gene_id "MSTRG.50"; transcript_id "MSTRG.50.2"; exon_number "6";
chr1	StringTie	exon	2238016	2241558	1000	+	.	gene_id "MSTRG.50"; transcript_id "MSTRG.50.2"; exon_number "7";
chr1	StringTie	transcript	2323272	2336883	1000	+	.	gene_id "MSTRG.51"; transcript_id "MSTRG.51.1";
chr1	StringTie	exon	2323272	2323397	1000	+	.	gene_id "MSTRG.51"; transcript_id "MSTRG.51.1"; exon_number "1";
chr1	StringTie	exon	2327223	2327310	1000	+	.	gene_id "MSTRG.51"; transcript_id "MSTRG.51.1"; exon_number "2";
chr1	StringTie	exon	2328555	2328659	1000	+	.	gene_id "MSTRG.51"; transcript_id "MSTRG.51.1"; exon_number "3";
chr1	StringTie	exon	2330854	2330953	1000	+	.	gene_id "MSTRG.51"; transcript_id "MSTRG.51.1"; exon_number "4";
chr1	StringTie	exon	2332296	2332374	1000	+	.	gene_id "MSTRG.51"; transcript_id "MSTRG.51.1"; exon_number "5";
chr1	StringTie	exon	2333646	2333781	1000	+	.	gene_id "MSTRG.51"; transcript_id "MSTRG.51.1"; exon_number "6";
chr1	StringTie	exon	2334474	2336883	1000	+	.	gene_id "MSTRG.51"; transcript_id "MSTRG.51.1"; exon_number "7";
chr1	StringTie	transcript	2323279	2335188	1000	+	.	gene_id "MSTRG.51"; transcript_id "MSTRG.51.2";
chr1	StringTie	exon	2323279	2323397	1000	+	.	gene_id "MSTRG.51"; transcript_id "MSTRG.51.2"; exon_number "1";
chr1	StringTie	exon	2327223	2327310	1000	+	.	gene_id "MSTRG.51"; transcript_id "MSTRG.51.2"; exon_number "2";
chr1	StringTie	exon	2328555	2328659	1000	+	.	gene_id "MSTRG.51"; transcript_id "MSTRG.51.2"; exon_number "3";
chr1	StringTie	exon	2332296	2332374	1000	+	.	gene_id "MSTRG.51"; transcript_id "MSTRG.51.2"; exon_number "4";
chr1	StringTie	exon	2333646	2333781	1000	+	.	gene_id "MSTRG.51"; transcript_id "MSTRG.51.2"; exon_number "5";
chr1	StringTie	exon	2334474	2335188	1000	+	.	gene_id "MSTRG.51"; transcript_id "MSTRG.51.2"; exon_number "6";
chr1	StringTie	transcript	2323329	2334655	1000	+	.	gene_id "MSTRG.51"; transcript_id "MSTRG.51.3";
chr1	StringTie	exon	2323329	2323397	1000	+	.	gene_id "MSTRG.51"; transcript_id "MSTRG.51.3"; exon_number "1";
chr1	StringTie	exon	2324709	2324794	1000	+	.	gene_id "MSTRG.51"; transcript_id "MSTRG.51.3"; exon_number "2";
chr1	StringTie	exon	2327223	2327310	1000	+	.	gene_id "MSTRG.51"; transcript_id "MSTRG.51.3"; exon_number "3";
chr1	StringTie	exon	2328555	2328659	1000	+	.	gene_id "MSTRG.51"; transcript_id "MSTRG.51.3"; exon_number "4";
chr1	StringTie	exon	2330854	2330953	1000	+	.	gene_id "MSTRG.51"; transcript_id "MSTRG.51.3"; exon_number "5";
chr1	StringTie	exon	2332296	2332374	1000	+	.	gene_id "MSTRG.51"; transcript_id "MSTRG.51.3"; exon_number "6";
chr1	StringTie	exon	2333646	2333781	1000	+	.	gene_id "MSTRG.51"; transcript_id "MSTRG.51.3"; exon_number "7";
chr1	StringTie	exon	2334474	2334655	1000	+	.	gene_id "MSTRG.51"; transcript_id "MSTRG.51.3"; exon_number "8";
chr1	StringTie	transcript	2323329	2333764	1000	+	.	gene_id "MSTRG.51"; transcript_id "MSTRG.51.4";
chr1	StringTie	exon	2323329	2323397	1000	+	.	gene_id "MSTRG.51"; transcript_id "MSTRG.51.4"; exon_number "1";
chr1	StringTie	exon	2324647	2326167	1000	+	.	gene_id "MSTRG.51"; transcript_id "MSTRG.51.4"; exon_number "2";
chr1	StringTie	exon	2327223	2327310	1000	+	.	gene_id "MSTRG.51"; transcript_id "MSTRG.51.4"; exon_number "3";
chr1	StringTie	exon	2328555	2328659	1000	+	.	gene_id "MSTRG.51"; transcript_id "MSTRG.51.4"; exon_number "4";
chr1	StringTie	exon	2330854	2330953	1000	+	.	gene_id "MSTRG.51"; transcript_id "MSTRG.51.4"; exon_number "5";
chr1	StringTie	exon	2332296	2332374	1000	+	.	gene_id "MSTRG.51"; transcript_id "MSTRG.51.4"; exon_number "6";
chr1	StringTie	exon	2333646	2333764	1000	+	.	gene_id "MSTRG.51"; transcript_id "MSTRG.51.4"; exon_number "7";
chr1	StringTie	transcript	2323329	2333764	1000	+	.	gene_id "MSTRG.51"; transcript_id "MSTRG.51.5";
chr1	StringTie	exon	2323329	2323397	1000	+	.	gene_id "MSTRG.51"; transcript_id "MSTRG.51.5"; exon_number "1";
chr1	StringTie	exon	2324647	2324794	1000	+	.	gene_id "MSTRG.51"; transcript_id "MSTRG.51.5"; exon_number "2";
chr1	StringTie	exon	2327223	2327310	1000	+	.	gene_id "MSTRG.51"; transcript_id "MSTRG.51.5"; exon_number "3";
chr1	StringTie	exon	2328555	2328659	1000	+	.	gene_id "MSTRG.51"; transcript_id "MSTRG.51.5"; exon_number "4";
chr1	StringTie	exon	2330854	2330953	1000	+	.	gene_id "MSTRG.51"; transcript_id "MSTRG.51.5"; exon_number "5";
chr1	StringTie	exon	2332296	2332374	1000	+	.	gene_id "MSTRG.51"; transcript_id "MSTRG.51.5"; exon_number "6";
chr1	StringTie	exon	2333646	2333764	1000	+	.	gene_id "MSTRG.51"; transcript_id "MSTRG.51.5"; exon_number "7";
chr1	StringTie	transcript	2323329	2333764	1000	+	.	gene_id "MSTRG.51"; transcript_id "MSTRG.51.6";
chr1	StringTie	exon	2323329	2323397	1000	+	.	gene_id "MSTRG.51"; transcript_id "MSTRG.51.6"; exon_number "1";
chr1	StringTie	exon	2326086	2326167	1000	+	.	gene_id "MSTRG.51"; transcript_id "MSTRG.51.6"; exon_number "2";
chr1	StringTie	exon	2327223	2327310	1000	+	.	gene_id "MSTRG.51"; transcript_id "MSTRG.51.6"; exon_number "3";
chr1	StringTie	exon	2328555	2328659	1000	+	.	gene_id "MSTRG.51"; transcript_id "MSTRG.51.6"; exon_number "4";
chr1	StringTie	exon	2330854	2330953	1000	+	.	gene_id "MSTRG.51"; transcript_id "MSTRG.51.6"; exon_number "5";
chr1	StringTie	exon	2332296	2332374	1000	+	.	gene_id "MSTRG.51"; transcript_id "MSTRG.51.6"; exon_number "6";
chr1	StringTie	exon	2333646	2333764	1000	+	.	gene_id "MSTRG.51"; transcript_id "MSTRG.51.6"; exon_number "7";
chr1	StringTie	transcript	2323675	2333764	1000	+	.	gene_id "MSTRG.51"; transcript_id "MSTRG.51.7";
chr1	StringTie	exon	2323675	2324794	1000	+	.	gene_id "MSTRG.51"; transcript_id "MSTRG.51.7"; exon_number "1";
chr1	StringTie	exon	2326086	2326167	1000	+	.	gene_id "MSTRG.51"; transcript_id "MSTRG.51.7"; exon_number "2";
chr1	StringTie	exon	2327223	2327310	1000	+	.	gene_id "MSTRG.51"; transcript_id "MSTRG.51.7"; exon_number "3";
chr1	StringTie	exon	2328555	2328659	1000	+	.	gene_id "MSTRG.51"; transcript_id "MSTRG.51.7"; exon_number "4";
chr1	StringTie	exon	2330854	2330953	1000	+	.	gene_id "MSTRG.51"; transcript_id "MSTRG.51.7"; exon_number "5";
chr1	StringTie	exon	2332296	2332374	1000	+	.	gene_id "MSTRG.51"; transcript_id "MSTRG.51.7"; exon_number "6";
chr1	StringTie	exon	2333646	2333764	1000	+	.	gene_id "MSTRG.51"; transcript_id "MSTRG.51.7"; exon_number "7";
chr1	StringTie	transcript	2336258	2344010	1000	-	.	gene_id "MSTRG.52"; transcript_id "MSTRG.52.1";
chr1	StringTie	exon	2336258	2337273	1000	-	.	gene_id "MSTRG.52"; transcript_id "MSTRG.52.1"; exon_number "1";
chr1	StringTie	exon	2337923	2338058	1000	-	.	gene_id "MSTRG.52"; transcript_id "MSTRG.52.1"; exon_number "2";
chr1	StringTie	exon	2338159	2338334	1000	-	.	gene_id "MSTRG.52"; transcript_id "MSTRG.52.1"; exon_number "3";
chr1	StringTie	exon	2339891	2340297	1000	-	.	gene_id "MSTRG.52"; transcript_id "MSTRG.52.1"; exon_number "4";
chr1	StringTie	exon	2341810	2341890	1000	-	.	gene_id "MSTRG.52"; transcript_id "MSTRG.52.1"; exon_number "5";
chr1	StringTie	exon	2343830	2344010	1000	-	.	gene_id "MSTRG.52"; transcript_id "MSTRG.52.1"; exon_number "6";
chr1	StringTie	transcript	2336258	2343969	1000	-	.	gene_id "MSTRG.52"; transcript_id "MSTRG.52.2";
chr1	StringTie	exon	2336258	2337273	1000	-	.	gene_id "MSTRG.52"; transcript_id "MSTRG.52.2"; exon_number "1";
chr1	StringTie	exon	2337923	2338058	1000	-	.	gene_id "MSTRG.52"; transcript_id "MSTRG.52.2"; exon_number "2";
chr1	StringTie	exon	2338159	2338391	1000	-	.	gene_id "MSTRG.52"; transcript_id "MSTRG.52.2"; exon_number "3";
chr1	StringTie	exon	2339891	2340297	1000	-	.	gene_id "MSTRG.52"; transcript_id "MSTRG.52.2"; exon_number "4";
chr1	StringTie	exon	2341810	2341890	1000	-	.	gene_id "MSTRG.52"; transcript_id "MSTRG.52.2"; exon_number "5";
chr1	StringTie	exon	2343830	2343969	1000	-	.	gene_id "MSTRG.52"; transcript_id "MSTRG.52.2"; exon_number "6";
chr1	StringTie	transcript	2360073	2360348	1000	+	.	gene_id "MSTRG.53"; transcript_id "MSTRG.53.1";
chr1	StringTie	exon	2360073	2360348	1000	+	.	gene_id "MSTRG.53"; transcript_id "MSTRG.53.1"; exon_number "1";
chr1	StringTie	transcript	2361716	2423741	1000	+	.	gene_id "MSTRG.54"; transcript_id "MSTRG.54.1";
chr1	StringTie	exon	2361716	2362068	1000	+	.	gene_id "MSTRG.54"; transcript_id "MSTRG.54.1"; exon_number "1";
chr1	StringTie	exon	2409915	2410061	1000	+	.	gene_id "MSTRG.54"; transcript_id "MSTRG.54.1"; exon_number "2";
chr1	StringTie	exon	2411173	2411415	1000	+	.	gene_id "MSTRG.54"; transcript_id "MSTRG.54.1"; exon_number "3";
chr1	StringTie	exon	2411620	2411751	1000	+	.	gene_id "MSTRG.54"; transcript_id "MSTRG.54.1"; exon_number "4";
chr1	StringTie	exon	2415887	2416057	1000	+	.	gene_id "MSTRG.54"; transcript_id "MSTRG.54.1"; exon_number "5";
chr1	StringTie	exon	2418346	2418439	1000	+	.	gene_id "MSTRG.54"; transcript_id "MSTRG.54.1"; exon_number "6";
chr1	StringTie	exon	2418612	2418815	1000	+	.	gene_id "MSTRG.54"; transcript_id "MSTRG.54.1"; exon_number "7";
chr1	StringTie	exon	2419037	2419157	1000	+	.	gene_id "MSTRG.54"; transcript_id "MSTRG.54.1"; exon_number "8";
chr1	StringTie	exon	2420646	2420817	1000	+	.	gene_id "MSTRG.54"; transcript_id "MSTRG.54.1"; exon_number "9";
chr1	StringTie	exon	2421199	2421306	1000	+	.	gene_id "MSTRG.54"; transcript_id "MSTRG.54.1"; exon_number "10";
chr1	StringTie	exon	2422631	2423741	1000	+	.	gene_id "MSTRG.54"; transcript_id "MSTRG.54.1"; exon_number "11";
chr1	StringTie	transcript	2361751	2436964	1000	+	.	gene_id "MSTRG.54"; transcript_id "MSTRG.54.2";
chr1	StringTie	exon	2361751	2362068	1000	+	.	gene_id "MSTRG.54"; transcript_id "MSTRG.54.2"; exon_number "1";
chr1	StringTie	exon	2409915	2410061	1000	+	.	gene_id "MSTRG.54"; transcript_id "MSTRG.54.2"; exon_number "2";
chr1	StringTie	exon	2411173	2411416	1000	+	.	gene_id "MSTRG.54"; transcript_id "MSTRG.54.2"; exon_number "3";
chr1	StringTie	exon	2411622	2411751	1000	+	.	gene_id "MSTRG.54"; transcript_id "MSTRG.54.2"; exon_number "4";
chr1	StringTie	exon	2415887	2416057	1000	+	.	gene_id "MSTRG.54"; transcript_id "MSTRG.54.2"; exon_number "5";
chr1	StringTie	exon	2418346	2418439	1000	+	.	gene_id "MSTRG.54"; transcript_id "MSTRG.54.2"; exon_number "6";
chr1	StringTie	exon	2418612	2418815	1000	+	.	gene_id "MSTRG.54"; transcript_id "MSTRG.54.2"; exon_number "7";
chr1	StringTie	exon	2419037	2419157	1000	+	.	gene_id "MSTRG.54"; transcript_id "MSTRG.54.2"; exon_number "8";
chr1	StringTie	exon	2420646	2420817	1000	+	.	gene_id "MSTRG.54"; transcript_id "MSTRG.54.2"; exon_number "9";
chr1	StringTie	exon	2421199	2421306	1000	+	.	gene_id "MSTRG.54"; transcript_id "MSTRG.54.2"; exon_number "10";
chr1	StringTie	exon	2422631	2422774	1000	+	.	gene_id "MSTRG.54"; transcript_id "MSTRG.54.2"; exon_number "11";
chr1	StringTie	exon	2426295	2426387	1000	+	.	gene_id "MSTRG.54"; transcript_id "MSTRG.54.2"; exon_number "12";
chr1	StringTie	exon	2426927	2427009	1000	+	.	gene_id "MSTRG.54"; transcript_id "MSTRG.54.2"; exon_number "13";
chr1	StringTie	exon	2428046	2428143	1000	+	.	gene_id "MSTRG.54"; transcript_id "MSTRG.54.2"; exon_number "14";
chr1	StringTie	exon	2428267	2428449	1000	+	.	gene_id "MSTRG.54"; transcript_id "MSTRG.54.2"; exon_number "15";
chr1	StringTie	exon	2428941	2429048	1000	+	.	gene_id "MSTRG.54"; transcript_id "MSTRG.54.2"; exon_number "16";
chr1	StringTie	exon	2429962	2430086	1000	+	.	gene_id "MSTRG.54"; transcript_id "MSTRG.54.2"; exon_number "17";
chr1	StringTie	exon	2430183	2430267	1000	+	.	gene_id "MSTRG.54"; transcript_id "MSTRG.54.2"; exon_number "18";
chr1	StringTie	exon	2430523	2430669	1000	+	.	gene_id "MSTRG.54"; transcript_id "MSTRG.54.2"; exon_number "19";
chr1	StringTie	exon	2431080	2431159	1000	+	.	gene_id "MSTRG.54"; transcript_id "MSTRG.54.2"; exon_number "20";
chr1	StringTie	exon	2433551	2436964	1000	+	.	gene_id "MSTRG.54"; transcript_id "MSTRG.54.2"; exon_number "21";
chr1	StringTie	transcript	2361751	2436964	1000	+	.	gene_id "MSTRG.54"; transcript_id "MSTRG.54.3";
chr1	StringTie	exon	2361751	2362068	1000	+	.	gene_id "MSTRG.54"; transcript_id "MSTRG.54.3"; exon_number "1";
chr1	StringTie	exon	2409915	2410061	1000	+	.	gene_id "MSTRG.54"; transcript_id "MSTRG.54.3"; exon_number "2";
chr1	StringTie	exon	2411173	2411416	1000	+	.	gene_id "MSTRG.54"; transcript_id "MSTRG.54.3"; exon_number "3";
chr1	StringTie	exon	2411622	2411751	1000	+	.	gene_id "MSTRG.54"; transcript_id "MSTRG.54.3"; exon_number "4";
chr1	StringTie	exon	2415887	2416057	1000	+	.	gene_id "MSTRG.54"; transcript_id "MSTRG.54.3"; exon_number "5";
chr1	StringTie	exon	2418346	2418439	1000	+	.	gene_id "MSTRG.54"; transcript_id "MSTRG.54.3"; exon_number "6";
chr1	StringTie	exon	2418612	2418815	1000	+	.	gene_id "MSTRG.54"; transcript_id "MSTRG.54.3"; exon_number "7";
chr1	StringTie	exon	2419037	2419157	1000	+	.	gene_id "MSTRG.54"; transcript_id "MSTRG.54.3"; exon_number "8";
chr1	StringTie	exon	2420646	2420817	1000	+	.	gene_id "MSTRG.54"; transcript_id "MSTRG.54.3"; exon_number "9";
chr1	StringTie	exon	2421199	2421306	1000	+	.	gene_id "MSTRG.54"; transcript_id "MSTRG.54.3"; exon_number "10";
chr1	StringTie	exon	2422631	2422774	1000	+	.	gene_id "MSTRG.54"; transcript_id "MSTRG.54.3"; exon_number "11";
chr1	StringTie	exon	2426295	2426387	1000	+	.	gene_id "MSTRG.54"; transcript_id "MSTRG.54.3"; exon_number "12";
chr1	StringTie	exon	2426927	2427009	1000	+	.	gene_id "MSTRG.54"; transcript_id "MSTRG.54.3"; exon_number "13";
chr1	StringTie	exon	2428046	2428143	1000	+	.	gene_id "MSTRG.54"; transcript_id "MSTRG.54.3"; exon_number "14";
chr1	StringTie	exon	2428267	2428449	1000	+	.	gene_id "MSTRG.54"; transcript_id "MSTRG.54.3"; exon_number "15";
chr1	StringTie	exon	2428941	2429048	1000	+	.	gene_id "MSTRG.54"; transcript_id "MSTRG.54.3"; exon_number "16";
chr1	StringTie	exon	2429962	2430086	1000	+	.	gene_id "MSTRG.54"; transcript_id "MSTRG.54.3"; exon_number "17";
chr1	StringTie	exon	2430183	2430267	1000	+	.	gene_id "MSTRG.54"; transcript_id "MSTRG.54.3"; exon_number "18";
chr1	StringTie	exon	2430523	2430669	1000	+	.	gene_id "MSTRG.54"; transcript_id "MSTRG.54.3"; exon_number "19";
chr1	StringTie	exon	2431080	2431159	1000	+	.	gene_id "MSTRG.54"; transcript_id "MSTRG.54.3"; exon_number "20";
chr1	StringTie	exon	2433551	2433848	1000	+	.	gene_id "MSTRG.54"; transcript_id "MSTRG.54.3"; exon_number "21";
chr1	StringTie	exon	2435361	2436964	1000	+	.	gene_id "MSTRG.54"; transcript_id "MSTRG.54.3"; exon_number "22";
chr1	StringTie	transcript	2361776	2436964	1000	+	.	gene_id "MSTRG.54"; transcript_id "MSTRG.54.4";
chr1	StringTie	exon	2361776	2362068	1000	+	.	gene_id "MSTRG.54"; transcript_id "MSTRG.54.4"; exon_number "1";
chr1	StringTie	exon	2409915	2410061	1000	+	.	gene_id "MSTRG.54"; transcript_id "MSTRG.54.4"; exon_number "2";
chr1	StringTie	exon	2411173	2411416	1000	+	.	gene_id "MSTRG.54"; transcript_id "MSTRG.54.4"; exon_number "3";
chr1	StringTie	exon	2411622	2411751	1000	+	.	gene_id "MSTRG.54"; transcript_id "MSTRG.54.4"; exon_number "4";
chr1	StringTie	exon	2415887	2416057	1000	+	.	gene_id "MSTRG.54"; transcript_id "MSTRG.54.4"; exon_number "5";
chr1	StringTie	exon	2418346	2418439	1000	+	.	gene_id "MSTRG.54"; transcript_id "MSTRG.54.4"; exon_number "6";
chr1	StringTie	exon	2418612	2418815	1000	+	.	gene_id "MSTRG.54"; transcript_id "MSTRG.54.4"; exon_number "7";
chr1	StringTie	exon	2419037	2419157	1000	+	.	gene_id "MSTRG.54"; transcript_id "MSTRG.54.4"; exon_number "8";
chr1	StringTie	exon	2420646	2420817	1000	+	.	gene_id "MSTRG.54"; transcript_id "MSTRG.54.4"; exon_number "9";
chr1	StringTie	exon	2421199	2421306	1000	+	.	gene_id "MSTRG.54"; transcript_id "MSTRG.54.4"; exon_number "10";
chr1	StringTie	exon	2422631	2422774	1000	+	.	gene_id "MSTRG.54"; transcript_id "MSTRG.54.4"; exon_number "11";
chr1	StringTie	exon	2426295	2426387	1000	+	.	gene_id "MSTRG.54"; transcript_id "MSTRG.54.4"; exon_number "12";
chr1	StringTie	exon	2426927	2427009	1000	+	.	gene_id "MSTRG.54"; transcript_id "MSTRG.54.4"; exon_number "13";
chr1	StringTie	exon	2428046	2428143	1000	+	.	gene_id "MSTRG.54"; transcript_id "MSTRG.54.4"; exon_number "14";
chr1	StringTie	exon	2428267	2428449	1000	+	.	gene_id "MSTRG.54"; transcript_id "MSTRG.54.4"; exon_number "15";
chr1	StringTie	exon	2428941	2429048	1000	+	.	gene_id "MSTRG.54"; transcript_id "MSTRG.54.4"; exon_number "16";
chr1	StringTie	exon	2429962	2430086	1000	+	.	gene_id "MSTRG.54"; transcript_id "MSTRG.54.4"; exon_number "17";
chr1	StringTie	exon	2430183	2430267	1000	+	.	gene_id "MSTRG.54"; transcript_id "MSTRG.54.4"; exon_number "18";
chr1	StringTie	exon	2430523	2430669	1000	+	.	gene_id "MSTRG.54"; transcript_id "MSTRG.54.4"; exon_number "19";
chr1	StringTie	exon	2431080	2431159	1000	+	.	gene_id "MSTRG.54"; transcript_id "MSTRG.54.4"; exon_number "20";
chr1	StringTie	exon	2433551	2435179	1000	+	.	gene_id "MSTRG.54"; transcript_id "MSTRG.54.4"; exon_number "21";
chr1	StringTie	exon	2435257	2436964	1000	+	.	gene_id "MSTRG.54"; transcript_id "MSTRG.54.4"; exon_number "22";
chr1	StringTie	transcript	2425915	2436964	1000	+	.	gene_id "MSTRG.54"; transcript_id "MSTRG.54.5";
chr1	StringTie	exon	2425915	2426387	1000	+	.	gene_id "MSTRG.54"; transcript_id "MSTRG.54.5"; exon_number "1";
chr1	StringTie	exon	2426927	2427009	1000	+	.	gene_id "MSTRG.54"; transcript_id "MSTRG.54.5"; exon_number "2";
chr1	StringTie	exon	2428046	2428143	1000	+	.	gene_id "MSTRG.54"; transcript_id "MSTRG.54.5"; exon_number "3";
chr1	StringTie	exon	2428267	2428449	1000	+	.	gene_id "MSTRG.54"; transcript_id "MSTRG.54.5"; exon_number "4";
chr1	StringTie	exon	2429962	2430086	1000	+	.	gene_id "MSTRG.54"; transcript_id "MSTRG.54.5"; exon_number "5";
chr1	StringTie	exon	2430183	2430267	1000	+	.	gene_id "MSTRG.54"; transcript_id "MSTRG.54.5"; exon_number "6";
chr1	StringTie	exon	2430523	2430669	1000	+	.	gene_id "MSTRG.54"; transcript_id "MSTRG.54.5"; exon_number "7";
chr1	StringTie	exon	2431080	2431159	1000	+	.	gene_id "MSTRG.54"; transcript_id "MSTRG.54.5"; exon_number "8";
chr1	StringTie	exon	2433551	2436964	1000	+	.	gene_id "MSTRG.54"; transcript_id "MSTRG.54.5"; exon_number "9";
chr1	StringTie	transcript	2422775	2426297	1000	-	.	gene_id "MSTRG.55"; transcript_id "MSTRG.55.1";
chr1	StringTie	exon	2422775	2426297	1000	-	.	gene_id "MSTRG.55"; transcript_id "MSTRG.55.1"; exon_number "1";
chr1	StringTie	transcript	2424876	2425918	1000	-	.	gene_id "MSTRG.55"; transcript_id "MSTRG.55.2";
chr1	StringTie	exon	2424876	2425292	1000	-	.	gene_id "MSTRG.55"; transcript_id "MSTRG.55.2"; exon_number "1";
chr1	StringTie	exon	2425822	2425918	1000	-	.	gene_id "MSTRG.55"; transcript_id "MSTRG.55.2"; exon_number "2";
chr1	StringTie	transcript	2439972	2458039	1000	-	.	gene_id "MSTRG.56"; transcript_id "MSTRG.56.1";
chr1	StringTie	exon	2439972	2440499	1000	-	.	gene_id "MSTRG.56"; transcript_id "MSTRG.56.1"; exon_number "1";
chr1	StringTie	exon	2441301	2441369	1000	-	.	gene_id "MSTRG.56"; transcript_id "MSTRG.56.1"; exon_number "2";
chr1	StringTie	exon	2441496	2441596	1000	-	.	gene_id "MSTRG.56"; transcript_id "MSTRG.56.1"; exon_number "3";
chr1	StringTie	exon	2442117	2442221	1000	-	.	gene_id "MSTRG.56"; transcript_id "MSTRG.56.1"; exon_number "4";
chr1	StringTie	exon	2442777	2442826	1000	-	.	gene_id "MSTRG.56"; transcript_id "MSTRG.56.1"; exon_number "5";
chr1	StringTie	exon	2443067	2443122	1000	-	.	gene_id "MSTRG.56"; transcript_id "MSTRG.56.1"; exon_number "6";
chr1	StringTie	exon	2444327	2444478	1000	-	.	gene_id "MSTRG.56"; transcript_id "MSTRG.56.1"; exon_number "7";
chr1	StringTie	exon	2445441	2445528	1000	-	.	gene_id "MSTRG.56"; transcript_id "MSTRG.56.1"; exon_number "8";
chr1	StringTie	exon	2445793	2445905	1000	-	.	gene_id "MSTRG.56"; transcript_id "MSTRG.56.1"; exon_number "9";
chr1	StringTie	exon	2447001	2447156	1000	-	.	gene_id "MSTRG.56"; transcript_id "MSTRG.56.1"; exon_number "10";
chr1	StringTie	exon	2449603	2449703	1000	-	.	gene_id "MSTRG.56"; transcript_id "MSTRG.56.1"; exon_number "11";
chr1	StringTie	exon	2449955	2450036	1000	-	.	gene_id "MSTRG.56"; transcript_id "MSTRG.56.1"; exon_number "12";
chr1	StringTie	exon	2450582	2450763	1000	-	.	gene_id "MSTRG.56"; transcript_id "MSTRG.56.1"; exon_number "13";
chr1	StringTie	exon	2451240	2451393	1000	-	.	gene_id "MSTRG.56"; transcript_id "MSTRG.56.1"; exon_number "14";
chr1	StringTie	exon	2451761	2451853	1000	-	.	gene_id "MSTRG.56"; transcript_id "MSTRG.56.1"; exon_number "15";
chr1	StringTie	exon	2452162	2452345	1000	-	.	gene_id "MSTRG.56"; transcript_id "MSTRG.56.1"; exon_number "16";
chr1	StringTie	exon	2452540	2452754	1000	-	.	gene_id "MSTRG.56"; transcript_id "MSTRG.56.1"; exon_number "17";
chr1	StringTie	exon	2453157	2453239	1000	-	.	gene_id "MSTRG.56"; transcript_id "MSTRG.56.1"; exon_number "18";
chr1	StringTie	exon	2457903	2458039	1000	-	.	gene_id "MSTRG.56"; transcript_id "MSTRG.56.1"; exon_number "19";
chr1	StringTie	transcript	2440106	2458039	1000	-	.	gene_id "MSTRG.56"; transcript_id "MSTRG.56.2";
chr1	StringTie	exon	2440106	2440499	1000	-	.	gene_id "MSTRG.56"; transcript_id "MSTRG.56.2"; exon_number "1";
chr1	StringTie	exon	2441301	2441369	1000	-	.	gene_id "MSTRG.56"; transcript_id "MSTRG.56.2"; exon_number "2";
chr1	StringTie	exon	2441496	2441596	1000	-	.	gene_id "MSTRG.56"; transcript_id "MSTRG.56.2"; exon_number "3";
chr1	StringTie	exon	2442117	2442187	1000	-	.	gene_id "MSTRG.56"; transcript_id "MSTRG.56.2"; exon_number "4";
chr1	StringTie	exon	2442777	2442826	1000	-	.	gene_id "MSTRG.56"; transcript_id "MSTRG.56.2"; exon_number "5";
chr1	StringTie	exon	2443067	2443122	1000	-	.	gene_id "MSTRG.56"; transcript_id "MSTRG.56.2"; exon_number "6";
chr1	StringTie	exon	2444327	2444478	1000	-	.	gene_id "MSTRG.56"; transcript_id "MSTRG.56.2"; exon_number "7";
chr1	StringTie	exon	2445441	2445528	1000	-	.	gene_id "MSTRG.56"; transcript_id "MSTRG.56.2"; exon_number "8";
chr1	StringTie	exon	2445793	2445905	1000	-	.	gene_id "MSTRG.56"; transcript_id "MSTRG.56.2"; exon_number "9";
chr1	StringTie	exon	2447001	2447156	1000	-	.	gene_id "MSTRG.56"; transcript_id "MSTRG.56.2"; exon_number "10";
chr1	StringTie	exon	2449603	2449703	1000	-	.	gene_id "MSTRG.56"; transcript_id "MSTRG.56.2"; exon_number "11";
chr1	StringTie	exon	2449955	2450036	1000	-	.	gene_id "MSTRG.56"; transcript_id "MSTRG.56.2"; exon_number "12";
chr1	StringTie	exon	2450582	2450763	1000	-	.	gene_id "MSTRG.56"; transcript_id "MSTRG.56.2"; exon_number "13";
chr1	StringTie	exon	2451240	2451393	1000	-	.	gene_id "MSTRG.56"; transcript_id "MSTRG.56.2"; exon_number "14";
chr1	StringTie	exon	2451761	2451853	1000	-	.	gene_id "MSTRG.56"; transcript_id "MSTRG.56.2"; exon_number "15";
chr1	StringTie	exon	2452162	2452345	1000	-	.	gene_id "MSTRG.56"; transcript_id "MSTRG.56.2"; exon_number "16";
chr1	StringTie	exon	2452540	2452754	1000	-	.	gene_id "MSTRG.56"; transcript_id "MSTRG.56.2"; exon_number "17";
chr1	StringTie	exon	2453157	2453239	1000	-	.	gene_id "MSTRG.56"; transcript_id "MSTRG.56.2"; exon_number "18";
chr1	StringTie	exon	2457903	2458039	1000	-	.	gene_id "MSTRG.56"; transcript_id "MSTRG.56.2"; exon_number "19";
chr1	StringTie	transcript	2518249	2522902	1000	+	.	gene_id "MSTRG.57"; transcript_id "MSTRG.57.1";
chr1	StringTie	exon	2518249	2518387	1000	+	.	gene_id "MSTRG.57"; transcript_id "MSTRG.57.1"; exon_number "1";
chr1	StringTie	exon	2518530	2518734	1000	+	.	gene_id "MSTRG.57"; transcript_id "MSTRG.57.1"; exon_number "2";
chr1	StringTie	exon	2519180	2519231	1000	+	.	gene_id "MSTRG.57"; transcript_id "MSTRG.57.1"; exon_number "3";
chr1	StringTie	exon	2519829	2519892	1000	+	.	gene_id "MSTRG.57"; transcript_id "MSTRG.57.1"; exon_number "4";
chr1	StringTie	exon	2519989	2520064	1000	+	.	gene_id "MSTRG.57"; transcript_id "MSTRG.57.1"; exon_number "5";
chr1	StringTie	exon	2520361	2520479	1000	+	.	gene_id "MSTRG.57"; transcript_id "MSTRG.57.1"; exon_number "6";
chr1	StringTie	exon	2520849	2522902	1000	+	.	gene_id "MSTRG.57"; transcript_id "MSTRG.57.1"; exon_number "7";
chr1	StringTie	transcript	2518258	2522902	1000	+	.	gene_id "MSTRG.57"; transcript_id "MSTRG.57.2";
chr1	StringTie	exon	2518258	2518387	1000	+	.	gene_id "MSTRG.57"; transcript_id "MSTRG.57.2"; exon_number "1";
chr1	StringTie	exon	2518530	2518734	1000	+	.	gene_id "MSTRG.57"; transcript_id "MSTRG.57.2"; exon_number "2";
chr1	StringTie	exon	2519180	2519231	1000	+	.	gene_id "MSTRG.57"; transcript_id "MSTRG.57.2"; exon_number "3";
chr1	StringTie	exon	2519829	2519892	1000	+	.	gene_id "MSTRG.57"; transcript_id "MSTRG.57.2"; exon_number "4";
chr1	StringTie	exon	2519989	2520064	1000	+	.	gene_id "MSTRG.57"; transcript_id "MSTRG.57.2"; exon_number "5";
chr1	StringTie	exon	2520393	2520479	1000	+	.	gene_id "MSTRG.57"; transcript_id "MSTRG.57.2"; exon_number "6";
chr1	StringTie	exon	2520849	2522902	1000	+	.	gene_id "MSTRG.57"; transcript_id "MSTRG.57.2"; exon_number "7";
chr1	StringTie	transcript	3370990	3397677	1000	+	.	gene_id "MSTRG.58"; transcript_id "MSTRG.58.1";
chr1	StringTie	exon	3370990	3371375	1000	+	.	gene_id "MSTRG.58"; transcript_id "MSTRG.58.1"; exon_number "1";
chr1	StringTie	exon	3379630	3380236	1000	+	.	gene_id "MSTRG.58"; transcript_id "MSTRG.58.1"; exon_number "2";
chr1	StringTie	exon	3382712	3382757	1000	+	.	gene_id "MSTRG.58"; transcript_id "MSTRG.58.1"; exon_number "3";
chr1	StringTie	exon	3383732	3383901	1000	+	.	gene_id "MSTRG.58"; transcript_id "MSTRG.58.1"; exon_number "4";
chr1	StringTie	exon	3385444	3385500	1000	+	.	gene_id "MSTRG.58"; transcript_id "MSTRG.58.1"; exon_number "5";
chr1	StringTie	exon	3385997	3386157	1000	+	.	gene_id "MSTRG.58"; transcript_id "MSTRG.58.1"; exon_number "6";
chr1	StringTie	exon	3389642	3389794	1000	+	.	gene_id "MSTRG.58"; transcript_id "MSTRG.58.1"; exon_number "7";
chr1	StringTie	exon	3389957	3390086	1000	+	.	gene_id "MSTRG.58"; transcript_id "MSTRG.58.1"; exon_number "8";
chr1	StringTie	exon	3391272	3391346	1000	+	.	gene_id "MSTRG.58"; transcript_id "MSTRG.58.1"; exon_number "9";
chr1	StringTie	exon	3392534	3392626	1000	+	.	gene_id "MSTRG.58"; transcript_id "MSTRG.58.1"; exon_number "10";
chr1	StringTie	exon	3394439	3394590	1000	+	.	gene_id "MSTRG.58"; transcript_id "MSTRG.58.1"; exon_number "11";
chr1	StringTie	exon	3394988	3395176	1000	+	.	gene_id "MSTRG.58"; transcript_id "MSTRG.58.1"; exon_number "12";
chr1	StringTie	exon	3396081	3396154	1000	+	.	gene_id "MSTRG.58"; transcript_id "MSTRG.58.1"; exon_number "13";
chr1	StringTie	exon	3396376	3396477	1000	+	.	gene_id "MSTRG.58"; transcript_id "MSTRG.58.1"; exon_number "14";
chr1	StringTie	exon	3397012	3397677	1000	+	.	gene_id "MSTRG.58"; transcript_id "MSTRG.58.1"; exon_number "15";
chr1	StringTie	transcript	3371023	3397677	1000	+	.	gene_id "MSTRG.58"; transcript_id "MSTRG.58.2";
chr1	StringTie	exon	3371023	3371408	1000	+	.	gene_id "MSTRG.58"; transcript_id "MSTRG.58.2"; exon_number "1";
chr1	StringTie	exon	3379630	3380236	1000	+	.	gene_id "MSTRG.58"; transcript_id "MSTRG.58.2"; exon_number "2";
chr1	StringTie	exon	3382712	3382757	1000	+	.	gene_id "MSTRG.58"; transcript_id "MSTRG.58.2"; exon_number "3";
chr1	StringTie	exon	3383732	3383901	1000	+	.	gene_id "MSTRG.58"; transcript_id "MSTRG.58.2"; exon_number "4";
chr1	StringTie	exon	3385444	3385500	1000	+	.	gene_id "MSTRG.58"; transcript_id "MSTRG.58.2"; exon_number "5";
chr1	StringTie	exon	3385997	3386157	1000	+	.	gene_id "MSTRG.58"; transcript_id "MSTRG.58.2"; exon_number "6";
chr1	StringTie	exon	3389642	3389794	1000	+	.	gene_id "MSTRG.58"; transcript_id "MSTRG.58.2"; exon_number "7";
chr1	StringTie	exon	3389957	3390086	1000	+	.	gene_id "MSTRG.58"; transcript_id "MSTRG.58.2"; exon_number "8";
chr1	StringTie	exon	3391272	3391346	1000	+	.	gene_id "MSTRG.58"; transcript_id "MSTRG.58.2"; exon_number "9";
chr1	StringTie	exon	3392534	3392626	1000	+	.	gene_id "MSTRG.58"; transcript_id "MSTRG.58.2"; exon_number "10";
chr1	StringTie	exon	3394439	3394590	1000	+	.	gene_id "MSTRG.58"; transcript_id "MSTRG.58.2"; exon_number "11";
chr1	StringTie	exon	3394988	3395176	1000	+	.	gene_id "MSTRG.58"; transcript_id "MSTRG.58.2"; exon_number "12";
chr1	StringTie	exon	3396081	3396154	1000	+	.	gene_id "MSTRG.58"; transcript_id "MSTRG.58.2"; exon_number "13";
chr1	StringTie	exon	3396376	3396477	1000	+	.	gene_id "MSTRG.58"; transcript_id "MSTRG.58.2"; exon_number "14";
chr1	StringTie	exon	3397012	3397677	1000	+	.	gene_id "MSTRG.58"; transcript_id "MSTRG.58.2"; exon_number "15";
chr1	StringTie	transcript	3541566	3546691	1000	+	.	gene_id "MSTRG.59"; transcript_id "MSTRG.59.1";
chr1	StringTie	exon	3541566	3541837	1000	+	.	gene_id "MSTRG.59"; transcript_id "MSTRG.59.1"; exon_number "1";
chr1	StringTie	exon	3541988	3542079	1000	+	.	gene_id "MSTRG.59"; transcript_id "MSTRG.59.1"; exon_number "2";
chr1	StringTie	exon	3542277	3542453	1000	+	.	gene_id "MSTRG.59"; transcript_id "MSTRG.59.1"; exon_number "3";
chr1	StringTie	exon	3544064	3544217	1000	+	.	gene_id "MSTRG.59"; transcript_id "MSTRG.59.1"; exon_number "4";
chr1	StringTie	exon	3544973	3546691	1000	+	.	gene_id "MSTRG.59"; transcript_id "MSTRG.59.1"; exon_number "5";
chr1	StringTie	transcript	3547331	3566622	1000	-	.	gene_id "MSTRG.60"; transcript_id "MSTRG.60.1";
chr1	StringTie	exon	3547331	3548221	1000	-	.	gene_id "MSTRG.60"; transcript_id "MSTRG.60.1"; exon_number "1";
chr1	StringTie	exon	3548777	3548902	1000	-	.	gene_id "MSTRG.60"; transcript_id "MSTRG.60.1"; exon_number "2";
chr1	StringTie	exon	3549962	3550067	1000	-	.	gene_id "MSTRG.60"; transcript_id "MSTRG.60.1"; exon_number "3";
chr1	StringTie	exon	3551561	3551638	1000	-	.	gene_id "MSTRG.60"; transcript_id "MSTRG.60.1"; exon_number "4";
chr1	StringTie	exon	3551724	3551858	1000	-	.	gene_id "MSTRG.60"; transcript_id "MSTRG.60.1"; exon_number "5";
chr1	StringTie	exon	3552508	3552594	1000	-	.	gene_id "MSTRG.60"; transcript_id "MSTRG.60.1"; exon_number "6";
chr1	StringTie	exon	3553559	3553662	1000	-	.	gene_id "MSTRG.60"; transcript_id "MSTRG.60.1"; exon_number "7";
chr1	StringTie	exon	3555314	3555386	1000	-	.	gene_id "MSTRG.60"; transcript_id "MSTRG.60.1"; exon_number "8";
chr1	StringTie	exon	3563230	3563346	1000	-	.	gene_id "MSTRG.60"; transcript_id "MSTRG.60.1"; exon_number "9";
chr1	StringTie	exon	3563972	3564124	1000	-	.	gene_id "MSTRG.60"; transcript_id "MSTRG.60.1"; exon_number "10";
chr1	StringTie	exon	3566495	3566622	1000	-	.	gene_id "MSTRG.60"; transcript_id "MSTRG.60.1"; exon_number "11";
chr1	StringTie	transcript	3547331	3566637	1000	-	.	gene_id "MSTRG.60"; transcript_id "MSTRG.60.2";
chr1	StringTie	exon	3547331	3547681	1000	-	.	gene_id "MSTRG.60"; transcript_id "MSTRG.60.2"; exon_number "1";
chr1	StringTie	exon	3548030	3548221	1000	-	.	gene_id "MSTRG.60"; transcript_id "MSTRG.60.2"; exon_number "2";
chr1	StringTie	exon	3548777	3548902	1000	-	.	gene_id "MSTRG.60"; transcript_id "MSTRG.60.2"; exon_number "3";
chr1	StringTie	exon	3549962	3550067	1000	-	.	gene_id "MSTRG.60"; transcript_id "MSTRG.60.2"; exon_number "4";
chr1	StringTie	exon	3551561	3551638	1000	-	.	gene_id "MSTRG.60"; transcript_id "MSTRG.60.2"; exon_number "5";
chr1	StringTie	exon	3551724	3551858	1000	-	.	gene_id "MSTRG.60"; transcript_id "MSTRG.60.2"; exon_number "6";
chr1	StringTie	exon	3552508	3552594	1000	-	.	gene_id "MSTRG.60"; transcript_id "MSTRG.60.2"; exon_number "7";
chr1	StringTie	exon	3553559	3553662	1000	-	.	gene_id "MSTRG.60"; transcript_id "MSTRG.60.2"; exon_number "8";
chr1	StringTie	exon	3555314	3555386	1000	-	.	gene_id "MSTRG.60"; transcript_id "MSTRG.60.2"; exon_number "9";
chr1	StringTie	exon	3563230	3563346	1000	-	.	gene_id "MSTRG.60"; transcript_id "MSTRG.60.2"; exon_number "10";
chr1	StringTie	exon	3563972	3564124	1000	-	.	gene_id "MSTRG.60"; transcript_id "MSTRG.60.2"; exon_number "11";
chr1	StringTie	exon	3566495	3566637	1000	-	.	gene_id "MSTRG.60"; transcript_id "MSTRG.60.2"; exon_number "12";
chr1	StringTie	transcript	3653713	3659422	1000	-	.	gene_id "MSTRG.61"; transcript_id "MSTRG.61.1";
chr1	StringTie	exon	3653713	3655899	1000	-	.	gene_id "MSTRG.61"; transcript_id "MSTRG.61.1"; exon_number "1";
chr1	StringTie	exon	3656008	3656471	1000	-	.	gene_id "MSTRG.61"; transcript_id "MSTRG.61.1"; exon_number "2";
chr1	StringTie	exon	3656544	3656554	1000	-	.	gene_id "MSTRG.61"; transcript_id "MSTRG.61.1"; exon_number "3";
chr1	StringTie	exon	3656591	3656951	1000	-	.	gene_id "MSTRG.61"; transcript_id "MSTRG.61.1"; exon_number "4";
chr1	StringTie	exon	3659368	3659422	1000	-	.	gene_id "MSTRG.61"; transcript_id "MSTRG.61.1"; exon_number "5";
chr1	StringTie	transcript	3654639	3662802	1000	-	.	gene_id "MSTRG.61"; transcript_id "MSTRG.61.2";
chr1	StringTie	exon	3654639	3656043	1000	-	.	gene_id "MSTRG.61"; transcript_id "MSTRG.61.2"; exon_number "1";
chr1	StringTie	exon	3656116	3656223	1000	-	.	gene_id "MSTRG.61"; transcript_id "MSTRG.61.2"; exon_number "2";
chr1	StringTie	exon	3656260	3656295	1000	-	.	gene_id "MSTRG.61"; transcript_id "MSTRG.61.2"; exon_number "3";
chr1	StringTie	exon	3656364	3656399	1000	-	.	gene_id "MSTRG.61"; transcript_id "MSTRG.61.2"; exon_number "4";
chr1	StringTie	exon	3656544	3656951	1000	-	.	gene_id "MSTRG.61"; transcript_id "MSTRG.61.2"; exon_number "5";
chr1	StringTie	exon	3659368	3659475	1000	-	.	gene_id "MSTRG.61"; transcript_id "MSTRG.61.2"; exon_number "6";
chr1	StringTie	exon	3659625	3659754	1000	-	.	gene_id "MSTRG.61"; transcript_id "MSTRG.61.2"; exon_number "7";
chr1	StringTie	exon	3662171	3662802	1000	-	.	gene_id "MSTRG.61"; transcript_id "MSTRG.61.2"; exon_number "8";
chr1	StringTie	transcript	3654639	3659422	1000	-	.	gene_id "MSTRG.61"; transcript_id "MSTRG.61.3";
chr1	StringTie	exon	3654639	3655077	1000	-	.	gene_id "MSTRG.61"; transcript_id "MSTRG.61.3"; exon_number "1";
chr1	StringTie	exon	3656797	3656951	1000	-	.	gene_id "MSTRG.61"; transcript_id "MSTRG.61.3"; exon_number "2";
chr1	StringTie	exon	3658994	3659081	1000	-	.	gene_id "MSTRG.61"; transcript_id "MSTRG.61.3"; exon_number "3";
chr1	StringTie	exon	3659368	3659422	1000	-	.	gene_id "MSTRG.61"; transcript_id "MSTRG.61.3"; exon_number "4";
chr1	StringTie	transcript	3689248	3692546	1000	+	.	gene_id "MSTRG.62"; transcript_id "MSTRG.62.1";
chr1	StringTie	exon	3689248	3689352	1000	+	.	gene_id "MSTRG.62"; transcript_id "MSTRG.62.1"; exon_number "1";
chr1	StringTie	exon	3689627	3689745	1000	+	.	gene_id "MSTRG.62"; transcript_id "MSTRG.62.1"; exon_number "2";
chr1	StringTie	exon	3691863	3692047	1000	+	.	gene_id "MSTRG.62"; transcript_id "MSTRG.62.1"; exon_number "3";
chr1	StringTie	exon	3692359	3692546	1000	+	.	gene_id "MSTRG.62"; transcript_id "MSTRG.62.1"; exon_number "4";
chr1	StringTie	transcript	3696784	3713068	1000	-	.	gene_id "MSTRG.63"; transcript_id "MSTRG.63.1";
chr1	StringTie	exon	3696784	3697900	1000	-	.	gene_id "MSTRG.63"; transcript_id "MSTRG.63.1"; exon_number "1";
chr1	StringTie	exon	3698076	3698165	1000	-	.	gene_id "MSTRG.63"; transcript_id "MSTRG.63.1"; exon_number "2";
chr1	StringTie	exon	3699225	3699327	1000	-	.	gene_id "MSTRG.63"; transcript_id "MSTRG.63.1"; exon_number "3";
chr1	StringTie	exon	3700560	3700675	1000	-	.	gene_id "MSTRG.63"; transcript_id "MSTRG.63.1"; exon_number "4";
chr1	StringTie	exon	3701651	3701767	1000	-	.	gene_id "MSTRG.63"; transcript_id "MSTRG.63.1"; exon_number "5";
chr1	StringTie	exon	3703413	3703874	1000	-	.	gene_id "MSTRG.63"; transcript_id "MSTRG.63.1"; exon_number "6";
chr1	StringTie	exon	3712426	3713068	1000	-	.	gene_id "MSTRG.63"; transcript_id "MSTRG.63.1"; exon_number "7";
chr1	StringTie	transcript	3728645	3773763	1000	-	.	gene_id "MSTRG.64"; transcript_id "MSTRG.64.1";
chr1	StringTie	exon	3728645	3732081	1000	-	.	gene_id "MSTRG.64"; transcript_id "MSTRG.64.1"; exon_number "1";
chr1	StringTie	exon	3732844	3732934	1000	-	.	gene_id "MSTRG.64"; transcript_id "MSTRG.64.1"; exon_number "2";
chr1	StringTie	exon	3739738	3739805	1000	-	.	gene_id "MSTRG.64"; transcript_id "MSTRG.64.1"; exon_number "3";
chr1	StringTie	exon	3739988	3740126	1000	-	.	gene_id "MSTRG.64"; transcript_id "MSTRG.64.1"; exon_number "4";
chr1	StringTie	exon	3742322	3742430	1000	-	.	gene_id "MSTRG.64"; transcript_id "MSTRG.64.1"; exon_number "5";
chr1	StringTie	exon	3742934	3743000	1000	-	.	gene_id "MSTRG.64"; transcript_id "MSTRG.64.1"; exon_number "6";
chr1	StringTie	exon	3743272	3743308	1000	-	.	gene_id "MSTRG.64"; transcript_id "MSTRG.64.1"; exon_number "7";
chr1	StringTie	exon	3745830	3745937	1000	-	.	gene_id "MSTRG.64"; transcript_id "MSTRG.64.1"; exon_number "8";
chr1	StringTie	exon	3746355	3746561	1000	-	.	gene_id "MSTRG.64"; transcript_id "MSTRG.64.1"; exon_number "9";
chr1	StringTie	exon	3747610	3747786	1000	-	.	gene_id "MSTRG.64"; transcript_id "MSTRG.64.1"; exon_number "10";
chr1	StringTie	exon	3750426	3750599	1000	-	.	gene_id "MSTRG.64"; transcript_id "MSTRG.64.1"; exon_number "11";
chr1	StringTie	exon	3751489	3751656	1000	-	.	gene_id "MSTRG.64"; transcript_id "MSTRG.64.1"; exon_number "12";
chr1	StringTie	exon	3753059	3753256	1000	-	.	gene_id "MSTRG.64"; transcript_id "MSTRG.64.1"; exon_number "13";
chr1	StringTie	exon	3753856	3754083	1000	-	.	gene_id "MSTRG.64"; transcript_id "MSTRG.64.1"; exon_number "14";
chr1	StringTie	exon	3755528	3755683	1000	-	.	gene_id "MSTRG.64"; transcript_id "MSTRG.64.1"; exon_number "15";
chr1	StringTie	exon	3756172	3756340	1000	-	.	gene_id "MSTRG.64"; transcript_id "MSTRG.64.1"; exon_number "16";
chr1	StringTie	exon	3761471	3761547	1000	-	.	gene_id "MSTRG.64"; transcript_id "MSTRG.64.1"; exon_number "17";
chr1	StringTie	exon	3761853	3761915	1000	-	.	gene_id "MSTRG.64"; transcript_id "MSTRG.64.1"; exon_number "18";
chr1	StringTie	exon	3764039	3764177	1000	-	.	gene_id "MSTRG.64"; transcript_id "MSTRG.64.1"; exon_number "19";
chr1	StringTie	exon	3765172	3765345	1000	-	.	gene_id "MSTRG.64"; transcript_id "MSTRG.64.1"; exon_number "20";
chr1	StringTie	exon	3768859	3768985	1000	-	.	gene_id "MSTRG.64"; transcript_id "MSTRG.64.1"; exon_number "21";
chr1	StringTie	exon	3773453	3773763	1000	-	.	gene_id "MSTRG.64"; transcript_id "MSTRG.64.1"; exon_number "22";
chr1	StringTie	transcript	3773845	3801993	1000	+	.	gene_id "MSTRG.65"; transcript_id "MSTRG.65.1";
chr1	StringTie	exon	3773845	3774281	1000	+	.	gene_id "MSTRG.65"; transcript_id "MSTRG.65.1"; exon_number "1";
chr1	StringTie	exon	3775282	3775408	1000	+	.	gene_id "MSTRG.65"; transcript_id "MSTRG.65.1"; exon_number "2";
chr1	StringTie	exon	3782376	3782564	1000	+	.	gene_id "MSTRG.65"; transcript_id "MSTRG.65.1"; exon_number "3";
chr1	StringTie	exon	3784538	3784617	1000	+	.	gene_id "MSTRG.65"; transcript_id "MSTRG.65.1"; exon_number "4";
chr1	StringTie	exon	3786169	3786339	1000	+	.	gene_id "MSTRG.65"; transcript_id "MSTRG.65.1"; exon_number "5";
chr1	StringTie	exon	3789036	3789136	1000	+	.	gene_id "MSTRG.65"; transcript_id "MSTRG.65.1"; exon_number "6";
chr1	StringTie	exon	3800071	3801993	1000	+	.	gene_id "MSTRG.65"; transcript_id "MSTRG.65.1"; exon_number "7";
chr1	StringTie	transcript	3805689	3816849	1000	-	.	gene_id "MSTRG.66"; transcript_id "MSTRG.66.1";
chr1	StringTie	exon	3805689	3806637	1000	-	.	gene_id "MSTRG.66"; transcript_id "MSTRG.66.1"; exon_number "1";
chr1	StringTie	exon	3807133	3807621	1000	-	.	gene_id "MSTRG.66"; transcript_id "MSTRG.66.1"; exon_number "2";
chr1	StringTie	exon	3809447	3809560	1000	-	.	gene_id "MSTRG.66"; transcript_id "MSTRG.66.1"; exon_number "3";
chr1	StringTie	exon	3816736	3816849	1000	-	.	gene_id "MSTRG.66"; transcript_id "MSTRG.66.1"; exon_number "4";
chr1	StringTie	transcript	5922878	6052531	1000	-	.	gene_id "MSTRG.67"; transcript_id "MSTRG.67.1";
chr1	StringTie	exon	5922878	5923465	1000	-	.	gene_id "MSTRG.67"; transcript_id "MSTRG.67.1"; exon_number "1";
chr1	StringTie	exon	5923950	5924093	1000	-	.	gene_id "MSTRG.67"; transcript_id "MSTRG.67.1"; exon_number "2";
chr1	StringTie	exon	5924398	5924577	1000	-	.	gene_id "MSTRG.67"; transcript_id "MSTRG.67.1"; exon_number "3";
chr1	StringTie	exon	5925162	5925333	1000	-	.	gene_id "MSTRG.67"; transcript_id "MSTRG.67.1"; exon_number "4";
chr1	StringTie	exon	5926433	5926518	1000	-	.	gene_id "MSTRG.67"; transcript_id "MSTRG.67.1"; exon_number "5";
chr1	StringTie	exon	5927090	5927175	1000	-	.	gene_id "MSTRG.67"; transcript_id "MSTRG.67.1"; exon_number "6";
chr1	StringTie	exon	5927800	5927956	1000	-	.	gene_id "MSTRG.67"; transcript_id "MSTRG.67.1"; exon_number "7";
chr1	StringTie	exon	5933312	5933395	1000	-	.	gene_id "MSTRG.67"; transcript_id "MSTRG.67.1"; exon_number "8";
chr1	StringTie	exon	5934531	5934717	1000	-	.	gene_id "MSTRG.67"; transcript_id "MSTRG.67.1"; exon_number "9";
chr1	StringTie	exon	5934934	5935160	1000	-	.	gene_id "MSTRG.67"; transcript_id "MSTRG.67.1"; exon_number "10";
chr1	StringTie	exon	5937153	5937358	1000	-	.	gene_id "MSTRG.67"; transcript_id "MSTRG.67.1"; exon_number "11";
chr1	StringTie	exon	5940174	5940299	1000	-	.	gene_id "MSTRG.67"; transcript_id "MSTRG.67.1"; exon_number "12";
chr1	StringTie	exon	5947346	5947526	1000	-	.	gene_id "MSTRG.67"; transcript_id "MSTRG.67.1"; exon_number "13";
chr1	StringTie	exon	5950928	5951088	1000	-	.	gene_id "MSTRG.67"; transcript_id "MSTRG.67.1"; exon_number "14";
chr1	StringTie	exon	5964677	5964864	1000	-	.	gene_id "MSTRG.67"; transcript_id "MSTRG.67.1"; exon_number "15";
chr1	StringTie	exon	5965352	5965543	1000	-	.	gene_id "MSTRG.67"; transcript_id "MSTRG.67.1"; exon_number "16";
chr1	StringTie	exon	5965692	5965843	1000	-	.	gene_id "MSTRG.67"; transcript_id "MSTRG.67.1"; exon_number "17";
chr1	StringTie	exon	5967175	5967282	1000	-	.	gene_id "MSTRG.67"; transcript_id "MSTRG.67.1"; exon_number "18";
chr1	StringTie	exon	5969212	5969273	1000	-	.	gene_id "MSTRG.67"; transcript_id "MSTRG.67.1"; exon_number "19";
chr1	StringTie	exon	5987709	5987847	1000	-	.	gene_id "MSTRG.67"; transcript_id "MSTRG.67.1"; exon_number "20";
chr1	StringTie	exon	5993207	5993389	1000	-	.	gene_id "MSTRG.67"; transcript_id "MSTRG.67.1"; exon_number "21";
chr1	StringTie	exon	6007164	6007290	1000	-	.	gene_id "MSTRG.67"; transcript_id "MSTRG.67.1"; exon_number "22";
chr1	StringTie	exon	6008130	6008311	1000	-	.	gene_id "MSTRG.67"; transcript_id "MSTRG.67.1"; exon_number "23";
chr1	StringTie	exon	6012760	6012896	1000	-	.	gene_id "MSTRG.67"; transcript_id "MSTRG.67.1"; exon_number "24";
chr1	StringTie	exon	6021854	6022009	1000	-	.	gene_id "MSTRG.67"; transcript_id "MSTRG.67.1"; exon_number "25";
chr1	StringTie	exon	6027359	6027423	1000	-	.	gene_id "MSTRG.67"; transcript_id "MSTRG.67.1"; exon_number "26";
chr1	StringTie	exon	6029147	6029319	1000	-	.	gene_id "MSTRG.67"; transcript_id "MSTRG.67.1"; exon_number "27";
chr1	StringTie	exon	6038330	6038473	1000	-	.	gene_id "MSTRG.67"; transcript_id "MSTRG.67.1"; exon_number "28";
chr1	StringTie	exon	6046215	6046387	1000	-	.	gene_id "MSTRG.67"; transcript_id "MSTRG.67.1"; exon_number "29";
chr1	StringTie	exon	6052304	6052531	1000	-	.	gene_id "MSTRG.67"; transcript_id "MSTRG.67.1"; exon_number "30";
chr1	StringTie	transcript	5922878	6052484	1000	-	.	gene_id "MSTRG.67"; transcript_id "MSTRG.67.2";
chr1	StringTie	exon	5922878	5923465	1000	-	.	gene_id "MSTRG.67"; transcript_id "MSTRG.67.2"; exon_number "1";
chr1	StringTie	exon	5923950	5924093	1000	-	.	gene_id "MSTRG.67"; transcript_id "MSTRG.67.2"; exon_number "2";
chr1	StringTie	exon	5924398	5924577	1000	-	.	gene_id "MSTRG.67"; transcript_id "MSTRG.67.2"; exon_number "3";
chr1	StringTie	exon	5925162	5925333	1000	-	.	gene_id "MSTRG.67"; transcript_id "MSTRG.67.2"; exon_number "4";
chr1	StringTie	exon	5926433	5926518	1000	-	.	gene_id "MSTRG.67"; transcript_id "MSTRG.67.2"; exon_number "5";
chr1	StringTie	exon	5927090	5927175	1000	-	.	gene_id "MSTRG.67"; transcript_id "MSTRG.67.2"; exon_number "6";
chr1	StringTie	exon	5927800	5927956	1000	-	.	gene_id "MSTRG.67"; transcript_id "MSTRG.67.2"; exon_number "7";
chr1	StringTie	exon	5933312	5933395	1000	-	.	gene_id "MSTRG.67"; transcript_id "MSTRG.67.2"; exon_number "8";
chr1	StringTie	exon	5934531	5934717	1000	-	.	gene_id "MSTRG.67"; transcript_id "MSTRG.67.2"; exon_number "9";
chr1	StringTie	exon	5934934	5935160	1000	-	.	gene_id "MSTRG.67"; transcript_id "MSTRG.67.2"; exon_number "10";
chr1	StringTie	exon	5937153	5937358	1000	-	.	gene_id "MSTRG.67"; transcript_id "MSTRG.67.2"; exon_number "11";
chr1	StringTie	exon	5940174	5940299	1000	-	.	gene_id "MSTRG.67"; transcript_id "MSTRG.67.2"; exon_number "12";
chr1	StringTie	exon	5947346	5947526	1000	-	.	gene_id "MSTRG.67"; transcript_id "MSTRG.67.2"; exon_number "13";
chr1	StringTie	exon	5950928	5951088	1000	-	.	gene_id "MSTRG.67"; transcript_id "MSTRG.67.2"; exon_number "14";
chr1	StringTie	exon	5964677	5964864	1000	-	.	gene_id "MSTRG.67"; transcript_id "MSTRG.67.2"; exon_number "15";
chr1	StringTie	exon	5965352	5965543	1000	-	.	gene_id "MSTRG.67"; transcript_id "MSTRG.67.2"; exon_number "16";
chr1	StringTie	exon	5965692	5965840	1000	-	.	gene_id "MSTRG.67"; transcript_id "MSTRG.67.2"; exon_number "17";
chr1	StringTie	exon	5967175	5967282	1000	-	.	gene_id "MSTRG.67"; transcript_id "MSTRG.67.2"; exon_number "18";
chr1	StringTie	exon	5969212	5969273	1000	-	.	gene_id "MSTRG.67"; transcript_id "MSTRG.67.2"; exon_number "19";
chr1	StringTie	exon	5987709	5987847	1000	-	.	gene_id "MSTRG.67"; transcript_id "MSTRG.67.2"; exon_number "20";
chr1	StringTie	exon	5993207	5993389	1000	-	.	gene_id "MSTRG.67"; transcript_id "MSTRG.67.2"; exon_number "21";
chr1	StringTie	exon	6007164	6007290	1000	-	.	gene_id "MSTRG.67"; transcript_id "MSTRG.67.2"; exon_number "22";
chr1	StringTie	exon	6008130	6008311	1000	-	.	gene_id "MSTRG.67"; transcript_id "MSTRG.67.2"; exon_number "23";
chr1	StringTie	exon	6012760	6012896	1000	-	.	gene_id "MSTRG.67"; transcript_id "MSTRG.67.2"; exon_number "24";
chr1	StringTie	exon	6021854	6022009	1000	-	.	gene_id "MSTRG.67"; transcript_id "MSTRG.67.2"; exon_number "25";
chr1	StringTie	exon	6027359	6027423	1000	-	.	gene_id "MSTRG.67"; transcript_id "MSTRG.67.2"; exon_number "26";
chr1	StringTie	exon	6029147	6029319	1000	-	.	gene_id "MSTRG.67"; transcript_id "MSTRG.67.2"; exon_number "27";
chr1	StringTie	exon	6038330	6038473	1000	-	.	gene_id "MSTRG.67"; transcript_id "MSTRG.67.2"; exon_number "28";
chr1	StringTie	exon	6046215	6046387	1000	-	.	gene_id "MSTRG.67"; transcript_id "MSTRG.67.2"; exon_number "29";
chr1	StringTie	exon	6052304	6052484	1000	-	.	gene_id "MSTRG.67"; transcript_id "MSTRG.67.2"; exon_number "30";
chr1	StringTie	transcript	6245080	6278332	1000	-	.	gene_id "MSTRG.68"; transcript_id "MSTRG.68.1";
chr1	StringTie	exon	6245080	6246876	1000	-	.	gene_id "MSTRG.68"; transcript_id "MSTRG.68.1"; exon_number "1";
chr1	StringTie	exon	6252990	6253114	1000	-	.	gene_id "MSTRG.68"; transcript_id "MSTRG.68.1"; exon_number "2";
chr1	StringTie	exon	6257712	6257816	1000	-	.	gene_id "MSTRG.68"; transcript_id "MSTRG.68.1"; exon_number "3";
chr1	StringTie	exon	6259622	6259654	1000	-	.	gene_id "MSTRG.68"; transcript_id "MSTRG.68.1"; exon_number "4";
chr1	StringTie	exon	6274024	6278332	1000	-	.	gene_id "MSTRG.68"; transcript_id "MSTRG.68.1"; exon_number "5";
chr1	StringTie	transcript	6245080	6259672	1000	-	.	gene_id "MSTRG.68"; transcript_id "MSTRG.68.2";
chr1	StringTie	exon	6245080	6245895	1000	-	.	gene_id "MSTRG.68"; transcript_id "MSTRG.68.2"; exon_number "1";
chr1	StringTie	exon	6245927	6246876	1000	-	.	gene_id "MSTRG.68"; transcript_id "MSTRG.68.2"; exon_number "2";
chr1	StringTie	exon	6252990	6253114	1000	-	.	gene_id "MSTRG.68"; transcript_id "MSTRG.68.2"; exon_number "3";
chr1	StringTie	exon	6257712	6257816	1000	-	.	gene_id "MSTRG.68"; transcript_id "MSTRG.68.2"; exon_number "4";
chr1	StringTie	exon	6259622	6259672	1000	-	.	gene_id "MSTRG.68"; transcript_id "MSTRG.68.2"; exon_number "5";
chr1	StringTie	transcript	6272798	6279403	1000	+	.	gene_id "MSTRG.69"; transcript_id "MSTRG.69.1";
chr1	StringTie	exon	6272798	6272963	1000	+	.	gene_id "MSTRG.69"; transcript_id "MSTRG.69.1"; exon_number "1";
chr1	StringTie	exon	6273126	6273243	1000	+	.	gene_id "MSTRG.69"; transcript_id "MSTRG.69.1"; exon_number "2";
chr1	StringTie	exon	6278349	6278429	1000	+	.	gene_id "MSTRG.69"; transcript_id "MSTRG.69.1"; exon_number "3";
chr1	StringTie	exon	6279296	6279403	1000	+	.	gene_id "MSTRG.69"; transcript_id "MSTRG.69.1"; exon_number "4";
chr1	StringTie	transcript	6281253	6296000	1000	-	.	gene_id "MSTRG.70"; transcript_id "MSTRG.70.1";
chr1	StringTie	exon	6281253	6285322	1000	-	.	gene_id "MSTRG.70"; transcript_id "MSTRG.70.1"; exon_number "1";
chr1	StringTie	exon	6291962	6292179	1000	-	.	gene_id "MSTRG.70"; transcript_id "MSTRG.70.1"; exon_number "2";
chr1	StringTie	exon	6293534	6293703	1000	-	.	gene_id "MSTRG.70"; transcript_id "MSTRG.70.1"; exon_number "3";
chr1	StringTie	exon	6294946	6295034	1000	-	.	gene_id "MSTRG.70"; transcript_id "MSTRG.70.1"; exon_number "4";
chr1	StringTie	exon	6295777	6296000	1000	-	.	gene_id "MSTRG.70"; transcript_id "MSTRG.70.1"; exon_number "5";
chr1	StringTie	transcript	6281253	6296000	1000	-	.	gene_id "MSTRG.70"; transcript_id "MSTRG.70.2";
chr1	StringTie	exon	6281253	6285322	1000	-	.	gene_id "MSTRG.70"; transcript_id "MSTRG.70.2"; exon_number "1";
chr1	StringTie	exon	6291962	6292179	1000	-	.	gene_id "MSTRG.70"; transcript_id "MSTRG.70.2"; exon_number "2";
chr1	StringTie	exon	6294946	6295034	1000	-	.	gene_id "MSTRG.70"; transcript_id "MSTRG.70.2"; exon_number "3";
chr1	StringTie	exon	6295777	6296000	1000	-	.	gene_id "MSTRG.70"; transcript_id "MSTRG.70.2"; exon_number "4";
chr1	StringTie	transcript	6281253	6296000	1000	-	.	gene_id "MSTRG.70"; transcript_id "MSTRG.70.3";
chr1	StringTie	exon	6281253	6282217	1000	-	.	gene_id "MSTRG.70"; transcript_id "MSTRG.70.3"; exon_number "1";
chr1	StringTie	exon	6283462	6285322	1000	-	.	gene_id "MSTRG.70"; transcript_id "MSTRG.70.3"; exon_number "2";
chr1	StringTie	exon	6291962	6292179	1000	-	.	gene_id "MSTRG.70"; transcript_id "MSTRG.70.3"; exon_number "3";
chr1	StringTie	exon	6294946	6295034	1000	-	.	gene_id "MSTRG.70"; transcript_id "MSTRG.70.3"; exon_number "4";
chr1	StringTie	exon	6295777	6296000	1000	-	.	gene_id "MSTRG.70"; transcript_id "MSTRG.70.3"; exon_number "5";
chr1	StringTie	transcript	6281253	6296000	1000	-	.	gene_id "MSTRG.70"; transcript_id "MSTRG.70.4";
chr1	StringTie	exon	6281253	6282217	1000	-	.	gene_id "MSTRG.70"; transcript_id "MSTRG.70.4"; exon_number "1";
chr1	StringTie	exon	6283462	6285322	1000	-	.	gene_id "MSTRG.70"; transcript_id "MSTRG.70.4"; exon_number "2";
chr1	StringTie	exon	6291962	6292179	1000	-	.	gene_id "MSTRG.70"; transcript_id "MSTRG.70.4"; exon_number "3";
chr1	StringTie	exon	6293534	6293703	1000	-	.	gene_id "MSTRG.70"; transcript_id "MSTRG.70.4"; exon_number "4";
chr1	StringTie	exon	6294465	6294571	1000	-	.	gene_id "MSTRG.70"; transcript_id "MSTRG.70.4"; exon_number "5";
chr1	StringTie	exon	6294946	6295034	1000	-	.	gene_id "MSTRG.70"; transcript_id "MSTRG.70.4"; exon_number "6";
chr1	StringTie	exon	6295777	6296000	1000	-	.	gene_id "MSTRG.70"; transcript_id "MSTRG.70.4"; exon_number "7";
chr1	StringTie	transcript	6281253	6296000	1000	-	.	gene_id "MSTRG.70"; transcript_id "MSTRG.70.5";
chr1	StringTie	exon	6281253	6282285	1000	-	.	gene_id "MSTRG.70"; transcript_id "MSTRG.70.5"; exon_number "1";
chr1	StringTie	exon	6283397	6285322	1000	-	.	gene_id "MSTRG.70"; transcript_id "MSTRG.70.5"; exon_number "2";
chr1	StringTie	exon	6291962	6292179	1000	-	.	gene_id "MSTRG.70"; transcript_id "MSTRG.70.5"; exon_number "3";
chr1	StringTie	exon	6294946	6295034	1000	-	.	gene_id "MSTRG.70"; transcript_id "MSTRG.70.5"; exon_number "4";
chr1	StringTie	exon	6295777	6296000	1000	-	.	gene_id "MSTRG.70"; transcript_id "MSTRG.70.5"; exon_number "5";
chr1	StringTie	transcript	6281253	6296000	1000	-	.	gene_id "MSTRG.70"; transcript_id "MSTRG.70.6";
chr1	StringTie	exon	6281253	6282287	1000	-	.	gene_id "MSTRG.70"; transcript_id "MSTRG.70.6"; exon_number "1";
chr1	StringTie	exon	6283416	6285322	1000	-	.	gene_id "MSTRG.70"; transcript_id "MSTRG.70.6"; exon_number "2";
chr1	StringTie	exon	6291962	6292179	1000	-	.	gene_id "MSTRG.70"; transcript_id "MSTRG.70.6"; exon_number "3";
chr1	StringTie	exon	6293534	6293703	1000	-	.	gene_id "MSTRG.70"; transcript_id "MSTRG.70.6"; exon_number "4";
chr1	StringTie	exon	6294465	6294571	1000	-	.	gene_id "MSTRG.70"; transcript_id "MSTRG.70.6"; exon_number "5";
chr1	StringTie	exon	6294946	6295034	1000	-	.	gene_id "MSTRG.70"; transcript_id "MSTRG.70.6"; exon_number "6";
chr1	StringTie	exon	6295777	6296000	1000	-	.	gene_id "MSTRG.70"; transcript_id "MSTRG.70.6"; exon_number "7";
chr1	StringTie	transcript	6307406	6321035	1000	-	.	gene_id "MSTRG.71"; transcript_id "MSTRG.71.1";
chr1	StringTie	exon	6307406	6310063	1000	-	.	gene_id "MSTRG.71"; transcript_id "MSTRG.71.1"; exon_number "1";
chr1	StringTie	exon	6310500	6310684	1000	-	.	gene_id "MSTRG.71"; transcript_id "MSTRG.71.1"; exon_number "2";
chr1	StringTie	exon	6311398	6311590	1000	-	.	gene_id "MSTRG.71"; transcript_id "MSTRG.71.1"; exon_number "3";
chr1	StringTie	exon	6313778	6314207	1000	-	.	gene_id "MSTRG.71"; transcript_id "MSTRG.71.1"; exon_number "4";
chr1	StringTie	exon	6314610	6315074	1000	-	.	gene_id "MSTRG.71"; transcript_id "MSTRG.71.1"; exon_number "5";
chr1	StringTie	exon	6320885	6321035	1000	-	.	gene_id "MSTRG.71"; transcript_id "MSTRG.71.1"; exon_number "6";
chr1	StringTie	transcript	6324329	6454451	1000	-	.	gene_id "MSTRG.72"; transcript_id "MSTRG.72.1";
chr1	StringTie	exon	6324329	6324755	1000	-	.	gene_id "MSTRG.72"; transcript_id "MSTRG.72.1"; exon_number "1";
chr1	StringTie	exon	6341162	6341346	1000	-	.	gene_id "MSTRG.72"; transcript_id "MSTRG.72.1"; exon_number "2";
chr1	StringTie	exon	6354924	6355040	1000	-	.	gene_id "MSTRG.72"; transcript_id "MSTRG.72.1"; exon_number "3";
chr1	StringTie	exon	6378552	6378638	1000	-	.	gene_id "MSTRG.72"; transcript_id "MSTRG.72.1"; exon_number "4";
chr1	StringTie	exon	6387359	6387473	1000	-	.	gene_id "MSTRG.72"; transcript_id "MSTRG.72.1"; exon_number "5";
chr1	StringTie	exon	6393537	6393628	1000	-	.	gene_id "MSTRG.72"; transcript_id "MSTRG.72.1"; exon_number "6";
chr1	StringTie	exon	6399493	6399649	1000	-	.	gene_id "MSTRG.72"; transcript_id "MSTRG.72.1"; exon_number "7";
chr1	StringTie	exon	6409809	6409926	1000	-	.	gene_id "MSTRG.72"; transcript_id "MSTRG.72.1"; exon_number "8";
chr1	StringTie	exon	6453317	6454451	1000	-	.	gene_id "MSTRG.72"; transcript_id "MSTRG.72.1"; exon_number "9";
chr1	StringTie	transcript	6324333	6445873	1000	-	.	gene_id "MSTRG.72"; transcript_id "MSTRG.72.2";
chr1	StringTie	exon	6324333	6324755	1000	-	.	gene_id "MSTRG.72"; transcript_id "MSTRG.72.2"; exon_number "1";
chr1	StringTie	exon	6341162	6341346	1000	-	.	gene_id "MSTRG.72"; transcript_id "MSTRG.72.2"; exon_number "2";
chr1	StringTie	exon	6354924	6355040	1000	-	.	gene_id "MSTRG.72"; transcript_id "MSTRG.72.2"; exon_number "3";
chr1	StringTie	exon	6378552	6378638	1000	-	.	gene_id "MSTRG.72"; transcript_id "MSTRG.72.2"; exon_number "4";
chr1	StringTie	exon	6387359	6387473	1000	-	.	gene_id "MSTRG.72"; transcript_id "MSTRG.72.2"; exon_number "5";
chr1	StringTie	exon	6393537	6393628	1000	-	.	gene_id "MSTRG.72"; transcript_id "MSTRG.72.2"; exon_number "6";
chr1	StringTie	exon	6399493	6399649	1000	-	.	gene_id "MSTRG.72"; transcript_id "MSTRG.72.2"; exon_number "7";
chr1	StringTie	exon	6409809	6409926	1000	-	.	gene_id "MSTRG.72"; transcript_id "MSTRG.72.2"; exon_number "8";
chr1	StringTie	exon	6445554	6445873	1000	-	.	gene_id "MSTRG.72"; transcript_id "MSTRG.72.2"; exon_number "9";
chr1	StringTie	transcript	6473060	6479963	1000	-	.	gene_id "MSTRG.73"; transcript_id "MSTRG.73.1";
chr1	StringTie	exon	6473060	6473342	1000	-	.	gene_id "MSTRG.73"; transcript_id "MSTRG.73.1"; exon_number "1";
chr1	StringTie	exon	6479667	6479762	1000	-	.	gene_id "MSTRG.73"; transcript_id "MSTRG.73.1"; exon_number "2";
chr1	StringTie	exon	6479836	6479963	1000	-	.	gene_id "MSTRG.73"; transcript_id "MSTRG.73.1"; exon_number "3";
chr1	StringTie	transcript	6521211	6557450	1000	-	.	gene_id "MSTRG.74"; transcript_id "MSTRG.74.1";
chr1	StringTie	exon	6521211	6521822	1000	-	.	gene_id "MSTRG.74"; transcript_id "MSTRG.74.1"; exon_number "1";
chr1	StringTie	exon	6522054	6522234	1000	-	.	gene_id "MSTRG.74"; transcript_id "MSTRG.74.1"; exon_number "2";
chr1	StringTie	exon	6522689	6522726	1000	-	.	gene_id "MSTRG.74"; transcript_id "MSTRG.74.1"; exon_number "3";
chr1	StringTie	exon	6522923	6524513	1000	-	.	gene_id "MSTRG.74"; transcript_id "MSTRG.74.1"; exon_number "4";
chr1	StringTie	exon	6524612	6524779	1000	-	.	gene_id "MSTRG.74"; transcript_id "MSTRG.74.1"; exon_number "5";
chr1	StringTie	exon	6525148	6525282	1000	-	.	gene_id "MSTRG.74"; transcript_id "MSTRG.74.1"; exon_number "6";
chr1	StringTie	exon	6525500	6525620	1000	-	.	gene_id "MSTRG.74"; transcript_id "MSTRG.74.1"; exon_number "7";
chr1	StringTie	exon	6526129	6527632	1000	-	.	gene_id "MSTRG.74"; transcript_id "MSTRG.74.1"; exon_number "8";
chr1	StringTie	exon	6527885	6528646	1000	-	.	gene_id "MSTRG.74"; transcript_id "MSTRG.74.1"; exon_number "9";
chr1	StringTie	exon	6529102	6529301	1000	-	.	gene_id "MSTRG.74"; transcript_id "MSTRG.74.1"; exon_number "10";
chr1	StringTie	exon	6529395	6529510	1000	-	.	gene_id "MSTRG.74"; transcript_id "MSTRG.74.1"; exon_number "11";
chr1	StringTie	exon	6529604	6529736	1000	-	.	gene_id "MSTRG.74"; transcript_id "MSTRG.74.1"; exon_number "12";
chr1	StringTie	exon	6530296	6530415	1000	-	.	gene_id "MSTRG.74"; transcript_id "MSTRG.74.1"; exon_number "13";
chr1	StringTie	exon	6530566	6530703	1000	-	.	gene_id "MSTRG.74"; transcript_id "MSTRG.74.1"; exon_number "14";
chr1	StringTie	exon	6530795	6530944	1000	-	.	gene_id "MSTRG.74"; transcript_id "MSTRG.74.1"; exon_number "15";
chr1	StringTie	exon	6531050	6531160	1000	-	.	gene_id "MSTRG.74"; transcript_id "MSTRG.74.1"; exon_number "16";
chr1	StringTie	exon	6531548	6531697	1000	-	.	gene_id "MSTRG.74"; transcript_id "MSTRG.74.1"; exon_number "17";
chr1	StringTie	exon	6531818	6531868	1000	-	.	gene_id "MSTRG.74"; transcript_id "MSTRG.74.1"; exon_number "18";
chr1	StringTie	exon	6532587	6532682	1000	-	.	gene_id "MSTRG.74"; transcript_id "MSTRG.74.1"; exon_number "19";
chr1	StringTie	exon	6533046	6533234	1000	-	.	gene_id "MSTRG.74"; transcript_id "MSTRG.74.1"; exon_number "20";
chr1	StringTie	exon	6533311	6533514	1000	-	.	gene_id "MSTRG.74"; transcript_id "MSTRG.74.1"; exon_number "21";
chr1	StringTie	exon	6534073	6534224	1000	-	.	gene_id "MSTRG.74"; transcript_id "MSTRG.74.1"; exon_number "22";
chr1	StringTie	exon	6534511	6534647	1000	-	.	gene_id "MSTRG.74"; transcript_id "MSTRG.74.1"; exon_number "23";
chr1	StringTie	exon	6535107	6535198	1000	-	.	gene_id "MSTRG.74"; transcript_id "MSTRG.74.1"; exon_number "24";
chr1	StringTie	exon	6535522	6535582	1000	-	.	gene_id "MSTRG.74"; transcript_id "MSTRG.74.1"; exon_number "25";
chr1	StringTie	exon	6535991	6536096	1000	-	.	gene_id "MSTRG.74"; transcript_id "MSTRG.74.1"; exon_number "26";
chr1	StringTie	exon	6537589	6537718	1000	-	.	gene_id "MSTRG.74"; transcript_id "MSTRG.74.1"; exon_number "27";
chr1	StringTie	exon	6556553	6556629	1000	-	.	gene_id "MSTRG.74"; transcript_id "MSTRG.74.1"; exon_number "28";
chr1	StringTie	exon	6557380	6557450	1000	-	.	gene_id "MSTRG.74"; transcript_id "MSTRG.74.1"; exon_number "29";
chr1	StringTie	transcript	6521211	6526255	1000	-	.	gene_id "MSTRG.74"; transcript_id "MSTRG.74.2";
chr1	StringTie	exon	6521211	6521822	1000	-	.	gene_id "MSTRG.74"; transcript_id "MSTRG.74.2"; exon_number "1";
chr1	StringTie	exon	6522054	6522234	1000	-	.	gene_id "MSTRG.74"; transcript_id "MSTRG.74.2"; exon_number "2";
chr1	StringTie	exon	6522689	6522726	1000	-	.	gene_id "MSTRG.74"; transcript_id "MSTRG.74.2"; exon_number "3";
chr1	StringTie	exon	6522923	6523030	1000	-	.	gene_id "MSTRG.74"; transcript_id "MSTRG.74.2"; exon_number "4";
chr1	StringTie	exon	6523132	6523187	1000	-	.	gene_id "MSTRG.74"; transcript_id "MSTRG.74.2"; exon_number "5";
chr1	StringTie	exon	6524435	6524513	1000	-	.	gene_id "MSTRG.74"; transcript_id "MSTRG.74.2"; exon_number "6";
chr1	StringTie	exon	6524612	6524779	1000	-	.	gene_id "MSTRG.74"; transcript_id "MSTRG.74.2"; exon_number "7";
chr1	StringTie	exon	6525148	6525282	1000	-	.	gene_id "MSTRG.74"; transcript_id "MSTRG.74.2"; exon_number "8";
chr1	StringTie	exon	6525500	6525620	1000	-	.	gene_id "MSTRG.74"; transcript_id "MSTRG.74.2"; exon_number "9";
chr1	StringTie	exon	6526129	6526255	1000	-	.	gene_id "MSTRG.74"; transcript_id "MSTRG.74.2"; exon_number "10";
chr1	StringTie	transcript	6521211	6557450	1000	-	.	gene_id "MSTRG.74"; transcript_id "MSTRG.74.3";
chr1	StringTie	exon	6521211	6521822	1000	-	.	gene_id "MSTRG.74"; transcript_id "MSTRG.74.3"; exon_number "1";
chr1	StringTie	exon	6522054	6522234	1000	-	.	gene_id "MSTRG.74"; transcript_id "MSTRG.74.3"; exon_number "2";
chr1	StringTie	exon	6522689	6522723	1000	-	.	gene_id "MSTRG.74"; transcript_id "MSTRG.74.3"; exon_number "3";
chr1	StringTie	exon	6522923	6524513	1000	-	.	gene_id "MSTRG.74"; transcript_id "MSTRG.74.3"; exon_number "4";
chr1	StringTie	exon	6524612	6524779	1000	-	.	gene_id "MSTRG.74"; transcript_id "MSTRG.74.3"; exon_number "5";
chr1	StringTie	exon	6525148	6525282	1000	-	.	gene_id "MSTRG.74"; transcript_id "MSTRG.74.3"; exon_number "6";
chr1	StringTie	exon	6525500	6525620	1000	-	.	gene_id "MSTRG.74"; transcript_id "MSTRG.74.3"; exon_number "7";
chr1	StringTie	exon	6526129	6528646	1000	-	.	gene_id "MSTRG.74"; transcript_id "MSTRG.74.3"; exon_number "8";
chr1	StringTie	exon	6529102	6529301	1000	-	.	gene_id "MSTRG.74"; transcript_id "MSTRG.74.3"; exon_number "9";
chr1	StringTie	exon	6529395	6529510	1000	-	.	gene_id "MSTRG.74"; transcript_id "MSTRG.74.3"; exon_number "10";
chr1	StringTie	exon	6529604	6529736	1000	-	.	gene_id "MSTRG.74"; transcript_id "MSTRG.74.3"; exon_number "11";
chr1	StringTie	exon	6530296	6530415	1000	-	.	gene_id "MSTRG.74"; transcript_id "MSTRG.74.3"; exon_number "12";
chr1	StringTie	exon	6530566	6530703	1000	-	.	gene_id "MSTRG.74"; transcript_id "MSTRG.74.3"; exon_number "13";
chr1	StringTie	exon	6530795	6530944	1000	-	.	gene_id "MSTRG.74"; transcript_id "MSTRG.74.3"; exon_number "14";
chr1	StringTie	exon	6531050	6531160	1000	-	.	gene_id "MSTRG.74"; transcript_id "MSTRG.74.3"; exon_number "15";
chr1	StringTie	exon	6531548	6531697	1000	-	.	gene_id "MSTRG.74"; transcript_id "MSTRG.74.3"; exon_number "16";
chr1	StringTie	exon	6531818	6531868	1000	-	.	gene_id "MSTRG.74"; transcript_id "MSTRG.74.3"; exon_number "17";
chr1	StringTie	exon	6532587	6532682	1000	-	.	gene_id "MSTRG.74"; transcript_id "MSTRG.74.3"; exon_number "18";
chr1	StringTie	exon	6533046	6533234	1000	-	.	gene_id "MSTRG.74"; transcript_id "MSTRG.74.3"; exon_number "19";
chr1	StringTie	exon	6533311	6533514	1000	-	.	gene_id "MSTRG.74"; transcript_id "MSTRG.74.3"; exon_number "20";
chr1	StringTie	exon	6534073	6534224	1000	-	.	gene_id "MSTRG.74"; transcript_id "MSTRG.74.3"; exon_number "21";
chr1	StringTie	exon	6534511	6534647	1000	-	.	gene_id "MSTRG.74"; transcript_id "MSTRG.74.3"; exon_number "22";
chr1	StringTie	exon	6535107	6535198	1000	-	.	gene_id "MSTRG.74"; transcript_id "MSTRG.74.3"; exon_number "23";
chr1	StringTie	exon	6535522	6535582	1000	-	.	gene_id "MSTRG.74"; transcript_id "MSTRG.74.3"; exon_number "24";
chr1	StringTie	exon	6535991	6536096	1000	-	.	gene_id "MSTRG.74"; transcript_id "MSTRG.74.3"; exon_number "25";
chr1	StringTie	exon	6537589	6537718	1000	-	.	gene_id "MSTRG.74"; transcript_id "MSTRG.74.3"; exon_number "26";
chr1	StringTie	exon	6556553	6556629	1000	-	.	gene_id "MSTRG.74"; transcript_id "MSTRG.74.3"; exon_number "27";
chr1	StringTie	exon	6557380	6557450	1000	-	.	gene_id "MSTRG.74"; transcript_id "MSTRG.74.3"; exon_number "28";
chr1	StringTie	transcript	6521211	6557450	1000	-	.	gene_id "MSTRG.74"; transcript_id "MSTRG.74.4";
chr1	StringTie	exon	6521211	6521822	1000	-	.	gene_id "MSTRG.74"; transcript_id "MSTRG.74.4"; exon_number "1";
chr1	StringTie	exon	6522054	6522234	1000	-	.	gene_id "MSTRG.74"; transcript_id "MSTRG.74.4"; exon_number "2";
chr1	StringTie	exon	6522689	6522723	1000	-	.	gene_id "MSTRG.74"; transcript_id "MSTRG.74.4"; exon_number "3";
chr1	StringTie	exon	6522923	6523030	1000	-	.	gene_id "MSTRG.74"; transcript_id "MSTRG.74.4"; exon_number "4";
chr1	StringTie	exon	6524435	6524513	1000	-	.	gene_id "MSTRG.74"; transcript_id "MSTRG.74.4"; exon_number "5";
chr1	StringTie	exon	6524612	6524779	1000	-	.	gene_id "MSTRG.74"; transcript_id "MSTRG.74.4"; exon_number "6";
chr1	StringTie	exon	6525148	6525282	1000	-	.	gene_id "MSTRG.74"; transcript_id "MSTRG.74.4"; exon_number "7";
chr1	StringTie	exon	6525500	6527632	1000	-	.	gene_id "MSTRG.74"; transcript_id "MSTRG.74.4"; exon_number "8";
chr1	StringTie	exon	6527885	6528646	1000	-	.	gene_id "MSTRG.74"; transcript_id "MSTRG.74.4"; exon_number "9";
chr1	StringTie	exon	6529102	6529301	1000	-	.	gene_id "MSTRG.74"; transcript_id "MSTRG.74.4"; exon_number "10";
chr1	StringTie	exon	6529395	6529510	1000	-	.	gene_id "MSTRG.74"; transcript_id "MSTRG.74.4"; exon_number "11";
chr1	StringTie	exon	6529604	6529736	1000	-	.	gene_id "MSTRG.74"; transcript_id "MSTRG.74.4"; exon_number "12";
chr1	StringTie	exon	6530296	6530415	1000	-	.	gene_id "MSTRG.74"; transcript_id "MSTRG.74.4"; exon_number "13";
chr1	StringTie	exon	6530566	6530703	1000	-	.	gene_id "MSTRG.74"; transcript_id "MSTRG.74.4"; exon_number "14";
chr1	StringTie	exon	6530795	6530944	1000	-	.	gene_id "MSTRG.74"; transcript_id "MSTRG.74.4"; exon_number "15";
[truncated: 295,459 more rows]
