# Supplementary material for: Full-length transcript alterations in human bronchial epithelial cells with U2AF1 S34F mutations
Source: Life Sci Alliance. 2023 Jul 24;6(10):e202000641. doi: 10.26508/lsa.202000641 (PMC10366530; doi:10.26508/lsa.202000641)
Supplement: Supplementary file 5 [file LSA-2020-00641_TableS2.xlsx]

## Sheet: Sheet2
novel_event	as_type	hugo	chromosome	strand	exclusion_coords	inclusion_exon_coord	dPSI	pvalue	p.adj	avg_wt_count(n=452)	avg_mut_count(n=12)
K	coord_cassette	RAPH1	chr2	-	chr2:204326649-204354306	chr2:204334962-204335036;chr2:204341799-204341879	-26.44	5.1e-05	0.007214	20.79822616407982;2.1330376940133036	17.90909090909091;6.181818181818182
N	cassette	ZC3H18	chr16	+	chr16:88653093-88665027	chr16:88664586-88664734	0	0	4e-05	0.013303769401330377;58.30155210643016	0.36363636363636365;48.45454545454545
N	alternative_acceptor	CORO7-PAM16,PAM16	chr16	-	chr16:4391585-4393207;chr16:4391656-4393207;chr16:4391502-4393207;chr16:4391674-4393207;chr16:4391455-4393207	chr16:4391455-4391501;chr16:4391502-4391505;chr16:4391506-4391584;chr16:4391585-4391655;chr16:4391656-4391673	-4.17	0.000248	0.039664	19.649667405764966;187.17738359201775	10.090909090909092;169.72727272727272
N	cassette	GABBR1	chr6	-	chr6:29572766-29574673;chr6:29573474-29574673	chr6:29574168-29574261	0	0	1e-06	0.031042128603104215;27.685144124168513	0.7272727272727273;23.727272727272727
N	cassette	ANXA2	chr15	-	chr15:60678286-60690141;chr15:60678286-60689456;chr15:60685640-60690141;chr15:60685640-60689456;chr15:60678286-60689165	chr15:60688572-60688626	0.38	0.000237	0.016008	2464.8935698447895;16.74279379157428	1716.3636363636363;3.727272727272727
K	cassette	CSNK1E	chr22	-	chr22:38690541-38694790	chr22:38691393-38691453	-24.58	0.000418	0.023102	83.16851441241685;42.066518847006655	42.18181818181818;51.81818181818182
N	cassette	PAPOLA	chr14	+	chr14:97027049-97031291;chr14:97022751-97031291	chr14:97029156-97029230	-5.63	0.000111	0.009068	30.92017738359202;179.12860310421286	12.272727272727273;160.0
N	alternative_acceptor	VPS28	chr8	-	chr8:145650424-145651065;chr8:145650601-145651065;chr8:145650435-145651065;chr8:145650374-145651065	chr8:145650374-145650383;chr8:145650384-145650423;chr8:145650424-145650434;chr8:145650435-145650600	-7.39	0	0.000352	538.9113082039911;53.851441241685144	493.8181818181818;90.72727272727273
N	cassette	ASS1	chr9	+	chr9:133320586-133327610;chr9:133320383-133327650;chr9:133320383-133326988;chr9:133320383-133327610	chr9:133325659-133325720	-2.88	0.000647	0.030967	367.83148558758313;5.170731707317073	458.90909090909093;18.181818181818183
N	cassette	DONSON	chr21	-	chr21:34951869-34956895;chr21:34954362-34956895	chr21:34954471-34954552	34.42	3e-05	0.003958	8.585365853658537;23.52549889135255	18.636363636363637;15.181818181818182
N	cassette	GNL3L	chrX	+	chrX:54567823-54569639	chrX:54569388-54569471	0	0.001038	0.04257	0.022172949002217297;25.0509977827051	0.45454545454545453;16.09090909090909
N	cassette	RBM3	chrX	+	chrX:48434056-48434701;chrX:48433672-48434701	chrX:48434203-48434471	2.19	0.00122	0.047294	969.0465631929046;34.73614190687361	1184.909090909091;16.09090909090909
N	cassette	LMBR1L	chr12	-	chr12:49497597-49498501;chr12:49497597-49500743;chr12:49497597-49499706;chr12:49497597-49498528	chr12:49498231-49498334	5.75	0.000213	0.014683	1.1973392461197339;59.8780487804878	4.090909090909091;54.63636363636363
N	alternative_acceptor		chr1	+	chr1:147094333-147096128;chr1:147094333-147095678	chr1:147095643-147095678;chr1:147095679-147096128	18.75	2.3e-05	0.007818	13.503325942350333;59.190687361419066	23.818181818181817;38.81818181818182
N	cassette	SNX17	chr2	+	chr2:27594336-27596113;chr2:27595608-27596113;chr2:27594211-27596113	chr2:27595907-27595980	1.53	0.000806	0.036313	241.6518847006652;4.96230598669623	240.72727272727272;1.6363636363636365
N	cassette	GBA	chr1	-	chr1:155210509-155214296;chr1:155210951-155214296;chr1:155210953-155214296;chr1:155210972-155214296;chr1:155209869-155214296;chr1:155208442-155214296	chr1:155213886-155214024	9.26	0.000935	0.039395	33.28381374722838;13.381374722838137	24.454545454545453;6.454545454545454
N	alternative_acceptor		chr6	+	chr6:32946166-32947651	chr6:32947605-32947651	3.06	0.000161	0.029152	8.89578713968958;405.84922394678495	17.454545454545453;356.3636363636364
N	alternative_acceptor	ZNF608	chr5	-	chr5:123974873-123976944	chr5:123974873-123974907	0	0.000174	0.030761	0.09090909090909091;17.838137472283815	1.2727272727272727;20.181818181818183
N	cassette	FAAH2	chrX	+	chrX:57405220-57515189;chrX:57407463-57515189;chrX:57405220-57507941;chrX:57407463-57473360;chrX:57420272-57473360;chrX:57426214-57473360;chrX:57407463-57507941	chrX:57458351-57458470	-13.66	0.000318	0.019476	6.960088691796009;39.68070953436807	1.0909090909090908;42.0
N	alternative_acceptor		chr20	+	chr20:55092258-55102179	chr20:55093143-55102179	0	7.7e-05	0.016852	0.0598669623059867;407.89356984478934	0.36363636363636365;378.6363636363636
K	alternative_last_exon	LAMP2	chrX	-	chrX:119565312-119575584,chrX:119567898-119575584,chrX:119571047-119575584,chrX:119568986-119575584,chrX:119566542-119575584;chrX:119562482-119575584;chrX:119565318-119575584	chrX:119570349-119573148	-16.27	1.2e-05	0.01261	409.1529933481153;358.3148558758315	228.45454545454547;378.45454545454544
N	cassette	SHOC2	chr10	+	chr10:112769144-112771367	chr10:112769471-112769588	0	0.001238	0.047724	0.15521064301552107;76.70953436807095	1.5454545454545454;66.9090909090909
K	cassette	MFSD9	chr2	-	chr2:103347528-103348780	chr2:103348483-103348597	10.31	0.000931	0.039395	18.317073170731707;4.126385809312638	18.545454545454547;1.4545454545454546
N	cassette	ZFAND4	chr10	-	chr10:46113709-46135263;chr10:46120086-46135263;chr10:46113709-46135198;chr10:46113709-46143741	chr10:46121399-46122553	23.31	0.000181	0.012973	1.6252771618625277;18.97117516629712	4.454545454545454;16.636363636363637
N	alternative_acceptor		chr2	-	chr2:85885979-85889151	chr2:85885979-85886805	-54.45	5.6e-05	0.013608	146.67184035476717;19.379157427937916	66.18181818181819;15.545454545454545
K	cassette	ZNHIT1	chr7	+	chr7:100861499-100865884	chr7:100861600-100861766	1.82	0.000299	0.018831	549.1862527716186;20.084257206208427	506.72727272727275;7.0
N	alternative_donor	MUC1	chr1	-	chr1:155159281-155159700	chr1:155159606-155159700	-20.95	7.9e-05	0.039911	38.929046563192905;124.17738359201773	7.818181818181818;140.27272727272728
N	cassette	SLC20A1	chr2	+	chr2:113410376-113416401;chr2:113410525-113416401	chr2:113414699-113414818	0	0	7.7e-05	0.03991130820399113;109.96674057649668	0.8181818181818182;76.63636363636364
K	alternative_acceptor	SWI5	chr9	+	chr9:131038682-131038985	chr9:131038866-131038985	-25.29	3.2e-05	0.009722	64.83370288248337;13.059866962305987	42.36363636363637;24.363636363636363
N	cassette	ASUN	chr12	-	chr12:27067062-27070284;chr12:27067062-27068934	chr12:27067341-27067465	19.19	2e-06	0.000534	4.764966740576496;66.29268292682927	13.636363636363637;47.54545454545455
N	cassette	UROS	chr10	-	chr10:127484758-127495981	chr10:127486634-127486714	-4.97	0.000645	0.030967	8.940133037694013;167.19290465631929	2.4545454545454546;138.0
K	coord_cassette	ARHGAP12	chr10	-	chr10:32120729-32132388	chr10:32128233-32128247;chr10:32128565-32128639	16.57	0.000596	0.049851	7.330376940133037;20.52771618625277	11.090909090909092;14.909090909090908
N	cassette	PPP4C	chr16	+	chr16:30087797-30093804;chr16:30087797-30094066	chr16:30092521-30092631	-3.2	0.00078	0.035755	13.651884700665189;142.9822616407982	6.636363636363637;136.63636363636363
N	cassette	MFF	chr2	+	chr2:228205097-228211941;chr2:228205097-228217229;chr2:228205097-228212058;chr2:228205097-228220392	chr2:228207461-228207535	-14.88	0	3.3e-05	243.65853658536585;40.78270509977827	143.1818181818182;57.81818181818182
N	coord_cassette	TRMT2B	chrX	-	chrX:100278606-100296305	chrX:100290602-100290672;chrX:100291963-100292062	0	4.4e-05	0.007214	0.011086474501108648;17.445676274944567	0.18181818181818182;18.0
N	cassette	SMAD2	chr18	-	chr18:45423181-45456731;chr18:45423181-45456622;chr18:45423181-45456106;chr18:45423181-45457170	chr18:45446443-45446540	4.51	0.000857	0.037614	67.7960088691796;5.995565410199556	93.72727272727273;4.363636363636363
N	cassette	PICALM	chr11	-	chr11:85693032-85707868;chr11:85693047-85707868;chr11:85695017-85707868;chr11:85694999-85707868	chr11:85701293-85701421	7.26	0.000875	0.037658	196.45454545454547;71.66075388026607	188.36363636363637;38.0
N	cassette	PTK2	chr8	-	chr8:141829120-141856697;chr8:141840626-141856697	chr8:141856359-141856421	1.1	0	0.000136	0.35033259423503327;86.94013303769401	2.727272727272727;77.0909090909091
N	alternative_donor		chr4	+	chr4:110736706-110737312	chr4:110736706-110736960	0	6e-06	0.005479	0.004434589800443459;0.008869179600886918	0.45454545454545453;0.0
N	cassette	SH3YL1	chr2	-	chr2:221729-229965;chr2:219002-229965;chr2:219855-229965	chr2:224864-224920	-17.06	8e-06	0.00159	130.55210643015522;69.85365853658537	97.45454545454545;109.63636363636364
N	cassette	CALU	chr7	+	chr7:128388859-128398924;chr7:128379487-128398924;chr7:128388859-128394582;chr7:128388859-128398933	chr7:128394316-128394509	-5.39	4.1e-05	0.004568	84.02660753880266;365.0620842572062	43.54545454545455;318.45454545454544
N	cassette	TSEN15	chr1	+	chr1:184023570-184041960;chr1:184023998-184041960;chr1:184039867-184041960	chr1:184041291-184041328	-14.73	0.000117	0.009391	34.76053215077605;72.5521064301552	19.545454545454547;79.9090909090909
K	alternative_acceptor	TAF8	chr6	+	chr6:42034198-42036241	chr6:42036203-42036241	0	0	1.3e-05	0.06430155210643015;29.394678492239468	0.9090909090909091;34.18181818181818
N	cassette	CCT5	chr5	+	chr5:10254318-10256066;chr5:10250558-10256066;chr5:10254318-10258222;chr5:10250558-10258222	chr5:10254878-10254950	3.66	0	1.4e-05	2.9312638580931263;370.42128603104214	21.636363636363637;300.45454545454544
N	cassette	DPH5	chr1	-	chr1:101456188-101479265;chr1:101460706-101479265;chr1:101458297-101487196;chr1:101456185-101479265;chr1:101460706-101491238;chr1:101460706-101487196	chr1:101467023-101467100	5.88	0.001162	0.045929	1.0509977827050998;50.64079822616408	2.8181818181818183;53.45454545454545
K	alternative_acceptor	CTNNB1	chr3	+	chr3:41280846-41281309	chr3:41281151-41281309	-14.56	0	0.000142	297.33481152993346;928.6274944567627	145.36363636363637;1653.8181818181818
N	cassette	BMS1	chr10	+	chr10:43282696-43287074	chr10:43285771-43285959	0	3.2e-05	0.003995	0.05543237250554324;53.94678492239468	0.6363636363636364;43.72727272727273
K	cassette	DROSHA	chr5	-	chr5:31515327-31526185;chr5:31515672-31526185	chr5:31521230-31521322	-16.07	0.00081	0.036386	16.676274944567627;39.73835920177384	6.181818181818182;44.90909090909091
K	cassette	MTMR14	chr3	+	chr3:9731828-9743473;chr3:9730767-9743473	chr3:9739395-9739550	-6.56	0.00121	0.047202	70.62749445676275;73.83592017738358	64.36363636363636;91.36363636363636
K	alternative_acceptor	CDV3	chr3	+	chr3:133305567-133306739;chr3:133305567-133307196;chr3:133305567-133306005	chr3:133306003-133306005;chr3:133306006-133306739;chr3:133306740-133307196	-7.86	0.000166	0.029678	113.54767184035477;96.60088691796008	72.54545454545455;88.18181818181819
K	alternative_acceptor	ATPIF1	chr1	+	chr1:28562964-28564347	chr1:28564272-28564347	-5.92	0.000203	0.034771	982.3835920177384;64.83592017738358	471.1818181818182;57.45454545454545
N	cassette	MPDU1	chr17	+	chr17:7490096-7490478;chr17:7490096-7490487;chr17:7489116-7490478;chr17:7487284-7490478;chr17:7489397-7490478	chr17:7490217-7490335	5.53	0.000319	0.019476	15.133037694013304;223.14412416851442	19.272727272727273;136.9090909090909
N	cassette	STAT6	chr12	-	chr12:57502442-57504911;chr12:57502083-57504164;chr12:57502083-57504892;chr12:57502083-57504911	chr12:57503826-57503893	5.55	5.9e-05	0.00591	110.86252771618625;15.141906873614191	86.36363636363636;5.090909090909091
N	cassette	POLG	chr15	-	chr15:89860708-89861771;chr15:89860768-89861771	chr15:89861170-89861268	7.91	3.3e-05	0.003995	80.1840354767184;14.042128603104214	97.27272727272727;6.545454545454546
K	coord_cassette	PAPOLA	chr14	+	chr14:97022751-97031291	chr14:97026986-97027048;chr14:97029156-97029230	-6.18	5.8e-05	0.007214	30.534368070953438;162.2749445676275	12.0;152.36363636363637
N	alternative_acceptor	TOE1	chr1	+	chr1:45808316-45808410;chr1:45808316-45808406;chr1:45808316-45808589	chr1:45808407-45808410;chr1:45808411-45808514;chr1:45808515-45808589	-12.09	6.2e-05	0.014242	5.680709534368071;14.804878048780488	3.5454545454545454;19.272727272727273
N	cassette	EIF4B	chr12	+	chr12:53416391-53421798;chr12:53416412-53427589;chr12:53415645-53421798;chr12:53416412-53421798	chr12:53421566-53421703	7.19	6.4e-05	0.006223	13.343680709534368;420.13747228381374	52.45454545454545;383.45454545454544
N	cassette	MBOAT2	chr2	-	chr2:9002453-9004299;chr2:9000895-9004299	chr2:9002720-9002852	5.66	0	1e-06	0.8403547671840355;93.41019955654102	2.8181818181818183;58.09090909090909
N	coord_cassette	NBPF20	chr1	-	chr1:148298263-148300442	chr1:148298871-148298922;chr1:148299642-148299814	0	2.6e-05	0.004966	0.024390243902439025;28.97117516629712	1.0909090909090908;21.727272727272727
N	cassette	RHOC	chr1	-	chr1:113246429-113249353;chr1:113246429-113253081;chr1:113246429-113248226;chr1:113246429-113249454;chr1:113246429-113249699	chr1:113247675-113247790	-12.76	0.000865	0.037658	311.8159645232816;151.5432372505543	302.54545454545456;203.27272727272728
N	cassette	PTBP1	chr19	+	chr19:805188-808359;chr19:805188-806407	chr19:805492-805569	9.88	0.000477	0.025008	38.889135254988915;77.21951219512195	42.81818181818182;49.09090909090909
N	cassette	SSR4	chrX	+	chrX:153060210-153061888	chrX:153061118-153061316	0.79	1.7e-05	0.00265	2210.337028824834;26.674057649667407	2434.5454545454545;9.909090909090908
N	cassette	PKD1P6	chr16	-	chr16:15217425-15219547;chr16:15217234-15219547;chr16:15208429-15219547;chr16:15212912-15219547	chr16:15219408-15219457	0	0.000417	0.023102	34.76718403547672;0.08647450110864745	32.0;0.2727272727272727
N	cassette	BPNT1	chr1	-	chr1:220247414-220263159;chr1:220247414-220262985;chr1:220247414-220263027	chr1:220253069-220253196	7.85	0.001047	0.042651	8.605321507760532;112.61640798226163	13.727272727272727;93.9090909090909
N	cassette	IFT80,RP11-432B6.3	chr3	-	chr3:159998603-160018670;chr3:159997153-160003591;chr3:159998603-160003591;chr3:159997153-160018670	chr3:160000266-160000401	0	0	9.5e-05	0.17738359201773837;50.671840354767184	1.9090909090909092;47.54545454545455
N	alternative_acceptor	TOM1L1	chr17	+	chr17:53024674-53026900;chr17:53024674-53026911	chr17:53026879-53026900;chr17:53026901-53026911	10.33	6.1e-05	0.014242	6.565410199556541;130.69844789356983	17.818181818181817;138.36363636363637
K	cassette	SLC20A2	chr8	-	chr8:42323436-42329619	chr8:42328585-42328719	1.27	0.000533	0.027035	61.31485587583148;1.3481152993348116	38.0;0.0
N	cassette	RHBDD2	chr7	+	chr7:75508579-75511146;chr7:75508579-75517309;chr7:75508579-75511153;chr7:75508579-75513051;chr7:75508579-75513015	chr7:75510683-75510804	-9.1	0.00051	0.026038	221.41463414634146;93.47228381374723	132.0909090909091;94.54545454545455
K	alternative_last_exon	MRPL11	chr11	-	chr11:66204289-66204574;chr11:66203584-66204574	chr11:66204273-66204380	3.33	8e-06	0.01261	132.3370288248337;7.443458980044346	135.0909090909091;2.4545454545454546
N	cassette	SOD2	chr6	-	chr6:160103671-160113692;chr6:160106066-160113692;chr6:160100331-160113692;chr6:160016237-160113692	chr6:160109158-160109274	-1.46	2.5e-05	0.003384	33.64079822616408;810.1818181818181	12.181818181818182;476.8181818181818
N	cassette	DNM1L	chr12	+	chr12:32890096-32892997;chr12:32890877-32892997;chr12:32890988-32892997	chr12:32891198-32891230	-24.18	1.2e-05	0.002141	25.889135254988915;34.70288248337029	7.818181818181818;34.81818181818182
N	cassette	KARS	chr16	-	chr16:75675622-75681361;chr16:75674248-75681475;chr16:75675622-75681475;chr16:75675622-75679619	chr16:75678181-75678360	9.95	0.000122	0.00964	108.32372505543238;52.70288248337029	106.63636363636364;31.90909090909091
N	cassette	SRCAP	chr16	+	chr16:30715637-30720833	chr16:30718504-30718689	0	0	1e-06	0.0;34.86474501108648	0.18181818181818182;27.363636363636363
N	cassette	MLPH	chr2	+	chr2:238427292-238434243;chr2:238427292-238436019;chr2:238427292-238448990;chr2:238427292-238433277	chr2:238428553-238428672	-7.05	6.8e-05	0.006445	49.88026607538803;405.8159645232816	12.909090909090908;245.27272727272728
N	alternative_acceptor	PON2	chr7	-	chr7:95041083-95041623;chr7:95041539-95041623;chr7:95041092-95041623	chr7:95041056-95041082;chr7:95041083-95041091;chr7:95041092-95041538	-14.53	0	0.000364	363.9246119733925;127.41241685144124	468.8181818181818;377.09090909090907
K	intron_retention	EIF4E2	chr2	+	chr2:233431925-233433654		-13.38	1e-06	0.002322	299.66740576496676;19.031042128603104	245.8181818181818;51.0
K	cassette	RPP30	chr10	+	chr10:92654649-92655636	chr10:92655211-92655240	10.72	0.000104	0.008701	3.7560975609756095;41.312638580931264	8.363636363636363;30.545454545454547
N	cassette	TMEM116	chr12	-	chr12:112372558-112374963;chr12:112370464-112374963;chr12:112371835-112375964;chr12:112371835-112374963	chr12:112374496-112374634	22.21	3.1e-05	0.003962	3.212860310421286;46.66075388026608	7.7272727272727275;27.90909090909091
K	cassette	C4orf33	chr4	+	chr4:130027803-130030627	chr4:130030462-130030513	26.32	1e-06	0.000353	1.3813747228381374;25.159645232815965	4.909090909090909;18.09090909090909
K	cassette	MAGI1	chr3	-	chr3:65350622-65364935	chr3:65361420-65361623	19.25	0.00035	0.020855	4.483370288248337;14.900221729490022	7.636363636363637;11.272727272727273
N	cassette	PCM1	chr8	+	chr8:17830197-17842955;chr8:17838265-17842955	chr8:17840742-17840798	-13.26	0.000127	0.009934	102.43458980044346;9.917960088691796	55.0;15.181818181818182
N	cassette	ACAD8	chr11	+	chr11:134123604-134128408;chr11:134126543-134128408;chr11:134126543-134129501;chr11:134126543-134128901;chr11:134123604-134128901;chr11:134123604-134129501	chr11:134126982-134127151	13.47	7.8e-05	0.00711	10.702882483370288;92.33481152993348	29.0;81.72727272727273
N	cassette	WDR76	chr15	+	chr15:44134870-44143284	chr15:44136099-44136252	0	0	1e-06	0.0;24.873614190687363	0.18181818181818182;18.363636363636363
K	cassette	TCOF1	chr5	+	chr5:149769587-149771519	chr5:149771107-149771220	-8.59	0.000314	0.019282	24.15077605321508;31.78048780487805	17.363636363636363;38.45454545454545
N	cassette	TMEM62	chr15	+	chr15:43427848-43440952;chr15:43427848-43431176;chr15:43427848-43438690	chr15:43430772-43430817	14.67	0.001043	0.042607	16.1529933481153;43.17960088691796	21.90909090909091;26.0
N	alternative_donor		chr2	-	chr2:201752407-201753966	chr2:201753679-201753966	0	0	1e-06	0.0;0.3259423503325942	0.18181818181818182;1.3636363636363635
N	intron_retention		chr12	+	chr12:56510648-56510977		0	0	1e-06	0.0;45.649667405764966	7.0;39.81818181818182
K	alternative_last_exon	PPM1B	chr2	+	chr2:44445677-44452347,chr2:44445677-44457628,chr2:44445677-44502642;chr2:44445677-44471366;chr2:44445677-44457551	chr2:44459455-44461785	13.23	5.1e-05	0.014531	86.29490022172949;72.04878048780488	119.45454545454545;56.09090909090909
K	cassette	MCM3	chr6	-	chr6:52129585-52130872	chr6:52130033-52130183	2.67	6.7e-05	0.006445	244.52549889135256;13.946784922394679	222.54545454545453;3.8181818181818183
N	coord_cassette	NBPF20	chr1	-	chr1:148288723-148290902	chr1:148289331-148289382;chr1:148290102-148290274	0	0	0	0.0;43.92017738359202	1.0909090909090908;32.09090909090909
N	cassette	LYRM1	chr16	+	chr16:20911858-20922504;chr16:20912212-20926877;chr16:20912785-20926877;chr16:20911858-20931443;chr16:20911858-20926877;chr16:20912447-20926877;chr16:20912212-20931443;chr16:20912212-20922504	chr16:20913808-20914039	10.24	0.000789	0.035963	41.645232815964526;15.853658536585366	45.18181818181818;9.363636363636363
K	alternative_last_exon	SPTLC1	chr9	-	chr9:94832579-94842297,chr9:94839318-94842297;chr9:94830381-94842297	chr9:94841343-94841848	5.47	0.000248	0.034436	139.11308203991132;20.45011086474501	132.36363636363637;10.363636363636363
N	cassette	PTBP1	chr19	+	chr19:805188-808359;chr19:805188-806407	chr19:805513-805569	12.36	2.7e-05	0.003558	38.889135254988915;77.21951219512195	42.81818181818182;49.09090909090909
N	cassette	CLK1	chr2	-	chr2:201721709-201722695	chr2:201722441-201722607	2.25	0.000326	0.019815	1.0975609756097562;200.6518847006652	5.2727272727272725;142.0909090909091
N	cassette	FAM179B	chr14	+	chr14:45515907-45523633;chr14:45516228-45523633	chr14:45521639-45521765	0	5.7e-05	0.005754	0.004434589800443459;18.516629711751662	0.18181818181818182;13.181818181818182
N	cassette	COMMD4	chr15	+	chr15:75631686-75632305;chr15:75631446-75632305	chr15:75632043-75632219	-3.08	0.000397	0.022412	21.762749445676274;322.3747228381375	6.7272727272727275;257.3636363636364
K	coord_cassette	DONSON	chr21	-	chr21:34954362-34956895	chr21:34954471-34954552;chr21:34955794-34955972	36.87	2.3e-05	0.00478	8.097560975609756;32.13968957871397	17.454545454545453;18.818181818181817
N	cassette	DAP3	chr1	+	chr1:155697530-155698998;chr1:155691410-155698998	chr1:155698833-155698913	7.47	8.9e-05	0.00786	16.993348115299334;373.5410199556541	53.72727272727273;366.27272727272725
K	alternative_acceptor	RP11-517H2.6	chr6	+	chr6:167436124-167438272	chr6:167438270-167438272	6.66	0.000278	0.042479	0.376940133037694;24.184035476718403	1.7272727272727273;15.090909090909092
K	cassette	DDX50	chr10	+	chr10:70679738-70694554	chr10:70693955-70694116	4.27	2e-06	0.000492	0.8736141906873615;94.06430155210643	5.181818181818182;80.36363636363636
N	cassette	SBDSP1	chr7	+	chr7:72300363-72302181;chr7:72300556-72302181	chr7:72301272-72301393	-12.81	0.000939	0.039482	36.83370288248337;38.28159645232816	23.727272727272727;38.18181818181818
N	cassette	RAB6A	chr11	-	chr11:73429764-73431890;chr11:73427408-73431890	chr11:73429830-73429935	-9.15	0.00017	0.012425	93.70066518847007;144.9822616407982	44.36363636363637;103.45454545454545
K	cassette	GALT,IL11RA	chr9	+	chr9:34655315-34657031;chr9:34655663-34657031	chr9:34656736-34656905	0	0.000604	0.02981	0.06208425720620843;30.478935698447895	0.5454545454545454;25.09090909090909
N	cassette	DPH5	chr1	-	chr1:101458297-101487196;chr1:101460706-101487196;chr1:101456188-101479265;chr1:101456185-101479265;chr1:101460706-101479265	chr1:101467023-101467143	4.35	0.000612	0.029917	1.0443458980044347;70.74279379157429	2.8181818181818183;66.0
N	intron_retention		chr10	-	chr10:129901415-129901768		0	2.4e-05	0.046942	0.013303769401330377;36.94678492239468	0.7272727272727273;26.90909090909091
N	cassette	RWDD2B	chr21	-	chr21:30378973-30380715	chr21:30380082-30380444	10.42	0	3.2e-05	2.286031042128603;65.85587583148559	13.0;64.9090909090909
N	cassette	CAPN7	chr3	+	chr3:15282125-15283684;chr3:15282361-15283684	chr3:15282960-15283095	18.33	0.000141	0.010789	6.248337028824833;32.7450110864745	8.818181818181818;19.181818181818183
K	cassette	ECD	chr10	-	chr10:74920310-74927623	chr10:74923491-74923708	6.78	0.000875	0.037658	1.7184035476718404;62.509977827050996	5.909090909090909;56.0
K	cassette	ABHD11	chr7	-	chr7:73152066-73152657	chr7:73152206-73152402	12.21	0.001095	0.044125	81.70509977827051;28.481152993348115	95.72727272727273;13.545454545454545
N	cassette	ARL14EP	chr11	+	chr11:30344750-30354412	chr11:30352433-30352921	5.88	1.8e-05	0.002702	1.228381374722838;90.22616407982261	5.454545454545454;78.63636363636364
N	coord_cassette	RWDD2B	chr21	-	chr21:30378973-30380715	chr21:30380082-30380444;chr21:30380561-30380628	12.71	0	4.2e-05	2.286031042128603;65.85587583148559	13.0;64.9090909090909
N	intron_retention		chr19	+	chr19:53117040-53117207		0	4e-06	0.008295	0.008869179600886918;28.235033259423503	0.18181818181818182;23.818181818181817
N	alternative_acceptor		chr9	+	chr9:15460312-15461344;chr9:15460312-15460433	chr9:15460434-15461344;chr9:15461345-15461628	20.93	1e-05	0.004322	0.1197339246119734;33.829268292682926	0.7272727272727273;25.636363636363637
K	alternative_acceptor	RNF216	chr7	-	chr7:5781276-5792476	chr7:5781276-5781446	8.38	0.000122	0.024139	27.44789356984479;13.037694013303769	22.0;5.181818181818182
N	cassette	RALY	chr20	+	chr20:32581938-32659871;chr20:32619411-32659871;chr20:32647273-32659871	chr20:32652850-32652966	-2.78	8.7e-05	0.007751	564.0266075388026;21.9490022172949	470.6363636363636;33.72727272727273
N	alternative_last_exon	CEACAM6	chr19	+	chr19:42266132-42266433,chr19:42266132-42266521,chr19:42266132-42266636,chr19:42266132-42266773,chr19:42266132-42267514,chr19:42266132-42267698,chr19:42266132-42269868,chr19:42266132-42270094,chr19:42266132-42270111,chr19:42266132-42270141,chr19:42266132-42270195,chr19:42266132-42270243;chr19:42266132-42311148;chr19:42266132-42270090	chr19:42274707-42276113	0.59	0.000253	0.034436	3508.7073170731705;54.7450110864745	3233.0;28.727272727272727
K	coord_cassette	OPTN	chr10	+	chr10:13142303-13151111	chr10:13150138-13150289;chr10:13150962-13151015	-8.12	5.6e-05	0.007214	90.7450110864745;9.352549889135256	66.18181818181819;16.818181818181817
N	cassette	TP53I13	chr17	+	chr17:27896105-27898608;chr17:27896105-27898849;chr17:27896105-27898721;chr17:27896105-27898874	chr17:27896336-27896377	1.73	5.1e-05	0.005328	1.0975609756097562;118.28381374722838	4.7272727272727275;85.72727272727273
N	cassette	OXSR1	chr3	+	chr3:38266196-38278329	chr3:38271178-38271226	0	0.000359	0.02106	0.050997782705099776;21.851441241685144	0.36363636363636365;18.818181818181817
N	intron_retention		chr5	-	chr5:180664043-180664137		0	0	2e-06	0.013303769401330377;31.895787139689578	0.5454545454545454;36.0
N	mutually_exclusive	RPS21	chr20	+	chr20:60962731-60963364,chr20:60963421-60963512	chr20:60962899-60962970	3.54	0.000621	0.03838	56.172949002217294;4.753880266075388	122.45454545454545;2.1818181818181817
K	cassette	NOP56	chr20	+	chr20:2637865-2638574	chr20:2638019-2638134	2.17	0.001139	0.045274	340.26164079822615;19.82039911308204	227.63636363636363;6.454545454545454
N	cassette	MAP3K4	chr6	+	chr6:161512573-161514009	chr6:161513042-161513175	0	0	1e-06	0.0;26.06430155210643	0.18181818181818182;18.545454545454547
N	alternative_acceptor	TOMM40L	chr1	+	chr1:12409432-12414197	chr1:12414031-12414197	0	0	1e-06	0.0;20.964523281596453	0.18181818181818182;14.727272727272727
N	cassette	PLD3	chr19	+	chr19:40854632-40872285;chr19:40859389-40872325;chr19:40854632-40872290;chr19:40854632-40871624;chr19:40854632-40872325;chr19:40860576-40871624;chr19:40854676-40871624;chr19:40854676-40872325;chr19:40859389-40871624;chr19:40854676-40872285;chr19:40854676-40872290	chr19:40871460-40871492	25.5	0.00018	0.012973	55.03769401330377;58.829268292682926	55.72727272727273;22.90909090909091
N	cassette	NONO	chrX	+	chrX:70504304-70505214;chrX:70504304-70510478;chrX:70503572-70510478	chrX:70504834-70504947	-1.88	0.001253	0.048178	343.9068736141907;19.942350332594234	211.54545454545453;16.818181818181817
N	alternative_acceptor	ZMIZ2	chr7	+	chr7:44796139-44796641;chr7:44796139-44796619;chr7:44796139-44796476;chr7:44796139-44796612	chr7:44796477-44796545;chr7:44796546-44796612;chr7:44796613-44796619;chr7:44796620-44796641	17.82	2e-06	0.001102	21.931263858093125;101.5920177383592	30.363636363636363;54.18181818181818
N	cassette	HNRNPK	chr9	-	chr9:86588315-86589431;chr9:86588315-86591909	chr9:86588817-86588888	-3.99	3.3e-05	0.003995	114.75388026607538;975.2106430155211	65.54545454545455;894.7272727272727
K	cassette	PANK3	chr5	-	chr5:167988522-167993017	chr5:167990894-167991070	0	0.000799	0.036238	0.15521064301552107;56.26829268292683	0.8181818181818182;42.81818181818182
N	cassette	MED15	chr22	+	chr22:20922919-20937126;chr22:20925669-20936897;chr22:20922919-20937399;chr22:20922919-20936948;chr22:20922919-20936897;chr22:20923401-20936897;chr22:20922919-20936945;chr22:20922919-20936984	chr22:20929400-20929519	-13.81	4.8e-05	0.005045	38.79822616407982;71.63192904656319	17.272727272727273;70.63636363636364
N	cassette	ZNF140	chr12	+	chr12:133660148-133682210;chr12:133660148-133682095;chr12:133660148-133682101;chr12:133670092-133682095	chr12:133677573-133677639	-26.65	1.5e-05	0.002357	19.181818181818183;14.869179600886918	12.818181818181818;26.545454545454547
K	cassette	RIF1	chr2	+	chr2:152324661-152325154	chr2:152324988-152325065	9.56	0.000714	0.033295	14.117516629711751;23.288248337028826	16.363636363636363;13.909090909090908
N	cassette	ROS1	chr6	-	chr6:117714485-117715778	chr6:117715325-117715509	0	0	0	0.0;44.80487804878049	0.7272727272727273;34.63636363636363
N	alternative_last_exon	PLOD2	chr3	-	chr3:145786956-145788828,chr3:145753261-145788828;chr3:145784473-145788828	chr3:145787227-145788659	0.46	0.000198	0.030692	0.8292682926829268;415.68957871396896	19.90909090909091;575.6363636363636
N	cassette	HPCAL1	chr2	+	chr2:10537047-10559859;chr2:10546488-10559859;chr2:10537047-10559865	chr2:10548688-10548860	-11.92	0.00026	0.017165	118.68736141906874;38.58314855875832	91.45454545454545;54.81818181818182
N	alternative_acceptor	OGT	chrX	+	chrX:70753187-70756057;chrX:70753187-70756063	chrX:70756028-70756057;chrX:70756058-70756063	19.48	5.7e-05	0.013608	6.188470066518847;65.08425720620842	9.636363636363637;26.818181818181817
N	cassette	ACAD11,NPHP3	chr3	-	chr3:132349403-132358335	chr3:132350185-132350323	0	8e-06	0.00157	0.008869179600886918;18.97117516629712	0.18181818181818182;15.909090909090908
N	cassette	LSM14A	chr19	+	chr19:34687669-34706500;chr19:34699957-34706500	chr19:34706029-34706205	2.82	0.000386	0.022172	12.352549889135256;275.7161862527716	15.636363636363637;206.9090909090909
N	alternative_acceptor	RP13-996F3.3	chr15	-	chr15:83142176-83144202;chr15:83142537-83144202;chr15:83142539-83144202;chr15:83140750-83144202;chr15:83142032-83144202;chr15:83142207-83144202	chr15:83140750-83142031;chr15:83142032-83142175;chr15:83142176-83142206;chr15:83142207-83142536;chr15:83142537-83142538;chr15:83142539-83143165	-6.03	0.000221	0.036521	176.29046563192904;28.09090909090909	104.72727272727273;26.636363636363637
K	cassette	SPAG5	chr17	-	chr17:26912430-26912881	chr17:26912552-26912671	5.41	0.000398	0.022412	0.5077605321507761;49.38359201773836	1.6363636363636365;34.09090909090909
K	mutually_exclusive	MTHFSD	chr16	-	chr16:86582184-86585784,chr16:86585899-86588250	chr16:86585639-86585752	21.76	7.4e-05	0.01129	10.13968957871397;10.090909090909092	11.545454545454545;4.545454545454546
N	alternative_last_exon	NPAT	chr11	-	chr11:108040771-108046972	chr11:108041859-108044578	4.74	0.000229	0.033974	1.0133037694013303;16.272727272727273	1.1818181818181819;9.818181818181818
K	cassette	DCTD	chr4	-	chr4:183815759-183836613	chr4:183836076-183836211	2.34	0.0002	0.014056	4.658536585365853;263.39689578713967	10.363636363636363;260.1818181818182
N	cassette	PAPOLA	chr14	+	chr14:97022751-97031291;chr14:97022751-97029155	chr14:97026986-97027048	-7.82	8.4e-05	0.007535	46.61862527716186;168.58536585365854	19.09090909090909;158.36363636363637
N	cassette	SFI1	chr22	+	chr22:31942958-31952927;chr22:31924850-31952927;chr22:31904363-31952927	chr22:31946240-31946334	0	0.000475	0.025008	0.015521064301552107;21.90909090909091	0.36363636363636365;20.727272727272727
N	cassette	PMS2P2	chr7	-	chr7:74982650-74984789;chr7:74981241-74984789	chr7:74982816-74982902	0	0.000475	0.025008	0.019955654101995565;22.753880266075388	0.36363636363636365;28.818181818181817
N	cassette	WDR1	chr4	-	chr4:10090366-10105519;chr4:10090366-10117736	chr4:10100616-10100763	-1.03	0.000896	0.038273	13.184035476718403;513.2882483370288	4.7272727272727275;388.0
N	cassette	CALU	chr7	+	chr7:128394510-128398924;chr7:128388859-128398924;chr7:128394510-128398933;chr7:128388859-128398933	chr7:128394583-128394776	9.63	7.5e-05	0.006885	217.2860310421286;112.83370288248337	194.0;63.63636363636363
N	cassette	EPC1	chr10	-	chr10:32582666-32635690	chr10:32594700-32594859	0	0	1e-06	0.0;27.341463414634145	0.7272727272727273;20.0
N	cassette	GPN1,RP11-158I13.2,ZNF512	chr2	+	chr2:27852820-27854700	chr2:27853894-27853933	0	1.3e-05	0.00222	0.037694013303769404;61.60532150776053	1.9090909090909092;55.0
N	cassette	CNOT2	chr12	+	chr12:70679367-70704674;chr12:70672055-70691538;chr12:70672055-70695484;chr12:70679367-70695484;chr12:70672055-70704674	chr12:70687851-70688074	-10.37	1e-06	0.000452	66.21729490022173;3.337028824833703	45.54545454545455;6.909090909090909
N	cassette	ACACA	chr17	-	chr17:35506899-35518694	chr17:35512605-35512702	0	0	1e-06	0.0;22.902439024390244	0.36363636363636365;18.545454545454547
N	alternative_donor	AP2M1	chr3	+	chr3:183899785-183899938	chr3:183899785-183899835	0	1.1e-05	0.007685	0.15299334811529933;641.3946784922394	0.36363636363636365;626.2727272727273
K	alternative_acceptor	CHCHD7,HSF1	chr8	+	chr8:57127227-57128991	chr8:57128948-57128991	9.97	0	9.8e-05	169.23503325942352;42.889135254988915	174.8181818181818;19.0
N	alternative_acceptor	CBX4	chr17	-	chr17:77809320-77809444;chr17:77809150-77809444	chr17:77809150-77809194;chr17:77809195-77809319	-3.44	0.000316	0.045361	8.687361419068736;73.58314855875831	5.2727272727272725;79.9090909090909
N	cassette	CANT1	chr17	-	chr17:76994046-77001453;chr17:76994046-77004144;chr17:76994046-77005745;chr17:76994369-77005745;chr17:76994046-77002038;chr17:76994044-77001453;chr17:76994369-77001453	chr17:76996182-76996352	-30.35	2.7e-05	0.003574	72.99778270509978;37.01330376940133	48.18181818181818;67.45454545454545
N	cassette	DLG1	chr3	-	chr3:196796132-196807921;chr3:196796132-196812450;chr3:196802742-196807921	chr3:196803457-196803556	-12.03	0.000959	0.040125	15.52549889135255;43.78270509977827	6.454545454545454;46.81818181818182
K	alternative_acceptor	CD7	chr17	-	chr17:80274888-80275289;chr17:80274858-80275289;chr17:80274916-80275289	chr17:80274788-80274857;chr17:80274858-80274887;chr17:80274888-80274915	0	7e-06	0.003504	35.50332594235033;0.004434589800443459	35.09090909090909;0.36363636363636365
K	cassette	AMZ2	chr17	+	chr17:66246612-66247190;chr17:66246622-66247190	chr17:66246935-66247108	2.19	9.2e-05	0.0079	2.1685144124168514;270.98226164079824	7.7272727272727275;292.1818181818182
N	cassette	MORF4L2	chrX	-	chrX:102931962-102940098;chrX:102931980-102939608;chrX:102931980-102940098	chrX:102933427-102933548	8.75	0.00069	0.03249	25.356984478935697;377.8026607538803	42.36363636363637;305.6363636363636
N	cassette	DLG1	chr3	-	chr3:196796132-196803456;chr3:196793626-196803456;chr3:196796132-196807921	chr3:196802708-196802741	11.05	9e-05	0.00786	49.27494456762749;19.43680709534368	53.63636363636363;9.909090909090908
N	alternative_acceptor	OCIAD1	chr4	+	chr4:48859383-48862747;chr4:48859383-48862741	chr4:48860888-48862741;chr4:48862742-48862747	-5.21	0	0.000364	522.410199556541;0.017738359201773836	421.90909090909093;0.0
N	cassette	NYNRIN	chr14	+	chr14:24882305-24883801	chr14:24882522-24882623	0	0	1e-05	0.0;30.46119733924612	0.18181818181818182;21.727272727272727
N	cassette	SLC35B1	chr17	-	chr17:47782644-47785091;chr17:47783672-47785091;chr17:47783672-47784704;chr17:47783697-47784704;chr17:47783697-47785091	chr17:47784327-47784430	4.76	8e-06	0.001544	8.842572062084257;231.17960088691797	19.363636363636363;221.0909090909091
K	cassette	CEP63	chr3	+	chr3:134265131-134267903	chr3:134266177-134266314	5.86	0.000689	0.03249	39.747228381374725;14.383592017738358	42.54545454545455;10.363636363636363
N	alternative_donor	KIAA1468	chr18	+	chr18:59854823-59878385	chr18:59854823-59855264	0	0	0	0.0;12.827050997782704	0.36363636363636365;9.090909090909092
K	coord_cassette	MFF	chr2	+	chr2:228205097-228217229	chr2:228207461-228207535;chr2:228211942-228212100	-21.97	1e-06	0.000251	18.363636363636363;36.77383592017738	5.636363636363637;54.45454545454545
N	coord_cassette	ROS1	chr6	-	chr6:117650610-117663562	chr6:117662298-117662474;chr6:117662563-117662795	0	0.000418	0.036807	0.49223946784922396;41.33481152993348	5.181818181818182;45.18181818181818
N	alternative_acceptor	WHSC1L1	chr8	-	chr8:38177067-38178589;chr8:38176459-38178589	chr8:38176459-38177066;chr8:38177067-38178113	7	0.000256	0.040572	67.60088691796008;16.046563192904657	56.45454545454545;6.909090909090909
N	cassette	WWP1	chr8	+	chr8:87393859-87410800	chr8:87410571-87410708	0	9e-06	0.001647	0.21507760532150777;50.90243902439025	2.4545454545454546;45.63636363636363
N	cassette	UFC1	chr1	+	chr1:161127108-161128201;chr1:161127484-161128201;chr1:161126808-161128201	chr1:161127911-161128001	4.21	0.000112	0.009071	34.05986696230599;758.9711751662971	87.36363636363636;643.4545454545455
K	cassette	STRAP	chr12	+	chr12:16035754-16042861	chr12:16036475-16036610	19.87	0	7.7e-05	23.20620842572062;314.7139689578714	69.72727272727273;196.36363636363637
N	cassette	BAZ1A	chr14	-	chr14:35255163-35261980;chr14:35255208-35261980	chr14:35255332-35255427	-15.21	0.00069	0.03249	11.186252771618625;43.250554323725055	4.636363636363637;60.72727272727273
K	alternative_last_exon	PRRC2B,RALGPS1	chr9	+	chr9:129977122-129978122;chr9:129977122-129981018	chr9:129979185-129980091	-11.96	2.4e-05	0.01261	25.419068736141906;7.762749445676275	17.0;9.272727272727273
N	cassette	GTF3C1	chr16	-	chr16:27497476-27499874	chr16:27499548-27499736	3.08	0.000253	0.016871	0.614190687361419;99.15077605321508	1.8181818181818181;73.0909090909091
N	alternative_donor	ZFYVE1	chr14	-	chr14:73437823-73440787;chr14:73437823-73439835	chr14:73439836-73440787;chr14:73440788-73440848	0	0	0	29.698447893569845;0.0	29.272727272727273;0.18181818181818182
N	cassette	TMEM106B	chr7	+	chr7:12264012-12270014;chr7:12258148-12270014	chr7:12269305-12269445	4.03	0	9.9e-05	0.8691796008869179;207.35476718403547	7.909090909090909;192.72727272727272
N	cassette	ASUN	chr12	-	chr12:27067062-27070284;chr12:27067062-27068934	chr12:27067341-27067511	15	2e-06	0.000534	4.764966740576496;66.29268292682927	13.636363636363637;47.54545454545455
N	cassette	DDX59	chr1	-	chr1:200618355-200623253;chr1:200618355-200623568;chr1:200618355-200633046;chr1:200618355-200628154	chr1:200619553-200619804	17.19	5e-06	0.001108	4.066518847006652;57.05764966740576	11.0;40.0
N	cassette	UPP1	chr7	+	chr7:48134425-48143378;chr7:48141468-48146469;chr7:48134425-48146469;chr7:48141580-48146469;chr7:48141468-48143378;chr7:48141580-48143378	chr7:48142894-48143008	-8.54	0.000812	0.03641	258.6363636363636;135.93348115299335	228.9090909090909;180.1818181818182
K	cassette	SLAIN2	chr4	+	chr4:48385802-48422141	chr4:48396593-48396670	-12.52	1.7e-05	0.002599	66.43237250554324;40.168514412416854	43.72727272727273;48.09090909090909
K	cassette	FIP1L1	chr4	+	chr4:54294351-54308819	chr4:54306749-54306775	6.47	3.2e-05	0.003995	97.37915742793791;22.65410199556541	89.81818181818181;11.727272727272727
K	cassette	EXOSC9	chr4	+	chr4:122732827-122735020	chr4:122734389-122734535	0	9.6e-05	0.008271	0.14855875831485588;115.35033259423503	0.8181818181818182;121.54545454545455
N	alternative_acceptor	NPHP3	chr3	-	chr3:132402369-132403397;chr3:132402389-132403397	chr3:132402315-132402368;chr3:132402369-132402388	0	0	3e-06	17.862527716186253;0.0	13.636363636363637;0.45454545454545453
K	intron_retention		chr6	-	chr6:117686905-117687238		0	6e-06	0.012828	41.76718403547672;0.026607538802660754	35.90909090909091;8.0
N	cassette	RP11-896J10.3,SFTA3	chr14	-	chr14:36943087-36946920;chr14:36943087-36960405;chr14:36944079-36960405;chr14:36944079-36946920;chr14:36943087-36982316;chr14:36943087-36946505;chr14:36944079-36982881;chr14:36943087-36960209;chr14:36944079-36982316;chr14:36944079-36960209	chr14:36946176-36946308	-13.34	0.000181	0.012973	189.5121951219512;87.57871396895787	131.1818181818182;110.36363636363636
K	cassette	EVA1C	chr21	+	chr21:33867481-33876235	chr21:33873725-33873848	5.79	0.000633	0.030514	1.3414634146341464;58.67849223946785	3.4545454545454546;67.27272727272727
N	alternative_acceptor	KLC1,RP11-73M18.2	chr14	+	chr14:104143861-104145720;chr14:104143861-104145744	chr14:104145646-104145720;chr14:104145721-104145744	3.08	0.000119	0.023796	198.74057649667407;9.713968957871398	180.45454545454547;2.0
K	cassette	ARHGAP12	chr10	-	chr10:32120729-32132388	chr10:32128565-32128639	20.66	3.9e-05	0.004374	7.330376940133037;20.52771618625277	11.090909090909092;14.909090909090908
N	cassette	CUTC	chr10	+	chr10:101507148-101513352;chr10:101507148-101514285;chr10:101507148-101515381	chr10:101510126-101510153	-15.85	0.000106	0.008763	13.188470066518846;23.354767184035477	7.909090909090909;31.545454545454547
K	alternative_last_exon	LAMP2	chrX	-	chrX:119565312-119575584,chrX:119567898-119575584,chrX:119571047-119575584,chrX:119568986-119575584,chrX:119566542-119575584;chrX:119562482-119575584;chrX:119573149-119575584	chrX:119564681-119565317	14.42	2.6e-05	0.01261	387.4789356984479;379.9889135254989	393.45454545454544;213.45454545454547
N	alternative_donor	OS9	chr12	+	chr12:58114007-58114188;chr12:58112902-58114188;chr12:58114047-58114188	chr12:58112902-58112965;chr12:58112966-58114006;chr12:58114007-58114046	14.88	3e-06	0.003217	602.2017738359202;394.509977827051	643.2727272727273;221.72727272727272
N	cassette	RABGGTB	chr1	+	chr1:76253290-76255636;chr1:76253290-76256969	chr1:76254844-76255041	3.75	0.000393	0.022396	3.199556541019956;189.80044345898006	7.909090909090909;145.27272727272728
N	alternative_acceptor	GPBP1	chr5	+	chr5:56543043-56545235;chr5:56543043-56545283	chr5:56545236-56545280;chr5:56545281-56545283	-4.71	6.8e-05	0.015381	138.88026607538802;5.853658536585366	131.36363636363637;14.545454545454545
K	cassette	HPS4	chr22	-	chr22:26866780-26868267	chr22:26867179-26867354	5.03	0.000873	0.037658	27.76940133037694;3.9490022172949004	23.181818181818183;1.5454545454545454
N	alternative_acceptor	UFM1	chr13	+	chr13:38933471-38933938;chr13:38933471-38934847	chr13:38933939-38934177;chr13:38934178-38934847	-14.89	0.000106	0.022073	117.85809312638581;18.855875831485587	92.18181818181819;35.72727272727273
K	alternative_last_exon	ZNF771	chr16	+	chr16:30419516-30420820,chr16:30419516-30421078;chr16:30419516-30440200;chr16:30419516-30428875	chr16:30424908-30425930	5.64	1.1e-05	0.01261	41.97782705099778;6.073170731707317	34.90909090909091;2.6363636363636362
N	cassette	KARS	chr16	-	chr16:75665754-75669577	chr16:75668071-75668190	0.42	0.000397	0.022412	0.9645232815964523;341.42128603104214	2.0;330.8181818181818
N	cassette	NAPSB	chr19	-	chr19:50838439-50840581;chr19:50839963-50840581	chr19:50840274-50840392	0	0.000275	0.017692	0.3946784922394678;85.08425720620842	1.8181818181818181;105.45454545454545
N	alternative_acceptor	PTPRS	chr19	-	chr19:5210365-5210689	chr19:5210365-5210605	0	4e-06	0.002272	0.04212860310421286;79.74944567627495	0.45454545454545453;56.18181818181818
N	cassette	RBPMS	chr8	+	chr8:30402142-30404808;chr8:30402142-30402861;chr8:30402142-30402877	chr8:30402681-30402737	-2.55	0.000484	0.025122	316.22838137472286;10.37028824833703	229.54545454545453;14.909090909090908
N	alternative_acceptor	MCFD2	chr2	-	chr2:47124249-47134948;chr2:47132734-47134948;chr2:47132730-47134948;chr2:47133958-47134948	chr2:47124249-47132729;chr2:47132730-47132733;chr2:47132734-47133121;chr2:47133122-47133957	-2.32	0.000184	0.032263	150.13082039911308;2.2305986696230597	121.0;5.0
N	intron_retention		chr17	+	chr17:73518284-73518311		0	0	1e-06	0.0;82.9490022172949	2.090909090909091;88.9090909090909
N	cassette	THOC1	chr18	-	chr18:252613-259179	chr18:254273-254355	0	0.001102	0.044125	0.07538802660753881;39.80487804878049	0.7272727272727273;33.09090909090909
N	alternative_acceptor	NAP1L4	chr11	-	chr11:2993425-2997253;chr11:2993474-2997253	chr11:2993425-2993473;chr11:2993474-2993509	-3.4	3.1e-05	0.00966	214.09534368070953;5.751662971175167	156.36363636363637;9.454545454545455
N	alternative_acceptor	LMO7	chr13	+	chr13:76429505-76430616;chr13:76429505-76430641;chr13:76429505-76430876	chr13:76430617-76430641;chr13:76430642-76430656;chr13:76430657-76430876	-0.68	0.000338	0.047321	331.2416851441242;0.0	254.27272727272728;0.0
N	cassette	SNX21	chr20	+	chr20:44463749-44469277;chr20:44467000-44469277;chr20:44463756-44469277	chr20:44469087-44469097	10.63	0.000587	0.029323	62.45232815964523;11.913525498891353	189.1818181818182;7.2727272727272725
K	cassette	PPP1R12A	chr12	-	chr12:80192365-80201005;chr12:80199549-80201005	chr12:80199946-80200113	15.22	0.000297	0.018794	18.895787139689578;39.98669623059867	24.272727272727273;23.545454545454547
N	cassette	TMEM62	chr15	+	chr15:43427848-43440952;chr15:43430818-43440952;chr15:43431331-43440952	chr15:43438691-43438832	17.18	0.000693	0.03249	10.75609756097561;64.22838137472284	17.363636363636363;41.81818181818182
K	cassette	TMEM131	chr2	-	chr2:98410017-98412680	chr2:98411393-98411578	17.54	0	4e-06	2.4079822616407984;61.15521064301552	10.818181818181818;48.18181818181818
N	cassette	ASPH	chr8	-	chr8:62538840-62563608;chr8:62538840-62555446;chr8:62538840-62550505;chr8:62519882-62550505;chr8:62531579-62550505;chr8:62531579-62555446;chr8:62545228-62550505;chr8:62496589-62563608;chr8:62538840-62550518;chr8:62531579-62550518;chr8:62496589-62550505;chr8:62496589-62593526;chr8:62496589-62555446;chr8:62538840-62593526;chr8:62531579-62593526;chr8:62519882-62555446;chr8:62531579-62563608	chr8:62546242-62546286	7.69	2e-06	0.000604	36.85809312638581;449.6319290465632	67.0;329.6363636363636
N	cassette	GSAP	chr7	-	chr7:76959685-76982260;chr7:76960166-76982260	chr7:76978668-76978721	11.67	0.000693	0.03249	1.982261640798226;34.492239467849224	5.363636363636363;37.72727272727273
K	alternative_first_exon	FAM60A	chr12	-	chr12:31451159-31453751,chr12:31451159-31455874,chr12:31451159-31456219,chr12:31451159-31457919,chr12:31451159-31476670,chr12:31451159-31477417,chr12:31451159-31477521,chr12:31451159-31478159,chr12:31451159-31478769;chr12:31451159-31478957;chr12:31451159-31476877	chr12:31457916-31458057	-21.38	6e-06	0.010065	60.31485587583148;38.325942350332596	33.54545454545455;56.81818181818182
K	cassette	NDEL1	chr17	+	chr17:8347676-8349028	chr17:8348272-8348358	-5.03	0.000332	0.020068	63.37472283813747;2.902439024390244	58.09090909090909;5.090909090909091
N	cassette	MR1	chr1	+	chr1:181019423-181024360;chr1:181019423-181022708	chr1:181021371-181021646	16.45	0	9.9e-05	65.43237250554324;66.19955654101996	90.63636363636364;39.0
N	alternative_donor		chr1	-	chr1:212150062-212151655;chr1:212150062-212150711	chr1:212150712-212151613;chr1:212151614-212151655	4.2	4.4e-05	0.026235	0.03325942350332594;50.97339246119734	0.0;42.27272727272727
K	cassette	ZNF608	chr5	-	chr5:123980355-123985302	chr5:123982372-123984826	0	3e-06	0.000828	0.06651884700665188;30.893569844789358	0.5454545454545454;29.818181818181817
N	cassette	SFTA3	chr14	-	chr14:36943087-36946920;chr14:36943087-36960405;chr14:36944079-36960405;chr14:36944079-36946920;chr14:36943087-36982316;chr14:36943087-36946505;chr14:36944079-36982881;chr14:36943087-36960209;chr14:36944079-36982316;chr14:36944079-36960209	chr14:36946176-36946303	-13.16	0.000145	0.011039	189.5121951219512;87.57871396895787	131.1818181818182;110.36363636363636
K	cassette	SNHG16	chr17	+	chr17:74553940-74557369;chr17:74553940-74555026	chr17:74554456-74554682	2.46	3e-05	0.003915	151.09534368070953;7.301552106430155	192.63636363636363;3.8181818181818183
N	cassette	TANGO2	chr22	+	chr22:20040108-20049052;chr22:20040108-20043465;chr22:20040108-20050860;chr22:20040108-20052064	chr22:20040883-20041074	-24.04	7.1e-05	0.006576	22.13968957871397;18.789356984478935	8.636363636363637;18.454545454545453
K	alternative_last_exon	ZRANB2	chr1	-	chr1:71531432-71532458;chr1:71530821-71532458	chr1:71531361-71531435	-14.64	1.9e-05	0.01261	94.17073170731707;50.13747228381375	68.27272727272727;67.81818181818181
K	cassette	SLC30A6	chr2	+	chr2:32419053-32422775	chr2:32422387-32422461	-15.84	0.000105	0.008701	10.164079822616408;24.119733924611975	5.545454545454546;27.818181818181817
N	cassette	PLOD2	chr3	-	chr3:145790453-145796902;chr3:145791140-145796902;chr3:145791140-145795648	chr3:145794569-145794682	9.48	0.000156	0.011666	3.9246119733924614;167.9290465631929	13.363636363636363;195.8181818181818
N	cassette	TMEM184C	chr4	+	chr4:148552657-148554915;chr4:148552657-148566896;chr4:148552657-148555319	chr4:148554106-148554153	0	0.000476	0.025008	0.08647450110864745;47.59645232815964	0.7272727272727273;46.0
N	cassette	FBXO8	chr4	-	chr4:175162370-175183914	chr4:175180850-175180976	0	5.5e-05	0.005619	0.11086474501108648;54.34368070953437	0.5454545454545454;54.54545454545455
N	cassette	APLP2	chr11	+	chr11:130005611-130011392;chr11:130005535-130011392;chr11:130005611-130010292;chr11:130005535-130010292	chr11:130007151-130007186	3.19	0.00121	0.047202	1486.9068736141908;204.40576496674058	1653.6363636363637;128.63636363636363
N	coord_cassette	CD40	chr20	+	chr20:44751396-44756776	chr20:44751765-44751858;chr20:44755279-44755340;chr20:44755846-44755928	18.59	0.000376	0.036807	4.906873614190688;29.66740576496674	13.454545454545455;33.27272727272727
K	cassette	G2E3	chr14	+	chr14:31071338-31077093	chr14:31074711-31075018	13.69	0.00087	0.037658	1.3370288248337028;34.21507760532151	5.0;27.90909090909091
N	cassette	TLK2	chr17	+	chr17:60600539-60629662;chr17:60600539-60613530	chr17:60601597-60601692	-12.75	0.000435	0.023694	17.443458980044348;20.303769401330378	10.454545454545455;23.818181818181817
N	cassette	SNHG16	chr17	+	chr17:74554683-74557369;chr17:74553940-74557369;chr17:74553940-74557375	chr17:74555027-74555125	12.66	0.000447	0.024181	80.31485587583148;65.6940133037694	124.0909090909091;61.81818181818182
N	cassette	PIGF	chr2	-	chr2:46815266-46819613;chr2:46808731-46819613;chr2:46815319-46819613	chr2:46818942-46819064	3.91	0.000499	0.025605	104.66075388026607;6.8957871396895785	119.36363636363636;2.3636363636363638
N	cassette	THOC2	chrX	-	chrX:122745368-122747489;chrX:122735190-122747489;chrX:122737600-122747489	chrX:122747250-122747407	2.3	7.5e-05	0.006885	0.7760532150776053;129.23281596452327	3.8181818181818183;99.0909090909091
N	alternative_donor	INTS7	chr1	-	chr1:212150062-212151655;chr1:212150062-212151613	chr1:212150712-212151613;chr1:212151614-212151655	-4.2	4.2e-05	0.026235	50.993348115299334;0.019955654101995565	42.27272727272727;0.0
N	cassette	AMZ2P1	chr17	-	chr17:62969046-62971068;chr17:62969046-62971677;chr17:62969046-62970672	chr17:62969360-62969635	18.46	0.000379	0.021901	1.5964523281596452;36.248337028824835	6.545454545454546;32.72727272727273
N	alternative_last_exon	FPGT-TNNI3K,TNNI3K	chr1	+	chr1:74667095-74667459,chr1:74667095-74670649;chr1:74667095-74701785;chr1:74667095-74699051	chr1:74670903-74671890	8.7	9.5e-05	0.021565	1.4301552106430155;37.5609756097561	3.909090909090909;31.818181818181817
N	cassette	CRY1	chr12	-	chr12:107386669-107391071	chr12:107386743-107386814	0	0	1e-06	0.04212860310421286;54.80487804878049	6.909090909090909;38.63636363636363
N	cassette	GGCX	chr2	-	chr2:85780621-85788508;chr2:85786939-85788508;chr2:85786199-85788508	chr2:85787938-85788108	-5.79	0.000374	0.021685	27.314855875831487;135.05321507760533	14.272727272727273;127.63636363636364
K	cassette	APOLD1,DDX47	chr12	+	chr12:12976254-12977473	chr12:12976804-12976950	2.25	4.5e-05	0.00488	0.7228381374722838;151.80931263858093	3.272727272727273;136.72727272727272
N	cassette	NAE1	chr16	-	chr16:66860487-66861882;chr16:66860487-66864749	chr16:66860571-66860683	11.76	0.000695	0.032494	1.6341463414634145;65.26164079822617	6.181818181818182;52.45454545454545
K	mutually_exclusive	DNM1L	chr12	+	chr12:32890096-32891197,chr12:32891231-32892997	chr12:32890799-32890876	21.43	0.00011	0.01129	24.252771618625278;13.03991130820399	26.363636363636363;3.909090909090909
K	cassette	STAU2	chr8	-	chr8:74601049-74650518;chr8:74609678-74650518;chr8:74585478-74650518	chr8:74621267-74621412	-11.05	0.001141	0.045274	44.01330376940133;17.37250554323725	26.90909090909091;18.0
N	cassette	SMG7	chr1	+	chr1:183514448-183518898;chr1:183515473-183518898;chr1:183516388-183518898	chr1:183518343-183518423	0	0.00038	0.021914	0.29933481152993346;76.43458980044346	2.0;56.36363636363637
N	cassette	KIAA0430	chr16	-	chr16:15719031-15725237;chr16:15719655-15725237;chr16:15719658-15725237	chr16:15724189-15724361	0	3e-06	0.000847	0.022172949002217297;32.607538802660756	0.36363636363636365;23.90909090909091
N	cassette	FAM188A	chr10	-	chr10:15879318-15885210;chr10:15880279-15885210	chr10:15883425-15883598	0	0	0.000122	0.03991130820399113;45.92239467849224	0.9090909090909091;34.81818181818182
K	cassette	GPR107	chr9	+	chr9:132869819-132887193	chr9:132872649-132872705	-18.1	0.000343	0.020583	45.567627494456765;12.798226164079823	31.454545454545453;16.90909090909091
N	cassette	TRAPPC6A	chr19	-	chr19:45668229-45681392;chr19:45668229-45677074;chr19:45668229-45682500;chr19:45668229-45681350	chr19:45668385-45668452	13.19	6.8e-05	0.006445	29.27937915742794;95.89356984478935	40.09090909090909;67.0909090909091
N	cassette	CRYZ	chr1	-	chr1:75172679-75188801;chr1:75172679-75175781;chr1:75172679-75180262;chr1:75172700-75175781	chr1:75172787-75172888	29.52	1.6e-05	0.002469	19.221729490022174;138.4390243902439	63.45454545454545;93.36363636363636
K	alternative_acceptor	NOP2	chr12	-	chr12:6675491-6675694	chr12:6675491-6675502	12.42	9.8e-05	0.020565	14.758314855875831;20.93791574279379	16.272727272727273;13.363636363636363
K	cassette	SMARCA4	chr19	+	chr19:11144194-11144798	chr19:11144443-11144541	-5.88	3.1e-05	0.003959	162.52106430155212;24.08869179600887	126.9090909090909;29.0
N	cassette	PITHD1	chr1	+	chr1:24112270-24113764	chr1:24112805-24112913	0	3e-06	0.000741	0.3215077605321508;140.11751662971176	1.8181818181818181;138.0909090909091
N	cassette	CCDC58	chr3	-	chr3:122081875-122102020;chr3:122087170-122102020	chr3:122090522-122090647	9.33	0.001299	0.049114	3.059866962305987;93.38359201773837	8.363636363636363;75.72727272727273
K	cassette	CSDE1	chr1	-	chr1:115279477-115280583	chr1:115280092-115280184	4.39	3e-06	0.000697	400.4523281596452;57.45454545454545	410.90909090909093;35.36363636363637
N	cassette	ROS1	chr6	-	chr6:117650610-117662297;chr6:117650610-117663562;chr6:117650610-117665222;chr6:117647578-117662297;chr6:117645579-117663562;chr6:117647578-117663562	chr6:117658335-117658503	11.76	1e-05	0.001761	0.532150776053215;52.73835920177384	6.909090909090909;40.90909090909091
K	alternative_acceptor	ZDHHC16	chr10	+	chr10:99214557-99215416;chr10:99214557-99215470	chr10:99215396-99215416;chr10:99215417-99215470	-4.68	0.00011	0.022529	121.4079822616408;3.6851441241685143	94.9090909090909;1.0909090909090908
N	cassette	GUCY1A3	chr4	+	chr4:156634736-156643189;chr4:156629447-156643189	chr4:156638311-156638454	0	8e-06	0.00157	0.004434589800443459;53.250554323725055	0.18181818181818182;57.0
N	alternative_acceptor	MZT2A	chr2	-	chr2:132249546-132249779;chr2:132249598-132249779	chr2:132249546-132249597;chr2:132249598-132249653	1.1	0.000364	0.049263	257.5831485587583;0.004434589800443459	246.9090909090909;0.0
K	alternative_acceptor	CTD-2369P2.10,FDX1L	chr19	-	chr19:10421282-10421528	chr19:10421282-10421318	11.38	0.000288	0.043494	8.008869179600888;83.18847006651885	13.363636363636363;62.63636363636363
N	cassette	RAPH1	chr2	-	chr2:204341477-204354306;chr2:204335037-204354306;chr2:204326649-204354306	chr2:204341799-204341879	-21.02	0.000257	0.017017	23.536585365853657;4.7073170731707314	22.181818181818183;10.727272727272727
N	cassette	RBM39	chr20	-	chr20:34317285-34319862;chr20:34313078-34319862;chr20:34317288-34319862	chr20:34317384-34317449	4.05	0.000121	0.009632	14.458980044345898;175.45454545454547	29.363636363636363;143.27272727272728
N	alternative_acceptor	ADAR	chr1	-	chr1:154569415-154569598	chr1:154569415-154569471	4.42	2e-06	0.001353	1.9290465631929046;233.80266075388028	7.7272727272727275;180.72727272727272
N	alternative_acceptor	MARK3	chr14	+	chr14:103933529-103934369;chr14:103933529-103934380;chr14:103933529-103934422	chr14:103934370-103934380;chr14:103934381-103934417;chr14:103934418-103934422	-17.04	2e-05	0.007368	74.42128603104213;26.223946784922394	45.63636363636363;34.90909090909091
N	cassette	GNAS	chr20	+	chr20:57470740-57478585;chr20:57470740-57475003;chr20:57464409-57478585	chr20:57473996-57474040	-13.78	1.7e-05	0.00265	574.0288248337029;846.6186252771619	383.8181818181818;1127.4545454545455
N	cassette	SLC35F2	chr11	-	chr11:107673882-107677442;chr11:107673882-107676084	chr11:107675444-107675496	9.09	0	0	0.549889135254989;52.31707317073171	5.0;41.63636363636363
K	cassette	ACSF2	chr17	+	chr17:48538234-48538993	chr17:48538603-48538648	20.96	0.000243	0.016387	5.146341463414634;82.64079822616408	12.545454545454545;95.81818181818181
N	cassette	ASL	chr7	+	chr7:65541081-65552715;chr7:65551650-65552400;chr7:65551650-65552715;chr7:65548162-65552320;chr7:65548162-65552715;chr7:65551650-65552320;chr7:65551650-65552746	chr7:65551731-65551808	-7.99	0.00017	0.012425	23.946784922394677;153.31929046563192	10.909090909090908;160.36363636363637
N	cassette	RAB6A	chr11	-	chr11:73427408-73429829;chr11:73427408-73431890;chr11:73390766-73431890	chr11:73429658-73429763	12.88	3.5e-05	0.004059	98.53658536585365;90.1840354767184	75.72727272727273;42.18181818181818
N	alternative_acceptor	MARK3	chr14	+	chr14:103933529-103934380;chr14:103933529-103934422;chr14:103933529-103934417	chr14:103934370-103934380;chr14:103934381-103934417;chr14:103934418-103934422	17.16	2.5e-05	0.008272	26.558758314855876;74.0909090909091	34.90909090909091;45.63636363636363
N	cassette	UGP2	chr2	+	chr2:64069572-64083439;chr2:64068367-64083439;chr2:64068367-64109599;chr2:64069339-64083439;chr2:64069339-64109599	chr2:64069673-64069733	-7.87	6e-06	0.001244	237.2439024390244;14.028824833702883	196.54545454545453;27.09090909090909
N	alternative_acceptor	CBX4	chr17	-	chr17:77809195-77809444;chr17:77809150-77809444	chr17:77809150-77809194;chr17:77809195-77809319	3.44	0.000336	0.047321	73.6119733924612;8.658536585365853	79.9090909090909;5.2727272727272725
N	alternative_acceptor	IRX3	chr16	-	chr16:54317653-54318157	chr16:54317653-54317848	-17.26	0.000298	0.04397	176.63858093126385;70.81152993348115	160.27272727272728;128.9090909090909
N	alternative_acceptor	SLC25A29	chr14	-	chr14:100759715-100761962	chr14:100759715-100761472	-21.36	0.000248	0.039664	24.844789356984478;46.30820399113082	4.545454545454546;28.636363636363637
N	cassette	FBXL20	chr17	-	chr17:37427110-37437641	chr17:37431223-37431353	0	0.00067	0.031912	0.008869179600886918;26.647450110864746	0.18181818181818182;30.90909090909091
N	cassette	SMEK2	chr2	-	chr2:55795500-55801504;chr2:55795500-55806814;chr2:55795500-55804450	chr2:55800755-55800913	5.67	0.000914	0.038969	7.130820399113082;106.01108647450111	10.818181818181818;86.72727272727273
N	alternative_acceptor		chr4	+	chr4:48859383-48862747;chr4:48859383-48860887	chr4:48860888-48862741;chr4:48862742-48862747	5.21	0	0.000364	0.05543237250554324;522.3725055432373	0.0;421.90909090909093
N	coord_cassette	GABBR1	chr6	-	chr6:29572766-29574673	chr6:29573346-29573473;chr6:29574168-29574261	0	0	0	0.022172949002217297;28.84922394678492	0.7272727272727273;23.636363636363637
N	cassette	ZDHHC3	chr3	-	chr3:44970929-44974609;chr3:44970899-44974609;chr3:44959636-44974609;chr3:44968340-44974609;chr3:44970929-44974605	chr3:44974399-44974482	-4.63	0.000352	0.020865	230.0731707317073;29.82039911308204	243.36363636363637;41.90909090909091
N	cassette	PPHLN1	chr12	+	chr12:42729777-42748962;chr12:42729777-42835116	chr12:42745687-42745851	11.45	2.2e-05	0.003063	80.44567627494457;54.631929046563194	97.81818181818181;32.36363636363637
N	cassette	NPIPA1	chr16	+	chr16:15044113-15045471;chr16:15044113-15045290	chr16:15044609-15044678	34.42	0.001013	0.041835	21.643015521064303;32.58536585365854	33.90909090909091;16.0
K	cassette	USP25	chr21	+	chr21:17214860-17236586	chr21:17222096-17222191	-10.92	1e-06	0.0003	74.58093126385809;6.259423503325943	73.63636363636364;17.727272727272727
N	cassette	EFCAB2	chr1	+	chr1:245133746-245222687;chr1:245133746-245180543;chr1:245136730-245222687;chr1:245136730-245180543	chr1:245165423-245165534	15.68	0.000873	0.037658	29.015521064301552;14.518847006651885	24.636363636363637;4.909090909090909
N	cassette	OSBPL9	chr1	+	chr1:52215868-52225188;chr1:52215868-52226361;chr1:52218398-52226361;chr1:52215868-52231493	chr1:52221992-52222030	-10.13	0.000822	0.03668	24.283813747228383;79.77605321507761	8.545454545454545;75.81818181818181
N	coord_cassette	HERC6	chr4	+	chr4:89338732-89352313	chr4:89345747-89345854;chr4:89349732-89349902	0	0.000122	0.014576	0.004434589800443459;19.496674057649667	0.45454545454545453;22.818181818181817
K	cassette	PARD3	chr10	-	chr10:34690846-34759012	chr10:34739245-34739376	11.59	1.3e-05	0.002158	17.760532150776054;63.3370288248337	23.272727272727273;41.0
N	cassette	CMC1	chr3	+	chr3:28357915-28360999;chr3:28304872-28360999	chr3:28358244-28358350	-2.29	3.4e-05	0.004006	177.58314855875832;3.254988913525499	165.63636363636363;8.636363636363637
N	cassette	AKAP9	chr7	+	chr7:91715001-91718698	chr7:91715542-91715730	7.41	6.3e-05	0.006188	1.441241685144124;51.208425720620845	3.3636363636363638;34.90909090909091
K	cassette	GFM2	chr5	-	chr5:74034243-74035813	chr5:74034327-74034467	14.89	5e-06	0.001177	2.3126385809312637;48.23946784922395	8.727272727272727;33.54545454545455
N	cassette	CTDSP2	chr12	-	chr12:58220881-58223230;chr12:58218103-58223230	chr12:58221317-58221373	0	1.2e-05	0.00204	0.004434589800443459;83.95565410199556	0.6363636363636364;71.54545454545455
K	cassette	MYEF2	chr15	-	chr15:48444140-48445988	chr15:48444431-48444481	28.75	2.1e-05	0.002975	6.93569844789357;15.201773835920177	11.272727272727273;8.909090909090908
K	cassette	IL17RE	chr3	+	chr3:9944749-9945715;chr3:9944749-9948047	chr3:9945081-9945096	37.05	3.7e-05	0.004215	18.902439024390244;18.445676274944567	28.272727272727273;5.454545454545454
N	cassette	RAB9A	chrX	+	chrX:13707408-13753366;chrX:13698718-13726839;chrX:13708020-13726839;chrX:13707408-13726839	chrX:13721933-13722021	-6.9	0.000822	0.03668	26.6119733924612;65.22172949002217	17.727272727272727;67.27272727272727
N	alternative_acceptor	SLC34A2	chr4	+	chr4:25676252-25676678;chr4:25676252-25678026;chr4:25676252-25682866;chr4:25676252-25677846;chr4:25676252-25677756	chr4:25676679-25677756;chr4:25677757-25677846;chr4:25677847-25678026;chr4:25678027-25682866;chr4:25682867-25683867	0	1.1e-05	0.004624	1751.3059866962305;4.8957871396895785	2801.4545454545455;538.8181818181819
N	alternative_donor		chr16	-	chr16:46843698-46858291;chr16:46843698-46850075	chr16:46850076-46858291;chr16:46858292-46858297	0	8.2e-05	0.039911	0.022172949002217297;30.800443458980045	0.5454545454545454;29.272727272727273
N	alternative_donor		chr5	+	chr5:38932638-38933136	chr5:38932638-38933033	9.23	0	1e-06	0.25055432372505543;0.004434589800443459	4.090909090909091;0.18181818181818182
N	cassette	AGAP3	chr7	+	chr7:150831656-150838984;chr7:150835401-150838984	chr7:150837066-150837203	-6.76	0.000342	0.020583	14.8980044345898;123.509977827051	5.090909090909091;105.72727272727273
N	alternative_acceptor		chr2	+	chr2:61413633-61413793;chr2:61413633-61414714;chr2:61413633-61413731;chr2:61413633-61415043	chr2:61413732-61413751;chr2:61413752-61413793;chr2:61413794-61414714;chr2:61414715-61415043	13.06	1.8e-05	0.006687	6.086474501108648;92.97782705099779	12.727272727272727;50.09090909090909
N	cassette	RHOC	chr1	-	chr1:113246429-113248226;chr1:113246429-113249699	chr1:113247722-113247823	-14.5	0.000579	0.029103	311.76274944567626;167.56319290465632	302.54545454545456;234.0909090909091
K	coord_cassette	SLC25A17	chr22	-	chr22:41175130-41195026	chr22:41188529-41188680;chr22:41190518-41190584	7.34	4e-06	0.00138	1.1219512195121952;58.2350332594235	3.8181818181818183;48.27272727272727
N	cassette	KAT2A	chr17	-	chr17:40267054-40269052	chr17:40267741-40267851	0	1e-05	0.001761	0.09534368070953436;175.86917960088692	2.4545454545454546;174.9090909090909
K	cassette	RSAD1	chr17	+	chr17:48560849-48561802	chr17:48561067-48561121	0	8e-06	0.00157	0.03325942350332594;51.4390243902439	0.5454545454545454;51.27272727272727
N	coord_cassette	NBPF20	chr1	-	chr1:148303023-148305202	chr1:148303631-148303682;chr1:148304402-148304574	0	1.2e-05	0.00315	0.024390243902439025;38.66518847006652	1.0909090909090908;31.272727272727273
N	cassette	SACM1L	chr3	+	chr3:45773644-45779074	chr3:45776738-45776865	3.08	0.000363	0.021232	0.5343680709534369;68.67849223946784	2.090909090909091;65.36363636363636
K	cassette	PLD2	chr17	+	chr17:4720555-4721591	chr17:4721297-4721401	0	1e-06	0.000334	0.07760532150776053;43.90465631929047	0.8181818181818182;40.09090909090909
K	alternative_acceptor	USP33	chr1	-	chr1:78187587-78187708	chr1:78187587-78187610	-22.62	3.6e-05	0.010846	19.266075388026607;30.126385809312637	9.0;38.18181818181818
N	alternative_acceptor	CENPC	chr4	-	chr4:68358716-68359601;chr4:68358540-68359601;chr4:68358683-68359601	chr4:68358540-68358682;chr4:68358683-68358715;chr4:68358716-68359419	6.2	0.000221	0.036521	19.895787139689578;2.9689578713968956	20.636363636363637;1.3636363636363635
N	cassette	TOP2B	chr3	-	chr3:25642717-25647533;chr3:25642702-25647533	chr3:25646251-25646361	3.69	0.000213	0.014683	3.8536585365853657;224.76274944567626	9.818181818181818;214.36363636363637
N	cassette	ITGB6	chr2	-	chr2:161052127-161056513;chr2:161052932-161056513	chr2:161055690-161055769	12	6.9e-05	0.006452	8.789356984478935;110.36141906873614	16.272727272727273;63.72727272727273
N	cassette	TBRG4	chr7	-	chr7:45143043-45144136;chr7:45143043-45145039	chr7:45143698-45143855	-8.21	0.000479	0.025008	25.137472283813747;146.0731707317073	9.0;104.72727272727273
K	intron_retention		chr3	+	chr3:41280846-41281309		-22.01	1e-06	0.002322	297.33481152993346;928.6274944567627	145.36363636363637;1653.8181818181818
N	cassette	ITGB6	chr2	-	chr2:161052127-161056513;chr2:161052127-161055689	chr2:161052900-161052931	23.63	0.000439	0.023819	3.330376940133038;51.40576496674058	11.818181818181818;30.09090909090909
N	alternative_acceptor	PON2	chr7	-	chr7:95041056-95041623;chr7:95041083-95041623;chr7:95041539-95041623	chr7:95041056-95041082;chr7:95041083-95041091;chr7:95041092-95041538	12.53	2e-06	0.001101	141.31042128603104;350.02660753880264	387.72727272727275;458.1818181818182
K	cassette	SETD4	chr21	-	chr21:37429503-37431113	chr21:37429682-37429775	-16.4	0.00013	0.010095	33.354767184035474;5.7028824833702885	25.636363636363637;10.272727272727273
N	cassette	DCTD	chr4	-	chr4:183836729-183838440;chr4:183836729-183837879;chr4:183836729-183837825;chr4:183836729-183838463	chr4:183837572-183837692	4.73	0.001232	0.047674	93.3059866962306;17.03991130820399	97.36363636363636;12.272727272727273
N	cassette	RIT1	chr1	-	chr1:155880298-155880668;chr1:155880298-155881033;chr1:155880298-155881062	chr1:155880447-155880595	10.37	0	7.1e-05	6.223946784922394;126.87583148558758	13.909090909090908;73.54545454545455
K	cassette	GGH	chr8	-	chr8:63930190-63936638	chr8:63936466-63936556	2.3	3.9e-05	0.004361	1.5099778270509978;148.86031042128604	2.6363636363636362;69.0909090909091
N	cassette	FXR1	chr3	+	chr3:180688944-180693909;chr3:180686043-180693909;chr3:180688147-180693892;chr3:180688147-180693909	chr3:180693101-180693192	-12.32	3e-06	0.000772	148.6119733924612;81.15077605321508	144.45454545454547;132.54545454545453
K	cassette	ISCU	chr12	+	chr12:108956513-108958054	chr12:108957836-108957931	5.49	0.000195	0.013758	149.29046563192904;13.937915742793791	130.9090909090909;4.818181818181818
K	cassette	PHKA1	chrX	-	chrX:71813125-71822007	chrX:71821841-71821879	-3.26	9.8e-05	0.008321	33.84478935698448;0.21286031042128603	20.727272727272727;0.9090909090909091
N	cassette	CAST	chr5	+	chr5:96031612-96065315;chr5:96063235-96065315;chr5:96058403-96065315	chr5:96064857-96064913	-5.63	4.7e-05	0.005005	53.252771618625275;233.1818181818182	29.181818181818183;231.54545454545453
N	cassette	OCIAD2	chr4	-	chr4:48896071-48906500;chr4:48899853-48906500;chr4:48887583-48906500;chr4:48894907-48906500;chr4:48899893-48906500;chr4:48899875-48906500;chr4:48896071-48908674	chr4:48901846-48901942	-5.97	6e-06	0.001244	144.68957871396896;1070.39911308204	78.63636363636364;1042.5454545454545
K	cassette	EED	chr11	+	chr11:85979604-85988021	chr11:85981125-85981199	-9	0.000932	0.039395	57.80266075388027;8.70509977827051	44.09090909090909;12.727272727272727
N	alternative_acceptor	TTC23	chr15	-	chr15:99732739-99740123;chr15:99727217-99740123;chr15:99719235-99740123	chr15:99715361-99719234;chr15:99719235-99727216;chr15:99727217-99732738	0	5.9e-05	0.01398	0.05543237250554324;18.121951219512194	0.36363636363636365;12.636363636363637
N	cassette	PAK1	chr11	-	chr11:77034406-77043774;chr11:77034406-77040195;chr11:77034406-77047130	chr11:77036373-77036421	-2.26	0.000763	0.03523	163.059866962306;12.869179600886918	134.27272727272728;14.909090909090908
N	cassette	SEC24B	chr4	+	chr4:110394343-110412482;chr4:110384801-110412482	chr4:110402833-110402937	-17.87	0.000226	0.015527	23.403547671840354;10.19068736141907	16.181818181818183;12.636363636363637
N	cassette	BLZF1	chr1	+	chr1:169349848-169356234	chr1:169351300-169351519	11.02	1.5e-05	0.002357	2.1330376940133036;88.51884700665188	7.454545454545454;66.36363636363636
N	cassette	SNHG6	chr8	-	chr8:67834350-67837671;chr8:67834350-67834848;chr8:67834337-67834848;chr8:67834350-67838612	chr8:67834559-67834627	9.65	0.00062	0.030208	81.24168514412416;739.4567627494457	198.27272727272728;549.6363636363636
N	cassette	ITGB6	chr2	-	chr2:161052127-161056513;chr2:161052127-161055689	chr2:161052727-161052931	10.42	0.000117	0.009391	3.330376940133038;51.40576496674058	11.818181818181818;30.09090909090909
N	cassette	TMCO4	chr1	-	chr1:20063950-20072948;chr1:20067435-20072948	chr1:20072025-20072144	13.51	0.000205	0.014315	2.920177383592018;54.711751662971174	9.181818181818182;46.36363636363637
N	cassette	SLC35F2	chr11	-	chr11:107673882-107677442;chr11:107675497-107677442	chr11:107676085-107676241	8.27	0	0.000116	0.9290465631929047;79.44124168514412	6.181818181818182;60.45454545454545
N	cassette	ZFYVE21	chr14	+	chr14:104195520-104198959;chr14:104195520-104198956	chr14:104196130-104196183	2.61	0.000357	0.021009	132.89356984478937;5.254988913525499	135.54545454545453;1.0
N	cassette	SUGP2	chr19	-	chr19:19101959-19104446;chr19:19101959-19104456	chr19:19102149-19102362	-19.71	0.000877	0.037658	39.11529933481153;57.492239467849224	15.181818181818182;47.90909090909091
N	cassette	TMC4	chr19	-	chr19:54664818-54666765;chr19:54664998-54666765;chr19:54664771-54666765	chr19:54666406-54666503	0	3.9e-05	0.004361	0.3215077605321508;196.6651884700665	1.6363636363636365;186.72727272727272
K	cassette	RPAP3	chr12	-	chr12:48064129-48073486	chr12:48073276-48073377	-7.96	0.00058	0.029103	5.492239467849224;54.170731707317074	0.5454545454545454;43.27272727272727
N	cassette	U2AF1	chr21	-	chr21:44520630-44524424;chr21:44515854-44524424	chr21:44521476-44521542	4.71	0.000299	0.018831	402.9379157427938;118.36363636363636	396.3636363636364;83.45454545454545
N	cassette	TMEM62	chr15	+	chr15:43467989-43473378;chr15:43461876-43473378;chr15:43452993-43473378;chr15:43461876-43476457	chr15:43470805-43470909	21.5	0	6.8e-05	12.749445676274945;89.6430155210643	29.363636363636363;58.81818181818182
K	alternative_acceptor	ZBED5	chr11	-	chr11:10877753-10879408	chr11:10877753-10877804	0	5.5e-05	0.013608	0.11086474501108648;40.390243902439025	0.5454545454545454;27.636363636363637
N	cassette	SLC41A2	chr12	-	chr12:105280218-105289051	chr12:105282811-105282955	0	0.000842	0.037386	0.057649667405764965;45.569844789356985	0.8181818181818182;39.81818181818182
N	cassette	AC002055.4	chr22	+	chr22:51223722-51237082;chr22:51223722-51227322;chr22:51223722-51227319	chr22:51227178-51227226	10.12	3.4e-05	0.003995	69.29046563192905;11.13968957871397	73.54545454545455;1.5454545454545454
N	cassette	MYNN	chr3	+	chr3:169500432-169502409;chr3:169500432-169501517;chr3:169497350-169502409	chr3:169501265-169501348	15.33	1e-06	0.000234	8.088691796008868;41.47893569844789	16.454545454545453;31.727272727272727
K	alternative_last_exon	MPRIP	chr17	+	chr17:17083403-17083935,chr17:17083403-17084154,chr17:17083403-17086307,chr17:17083403-17086713,chr17:17083403-17086716,chr17:17083403-17087556,chr17:17083403-17088138,chr17:17083403-17091641,chr17:17083403-17093181,chr17:17083403-17094507,chr17:17083403-17095342;chr17:17083403-17088136;chr17:17083403-17104771	chr17:17083921-17083983	-13.8	6.1e-05	0.016057	78.3170731707317;123.34589800443459	60.81818181818182;197.9090909090909
N	cassette	IMMP1L	chr11	-	chr11:31455118-31482172;chr11:31455118-31509674;chr11:31455118-31531065;chr11:31470639-31531065;chr11:31455118-31495270;chr11:31455118-31491286;chr11:31455118-31491304;chr11:31455118-31484718	chr11:31477807-31477933	-24.51	0.001095	0.044125	20.478935698447895;21.762749445676274	6.454545454545454;19.363636363636363
N	alternative_acceptor	RNF10	chr12	+	chr12:121000874-121001220;chr12:121000874-121001134;chr12:121000874-121001136;chr12:121000874-121001243;chr12:121000874-121001246	chr12:121001135-121001136;chr12:121001137-121001149;chr12:121001150-121001220;chr12:121001221-121001243;chr12:121001244-121001246	-3.05	1e-06	0.000646	35.29933481152993;362.8026607538803	17.636363636363637;362.1818181818182
K	cassette	PAM	chr5	+	chr5:102355548-102364590;chr5:102355548-102363885;chr5:102355548-102363888	chr5:102360838-102361038	-8.58	3.2e-05	0.003994	243.91796008869179;395.7161862527716	164.45454545454547;413.1818181818182
N	cassette	FBXO9	chr6	+	chr6:52941342-52945765;chr6:52941342-52947301	chr6:52943597-52943696	1.97	0.000935	0.039395	1.312638580931264;130.02217294900223	2.8181818181818183;129.63636363636363
N	cassette	TMEM184C	chr4	+	chr4:148552657-148554915;chr4:148552657-148566896;chr4:148552657-148555319	chr4:148554054-148554153	0	3.3e-05	0.003995	0.08647450110864745;47.59645232815964	0.7272727272727273;46.0
N	cassette	MGRN1	chr16	+	chr16:4727574-4731550;chr16:4723659-4731550;chr16:4727574-4731671	chr16:4730033-4730098	-9.06	0.000234	0.015866	31.441241685144124;104.60310421286032	17.454545454545453;107.0
N	alternative_acceptor	RNF10	chr12	+	chr12:121000874-121001220;chr12:121000874-121001136;chr12:121000874-121001243;chr12:121000874-121001149;chr12:121000874-121001246	chr12:121001135-121001136;chr12:121001137-121001149;chr12:121001150-121001220;chr12:121001221-121001243;chr12:121001244-121001246	3.23	1e-06	0.000658	363.22616407982264;34.87139689578714	362.1818181818182;17.636363636363637
N	alternative_acceptor	FMR1	chrX	+	chrX:147027137-147030202;chrX:147027137-147030207;chrX:147027137-147029932;chrX:147027137-147029935	chrX:147029933-147029935;chrX:147029936-147030202;chrX:147030203-147030207;chrX:147030208-147030253	-21.17	1e-06	0.000658	37.070953436807095;31.72062084257206	19.272727272727273;41.63636363636363
N	cassette	PUM2	chr2	-	chr2:20527140-20533169;chr2:20531699-20550357;chr2:20527140-20550357;chr2:20531699-20533169	chr2:20532728-20532824	3.85	0.000484	0.025122	25.49889135254989;1.6385809312638582	16.727272727272727;0.0
N	cassette	WWP1	chr8	+	chr8:87447757-87450813	chr8:87447862-87447933	4.91	3.3e-05	0.003995	1.2971175166297118;69.19068736141907	3.909090909090909;69.63636363636364
N	cassette	CBLB	chr3	-	chr3:105412433-105422831;chr3:105412433-105438890	chr3:105420938-105421303	0	1.3e-05	0.00222	0.011086474501108648;58.572062084257205	0.36363636363636365;51.27272727272727
K	cassette	CDIPT	chr16	-	chr16:29872581-29874135	chr16:29873907-29873956	-3.34	0.00114	0.045274	10.57871396895787;111.7960088691796	4.7272727272727275;112.0909090909091
K	cassette	MRPS18C	chr4	+	chr4:84378112-84380892;chr4:84378112-84382125	chr4:84379499-84379582	12.63	0.000366	0.021356	28.62971175166297;119.60532150776054	51.90909090909091;119.0909090909091
K	cassette	ATR	chr3	-	chr3:142168445-142171969	chr3:142169308-142169444	-19.67	1e-06	0.000353	58.46341463414634;19.09977827050998	30.90909090909091;25.545454545454547
N	alternative_acceptor	POLG2	chr17	-	chr17:62479624-62481844;chr17:62479117-62481844	chr17:62479092-62479116;chr17:62479117-62479623	-10.26	0	1.3e-05	20.545454545454547;0.30155210643015523	13.545454545454545;2.909090909090909
N	cassette	MRPL2	chr6	-	chr6:43022225-43023818;chr6:43022225-43025802;chr6:43022225-43023634	chr6:43023283-43023356	-5.75	0.00129	0.048965	42.37694013303769;142.13968957871396	26.363636363636363;131.63636363636363
K	coord_cassette	ZNF185	chrX	+	chrX:152090801-152100215	chrX:152091264-152091353;chrX:152097119-152097205	-20.92	0.000419	0.036807	10.41019955654102;12.487804878048781	3.727272727272727;12.636363636363637
N	alternative_donor	PDE4A	chr19	+	chr19:10572345-10572552	chr19:10572345-10572356	0	6e-06	0.005643	0.04212860310421286;20.75831485587583	0.18181818181818182;19.09090909090909
K	cassette	AP1G2	chr14	-	chr14:24035629-24036319	chr14:24035771-24035895	11.23	0.001098	0.044125	8.181818181818182;113.79822616407982	14.090909090909092;72.54545454545455
N	alternative_acceptor	BCL10	chr1	-	chr1:85734898-85736300;chr1:85733666-85736300;chr1:85732388-85736300;chr1:85733633-85736300	chr1:85732388-85733632;chr1:85733633-85733649;chr1:85733650-85733665;chr1:85733666-85734897	-5.89	0.000258	0.040572	77.77161862527716;2.3968957871396896	86.54545454545455;8.363636363636363
K	cassette	MTRR	chr5	+	chr5:7871037-7875370	chr5:7873486-7873625	16.76	0.0002	0.014056	19.379157427937916;39.55875831485588	28.818181818181817;23.454545454545453
N	cassette	EPB41	chr1	+	chr1:29357000-29362337	chr1:29359605-29359757	0	0.000739	0.034375	0.008869179600886918;42.61640798226164	0.18181818181818182;28.09090909090909
N	cassette	GABBR1	chr6	-	chr6:29572766-29574673;chr6:29572766-29574167	chr6:29573346-29573473	0	0	1e-06	0.050997782705099776;31.305986696230597	1.5454545454545454;25.454545454545453
K	cassette	RBM38	chr20	+	chr20:55967834-55982598	chr20:55968335-55968389	7.33	0.000293	0.018627	14.077605321507761;76.64523281596452	16.545454545454547;45.63636363636363
K	cassette	TMEM50B	chr21	-	chr21:34828092-34832719	chr21:34828311-34828404	-1.83	0.001273	0.048514	178.29046563192904;5.14190687361419	181.0909090909091;8.818181818181818
N	cassette	USP48	chr1	-	chr1:22047660-22050390;chr1:22047657-22055058;chr1:22047657-22050390;chr1:22047660-22055062;chr1:22047660-22055058	chr1:22048143-22048257	1.67	5e-06	0.00109	0.3325942350332594;76.15521064301552	2.0;59.63636363636363
N	cassette	GDI2	chr10	-	chr10:5808259-5815804;chr10:5772921-5810175;chr10:5808259-5810175;chr10:5808116-5810175	chr10:5808457-5808601	1.2	0.000629	0.030431	5.352549889135255;836.5410199556541	13.545454545454545;766.0
N	alternative_acceptor	PRKCSH	chr19	+	chr19:11560244-11561472;chr19:11560244-11561460;chr19:11560244-11560402;chr19:11560244-11561469	chr19:11560379-11560402;chr19:11560403-11561460;chr19:11561461-11561469;chr19:11561470-11561472	-5.74	5.2e-05	0.013164	530.689578713969;67.60532150776054	489.8181818181818;88.72727272727273
N	cassette	GRB7	chr17	+	chr17:37900461-37901138	chr17:37900806-37900916	7.74	0.000435	0.023694	5.52549889135255;154.38137472283813	12.454545454545455;158.63636363636363
K	coord_cassette	MFF	chr2	+	chr2:228205097-228220392	chr2:228207461-228207535;chr2:228211942-228212100	-9.28	5.1e-05	0.007214	113.70066518847007;21.62749445676275	72.9090909090909;28.363636363636363
K	cassette	BRE	chr2	+	chr2:28113710-28117399	chr2:28115250-28115315	6.01	0.000394	0.022396	58.94456762749446;4.924611973392461	59.45454545454545;1.4545454545454546
N	alternative_acceptor	FMR1	chrX	+	chrX:147027137-147030207;chrX:147027137-147029932;chrX:147027137-147030253;chrX:147027137-147029935	chrX:147029933-147029935;chrX:147029936-147030202;chrX:147030203-147030207;chrX:147030208-147030253	15.94	2e-06	0.001353	34.18403547671841;34.62084257206208	41.81818181818182;19.0
N	cassette	NARS	chr18	-	chr18:55280913-55283048;chr18:55280913-55287800	chr18:55282873-55282962	0	0.000466	0.024827	0.18181818181818182;242.45454545454547	0.18181818181818182;164.54545454545453
N	cassette	PPP4R2	chr3	+	chr3:73112899-73114002	chr3:73113216-73113297	0	0.000285	0.018202	0.43458980044345896;61.2039911308204	2.8181818181818183;58.63636363636363
N	alternative_acceptor		chr10	+	chr10:75529774-75530466	chr10:75530038-75530466	3.19	0	1e-06	0.6762749445676275;165.490022172949	6.909090909090909;161.54545454545453
N	cassette	DNAJC10	chr2	+	chr2:183595835-183604271;chr2:183597270-183605025;chr2:183595835-183605025;chr2:183597270-183604271;chr2:183594669-183604271	chr2:183600976-183601113	9.33	4.9e-05	0.005066	16.696230598669622;148.45232815964522	17.818181818181817;83.54545454545455
N	cassette	MBIP	chr14	-	chr14:36780932-36783717;chr14:36780932-36783896	chr14:36781165-36781230	3.91	4.4e-05	0.004817	10.41019955654102;256.609756097561	46.45454545454545;321.1818181818182
K	coord_cassette	CD46	chr1	+	chr1:207940541-207943665	chr1:207940952-207940996;chr1:207941124-207941168	4.61	5.5e-05	0.007214	276.83592017738357;15.427937915742794	295.90909090909093;2.090909090909091
N	cassette	UBA2	chr19	+	chr19:34919476-34929549;chr19:34921092-34922765;chr19:34919476-34922765;chr19:34919476-34924252;chr19:34919476-34925772	chr19:34921481-34921564	5.88	0.001218	0.047294	2.3126385809312637;114.98447893569845	7.090909090909091;67.18181818181819
K	cassette	ZDHHC16	chr10	+	chr10:99206111-99211427	chr10:99210114-99210293	-23.18	2e-06	0.000607	55.6629711751663;16.301552106430155	28.545454545454547;25.818181818181817
N	coord_cassette	RP11-762I7.5,SARNP	chr12	-	chr12:56154425-56188142	chr12:56182859-56182927;chr12:56184351-56184376	0	0.000412	0.036807	0.03547671840354767;173.64966740576497	1.2727272727272727;127.36363636363636
N	cassette	KIAA1191	chr5	-	chr5:175782753-175788604;chr5:175777741-175788604;chr5:175786571-175788604;chr5:175775360-175788604;chr5:175779752-175788604	chr5:175786814-175786921	7.19	0.000612	0.029917	6.66740576496674;132.2039911308204	18.0;143.8181818181818
N	alternative_acceptor	C6orf89	chr6	+	chr6:36867410-36869996;chr6:36867410-36867708	chr6:36867709-36869996;chr6:36869997-36870055	-4.42	1.8e-05	0.006686	98.71175166297118;1.3835920177383592	64.18181818181819;4.2727272727272725
N	cassette	ACOX3	chr4	-	chr4:8372722-8376704;chr4:8368808-8376704	chr4:8375288-8375355	-21.45	0.000263	0.017232	9.753880266075388;28.72949002217295	3.1818181818181817;22.727272727272727
N	cassette	FAM188B,INMT-FAM188B	chr7	+	chr7:30890172-30893009	chr7:30891832-30891895	9.76	9e-05	0.00786	0.43237250554323725;23.454545454545453	1.9090909090909092;17.545454545454547
N	cassette	NAE1	chr16	-	chr16:66860684-66864749;chr16:66861468-66864749;chr16:66860487-66864749	chr16:66861883-66861980	6.17	0.000629	0.030431	38.30155210643016;5.203991130820399	35.90909090909091;1.9090909090909092
N	cassette	UBR2	chr6	+	chr6:42612075-42613203	chr6:42612211-42612274	0	0.000495	0.025501	0.008869179600886918;22.434589800443458	0.36363636363636365;20.545454545454547
N	cassette	PBX1	chr1	+	chr1:164781387-164790773;chr1:164781276-164790773	chr1:164789309-164789421	14.82	0.000786	0.035936	28.343680709534368;18.904656319290467	17.09090909090909;5.909090909090909
N	cassette	C16orf13	chr16	-	chr16:684798-686093;chr16:684798-685280;chr16:684798-685517;chr16:684790-685280;chr16:684798-685415;chr16:684798-685611	chr16:684889-684956	-12.38	0.000582	0.02913	146.6430155210643;288.81152993348115	109.27272727272727;427.1818181818182
N	alternative_donor	PTPN13	chr4	+	chr4:87705712-87706383;chr4:87705763-87706383	chr4:87705572-87705711;chr4:87705712-87705762	0	0	1e-06	35.689578713968956;0.03991130820399113	40.09090909090909;1.4545454545454546
N	alternative_acceptor	EDF1	chr9	-	chr9:139745476-139757357;chr9:139756970-139757357;chr9:139756716-139757357;chr9:139757214-139757357;chr9:139756790-139757357;chr9:139743992-139757357;chr9:139757179-139757357;chr9:139738364-139757357;chr9:139756798-139757357	chr9:139738364-139743991;chr9:139743992-139745475;chr9:139745476-139756715;chr9:139756716-139756789;chr9:139756790-139756797;chr9:139756798-139756948;chr9:139756949-139756969;chr9:139756970-139757178;chr9:139757179-139757213	5.69	2e-06	0.00117	39.69623059866962;4.966740576496674	32.72727272727273;1.7272727272727273
N	cassette	DZIP3	chr3	+	chr3:108394721-108403062	chr3:108396344-108396445	0	0	1e-06	0.0;24.186252771618626	0.18181818181818182;19.636363636363637
N	cassette	TIMM50	chr19	+	chr19:39973797-39976364;chr19:39973797-39976826;chr19:39973797-39976327;chr19:39971602-39976327;chr19:39973557-39976327	chr19:39976184-39976242	5.05	1.2e-05	0.002156	3.2838137472283813;152.6230598669623	8.636363636363637;107.54545454545455
N	alternative_acceptor	UBE2J1	chr6	-	chr6:90041915-90042804;chr6:90039707-90042804	chr6:90039677-90039706;chr6:90039707-90041914	2.43	0.000112	0.022573	6.840354767184036;238.32594235033258	12.454545454545455;220.72727272727272
N	alternative_donor	OS9	chr12	+	chr12:58114007-58114188;chr12:58112902-58114188;chr12:58112966-58114188	chr12:58112902-58112965;chr12:58112966-58114006;chr12:58114007-58114046	-14.88	3e-06	0.003217	339.85144124168517;196.52106430155212	184.72727272727272;201.72727272727272
N	cassette	ZFAND1	chr8	-	chr8:82627350-82630416;chr8:82627131-82630416	chr8:82629484-82629523	-26.39	4e-06	0.000947	37.669623059866964;44.532150776053214	16.181818181818183;68.0909090909091
N	cassette	SHARPIN	chr8	-	chr8:145153855-145154179;chr8:145153898-145154179;chr8:145153893-145154179	chr8:145153984-145154108	-3.42	0.000878	0.037658	38.5410199556541;379.7671840354767	22.09090909090909;364.54545454545456
N	cassette	MORF4L2	chrX	-	chrX:102931962-102940098;chrX:102931980-102939608;chrX:102931980-102940098	chrX:102933427-102933579	9.24	0.000478	0.025008	25.356984478935697;377.8026607538803	42.36363636363637;305.6363636363636
N	coord_cassette	NBPF20	chr1	-	chr1:148293493-148295672	chr1:148294101-148294152;chr1:148294872-148295044	0	1.1e-05	0.00315	0.024390243902439025;43.90909090909091	1.0909090909090908;31.454545454545453
N	cassette	DPY30,MEMO1	chr2	-	chr2:32093562-32117060;chr2:32095022-32157135;chr2:32093562-32142994;chr2:32095022-32142994;chr2:32095022-32117060	chr2:32108455-32108531	-8.69	0.000803	0.036272	12.42128603104213;71.8048780487805	6.2727272727272725;73.54545454545455
N	cassette	PAM	chr5	+	chr5:102355548-102364590;chr5:102359521-102363885;chr5:102355548-102363885;chr5:102355548-102363888	chr5:102360835-102361038	-8.32	2.8e-05	0.003656	243.92239467849225;477.9866962305987	164.45454545454547;500.6363636363636
K	cassette	SUMF1	chr3	-	chr3:4403939-4452548	chr3:4418014-4418073	7.69	2e-06	0.00061	3.835920177383592;105.42350332594235	9.727272727272727;102.0
N	cassette	POLB	chr8	+	chr8:42210087-42213033;chr8:42207584-42213033	chr8:42211935-42212039	-18.99	4e-06	0.000971	75.04434589800444;13.301552106430155	47.54545454545455;28.727272727272727
N	cassette	PUM1	chr1	-	chr1:31426666-31438828;chr1:31426829-31438828	chr1:31437521-31437757	3.69	0.000647	0.030967	8.83370288248337;112.38359201773837	10.636363636363637;84.81818181818181
K	cassette	ALDOC	chr17	-	chr17:26902563-26903818	chr17:26902983-26903038	9.12	0.000675	0.032059	37.427937915742795;5.66740576496674	62.90909090909091;1.8181818181818181
N	alternative_first_exon	SRRM2	chr16	+	chr16:2820211-2820352,chr16:2820269-2820352,chr16:2817544-2820352,chr16:2819786-2820352,chr16:2820229-2820352;chr16:2818263-2820352	chr16:2818998-2819285	-1.9	5e-05	0.043045	31.78048780487805;777.9645232815965	9.090909090909092;782.0
N	cassette	BCL2L13	chr22	+	chr22:18171909-18185008;chr22:18171909-18209442;chr22:18138599-18209442;chr22:18166088-18185008;chr22:18166088-18209442;chr22:18138599-18185008	chr22:18178907-18178976	-9.81	0.000129	0.010035	20.27050997782705;70.67627494456762	10.363636363636363;74.36363636363636
K	cassette	RBCK1	chr20	+	chr20:389424-398169;chr20:389424-391055	chr20:390525-390669	-2.16	0.000992	0.041074	21.594235033259423;263.07760532150775	6.909090909090909;204.36363636363637
N	cassette	IMMP1L	chr11	-	chr11:31477934-31531065;chr11:31455118-31509674;chr11:31455118-31531065;chr11:31477934-31495270;chr11:31477934-31484718;chr11:31455118-31495270;chr11:31477934-31509674;chr11:31455118-31484718	chr11:31482173-31482261	-29.99	0.000373	0.021662	21.70288248337029;18.235033259423503	6.454545454545454;18.727272727272727
N	alternative_acceptor	C16orf13	chr16	-	chr16:685060-685280;chr16:685031-685280;chr16:684936-685280;chr16:685064-685280;chr16:685013-685280;chr16:684981-685280;chr16:684924-685280;chr16:685023-685280	chr16:684924-684935;chr16:684936-684956;chr16:684957-684980;chr16:684981-685012;chr16:685013-685022;chr16:685023-685030;chr16:685031-685059;chr16:685060-685063	-8.89	1.6e-05	0.006426	77.70953436807095;160.2749445676275	69.9090909090909;250.72727272727272
N	cassette	PACRGL	chr4	+	chr4:20720600-20728907;chr4:20717872-20728907;chr4:20715163-20728907	chr4:20726431-20726511	-18.94	6.6e-05	0.006416	35.60310421286031;13.425720620842572	22.727272727272727;20.0
N	cassette	ENTPD6	chr20	+	chr20:25177863-25187711;chr20:25176504-25187714;chr20:25177863-25190484;chr20:25176504-25187711;chr20:25176891-25187714;chr20:25176891-25187711;chr20:25176504-25190484;chr20:25176891-25190484	chr20:25187158-25187226	-19.05	2.2e-05	0.003135	34.02660753880266;38.53658536585366	13.818181818181818;33.72727272727273
N	cassette	ZFYVE19	chr15	+	chr15:41100067-41102049;chr15:41100067-41101605	chr15:41101354-41101438	0	0	1e-06	0.1286031042128603;60.110864745011085	1.1818181818181819;59.72727272727273
N	cassette	ELP2	chr18	+	chr18:33739979-33751009;chr18:33747186-33751009	chr18:33750026-33750159	7.57	0.000977	0.040629	5.042128603104213;168.59645232815964	39.09090909090909;232.72727272727272
N	coord_cassette	NBPF20	chr1	-	chr1:148261630-148265445	chr1:148262258-148262366;chr1:148263081-148263253	0	0.000418	0.036807	3.130820399113082;80.16851441241685	11.090909090909092;70.63636363636364
N	cassette	INTS10	chr8	+	chr8:19705834-19709159;chr8:19704945-19709159;chr8:19703309-19709159	chr8:19706673-19706750	-3.4	0.0006	0.029734	196.87139689578714;6.678492239467849	112.45454545454545;8.909090909090908
N	cassette	ZNF263	chr16	+	chr16:3334206-3339392;chr16:3336150-3339392	chr16:3338454-3338570	-11.39	0.000132	0.010183	11.736141906873614;33.22838137472284	4.090909090909091;29.0
N	cassette	CP	chr3	-	chr3:148925405-148930237;chr3:148925405-148927953;chr3:148925405-148939433	chr3:148926998-148927171	4.27	1e-06	0.000435	2.7361419068736144;509.3569844789357	20.636363636363637;463.90909090909093
K	alternative_acceptor	RPL28	chr19	+	chr19:55899417-55902921	chr19:55899611-55902921	-3.38	5.1e-05	0.013164	35.77383592017738;6666.30155210643	14.272727272727273;6537.181818181818
N	cassette	MTHFD1L	chr6	+	chr6:151355737-151413602	chr6:151358101-151358253	0	0	1e-06	0.0;77.59866962305986	0.18181818181818182;56.72727272727273
N	alternative_donor	PANX1	chr11	+	chr11:93913270-93913955	chr11:93913270-93913423	0	0	0	0.0;78.92017738359202	1.8181818181818181;61.18181818181818
K	cassette	TM2D3	chr15	-	chr15:102190365-102192473	chr15:102191899-102191976	5.88	0.001263	0.048359	55.534368070953434;28.1529933481153	56.45454545454545;19.454545454545453
N	alternative_acceptor	KIAA1143	chr3	-	chr3:44795045-44795715	chr3:44795045-44795099	-4.55	0.000154	0.028691	42.94456762749446;0.5631929046563193	45.81818181818182;2.1818181818181817
N	cassette	SRSF7	chr2	-	chr2:38960759-38973835;chr2:38972330-38973835	chr2:38973286-38973321	-5.59	2e-05	0.002847	77.92017738359202;374.6230598669623	46.0;331.3636363636364
K	cassette	MED24	chr17	-	chr17:38189710-38191369	chr17:38191169-38191225	-26.1	1e-06	0.000456	52.893569844789354;10.339246119733925	27.636363636363637;19.181818181818183
K	cassette	SLC30A6	chr2	+	chr2:32419053-32422775	chr2:32422413-32422461	-13.72	0.000765	0.03523	10.164079822616408;24.119733924611975	5.545454545454546;27.818181818181817
N	alternative_acceptor	MORF4L2	chrX	-	chrX:102938251-102939608;chrX:102938923-102939608;chrX:102933549-102939608;chrX:102939443-102939608;chrX:102933529-102939608;chrX:102933502-102939608	chrX:102933502-102933528;chrX:102933529-102933548;chrX:102933549-102933579;chrX:102933580-102938250;chrX:102938251-102938922;chrX:102938923-102939442	10.64	0.000133	0.025632	126.98226164079823;85.76053215077606	105.45454545454545;44.09090909090909
N	cassette	DARS2	chr1	+	chr1:173822706-173825803;chr1:173819618-173825803	chr1:173822933-173823043	5.48	1.4e-05	0.002268	1.1906873614190687;85.61419068736141	4.636363636363637;89.0
N	cassette	MTMR14	chr3	+	chr3:9730767-9739399;chr3:9730767-9739394;chr3:9730767-9743473	chr3:9731648-9731827	-7.13	0.000412	0.022988	29.68957871396896;98.44124168514412	22.0;111.0909090909091
N	cassette	COX5B	chr2	+	chr2:98262653-98263529;chr2:98262855-98263529;chr2:98262653-98263806	chr2:98262980-98263129	1.04	0.000399	0.022435	627.9667405764967;9.558758314855876	490.0;3.090909090909091
N	alternative_acceptor	VPS28	chr8	-	chr8:145650424-145651065;chr8:145650601-145651065;chr8:145650384-145651065;chr8:145650374-145651065	chr8:145650374-145650383;chr8:145650384-145650423;chr8:145650424-145650434;chr8:145650435-145650600	5.92	8e-06	0.003832	59.98226164079823;319.6740576496674	85.81818181818181;294.09090909090907
K	cassette	OSBPL3	chr7	-	chr7:24901389-24903114	chr7:24902819-24902911	-19.8	0.001312	0.049491	17.31042128603104;12.946784922394679	6.7272727272727275;9.909090909090908
K	alternative_acceptor	SP100	chr2	+	chr2:231334814-231338098	chr2:231338039-231338098	11.56	0.000248	0.039664	18.671840354767184;20.199556541019955	21.818181818181817;14.727272727272727
N	alternative_donor		chr2	-	chr2:38809128-38810074	chr2:38809214-38810074	0	3.6e-05	0.024199	0.008869179600886918;77.04212860310422	0.18181818181818182;64.54545454545455
N	cassette	RPN2	chr20	+	chr20:35862499-35869710;chr20:35865113-35869705;chr20:35865113-35869710;chr20:35862499-35869705;chr20:35865113-35868015	chr20:35866805-35866852	-3.08	1e-06	0.000269	1613.9223946784923;29.093126385809313	1232.7272727272727;55.54545454545455
N	cassette	CYTH1	chr17	-	chr17:76672252-76677052;chr17:76672252-76676271	chr17:76673077-76673132	3.23	0.00122	0.047294	76.06873614190687;6.4323725055432375	90.54545454545455;3.272727272727273
N	alternative_acceptor		chr19	+	chr19:11560244-11561472;chr19:11560244-11560378;chr19:11560244-11560402;chr19:11560244-11561469	chr19:11560379-11560402;chr19:11560403-11561460;chr19:11561461-11561469;chr19:11561470-11561472	12.14	2.3e-05	0.007818	0.20842572062084258;731.6940133037695	0.0;442.1818181818182
N	cassette	TBRG4	chr7	-	chr7:45143043-45145084;chr7:45142091-45145039;chr7:45143043-45145039;chr7:45143856-45145039	chr7:45144137-45144308	-7.39	0.001269	0.048475	21.957871396895786;131.2860310421286	7.2727272727272725;89.27272727272727
K	cassette	FAM120A	chr9	+	chr9:96278552-96289436	chr9:96285562-96285645	-6.65	0	0.000137	219.6208425720621;5.880266075388026	170.0;15.181818181818182
K	coord_cassette	PEA15	chr1	+	chr1:160175313-160181332	chr1:160176923-160177027;chr1:160178254-160178455	-1.28	5.2e-05	0.007214	256.57871396895786;4.532150776053215	231.72727272727272;8.909090909090908
N	alternative_acceptor	PRKCSH	chr19	+	chr19:11560244-11561472;chr19:11560244-11560378;chr19:11560244-11561460;chr19:11560244-11561469	chr19:11560379-11560402;chr19:11560403-11561460;chr19:11561461-11561469;chr19:11561470-11561472	-6.14	1.6e-05	0.006598	731.9024390243902;0.008869179600886918	442.1818181818182;0.0
K	cassette	ACSF2	chr17	+	chr17:48538234-48538993	chr17:48538603-48538731	9.72	5.9e-05	0.005927	5.146341463414634;82.64079822616408	12.545454545454545;95.81818181818181
N	cassette	SNAPC3	chr9	+	chr9:15447243-15457957;chr9:15444705-15453038;chr9:15447243-15453038;chr9:15447248-15453038	chr9:15451318-15451400	0	0.000879	0.037658	0.21951219512195122;48.79822616407982	1.0;51.45454545454545
N	alternative_donor	ATXN2L	chr16	+	chr16:28847444-28847646	chr16:28847444-28847497	-31.58	7e-06	0.005643	16.583148558758314;33.146341463414636	2.4545454545454546;33.63636363636363
K	cassette	BOLA3	chr2	-	chr2:74362786-74372315	chr2:74369399-74369487	16.51	1e-06	0.000361	54.51662971175166;142.1729490022173	66.72727272727273;83.18181818181819
N	cassette	IL6ST	chr5	-	chr5:55247904-55251852;chr5:55247904-55250637	chr5:55248078-55248179	0	5.4e-05	0.005599	0.3924611973392461;90.40576496674058	4.7272727272727275;72.72727272727273
N	cassette	DMKN	chr19	-	chr19:35999135-36001085;chr19:35996889-36001085;chr19:35996952-36001085;chr19:35994350-36001085;chr19:35993789-36001085;chr19:35996668-36001085;chr19:35999143-36001085;chr19:35997568-36001085;chr19:35998414-36001085;chr19:35997088-36001085	chr19:36000813-36000863	-14.43	0.00027	0.017462	99.06651884700665;165.65853658536585	60.72727272727273;214.27272727272728
K	cassette	TYW1	chr7	+	chr7:66474672-66482839	chr7:66479354-66479548	5.26	0.001068	0.043235	0.6740576496674058;36.78492239467849	2.6363636363636362;24.454545454545453
N	coord_cassette	TMEM135	chr11	+	chr11:87017048-87029178	chr11:87020547-87020714;chr11:87024467-87024530	0	1.3e-05	0.00315	0.011086474501108648;18.053215077605323	0.18181818181818182;12.818181818181818
N	alternative_acceptor	ADCY6	chr12	-	chr12:49166208-49166290;chr12:49166203-49166290	chr12:49166123-49166202;chr12:49166203-49166207	0	3.8e-05	0.010973	34.20177383592018;0.004434589800443459	30.454545454545453;0.18181818181818182
N	cassette	PCBP2	chr12	+	chr12:53861078-53861966;chr12:53861078-53865421;chr12:53861230-53862560;chr12:53861230-53862563;chr12:53861075-53862560;chr12:53861078-53862560;chr12:53861078-53873189;chr12:53861078-53862563	chr12:53861589-53861627	-13.2	1.9e-05	0.002756	583.7871396895787;1059.7317073170732	301.1818181818182;1089.4545454545455
N	alternative_last_exon	SLC35F5	chr2	-	chr2:114438712-114476730,chr2:114401866-114476730,chr2:114463126-114476730,chr2:114475420-114476730;chr2:114472773-114476730	chr2:114475330-114475425	-5.48	1.6e-05	0.01261	13.922394678492239;171.23281596452327	3.727272727272727;177.45454545454547
N	cassette	PYROXD2	chr10	-	chr10:100147842-100150354;chr10:100147065-100150354	chr10:100148111-100148265	-12.37	0.0011	0.044125	7.776053215077606;37.82261640798226	1.7272727272727273;46.0
N	cassette	METTL23	chr17	+	chr17:74723261-74729059;chr17:74722370-74729059;chr17:74723440-74729374;chr17:74723261-74729374;chr17:74722962-74729059;chr17:74723296-74729059;chr17:74723440-74729059;chr17:74723296-74729374;chr17:74722962-74729374	chr17:74725772-74725876	-9.27	0.000536	0.027154	31.771618625277164;69.6940133037694	22.454545454545453;90.54545454545455
N	intron_retention		chr3	-	chr3:52729571-52729943		10	0	0	0.164079822616408;57.94013303769401	5.818181818181818;57.36363636363637
N	cassette	AC108488.3	chr2	+	chr2:3606589-3608906;chr2:3606341-3608906	chr2:3607038-3607319	-22.55	3.1e-05	0.003962	20.52549889135255;24.596452328159646	9.454545454545455;27.0
K	cassette	SUSD4	chr1	-	chr1:223442018-223465780	chr1:223462465-223462619	-4.69	5.8e-05	0.005824	39.98226164079823;1.4235033259423504	39.72727272727273;4.0
N	cassette	MORF4L2	chrX	-	chrX:102931962-102940098;chrX:102931980-102939608;chrX:102931980-102940098	chrX:102933427-102933528	7.27	0.000846	0.037442	25.356984478935697;377.8026607538803	42.36363636363637;305.6363636363636
K	cassette	TEX30	chr13	-	chr13:103418931-103420609	chr13:103419623-103419828	7.44	0.000857	0.037614	11.082039911308204;51.54767184035477	14.090909090909092;29.727272727272727
K	cassette	ETFDH	chr4	+	chr4:159593643-159605743	chr4:159603347-159603576	0	0.00056	0.028294	0.008869179600886918;32.2039911308204	0.18181818181818182;29.818181818181817
N	cassette	15-Sep	chr1	-	chr1:87324472-87368963;chr1:87329289-87368963;chr1:87329289-87346344;chr1:87324472-87346344	chr1:87333736-87333785	-3.23	4e-06	0.000847	65.88026607538802;730.7206208425721	31.363636363636363;865.2727272727273
N	coord_cassette	VMP1	chr17	+	chr17:57851247-57915655	chr17:57886157-57886237;chr17:57889031-57889147	0	0.000425	0.036807	0.022172949002217297;84.28381374722838	2.1818181818181817;82.0
N	cassette	CNOT2	chr12	+	chr12:70679367-70704674;chr12:70672055-70691538;chr12:70672055-70695484;chr12:70679367-70695484;chr12:70672055-70704674	chr12:70688017-70688074	-10.3	0.000108	0.008845	66.21729490022173;3.337028824833703	45.54545454545455;6.909090909090909
N	cassette	SLMAP	chr3	+	chr3:57850444-57875767;chr3:57850585-57882237;chr3:57850585-57875767;chr3:57850444-57893610;chr3:57850444-57857362;chr3:57850444-57882237;chr3:57850585-57857362	chr3:57850969-57851019	7.48	0.000502	0.025697	36.631929046563194;7.3791574279379155	33.54545454545455;2.909090909090909
N	cassette	TBC1D14	chr4	+	chr4:7008454-7012379;chr4:7006652-7012379	chr4:7011604-7011675	18.08	1e-06	0.000229	3.787139689578714;58.03769401330377	12.545454545454545;43.18181818181818
N	cassette	LSM14A	chr19	+	chr19:34712644-34718269;chr19:34712644-34718273	chr19:34717313-34717369	-10.75	0	0.000146	219.55654101995566;89.58314855875831	132.54545454545453;92.0
N	alternative_acceptor	NAP1L4	chr11	-	chr11:2993425-2997253;chr11:2993510-2997253	chr11:2993425-2993473;chr11:2993474-2993509	3.35	3.9e-05	0.010973	3.3104212860310422;143.96008869179602	5.181818181818182;101.9090909090909
N	cassette	AQR	chr15	-	chr15:35202515-35210458	chr15:35207239-35207380	0	4.2e-05	0.004605	0.004434589800443459;32.27272727272727	0.18181818181818182;22.363636363636363
N	cassette	PKP4	chr2	+	chr2:159389829-159433782;chr2:159389829-159459581	chr2:159389950-159390046	-2.38	0.000355	0.020992	50.133037694013304;0.4501108647450111	30.636363636363637;1.0
N	cassette	IPO5	chr13	+	chr13:98641419-98642686	chr13:98642380-98642476	0	0.000102	0.008605	0.03991130820399113;113.37472283813747	0.36363636363636365;78.45454545454545
N	cassette	PRSS8	chr16	-	chr16:31144275-31146734;chr16:31144710-31146734	chr16:31146475-31146492	2.05	7e-06	0.001462	1.5476718403547671;313.59645232815967	7.818181818181818;287.0
N	cassette	NAE1	chr16	-	chr16:66860487-66861882;chr16:66860487-66864749	chr16:66860580-66860683	8.7	0.000466	0.024827	1.6341463414634145;65.26164079822617	6.181818181818182;52.45454545454545
K	cassette	C8orf59	chr8	-	chr8:86126861-86129614	chr8:86127150-86127266	-7.08	0	7.6e-05	58.749445676274945;425.97117516629714	15.454545454545455;527.0
K	cassette	RBCK1	chr20	+	chr20:389424-398169;chr20:389424-391055	chr20:390528-390669	-2.61	0.000988	0.041	21.594235033259423;263.07760532150775	6.909090909090909;204.36363636363637
N	cassette	TMEM11	chr17	-	chr17:21102154-21116460;chr17:21111853-21117403;chr17:21102154-21117403	chr17:21114249-21114540	17.38	0.001043	0.042607	49.886917960088695;43.629711751662974	48.81818181818182;22.363636363636363
N	cassette	ANXA2	chr15	-	chr15:60678286-60690069;chr15:60656723-60690141;chr15:60649436-60690141;chr15:60678286-60694967;chr15:60685640-60694967;chr15:60678286-60690677;chr15:60674641-60690141;chr15:60678286-60690141;chr15:60682517-60690141;chr15:60685640-60690141;chr15:60688627-60690141	chr15:60689457-60689537	7.47	0.00118	0.046439	2073.257206208426;386.45454545454544	1566.7272727272727;124.81818181818181
N	cassette	FUK	chr16	+	chr16:70500858-70502751;chr16:70501375-70502751	chr16:70501789-70501869	26.29	4e-06	0.000947	2.002217294900222;19.598669623059866	6.7272727272727275;13.727272727272727
N	cassette	CD46	chr1	+	chr1:207940541-207941123;chr1:207933070-207941123;chr1:207933070-207943665;chr1:207940541-207943665	chr1:207940952-207940996	1.14	2e-05	0.002861	854.5764966740577;15.312638580931264	758.1818181818181;2.0
N	cassette	NSUN2	chr5	-	chr5:6623399-6632711;chr5:6625783-6632711	chr5:6631986-6632090	6.77	0.000261	0.017217	6.572062084257206;79.14634146341463	10.363636363636363;66.81818181818181
N	cassette	PTP4A2	chr1	-	chr1:32374562-32384570;chr1:32375714-32403587;chr1:32377443-32384570;chr1:32377428-32384570;chr1:32377428-32403587;chr1:32375714-32384570	chr1:32381496-32381588	-2.42	9.8e-05	0.008321	55.886917960088695;522.9068736141907	33.36363636363637;481.3636363636364
N	cassette	AFMID	chr17	+	chr17:76198833-76202991;chr17:76200982-76202991;chr17:76201835-76202991;chr17:76187142-76202991	chr17:76202027-76202131	-6.25	0.000457	0.02454	12.791574279379157;106.42793791574279	5.090909090909091;115.72727272727273
N	cassette	MICAL2	chr11	+	chr11:12262710-12278331;chr11:12265660-12278331;chr11:12263980-12278331;chr11:12257793-12278331;chr11:12261133-12277189;chr11:12261133-12278331	chr11:12270731-12270793	-9.86	0.000312	0.019259	64.51884700665188;22.252771618625278	48.90909090909091;26.272727272727273
N	cassette	TSEN15	chr1	+	chr1:184023570-184041960;chr1:184023998-184041960;chr1:184039867-184041960	chr1:184041291-184041432	-9.72	0.000327	0.019815	34.76053215077605;72.5521064301552	19.545454545454547;79.9090909090909
N	cassette	PHIP	chr6	-	chr6:79656592-79664530	chr6:79657340-79657492	0	0	0	0.004434589800443459;27.02217294900222	0.5454545454545454;16.454545454545453
N	intron_retention		chr1	-	chr1:17365-17605		0	0	1e-06	0.0;43.45676274944567	0.18181818181818182;34.90909090909091
N	cassette	HDAC7	chr12	-	chr12:48189551-48189989;chr12:48189551-48190799	chr12:48189689-48189799	-16.78	0.000419	0.023102	33.8980044345898;48.13968957871397	20.90909090909091;58.18181818181818
N	cassette	DMKN	chr19	-	chr19:35988441-35989617;chr19:35988441-35989621;chr19:35988441-35989499	chr19:35988549-35988583	11.23	4.7e-05	0.005006	130.94456762749445;31.02660753880266	171.8181818181818;15.545454545454545
N	cassette	BCAP29	chr7	+	chr7:107253878-107257208;chr7:107253878-107262054;chr7:107253878-107256705;chr7:107253878-107258772;chr7:107253878-107269052;chr7:107253878-107262074;chr7:107253878-107262077;chr7:107253878-107255690	chr7:107254099-107254177	-3.41	0.000285	0.018202	187.23725055432374;13.303769401330378	156.45454545454547;19.0
N	cassette	HMCN1	chr1	+	chr1:186141264-186151299	chr1:186143646-186143774	0	1.5e-05	0.002357	0.06873614190687362;29.73170731707317	0.6363636363636364;26.818181818181817
N	cassette	RBM39	chr20	-	chr20:34317285-34319862;chr20:34313078-34319862;chr20:34317288-34319862	chr20:34317384-34317473	7.52	0.000163	0.01211	14.458980044345898;175.45454545454547	29.363636363636363;143.27272727272728
N	cassette	NAE1	chr16	-	chr16:66855463-66860425;chr16:66857504-66860425;chr16:66857210-66860425	chr16:66858758-66858788	18.42	0	6.9e-05	2.587583148558758;50.67849223946785	9.0;44.45454545454545
K	alternative_acceptor	CASP8	chr2	+	chr2:202098836-202131209	chr2:202131184-202131209	39.9	0	0.000387	2.869179600886918;14.747228381374724	10.545454545454545;4.545454545454546
N	cassette	TMEM159	chr16	+	chr16:21170068-21172405;chr16:21171008-21172405	chr16:21172299-21172329	10.62	0.000803	0.036272	57.25942350332594;25.015521064301552	74.63636363636364;15.636363636363637
K	cassette	OPA1	chr3	+	chr3:193335075-193336657	chr3:193335573-193335626	-10.78	8e-06	0.001602	34.392461197339244;7.130820399113082	22.545454545454547;9.272727272727273
N	cassette	ANKHD1,ANKHD1-EIF4EBP3	chr5	+	chr5:139889767-139892947	chr5:139892413-139892508	0	0.000971	0.04056	0.3148558758314856;66.23059866962306	3.1818181818181817;70.18181818181819
N	cassette	U2AF1	chr21	-	chr21:44515854-44527560;chr21:44515854-44521475;chr21:44515854-44524424	chr21:44520563-44520629	-7.2	3.5e-05	0.004059	124.55654101995566;366.7450110864745	83.36363636363636;370.27272727272725
N	alternative_acceptor	GPBP1	chr5	+	chr5:56543043-56545280;chr5:56543043-56545283	chr5:56545236-56545280;chr5:56545281-56545283	4.37	0.000159	0.028963	6.492239467849224;138.24168514412418	16.727272727272727;129.1818181818182
N	cassette	MAP4K3	chr2	-	chr2:39530259-39536601;chr2:39526943-39536601	chr2:39535084-39535146	-17.73	3.3e-05	0.003995	33.288248337028826;14.130820399113082	21.0;19.818181818181817
N	cassette	TMEM11	chr17	-	chr17:21102154-21116460;chr17:21102154-21117403	chr17:21114380-21114540	15.55	0.000304	0.018907	49.869179600886916;26.68070953436807	48.81818181818182;12.0
N	cassette	GNPDA2	chr4	-	chr4:44713155-44728490;chr4:44713155-44724100;chr4:44709944-44728490	chr4:44719130-44719312	22.73	1e-06	0.000348	1.5565410199556542;26.492239467849224	6.454545454545454;21.545454545454547
N	alternative_acceptor	EDF1	chr9	-	chr9:139745476-139757357;chr9:139756970-139757357;chr9:139756716-139757357;chr9:139757214-139757357;chr9:139756790-139757357;chr9:139743992-139757357;chr9:139757179-139757357;chr9:139738364-139757357;chr9:139756949-139757357	chr9:139738364-139743991;chr9:139743992-139745475;chr9:139745476-139756715;chr9:139756716-139756789;chr9:139756790-139756797;chr9:139756798-139756948;chr9:139756949-139756969;chr9:139756970-139757178;chr9:139757179-139757213	-6.36	0.000278	0.042479	152.74057649667407;1737.529933481153	65.18181818181819;1555.3636363636363
N	cassette	RNF181	chr2	+	chr2:85823773-85824567;chr2:85823773-85824226	chr2:85823980-85824054	-2.91	0.000456	0.02454	44.20620842572062;598.0288248337029	23.818181818181817;684.6363636363636
K	alternative_last_exon	DIDO1	chr20	-	chr20:61529236-61537238,chr20:61533809-61537238;chr20:61528349-61537238	chr20:61536358-61536953	-9.5	0.00041	0.049882	28.5609756097561;126.8048780487805	13.818181818181818;140.63636363636363
N	alternative_acceptor	OGT	chrX	+	chrX:70753187-70756027;chrX:70753187-70756063	chrX:70756028-70756057;chrX:70756058-70756063	-19.48	5.6e-05	0.013608	65.0909090909091;6.184035476718403	26.818181818181817;9.636363636363637
K	alternative_last_exon	C22orf39,HIRA	chr22	-	chr22:19427854-19434900;chr22:19429218-19434900;chr22:19398302-19434900	chr22:19429300-19431913	-18.47	4.4e-05	0.013628	66.13747228381375;33.78270509977827	38.54545454545455;41.45454545454545
N	alternative_acceptor	PAPD4	chr5	+	chr5:78937020-78937277;chr5:78937020-78938654	chr5:78937278-78938654;chr5:78938655-78938666	-17.38	4.9e-05	0.012787	24.496674057649667;28.844789356984478	14.090909090909092;28.90909090909091
N	cassette	CETN3	chr5	-	chr5:89689925-89695174;chr5:89689925-89695288	chr5:89692310-89692381	-5.64	0	8.8e-05	124.85587583148559;2.6541019955654104	160.63636363636363;13.181818181818182
N	cassette	SDF2	chr17	-	chr17:26976295-26988743;chr17:26976156-26982304;chr17:26976156-26988743;chr17:26976295-26982304;chr17:26976291-26982304	chr17:26978504-26978595	-2.67	0.001162	0.045929	253.30376940133038;11.842572062084257	165.63636363636363;13.272727272727273
K	alternative_last_exon	PPAPDC1B	chr8	-	chr8:38121113-38123658,chr8:38122780-38123658,chr8:38121577-38123658,chr8:38120925-38123658,chr8:38122776-38123658,chr8:38122611-38123658,chr8:38095683-38123658,chr8:38119535-38123658,chr8:38123246-38123658;chr8:38122123-38123658	chr8:38122257-38122467	6.24	0.000148	0.028038	163.17073170731706;30.059866962305986	103.81818181818181;10.363636363636363
N	cassette	DYRK4	chr12	+	chr12:4714253-4719320;chr12:4714253-4718628	chr12:4716493-4716553	-15.23	0.000265	0.017297	24.913525498891353;29.08869179600887	17.181818181818183;38.72727272727273
N	alternative_acceptor		chr6	-	chr6:32546882-32627874	chr6:32546882-32627739	0	2.1e-05	0.007433	0.017738359201773836;0.05543237250554324	0.18181818181818182;0.0
K	cassette	SENP6	chr6	+	chr6:76344528-76357446	chr6:76350403-76350420	-16.3	0.001179	0.046439	17.124168514412418;13.425720620842572	7.2727272727272725;11.818181818181818
N	coord_cassette	SLC35F2	chr11	-	chr11:107673882-107677442	chr11:107675444-107675496;chr11:107676085-107676241	8.06	0	0	0.541019955654102;67.78713968957871	5.0;52.18181818181818
N	cassette	ATG13	chr11	+	chr11:46639441-46651594;chr11:46639441-46642591;chr11:46639441-46665828;chr11:46639441-46651456;chr11:46639441-46646850	chr11:46639810-46639925	10.45	0.000472	0.025008	45.40576496674058;17.968957871396896	40.18181818181818;9.0
K	cassette	FZD6	chr8	+	chr8:104337727-104341882	chr8:104340496-104340644	7.52	0.000267	0.017354	3.2771618625277164;99.85809312638581	7.363636363636363;65.54545454545455
N	alternative_first_exon	PLXNB2	chr22	-	chr22:50733208-50733805,chr22:50733208-50734861,chr22:50733208-50738554,chr22:50733208-50738593,chr22:50733208-50738705,chr22:50733208-50738926,chr22:50733208-50739775,chr22:50733208-50741907,chr22:50733208-50742636,chr22:50733208-50742645,chr22:50733208-50742724,chr22:50733208-50743325,chr22:50733208-50743934,chr22:50733208-50744182,chr22:50733208-50746859;chr22:50733208-50750771	chr22:50745982-50746056	26.07	4.5e-05	0.043045	37.60088691796009;18.416851441241686	38.27272727272727;3.1818181818181817
N	alternative_acceptor	TOM1L1	chr17	+	chr17:53024674-53026900;chr17:53024674-53026878	chr17:53026879-53026900;chr17:53026901-53026911	-10.2	3.1e-05	0.00966	130.7450110864745;6.523281596452328	138.36363636363637;17.818181818181817
K	cassette	AXIN1	chr16	-	chr16:339608-343487	chr16:341190-341297	11	0.000926	0.03939	59.465631929046566;37.328159645232816	66.36363636363636;20.90909090909091
N	cassette	BBS2	chr16	-	chr16:56544834-56548364	chr16:56545045-56545196	0	8.6e-05	0.007744	0.12638580931263857;36.18181818181818	2.1818181818181817;37.90909090909091
K	cassette	ANKRD46	chr8	-	chr8:101542089-101545436	chr8:101544584-101544688	-5.82	6.3e-05	0.006188	31.88691796008869;1.5543237250554325	25.90909090909091;3.0
N	cassette	PRRC2C	chr1	+	chr1:171557645-171560734;chr1:171558745-171560725;chr1:171557603-171560725;chr1:171557645-171560725	chr1:171560291-171560339	19.5	3e-06	0.000757	86.82483370288249;59.87583148558758	138.54545454545453;35.18181818181818
N	cassette	BAIAP2	chr17	+	chr17:79080708-79089569;chr17:79082310-79089569;chr17:79082885-79089569	chr17:79084714-79084755	-12.16	0.001329	0.049955	33.1529933481153;45.893569844789354	32.90909090909091;69.36363636363636
N	alternative_acceptor	TCEA2	chr20	+	chr20:62701989-62703210;chr20:62701989-62703068;chr20:62701989-62703222	chr20:62703069-62703210;chr20:62703211-62703222;chr20:62703223-62703228	0	8e-06	0.003504	40.709534368070955;0.011086474501108648	29.272727272727273;0.36363636363636365
K	alternative_last_exon	CHAMP1	chr13	+	chr13:115086708-115089265,chr13:115086708-115089309;chr13:115086708-115089262	chr13:115087538-115087916	9.14	3.1e-05	0.013289	62.60532150776053;13.268292682926829	43.27272727272727;3.3636363636363638
N	alternative_acceptor	EGLN2,RAB4B-EGLN2	chr19	+	chr19:41313457-41313728;chr19:41313457-41313713;chr19:41313457-41313724	chr19:41313714-41313719;chr19:41313720-41313724;chr19:41313725-41313728	0	1e-05	0.004321	111.39246119733924;0.004434589800443459	89.18181818181819;6.636363636363637
N	alternative_acceptor	CELSR1	chr22	-	chr22:46759360-46759892;chr22:46759139-46759892;chr22:46759112-46759892;chr22:46759145-46759892;chr22:46759085-46759892;chr22:46759438-46759892;chr22:46757712-46759892	chr22:46757712-46759084;chr22:46759085-46759111;chr22:46759112-46759138;chr22:46759139-46759144;chr22:46759145-46759359;chr22:46759360-46759437;chr22:46759438-46759448	-3.29	3.7e-05	0.010961	134.79822616407984;2.7228381374722836	89.18181818181819;7.454545454545454
N	cassette	ANKRA2	chr5	-	chr5:72850812-72853399	chr5:72851313-72851410	0	0.000175	0.012746	0.41019955654101997;57.66740576496674	1.8181818181818181;47.72727272727273
N	cassette	CEP135	chr4	+	chr4:56884024-56886841	chr4:56885519-56885721	0	0.001193	0.046831	0.04878048780487805;17.082039911308204	0.6363636363636364;14.818181818181818
N	alternative_acceptor	ZMIZ2	chr7	+	chr7:44796139-44796545;chr7:44796139-44796619;chr7:44796139-44796476;chr7:44796139-44796612	chr7:44796477-44796545;chr7:44796546-44796612;chr7:44796613-44796619;chr7:44796620-44796641	-17.11	1e-06	0.000908	73.83370288248337;21.904656319290467	40.72727272727273;30.363636363636363
K	cassette	PPP1R12A	chr12	-	chr12:80192365-80201005;chr12:80199549-80201005	chr12:80199946-80200077	14.81	0.001063	0.043147	18.895787139689578;39.98669623059867	24.272727272727273;23.545454545454547
N	cassette	NCAPG2	chr7	-	chr7:158449398-158454885	chr7:158451030-158451100	0	0	0	0.0;33.90022172949002	0.18181818181818182;18.09090909090909
N	cassette	SH3D19	chr4	-	chr4:152065203-152069073;chr4:152065203-152070651	chr4:152065372-152065440	-26.33	2e-06	0.000554	52.707317073170735;21.521064301552105	32.0;38.81818181818182
N	alternative_acceptor		chr13	+	chr13:38933471-38934177;chr13:38933471-38933938	chr13:38933939-38934177;chr13:38934178-38934847	13.55	0.000131	0.025527	24.055432372505543;115.1529933481153	52.90909090909091;89.81818181818181
N	cassette	ERICH2	chr2	+	chr2:171638900-171654550;chr2:171627698-171649372;chr2:171638900-171649372;chr2:171634191-171654550	chr2:171641156-171641343	7.38	4.2e-05	0.004605	0.7516629711751663;33.851441241685144	3.0;28.90909090909091
N	alternative_acceptor	WHSC1L1	chr8	-	chr8:38178114-38178589;chr8:38177067-38178589	chr8:38176459-38177066;chr8:38177067-38178113	-8.79	0.000293	0.043494	0.026607538802660754;65.49889135254989	0.0;55.45454545454545
K	cassette	ELP2	chr18	+	chr18:33718390-33721099;chr18:33718390-33719381	chr18:33718758-33718835	13.89	0.000275	0.017692	2.4878048780487805;58.465631929046566	17.363636363636363;71.63636363636364
K	cassette	ARID4B	chr1	-	chr1:235359431-235383107	chr1:235377084-235377341	-13.1	0.001203	0.047117	12.328159645232816;47.175166297117514	3.727272727272727;42.09090909090909
N	cassette	MLLT10	chr10	+	chr10:21940698-21970260	chr10:21959378-21959633	0	2.3e-05	0.003141	0.008869179600886918;23.68957871396896	0.18181818181818182;17.363636363636363
N	cassette	RCOR3	chr1	+	chr1:211433507-211462519;chr1:211447605-211462519	chr1:211449599-211449760	0	1.9e-05	0.002838	0.011086474501108648;32.108647450110865	0.45454545454545453;27.272727272727273
K	cassette	IARS	chr9	-	chr9:95050193-95051582	chr9:95050408-95050564	0	0.000532	0.027035	0.05543237250554324;88.99556541019956	0.5454545454545454;57.54545454545455
K	alternative_last_exon	C22orf39,HIRA	chr22	-	chr22:19427854-19434900;chr22:19431914-19434900;chr22:19398302-19434900	chr22:19428409-19429217	19.51	3.9e-05	0.013628	34.29490022172949;65.62527716186253	42.09090909090909;37.90909090909091
N	cassette	SH3YL1	chr2	-	chr2:219002-229965	chr2:224868-224920	-15.49	9e-06	0.001679	130.52106430155212;40.651884700665185	97.45454545454545;63.90909090909091
N	cassette	FAM105B	chr5	+	chr5:14687756-14692962;chr5:14681717-14692962	chr5:14690148-14690417	0	1.8e-05	0.002756	0.2860310421286031;52.83592017738359	2.090909090909091;47.09090909090909
N	cassette	ZNF384	chr12	-	chr12:6787627-6788111;chr12:6787510-6788111	chr12:6787829-6787876	-12.42	4.8e-05	0.005045	16.239467849223946;42.36363636363637	4.363636363636363;40.27272727272727
N	alternative_donor		chr5	+	chr5:177309754-177330241	chr5:177309754-177310880	0	0	7.6e-05	0.022172949002217297;34.06208425720621	0.36363636363636365;34.54545454545455
K	coord_cassette	RP11-463D19.2,STAU2	chr8	-	chr8:74601049-74650518	chr8:74609543-74609677;chr8:74621267-74621397	-5.5	0.000617	0.049951	43.851441241685144;0.565410199556541	26.727272727272727;1.6363636363636365
K	alternative_acceptor	MIS18BP1	chr14	-	chr14:45687636-45693120	chr14:45687636-45687657	18.18	1e-06	0.000519	0.5299334811529933;22.02882483370288	2.4545454545454546;14.818181818181818
K	alternative_acceptor	SERBP1	chr1	-	chr1:67889961-67890570	chr1:67889961-67890005	9.09	0	0.000352	406.83370288248335;129.36363636363637	509.1818181818182;85.45454545454545
K	alternative_last_exon	ARVCF	chr22	-	chr22:19954733-19959408;chr22:19958267-19959408	chr22:19958739-19958858	21.21	0.000164	0.029328	34.59423503325942;19.585365853658537	27.272727272727273;4.0
N	cassette	CSNK2A1	chr20	-	chr20:489305-524315;chr20:485874-524315	chr20:508577-508693	5.94	0.000207	0.014428	79.15964523281596;8.507760532150776	51.54545454545455;1.6363636363636365
K	cassette	BPTF	chr17	+	chr17:65955992-65960327	chr17:65959449-65959622	14.97	5.5e-05	0.005599	33.16407982261641;38.753880266075384	51.72727272727273;32.36363636363637
N	cassette	MAN2A1	chr5	+	chr5:109155589-109159423	chr5:109155921-109156043	0	0.000793	0.036046	0.29711751662971175;48.73614190687361	2.0;34.45454545454545
N	alternative_acceptor		chr21	+	chr21:47838221-47841980	chr21:47841884-47841980	0	0	1e-06	0.0;18.38580931263858	0.18181818181818182;12.181818181818182
N	cassette	PCM1	chr8	+	chr8:17830197-17842955;chr8:17830197-17840741	chr8:17838100-17838264	-15.11	2.6e-05	0.003558	54.69844789356984;69.52549889135256	21.181818181818183;59.36363636363637
K	coord_cassette	BCAS3	chr17	+	chr17:59445856-59469337	chr17:59456312-59456501;chr17:59457867-59457932;chr17:59465979-59466069	-15.37	0.00015	0.016731	38.2549889135255;3.9356984478935697	27.454545454545453;7.545454545454546
K	cassette	TERF1	chr8	+	chr8:73939288-73944276	chr8:73942571-73942630	-16.21	0.00015	0.011341	25.146341463414632;31.015521064301552	14.363636363636363;36.0
K	cassette	RAPH1	chr2	-	chr2:204326649-204341798;chr2:204326649-204354306	chr2:204334962-204335036	-17.23	0.000116	0.009351	22.34589800443459;5.170731707317073	20.181818181818183;10.545454545454545
N	alternative_acceptor	C16orf13	chr16	-	chr16:685060-685280;chr16:685031-685280;chr16:684936-685280;chr16:685013-685280;chr16:684981-685280;chr16:684924-685280;chr16:684957-685280;chr16:685023-685280	chr16:684924-684935;chr16:684936-684956;chr16:684957-684980;chr16:684981-685012;chr16:685013-685022;chr16:685023-685030;chr16:685031-685059;chr16:685060-685063	9.69	8.2e-05	0.017759	245.75388026607538;48.070953436807095	409.45454545454544;43.54545454545455
N	cassette	OXNAD1	chr3	+	chr3:16313230-16323430;chr3:16313230-16327830;chr3:16313230-16327848	chr3:16313652-16313828	6.84	0.000493	0.025456	21.29711751662971;1.875831485587583	27.09090909090909;0.6363636363636364
K	cassette	MAPK13	chr6	+	chr6:36103639-36104260	chr6:36103796-36103825	6.23	0.000231	0.015782	12.210643015521065;160.22838137472283	29.0;173.9090909090909
K	cassette	ZNF185	chrX	+	chrX:152090801-152097118;chrX:152090801-152100215	chrX:152091264-152091353	-17.12	4.5e-05	0.004817	21.0509977827051;18.85809312638581	9.454545454545455;18.454545454545453
N	alternative_acceptor	TOE1	chr1	+	chr1:45808316-45808410;chr1:45808316-45808514;chr1:45808316-45808589	chr1:45808407-45808410;chr1:45808411-45808514;chr1:45808515-45808589	15.97	1.7e-05	0.006686	15.662971175166296;4.822616407982261	20.636363636363637;2.1818181818181817
N	cassette	WDR60	chr7	+	chr7:158719155-158723145	chr7:158719683-158719734	0	0.000606	0.02986	0.008869179600886918;32.674057649667404	0.18181818181818182;30.818181818181817
N	alternative_acceptor	EMC1	chr1	-	chr1:19547575-19549117;chr1:19547343-19549117	chr1:19547305-19547342;chr1:19547343-19547574	-8.82	4e-06	0.002159	124.09977827050997;2.2084257206208426	91.54545454545455;6.454545454545454
N	cassette	RHOC,RP11-426L16.10	chr1	-	chr1:113246429-113249353;chr1:113246429-113253081;chr1:113246429-113248226;chr1:113246429-113249454;chr1:113246429-113249699	chr1:113247722-113247790	-14.27	0.000305	0.018907	311.8159645232816;151.5432372505543	302.54545454545456;203.27272727272728
K	cassette	TRIP12	chr2	-	chr2:230724291-230744697	chr2:230725122-230725247	-22.63	2e-06	0.000476	30.042128603104214;34.388026607538805	12.181818181818182;28.545454545454547
K	cassette	VPS45	chr1	+	chr1:150065745-150082610	chr1:150070952-150071182	1.25	6.8e-05	0.006445	125.21064301552106;3.1773835920177382	109.0;1.0
N	alternative_acceptor	BCL9	chr1	+	chr1:147094333-147096128;chr1:147094333-147095642	chr1:147095643-147095678;chr1:147095679-147096128	-18.75	2.3e-05	0.007818	59.19955654101996;13.494456762749445	38.81818181818182;23.818181818181817
N	alternative_donor		chr17	-	chr17:4457389-4457498	chr17:4457490-4457498	0	0	0	0.0;23.80709534368071	0.18181818181818182;14.090909090909092
K	cassette	ATXN2	chr12	-	chr12:111890645-111893832	chr12:111891481-111891649	-7.74	0.000151	0.011341	22.83148558758315;76.20620842572062	12.818181818181818;80.0
K	cassette	EIF4G2	chr11	-	chr11:10822635-10823595	chr11:10823208-10823321	3.64	0.001326	0.049937	200.19068736141907;1157.840354767184	209.72727272727272;870.6363636363636
N	cassette	SFI1	chr22	+	chr22:31904363-31927043;chr22:31904363-31957275;chr22:31904363-31952927;chr22:31904363-31946239;chr22:31904363-31942846	chr22:31924676-31924849	-10	0.000391	0.02236	2.3458980044345896;18.778270509977826	0.0;18.09090909090909
N	alternative_donor	ZC3H13	chr13	-	chr13:46563233-46577273	chr13:46573461-46577273	-3.34	8.1e-05	0.039911	33.711751662971174;0.008869179600886918	21.363636363636363;0.18181818181818182
N	cassette	TLK1	chr2	-	chr2:171906461-171910270;chr2:171906461-171974248	chr2:171906574-171906684	0	2.4e-05	0.003271	0.026607538802660754;61.62749445676275	0.8181818181818182;50.72727272727273
N	cassette	SLC3A2	chr11	+	chr11:62623854-62648490;chr11:62639142-62648490	chr11:62644256-62644351	11.11	0.000186	0.013254	41.33481152993348;13.82039911308204	20.545454545454547;3.4545454545454546
K	cassette	PPP1R13B	chr14	-	chr14:104224089-104245081	chr14:104230200-104230816	-7.16	0.000466	0.024827	28.416851441241686;3.436807095343681	21.363636363636363;8.909090909090908
K	cassette	MAEA	chr4	+	chr4:1316292-1326544;chr4:1309389-1326544	chr4:1321415-1321491	-2.11	0.000668	0.031889	3.4279379157427936;108.3880266075388	0.0;98.0
N	cassette	SETDB1	chr1	+	chr1:150915165-150917393	chr1:150916396-150916469	0	0	0	0.0;39.14190687361419	1.2727272727272727;22.90909090909091
K	cassette	ERICH1	chr8	-	chr8:624048-642477	chr8:640898-641096	-7.6	0.001256	0.048196	32.06208425720621;2.7427937915742793	20.818181818181817;3.272727272727273
K	cassette	RIPK2	chr8	+	chr8:90770462-90777568	chr8:90775057-90775210	25.92	5e-06	0.00109	22.365853658536587;34.21507760532151	32.45454545454545;20.90909090909091
N	alternative_acceptor	UBL7	chr15	-	chr15:74740929-74741526;chr15:74741066-74741526;chr15:74740900-74741526	chr15:74740900-74740928;chr15:74740929-74740941;chr15:74740942-74741065	5.28	0.000314	0.045361	8.96008869179601;102.19290465631929	11.090909090909092;73.72727272727273
N	alternative_last_exon	MUC1	chr1	-	chr1:155159839-155160197,chr1:155041913-155160197,chr1:155033781-155160197;chr1:155160021-155160197,chr1:155160053-155160197;chr1:155158686-155160197;chr1:155145951-155160197	chr1:155159701-155159850	-3.54	0.000195	0.030692	3418.223946784922;87.85365853658537	3282.4545454545455;232.8181818181818
N	cassette	STARD10	chr11	-	chr11:72466188-72469574;chr11:72466799-72470278;chr11:72466799-72469574;chr11:72466799-72492106;chr11:72466188-72492019;chr11:72466799-72492019	chr11:72468812-72468929	-1.98	8.1e-05	0.007357	34.472283813747225;770.2882483370288	8.545454545454545;415.90909090909093
N	alternative_acceptor	ETAA1	chr2	+	chr2:67630107-67632128;chr2:67630107-67630356	chr2:67630357-67632128;chr2:67632129-67632367	-18.81	4.8e-05	0.012787	48.97560975609756;4.405764966740577	44.54545454545455;15.545454545454545
N	cassette	NIPAL2	chr8	-	chr8:99234829-99264690	chr8:99248383-99248442	0	0.000743	0.034488	0.04878048780487805;22.059866962305986	0.36363636363636365;14.181818181818182
K	cassette	TMEM134	chr11	-	chr11:67232328-67234782	chr11:67232527-67232571	5.63	0.000103	0.008675	5.452328159645233;193.17960088691797	17.90909090909091;216.0909090909091
K	alternative_acceptor	MAGIX	chrX	+	chrX:49021700-49022427	chrX:49022413-49022427	9.75	0.000209	0.035428	44.58314855875832;10.975609756097562	35.63636363636363;4.181818181818182
N	alternative_acceptor	HNRNPK	chr9	-	chr9:86584296-86585076;chr9:86584289-86585076;chr9:86584346-86585076	chr9:86584289-86584295;chr9:86584296-86584345;chr9:86584346-86584355	-6.21	5e-06	0.002507	368.1552106430155;1103.070953436807	229.45454545454547;1189.8181818181818
N	mutually_exclusive	CAMLG	chr5	+	chr5:134074483-134079676,chr5:134079743-134086448	chr5:134076753-134077213	18.33	0.000337	0.026069	24.290465631929045;7.849223946784923	35.0;3.909090909090909
N	cassette	DCAF6	chr1	+	chr1:167974032-168007608;chr1:167985190-168007608;chr1:167974032-168012262;chr1:167988906-168012262;chr1:167988906-168007608	chr1:167992226-167992285	-12.82	5e-06	0.001172	68.039911308204;48.17960088691796	56.81818181818182;70.45454545454545
K	alternative_last_exon	PTPN18	chr2	+	chr2:131117220-131117767,chr2:131117220-131121744,chr2:131117220-131121920,chr2:131117220-131124654,chr2:131117220-131124660,chr2:131117220-131126002;chr2:131117220-131126705	chr2:131119729-131120003	15	0.000128	0.025716	18.984478935698448;7.033259423503326	21.363636363636363;2.727272727272727
N	cassette	TRIM5	chr11	-	chr11:5699665-5700990	chr11:5700304-5700399	0	0	1e-06	0.0;48.09756097560975	0.45454545454545453;33.36363636363637
K	cassette	RBCK1	chr20	+	chr20:389424-398169;chr20:389424-391055	chr20:390474-390669	-3.14	0.000941	0.03949	21.594235033259423;263.07760532150775	6.909090909090909;204.36363636363637
K	cassette	DCBLD1	chr6	+	chr6:117862189-117865690	chr6:117864287-117864374	12.05	6.1e-05	0.006015	6.893569844789357;50.09090909090909	11.272727272727273;40.45454545454545
K	cassette	TNRC18	chr7	-	chr7:5399201-5401527	chr7:5401225-5401353	-7.69	0.000304	0.018907	11.12860310421286;121.09977827050997	2.6363636363636362;103.72727272727273
K	cassette	TCOF1	chr5	+	chr5:149769587-149771519	chr5:149771107-149771358	-10.44	0.001239	0.047724	24.15077605321508;31.78048780487805	17.363636363636363;38.45454545454545
K	cassette	SAP30L	chr5	+	chr5:153830774-153832961	chr5:153832016-153832059	-7.65	0.000104	0.008701	76.53215077605321;7.463414634146342	50.09090909090909;10.545454545454545
K	cassette	HMGCR	chr5	+	chr5:74650523-74651189	chr5:74650881-74651039	11.65	0.000432	0.023685	8.982261640798226;57.7450110864745	14.454545454545455;33.72727272727273
N	cassette	SFTA3	chr14	-	chr14:36943087-36946920;chr14:36943087-36960405;chr14:36944079-36960405;chr14:36944079-36946920;chr14:36943087-36982316;chr14:36943087-36946505;chr14:36944079-36982881;chr14:36943087-36960209;chr14:36944079-36982316;chr14:36944079-36960209	chr14:36946150-36946303	-21.62	0.00017	0.012425	189.5121951219512;87.57871396895787	131.1818181818182;110.36363636363636
N	alternative_donor	ZZEF1	chr17	-	chr17:74717439-74717917	chr17:74717880-74717917	0	1.1e-05	0.007685	0.004434589800443459;44.71618625277162	0.18181818181818182;53.54545454545455
N	cassette	BCAS3	chr17	+	chr17:59445856-59469337;chr17:59457933-59469337	chr17:59465979-59466069	-20.42	0.000165	0.012208	44.66518847006652;16.248337028824835	31.727272727272727;26.09090909090909
N	alternative_acceptor	PROM2	chr2	+	chr2:95954755-95972966;chr2:95954755-95955014;chr2:95954755-95955943;chr2:95954755-95955880;chr2:95954755-95956780;chr2:95954755-95964430;chr2:95954755-95968655;chr2:95954755-95955475;chr2:95954755-95955860;chr2:95954755-95962399	chr2:95954972-95955014;chr2:95955015-95955475;chr2:95955476-95955860;chr2:95955861-95955880;chr2:95955881-95955943;chr2:95955944-95956780;chr2:95956781-95962399;chr2:95962400-95964430;chr2:95964431-95968655;chr2:95968656-95972966	-9.18	0.000222	0.036521	3.046563192904656;24.458980044345896	0.5454545454545454;20.545454545454547
N	cassette	RHOC	chr1	-	chr1:113246429-113249353;chr1:113246429-113249699	chr1:113247722-113247745	-12.62	0.000594	0.02951	311.7827050997783;173.53658536585365	302.54545454545456;248.36363636363637
N	cassette	TMEM159	chr16	+	chr16:21176569-21181757;chr16:21172600-21181757	chr16:21178161-21178232	-5.46	8.1e-05	0.007357	167.52328159645234;13.685144124168515	163.27272727272728;25.363636363636363
N	cassette	IKBKB	chr8	+	chr8:42183616-42202470;chr8:42183616-42188431	chr8:42186642-42186732	4.76	0.000436	0.023694	2.9046563192904657;139.0	8.0;96.9090909090909
N	alternative_acceptor	TRAF3IP3	chr1	+	chr1:209948835-209948918;chr1:209948835-209948943	chr1:209948919-209948943;chr1:209948944-209948967	0	4.5e-05	0.012526	24.509977827051;0.004434589800443459	26.545454545454547;0.18181818181818182
N	cassette	NSMCE2	chr8	+	chr8:126104143-126114558;chr8:126104201-126114558;chr8:126111800-126114558	chr8:126114256-126114388	19.64	0.000163	0.01211	15.228381374722838;66.12638580931264	23.272727272727273;51.27272727272727
N	cassette	PPIA	chr7	+	chr7:44836393-44838845;chr7:44837221-44838845;chr7:44836393-44838855	chr7:44838347-44838413	6.83	1.9e-05	0.002791	414.980044345898;72.02439024390245	394.8181818181818;34.90909090909091
N	cassette	ITGA1	chr5	+	chr5:52214729-52218606	chr5:52216162-52216298	0	1.3e-05	0.002158	0.07095343680709534;62.96452328159645	0.7272727272727273;61.63636363636363
N	cassette	GGT1	chr22	+	chr22:25003991-25006216;chr22:25003991-25005931;chr22:25003991-25005928;chr22:25003991-25006324	chr22:25004957-25005198	4.36	0.000858	0.037614	64.51662971175166;6.430155210643015	40.09090909090909;1.5454545454545454
N	intron_retention		chr17	+	chr17:75212163-75212174		0	0	3e-06	0.0;96.46119733924613	0.9090909090909091;86.36363636363636
N	cassette	EVA1C	chr21	+	chr21:33800993-33840003;chr21:33784502-33840003;chr21:33785322-33867336;chr21:33825817-33840003;chr21:33785322-33840003	chr21:33829905-33830028	11.34	0.001029	0.042315	13.69179600886918;51.76274944567628	21.545454545454547;50.72727272727273
K	cassette	SPAG9	chr17	-	chr17:49052309-49054468	chr17:49053224-49053262	6.84	0.000975	0.040629	96.78935698447894;16.28159645232816	120.63636363636364;9.636363636363637
N	alternative_last_exon	MUC1	chr1	-	chr1:155159839-155160197,chr1:155041913-155160197,chr1:155033781-155160197;chr1:155159851-155160197;chr1:155158686-155160197;chr1:155145951-155160197	chr1:155159931-155160020	3.36	0.000328	0.04304	93.93126385809313;3412.1463414634145	238.0909090909091;3277.181818181818
N	cassette	RALY	chr20	+	chr20:32661442-32664507;chr20:32661442-32663679;chr20:32660137-32664833;chr20:32619411-32663679;chr20:32660137-32666310;chr20:32660012-32663679;chr20:32619411-32666310;chr20:32661442-32666310;chr20:32619411-32664507;chr20:32660137-32664507;chr20:32660137-32663679	chr20:32661625-32661672	-6.68	0.000305	0.018907	141.41019955654102;443.43458980044346	85.63636363636364;398.3636363636364
K	cassette	SAP30L	chr5	+	chr5:153830774-153832961	chr5:153832016-153832055	-6.48	0.000767	0.03523	76.53215077605321;7.463414634146342	50.09090909090909;10.545454545454545
K	cassette	LRRC42	chr1	+	chr1:54412223-54417658	chr1:54413535-54413654	-13.7	8.8e-05	0.007775	27.71840354767184;9.458980044345898	16.545454545454547;10.909090909090908
K	cassette	PABPC4	chr1	-	chr1:40029414-40030094;chr1:40029414-40030142	chr1:40029508-40029594	17.32	0	0.000136	45.07760532150776;338.3458980044346	107.63636363636364;254.36363636363637
N	cassette	UBE2K	chr4	+	chr4:39776554-39779979;chr4:39757360-39779979;chr4:39747431-39779979	chr4:39779302-39779430	6.75	1e-06	0.000348	6.815964523281597;293.61640798226165	21.727272727272727;237.9090909090909
N	cassette	TROVE2	chr1	+	chr1:193029353-193045630;chr1:193029353-193044949;chr1:193028907-193044949;chr1:193028901-193044949;chr1:193028907-193045630	chr1:193038164-193038311	28.18	0.00061	0.029917	9.088691796008868;15.252771618625276	10.454545454545455;7.181818181818182
N	alternative_acceptor	RP5-977B1.7	chr20	-	chr20:35153970-35156126	chr20:35153970-35155430	0	0.000292	0.043494	0.015521064301552107;0.015521064301552107	0.18181818181818182;0.0
N	cassette	AGAP1	chr2	+	chr2:236817551-236877105;chr2:236817551-236945204	chr2:236839409-236839567	29.06	8e-06	0.001587	13.503325942350333;18.762749445676274	13.272727272727273;6.363636363636363
K	intron_retention		chr1	-	chr1:62147023-62149088		-16.87	5e-06	0.011889	163.2860310421286;23.31042128603104	130.9090909090909;57.0
N	alternative_acceptor		chr12	+	chr12:132401137-132401537	chr12:132401498-132401537	0	0	1e-06	0.0;46.891352549889135	0.45454545454545453;34.27272727272727
K	alternative_acceptor	C17orf76-AS1	chr17	+	chr17:16342729-16343424;chr17:16342729-16343498;chr17:16342729-16342973;chr17:16342729-16342894	chr17:16342842-16342894;chr17:16342895-16342973;chr17:16342974-16343424;chr17:16343425-16343498	6.21	7e-05	0.015773	1240.3237250554323;276.14855875831483	1125.0;105.9090909090909
N	cassette	SWAP70	chr11	+	chr11:9715834-9749599;chr11:9742031-9749599;chr11:9735187-9749599	chr11:9746205-9746432	2.7	0.000836	0.037189	1.039911308203991;78.99556541019956	2.727272727272727;55.54545454545455
N	cassette	NOL6	chr9	-	chr9:33469340-33470009	chr9:33469497-33469665	0	1.5e-05	0.002371	0.011086474501108648;66.22616407982261	0.18181818181818182;56.90909090909091
N	cassette	PPP4R2	chr3	+	chr3:73112899-73114002;chr3:73110212-73114002	chr3:73113154-73113297	0	0.000266	0.017346	0.44124168514412415;56.390243902439025	2.8181818181818183;50.72727272727273
N	cassette	PDGFC	chr4	-	chr4:157771569-157891937;chr4:157771569-157891657;chr4:157771569-157888722;chr4:157775759-157891937	chr4:157782581-157782641	-9.84	0.000426	0.023458	47.85587583148559;8.465631929046562	36.72727272727273;10.363636363636363
N	cassette	ILVBL	chr19	-	chr19:15226242-15226660	chr19:15226377-15226482	4.72	0	7.6e-05	1.146341463414634;169.52106430155212	8.0;158.0909090909091
N	intron_retention		chr17	+	chr17:75212054-75212287		0	2e-06	0.003933	0.06208425720620843;68.41463414634147	0.8181818181818182;62.45454545454545
K	cassette	MAGI1	chr3	-	chr3:65350622-65364935	chr3:65361420-65361620	19.56	0.000311	0.019259	4.483370288248337;14.900221729490022	7.636363636363637;11.272727272727273
N	cassette	CAMLG	chr5	+	chr5:134074483-134086448;chr5:134077214-134086448	chr5:134079677-134079742	-8.61	0.001064	0.043147	33.711751662971174;112.4390243902439	23.454545454545453;126.18181818181819
K	cassette	INTS8	chr8	+	chr8:95878420-95879367	chr8:95878540-95878579	0	0.000754	0.034901	49.5609756097561;0.07095343680709534	43.54545454545455;0.45454545454545453
N	cassette	IDH3G	chrX	-	chrX:153055748-153059700;chrX:153055748-153056264	chrX:153056019-153056030	7.81	3e-06	0.00077	0.6940133037694013;54.53658536585366	3.272727272727273;37.09090909090909
N	cassette	RAB14	chr9	-	chr9:123954503-123963916	chr9:123955639-123955697	0	3.2e-05	0.003995	0.18403547671840353;75.78270509977827	1.5454545454545454;67.18181818181819
N	alternative_last_exon		chr1	+	chr1:100739009-100741154	chr1:100740380-100740521	11.75	8.2e-05	0.019885	5.911308203991131;102.01995565410199	12.090909090909092;57.0
K	cassette	BAG6	chr6	-	chr6:31616529-31616975	chr6:31616688-31616741	-5.67	6.5e-05	0.006351	42.208425720620845;198.80266075388028	21.818181818181817;156.9090909090909
N	intron_retention		chr16	+	chr16:89366326-89366460		0	0	0.000101	0.026607538802660754;48.133037694013304	1.0;29.90909090909091
N	cassette	MTO1	chr6	+	chr6:74171795-74176211	chr6:74175932-74176131	0	9e-06	0.001701	0.004434589800443459;29.12860310421286	0.18181818181818182;18.363636363636363
N	alternative_acceptor	CAMTA2	chr17	-	chr17:4883719-4884519;chr17:4883917-4884519	chr17:4883095-4883718;chr17:4883719-4883916	0	0.000272	0.042293	37.991130820399114;0.013303769401330377	26.818181818181817;0.36363636363636365
N	cassette	SACM1L	chr3	+	chr3:45773644-45779074	chr3:45776727-45776865	2.35	0.000348	0.020855	0.5343680709534369;68.67849223946784	2.090909090909091;65.36363636363636
N	alternative_acceptor	SECISBP2	chr9	+	chr9:91934713-91938759;chr9:91934713-91934791;chr9:91934713-91940462;chr9:91934713-91940341;chr9:91934713-91940509	chr9:91934792-91938759;chr9:91938760-91940341;chr9:91940342-91940345;chr9:91940346-91940462;chr9:91940463-91940509	0	7.5e-05	0.016503	27.478935698447895;0.09312638580931264	23.272727272727273;0.6363636363636364
N	alternative_acceptor	SNAPC3	chr9	+	chr9:15460312-15461344;chr9:15460312-15461628	chr9:15460434-15461344;chr9:15461345-15461628	-14.08	1e-06	0.000707	47.49889135254989;36.77827050997783	47.90909090909091;66.9090909090909
N	cassette	GEMIN7	chr19	+	chr19:45582636-45591228;chr19:45579060-45593364;chr19:45579081-45593364;chr19:45582538-45593364;chr19:45582747-45593364;chr19:45582876-45593364;chr19:45582636-45593364	chr19:45583165-45583287	12.73	0.000163	0.01211	22.066518847006652;54.108647450110865	23.90909090909091;31.09090909090909
N	cassette	RPAIN	chr17	+	chr17:5329392-5335861;chr17:5329403-5335861;chr17:5326150-5335861;chr17:5329392-5331390;chr17:5326150-5331390;chr17:5329403-5331390	chr17:5329556-5329619	10.6	0.000871	0.037658	40.64079822616408;111.57206208425721	42.81818181818182;76.72727272727273
K	cassette	IFRD1	chr7	+	chr7:112102235-112108035	chr7:112102325-112102433	4.55	0.000211	0.014619	0.9578713968957872;121.46341463414635	3.0;98.63636363636364
N	alternative_acceptor		chr2	+	chr2:220477948-220478522	chr2:220478474-220478522	0	0.000303	0.044185	0.013303769401330377;45.65853658536585	0.18181818181818182;31.727272727272727
N	alternative_acceptor	UBL7	chr15	-	chr15:74740929-74741526;chr15:74741066-74741526;chr15:74740942-74741526	chr15:74740900-74740928;chr15:74740929-74740941;chr15:74740942-74741065	-5.42	4e-05	0.011158	149.1019955654102;6.565410199556541	104.18181818181819;10.090909090909092
N	cassette	TMEM116	chr12	-	chr12:112370464-112374495;chr12:112370464-112374963;chr12:112332838-112374963	chr12:112371690-112371834	0	0.001137	0.045274	0.15964523281596452;50.73170731707317	1.0;36.0
K	cassette	MTRR	chr5	+	chr5:7871037-7875370	chr5:7873486-7873639	19.4	0.000148	0.011206	19.379157427937916;39.55875831485588	28.818181818181817;23.454545454545453
N	cassette	PLAT	chr8	-	chr8:42045535-42050631;chr8:42040409-42048889;chr8:42045535-42048889	chr8:42046452-42046589	4.67	0.001028	0.042315	14.722838137472284;259.3658536585366	106.36363636363636;690.7272727272727
N	intron_retention		chr1	-	chr1:153949693-153949708		0	0	2e-06	0.0;740.3968957871397	4.0;552.7272727272727
N	cassette	RPE	chr2	+	chr2:210882284-210884392;chr2:210882612-210884392;chr2:210882284-210884396	chr2:210882877-210882945	-5.71	0.000123	0.00971	86.85144124168514;3.7915742793791574	57.09090909090909;6.7272727272727275
N	coord_cassette	RCOR3	chr1	+	chr1:211447605-211462519	chr1:211449599-211449760;chr1:211451459-211451583	0	0.000153	0.016731	0.004434589800443459;18.084257206208427	0.45454545454545453;15.181818181818182
N	alternative_acceptor	PAPD4	chr5	+	chr5:78937020-78938666;chr5:78937020-78937277	chr5:78937278-78938654;chr5:78938655-78938666	14.66	9.6e-05	0.020433	29.84922394678492;37.527716186252775	35.36363636363637;21.363636363636363
N	cassette	RNF19A	chr8	-	chr8:101300496-101322094;chr8:101300496-101315387	chr8:101312756-101312879	-12.09	0.000121	0.009632	41.02439024390244;5.195121951219512	57.36363636363637;14.454545454545455
N	cassette	ITGA5	chr12	-	chr12:54797564-54797928	chr12:54797695-54797750	0	0.000137	0.010537	0.019955654101995565;80.4390243902439	0.9090909090909091;58.81818181818182
N	cassette	PDS5B	chr13	+	chr13:33327675-33332224	chr13:33329980-33330094	0	1.1e-05	0.001984	0.004434589800443459;26.51219512195122	0.36363636363636365;16.09090909090909
N	cassette	ZFYVE16	chr5	+	chr5:79734827-79738941	chr5:79735755-79735851	0	0	1e-06	0.0;24.3880266075388	0.18181818181818182;19.272727272727273
N	alternative_donor	WHSC1L1	chr8	-	chr8:38176459-38178589	chr8:38176847-38178589	7.76	7.8e-05	0.039911	65.49889135254989;16.687361419068736	55.45454545454545;6.7272727272727275
K	cassette	MTMR3	chr22	+	chr22:30416874-30418597	chr22:30418018-30418128	-7.76	0.000591	0.029426	11.43458980044346;49.286031042128606	4.909090909090909;59.0
K	alternative_last_exon	PPM1B	chr2	+	chr2:44445677-44452347,chr2:44445677-44457628,chr2:44445677-44502642;chr2:44445677-44459454;chr2:44445677-44471366	chr2:44457552-44458611	-13.6	4.1e-05	0.013628	72.78270509977827;85.5609756097561	56.54545454545455;119.0
N	cassette	PSMA4	chr15	+	chr15:78834562-78837210;chr15:78834562-78836531	chr15:78834918-78834987	8.11	9.1e-05	0.0079	6.940133037694014;180.20842572062085	12.909090909090908;126.27272727272727
N	alternative_acceptor	SELM	chr22	-	chr22:31502048-31503362;chr22:31502150-31503362;chr22:31502122-31503362;chr22:31502033-31503362;chr22:31502102-31503362	chr22:31501952-31502032;chr22:31502033-31502047;chr22:31502048-31502101;chr22:31502102-31502121;chr22:31502122-31502149	1.37	0.00015	0.028245	12.636363636363637;573.3946784922394	21.454545454545453;589.7272727272727
K	cassette	MRPL52	chr14	+	chr14:23299464-23303380;chr14:23299464-23302626	chr14:23300173-23300246	1.25	2e-06	0.000492	600.0731707317074;10.804878048780488	537.4545454545455;2.3636363636363638
N	alternative_last_exon		chr6	+	chr6:13620718-13620968;chr6:13620718-13632624	chr6:13620986-13621437	9.4	0.000341	0.043093	20.776053215077606;208.28824833702882	40.63636363636363;181.36363636363637
N	intron_retention		chr1	+	chr1:990513-990595		0	0	2e-06	0.0;570.1929046563193	0.45454545454545453;684.7272727272727
N	cassette	CDKAL1	chr6	+	chr6:20548937-20739749	chr6:20649524-20649608	0	1.8e-05	0.002756	0.011086474501108648;24.186252771618626	0.18181818181818182;19.272727272727273
K	alternative_acceptor	RSBN1L	chr7	+	chr7:77407764-77407950	chr7:77407847-77407950	8.75	0	9.8e-05	0.7450110864745011;47.91574279379157	4.636363636363637;45.45454545454545
N	cassette	CARD8	chr19	-	chr19:48718642-48733694;chr19:48718642-48724986	chr19:48722128-48722269	8.81	0.000857	0.037614	6.128603104212861;33.93569844789357	8.181818181818182;30.09090909090909
N	cassette	PTGR2	chr14	+	chr14:74340918-74346757;chr14:74343872-74346757	chr14:74345799-74346008	24	4e-06	0.000851	3.4456762749445677;36.72727272727273	8.545454545454545;21.636363636363637
N	cassette	TSPAN4	chr11	+	chr11:847301-862549;chr11:843046-862549;chr11:842916-864436;chr11:842916-862549;chr11:847301-864436;chr11:844187-862549	chr11:850288-850367	4.53	0.000247	0.016533	6.549889135254989;209.09977827050997	10.909090909090908;148.0
N	alternative_acceptor	C19orf33,CTB-102L5.4	chr19	+	chr19:38795131-38795267;chr19:38795131-38795295;chr19:38795131-38795277;chr19:38795131-38795218;chr19:38795131-38795231;chr19:38795131-38795292;chr19:38795131-38795263	chr19:38795205-38795218;chr19:38795219-38795231;chr19:38795232-38795263;chr19:38795264-38795267;chr19:38795268-38795277;chr19:38795278-38795292;chr19:38795293-38795295	4.61	0.00032	0.045537	1428.1507760532152;205.23059866962305	1209.7272727272727;112.45454545454545
N	alternative_acceptor	CENPC	chr4	-	chr4:68358540-68359601;chr4:68358683-68359601;chr4:68359420-68359601	chr4:68358540-68358682;chr4:68358683-68358715;chr4:68358716-68359419	-8.73	0.000341	0.047321	0.10643015521064302;27.594235033259423	0.0;28.363636363636363
N	cassette	APPL1	chr3	+	chr3:57301821-57321624;chr3:57301821-57303568	chr3:57302426-57302515	0	1.4e-05	0.002268	0.10864745011086474;62.41019955654102	1.0909090909090908;56.27272727272727
K	cassette	ZNF207	chr17	+	chr17:30687987-30689932	chr17:30688487-30688534	-5	0.000129	0.010035	23.554323725055433;214.9090909090909	8.545454545454545;221.9090909090909
K	alternative_last_exon	ANKRD42,TTC17	chr11	+	chr11:43465760-43469551	chr11:43467481-43468269	12.18	0.00019	0.030692	61.24390243902439;105.97117516629712	65.36363636363636;55.90909090909091
N	cassette	NUP54	chr4	-	chr4:77053873-77069460;chr4:77053873-77065542;chr4:77053873-77065301;chr4:77055516-77065542;chr4:77055516-77065301	chr4:77057339-77057565	12.5	0.000189	0.013413	2.432372505543237;73.43680709534368	10.181818181818182;56.0
N	alternative_last_exon		chr3	+	chr3:197503873-197505260;chr3:197503873-197508681	chr3:197505209-197505335	2.36	0.000128	0.025716	2.5033259423503327;127.80044345898004	6.2727272727272725;107.72727272727273
N	cassette	LSM14A	chr19	+	chr19:34706567-34710610;chr19:34706567-34710613;chr19:34699957-34710610	chr19:34710296-34710478	12.75	7e-06	0.001383	6.565410199556541;161.93126385809313	16.90909090909091;110.72727272727273
N	cassette	PARD3	chr10	-	chr10:34558828-34606034;chr10:34558828-34591256;chr10:34420512-34606034	chr10:34573063-34573173	-9.88	0.000181	0.012973	9.96008869179601;39.073170731707314	2.8181818181818183;28.727272727272727
N	coord_cassette	GTF2H1	chr11	+	chr11:18359822-18369134	chr11:18362808-18362957;chr11:18363075-18363154	0	1.7e-05	0.00394	0.004434589800443459;28.23059866962306	0.18181818181818182;18.363636363636363
N	cassette	PRR3	chr6	+	chr6:30525228-30529086;chr6:30525228-30529104;chr6:30525228-30529610	chr6:30525927-30525989	12.72	0.001288	0.048965	10.022172949002217;18.02660753880266	9.727272727272727;9.818181818181818
N	coord_cassette	LRIG3	chr12	-	chr12:59284579-59313780	chr12:59307763-59307837;chr12:59308046-59308117	0	0	1e-05	0.0;52.65410199556541	0.18181818181818182;62.72727272727273
N	cassette	SETX	chr9	-	chr9:135141637-135145001;chr9:135140373-135145001	chr9:135144790-135144876	-14.2	3.5e-05	0.004059	57.95565410199556;16.3880266075388	44.54545454545455;25.272727272727273
N	alternative_acceptor	EMC1	chr1	-	chr1:19547305-19549117;chr1:19547575-19549117	chr1:19547305-19547342;chr1:19547343-19547574	7.15	4.7e-05	0.012751	2.2172949002217295;124.09312638580931	6.454545454545454;91.54545454545455
N	alternative_first_exon	THAP9-AS1	chr4	-	chr4:83816001-83821229;chr4:83816001-83819141	chr4:83816845-83816927	22.17	5e-06	0.010065	19.07982261640798;38.31707317073171	37.09090909090909;33.18181818181818
N	cassette	PDHA1	chrX	+	chrX:19369526-19373466;chrX:19371292-19373466	chrX:19372609-19372701	14.87	1e-06	0.000333	3.8647450110864745;146.63858093126385	21.181818181818183;112.0
N	alternative_acceptor	TNIP1	chr5	-	chr5:150410307-150411847;chr5:150410309-150411847;chr5:150373323-150411847;chr5:150410867-150411847;chr5:150409851-150411847;chr5:150410875-150411847;chr5:150410107-150411847;chr5:150410333-150411847	chr5:150373323-150409850;chr5:150409851-150410106;chr5:150410107-150410234;chr5:150410235-150410306;chr5:150410307-150410308;chr5:150410309-150410332;chr5:150410333-150410866;chr5:150410867-150410874	-4.67	0.000142	0.027077	13.882483370288249;1.130820399113082	11.818181818181818;1.5454545454545454
N	cassette	TOPBP1	chr3	-	chr3:133320238-133327716	chr3:133327379-133327540	0	0.000419	0.023102	0.008869179600886918;81.22616407982261	0.45454545454545453;64.81818181818181
N	cassette	RAB11FIP3	chr16	+	chr16:539001-553003	chr16:546824-546859	0	7.4e-05	0.006854	0.09090909090909091;31.700665188470065	0.5454545454545454;28.181818181818183
N	cassette	HDAC10	chr22	-	chr22:50687181-50687756;chr22:50686902-50687531;chr22:50687181-50687531;chr22:50687181-50688063;chr22:50686902-50688063;chr22:50686902-50687756	chr22:50687260-50687288	14.82	0.000233	0.015866	3.7095343680709534;29.56762749445676	5.636363636363637;21.636363636363637
K	mutually_exclusive	ASUN	chr12	-	chr12:27067062-27068934,chr12:27069114-27070284	chr12:27067341-27067465	30.96	7e-06	0.002246	6.348115299334811;19.155210643015522	15.181818181818182;11.818181818181818
N	cassette	GTF2I	chr7	+	chr7:74131271-74143123;chr7:74131271-74144566	chr7:74133198-74133260	-10.54	0.000351	0.020855	155.62971175166297;68.02882483370288	103.27272727272727;67.36363636363636
N	cassette	CASC4	chr15	+	chr15:44673175-44705533;chr15:44673175-44703244	chr15:44695085-44695252	-18.3	2.4e-05	0.003263	113.7560975609756;114.03769401330376	67.36363636363636;126.54545454545455
N	cassette	KRBOX4	chrX	+	chrX:46322729-46331459;chrX:46322744-46331459;chrX:46322729-46332184;chrX:46322729-46332187;chrX:46322744-46332184;chrX:46322744-46332187	chrX:46330577-46330620	-18.53	0.001294	0.049008	16.54988913525499;6.853658536585366	10.090909090909092;11.181818181818182
N	alternative_acceptor	BCL10	chr1	-	chr1:85734898-85736300;chr1:85732388-85736300;chr1:85733650-85736300;chr1:85733633-85736300	chr1:85732388-85733632;chr1:85733633-85733649;chr1:85733650-85733665;chr1:85733666-85734897	10.81	6e-06	0.003039	5.745011086474501;74.39024390243902	16.90909090909091;78.0
N	cassette	NSMCE2	chr8	+	chr8:126104143-126114558;chr8:126104201-126114558;chr8:126111800-126114558	chr8:126114293-126114388	15.55	0.000246	0.016489	15.228381374722838;66.12638580931264	23.272727272727273;51.27272727272727
N	cassette	HGSNAT	chr8	+	chr8:43048987-43052090;chr8:43047574-43052090;chr8:43050077-43052090;chr8:43049169-43052090	chr8:43051573-43051683	-19.16	0.000402	0.022499	83.90687361419069;26.126385809312637	48.63636363636363;34.63636363636363
N	alternative_acceptor	XRN2	chr20	+	chr20:21314824-21319681	chr20:21319658-21319681	-1.96	0.000156	0.028708	147.30155210643017;0.6651884700665188	64.63636363636364;1.3636363636363635
N	intron_retention		chr15	+	chr15:78462283-78462294		0	0	2e-06	0.0;106.85144124168514	3.5454545454545454;82.36363636363636
N	cassette	C10orf76	chr10	-	chr10:103773782-103784912	chr10:103783432-103783506	0	0.000629	0.030431	0.008869179600886918;19.215077605321508	0.18181818181818182;15.909090909090908
N	cassette	THOC2	chrX	-	chrX:122735190-122747902;chrX:122745368-122753251;chrX:122745368-122747902	chrX:122747490-122747559	15.26	0	9.3e-05	3.203991130820399;70.62305986696231	17.0;60.36363636363637
N	alternative_acceptor		chr2	+	chr2:219259509-219259694	chr2:219259648-219259694	0	3e-06	0.001534	0.004434589800443459;57.53658536585366	0.18181818181818182;40.27272727272727
N	alternative_acceptor	BIRC6	chr2	+	chr2:32735702-32738006;chr2:32735702-32737999	chr2:32738000-32738006;chr2:32738007-32738145	0	0.0002	0.03467	26.37028824833703;0.04878048780487805	19.545454545454547;0.36363636363636365
N	cassette	INTS8	chr8	+	chr8:95885706-95888448;chr8:95885706-95888301	chr8:95886780-95886830	7.25	4.2e-05	0.00463	2.1707317073170733;87.73835920177383	4.909090909090909;77.27272727272727
K	alternative_acceptor	CSE1L	chr20	+	chr20:47711501-47712885	chr20:47712713-47712885	2.23	0.00035	0.048247	291.83370288248335;12.687361419068736	213.72727272727272;1.0909090909090908
N	cassette	OPTN	chr10	+	chr10:13142303-13151096;chr10:13150290-13151111;chr10:13142303-13151111	chr10:13150962-13151015	-7.87	0.000107	0.008845	108.06651884700665;8.585365853658537	75.81818181818181;15.545454545454545
N	alternative_acceptor	HNRNPA3	chr2	+	chr2:178081500-178081632;chr2:178081500-178081635;chr2:178081500-178081605;chr2:178081500-178081587;chr2:178081500-178081590	chr2:178081588-178081590;chr2:178081591-178081605;chr2:178081606-178081632;chr2:178081633-178081635;chr2:178081636-178082471	0	2.6e-05	0.008436	65.45676274944567;0.1197339246119734	58.81818181818182;2.0
N	cassette	SUCO	chr1	+	chr1:172548408-172554997	chr1:172554158-172554226	0	0	2e-05	0.024390243902439025;37.07538802660754	0.5454545454545454;28.181818181818183
N	cassette	PACRGL	chr4	+	chr4:20706438-20714410;chr4:20706438-20715054;chr4:20709494-20714410;chr4:20706157-20714410;chr4:20709494-20715054	chr4:20711306-20711396	28.5	6.8e-05	0.006445	12.747228381374724;23.19068736141907	18.09090909090909;12.272727272727273
K	alternative_acceptor	LSS	chr21	-	chr21:47608736-47611794	chr21:47608736-47611149	1.64	3e-06	0.001603	0.5121951219512195;96.49445676274945	2.4545454545454546;69.18181818181819
N	cassette	RHOT1	chr17	+	chr17:30535329-30551634;chr17:30535329-30548084;chr17:30536465-30551634;chr17:30535329-30548089;chr17:30535329-30580103;chr17:30536465-30548084;chr17:30535329-30539736;chr17:30536465-30548089	chr17:30538135-30538257	-14.7	3e-06	0.000764	76.44124168514412;35.27494456762749	42.90909090909091;38.63636363636363
N	alternative_acceptor	HNRNPK	chr9	-	chr9:86584289-86585076;chr9:86584346-86585076;chr9:86584356-86585076	chr9:86584289-86584295;chr9:86584296-86584345;chr9:86584346-86584355	6.21	5e-06	0.002507	1103.0820399113081;368.1419068736142	1189.8181818181818;229.45454545454547
N	cassette	KIAA1468	chr18	+	chr18:59942707-59947878;chr18:59944889-59947878;chr18:59942707-59947592	chr18:59947007-59947089	14.91	0.000493	0.025456	27.57871396895787;13.13968957871397	28.545454545454547;7.181818181818182
N	alternative_acceptor	TNKS	chr8	+	chr8:9592997-9596504;chr8:9592997-9605533	chr8:9596505-9605533;chr8:9605534-9605770	0	0.00036	0.049193	18.70288248337029;0.022172949002217297	16.636363636363637;0.18181818181818182
N	cassette	SHQ1	chr3	-	chr3:72799988-72864500	chr3:72861822-72861945	0	3.5e-05	0.004059	0.004434589800443459;23.02217294900222	0.18181818181818182;29.09090909090909
N	cassette	SSR4	chrX	+	chrX:153060210-153061888;chrX:153061209-153061888;chrX:153061260-153061888	chrX:153061383-153061581	0.48	9e-05	0.00786	2214.740576496674;18.425720620842572	2435.818181818182;6.090909090909091
N	cassette	PEA15	chr1	+	chr1:160177028-160181332;chr1:160175313-160181332	chr1:160178254-160178455	-2.48	8e-06	0.001544	258.10643015521066;7.1086474501108645	232.63636363636363;13.0
N	cassette	SP140,SP140L	chr2	+	chr2:231193547-231235622	chr2:231222520-231222682	0	3.4e-05	0.003995	0.004434589800443459;28.694013303769403	0.18181818181818182;32.72727272727273
