# Supplementary material for: Full-length transcript alterations in human bronchial epithelial cells with U2AF1 S34F mutations
Source: Life Sci Alliance. 2023 Jul 24;6(10):e202000641. doi: 10.26508/lsa.202000641 (PMC10366530; doi:10.26508/lsa.202000641)
Supplement: Supplementary file 6 [file LSA-2020-00641_TableS3.xlsx]

## Sheet: Sheet1
#Contains_Novel_or_Only_Known(Annotated)_Junctions	as_event_type	gene_name	chr	strand	exclusion_junctions	inclusion_junctions	exclusion_exons	inclusion_exons	intron-exon_junctions	neighboring_constitutive_exons	SRR3355988-WT1-gene_editing-immortalized_lung_epithelial_cell_line	SRR3355989-WT2-gene_editing-immortalized_lung_epithelial_cell_line	SRR3355990-Mut1a-gene_editing-immortalized_lung_epithelial_cell_line	SRR3355991-Mut1b-gene_editing-immortalized_lung_epithelial_cell_line	SRR3355992-MUT1a_sgRNA-GFP_Cas9_p-u2af1_allele-specific_disruption-immortalized_lung_epithelial_cell_line	SRR3355993-MUT1a_sgRNA-WT_Cas9_p-u2af1_allele-specific_disruption-immortalized_lung_epithelial_cell_line	SRR3355994-WT_sgRNA-GFP_Cas9_p-u2af1_allele-specific_disruption-immortalized_lung_epithelial_cell_line	SRR3355995-WT_sgRNA-WT_Cas9_p-u2af1_allele-specific_disruption-immortalized_lung_epithelial_cell_line	SRR3355996-H441_sgRNA-GFP_Cas9_p-u2af1_allele-specific_disruption-lung_adenocarcinoma_cell_line	SRR3355997-H441_sgRNA-GFP_Cas9_1-u2af1_allele-specific_disruption-lung_adenocarcinoma_cell_line	SRR3355998-HCC78_sgRNA-S34F_Cas9_6-u2af1_allele-specific_disruption-lung_adenocarcinoma_cell_line	SRR3355999-HCC78_sgRNA-S34F_Cas9_4-u2af1_allele-specific_disruption-lung_adenocarcinoma_cell_line	SRR3356000-HCC78_sgRNA-GFP_Cas9_3-u2af1_allele-specific_disruption-lung_adenocarcinoma_cell_line	SRR3356001-HCC78_sgRNA-GFP_Cas9_2-u2af1_allele-specific_disruption-lung_adenocarcinoma_cell_line	SRR3356002-H441_sgRNA-S34F_Cas9_p-u2af1_allele-specific_disruption-lung_adenocarcinoma_cell_line	SRR3356003-H441_sgRNA-S34F_Cas9_1-u2af1_allele-specific_disruption-lung_adenocarcinoma_cell_lineN	intron_retention		chr16	-	chr16:75033677-75033793				chr16:75033676-75033677;chr16:75033793-75033794		100	100	100	100	100	100	100	100	100	100	100	100	98.92
N	cassette	HSP90B1	chr12	+	chr12:104325402-104326058;chr12:104325402-104326054	chr12:104325402-104325488;chr12:104325527-104326054,chr12:104325527-104326058		chr12:104325489-104325526			0.2	0.38	0.52	0.47	0.51	0.89	0.83	0.39	0.83	0.32	0.23	0.67	0.45	0.45	0.46	0.31
N	alternative_acceptor	RC3H2	chr9	-	chr9:125639857-125642033	chr9:125639863-125642033		chr9:125639857-125639862	chr9:125639856-125639857		100	85.88	100	100	100	100	100	100	100	100	100	100	100	100	100	100
N	intron_retention		chr6	+	chr6:160511136-160514312				chr6:160511135-160511136;chr6:160514312-160514313		100	100	100	100	100	98.24	100	100	100	100	100	100	NA	100	100	100
N	alternative_acceptor	BNIP3	chr10	-	chr10:133770275-133784141;chr10:133782824-133784141;chr10:133780848-133784141;chr10:133783378-133784141;chr10:133782837-133784141;chr10:133782135-133784141;chr10:133774553-133784141;chr10:133782074-133784141;chr10:133783516-133784141;chr10:133779710-133784141;chr10:133782165-133784141	chr10:133774619-133784141		chr10:133770275-133774552;chr10:133774553-133774618;chr10:133774619-133779709;chr10:133779710-133780847;chr10:133780848-133782073;chr10:133782074-133782134;chr10:133782135-133782164;chr10:133782165-133782823;chr10:133782824-133782836;chr10:133782837-133783377;chr10:133783378-133783515	chr10:133770274-133770275;chr10:133774552-133774553;chr10:133774618-133774619;chr10:133779709-133779710;chr10:133780847-133780848;chr10:133782073-133782074;chr10:133782134-133782135;chr10:133782164-133782165;chr10:133782823-133782824;chr10:133782836-133782837;chr10:133783377-133783378		0	0	0	0	0	0	0	0	0	0	0	0	0	0	0	0
N	alternative_acceptor		chr3	+	chr3:183975545-183976321	chr3:183975545-183976075		chr3:183976076-183976321	chr3:183976321-183976322		100	100	100	100	100	100	100	100	100	99.4	100	100	100	100	100	100
K	intron_retention		chr8	-	chr8:145738865-145738954				chr8:145738864-145738865;chr8:145738954-145738955		12	8	5.63	5.69	12.9	11.48	18.42	19.35	5.58	5.2	11.36	15.2	10.19	14.51	8.05	8.92
K	intron_retention		chr20	.	chr20:17934762-17936008				chr20:17934761-17934762;chr20:17936008-17936009		2.44	2.24	1.42	1.45	1.41	1.69	2.69	5.96	4.31	2.84	1.3	1.03	1.43	1.24	4.1	3.68
N	intron_retention		chr1	+	chr1:156883075-156883483				chr1:156883074-156883075;chr1:156883483-156883484		100	100	99.44	99.35	100	100	100	100	NA	NA	NA	NA	NA	NA	NA	NA
N	cassette	C11orf82	chr11	+	chr11:82639981-82642773;chr11:82625894-82642773	chr11:82625894-82641198,chr11:82639981-82641198;chr11:82641317-82642773		chr11:82641199-82641316			80	80	97.56	92.59	80	76	65.22	61.11	85.84	85.44	84	80	100	88.57	75.42	77.08
N	alternative_acceptor	C10orf112,RPP30	chr10	+	chr10:92663034-92668473;chr10:92663034-92665060;chr10:92663034-92668077;chr10:92663034-92668039	chr10:92663034-92665058		chr10:92665059-92665060;chr10:92665061-92668039;chr10:92668040-92668077;chr10:92668078-92668473	chr10:92665060-92665061;chr10:92668039-92668040;chr10:92668077-92668078;chr10:92668473-92668474		100	100	100	100	100	100	96.43	100	100	100	91.67	89.47	91.67	100	70	100
N	cassette	EPB41	chr1	+	chr1:29342280-29356911	chr1:29342280-29344735;chr1:29344955-29356911		chr1:29344736-29344954			100	100	100	100	100	100	100	100	100	100	100	100	100	100	99.18	100
N	alternative_donor	POP7	chr7	+	chr7:100293697-100304443;chr7:100291124-100304443;chr7:100303928-100304443	chr7:100304224-100304443		chr7:100291124-100293696;chr7:100293697-100303927;chr7:100303928-100304223	chr7:100291123-100291124;chr7:100293696-100293697;chr7:100303927-100303928		0	0	0	0	0	0	0	0	0	0	0	0	0	0	0	0
N	cassette	PWP2	chr21	+	chr21:45537845-45539267	chr21:45537845-45538643;chr21:45538715-45539267		chr21:45538644-45538714			100	100	98.68	100	100	98.25	99.23	99.16	95.58	97.12	95.74	97.83	100	95.87	96.4	88.2
N	intron_retention		chr19	-	chr19:53156502-53453772				chr19:53156501-53156502;chr19:53453772-53453773		100	100	100	100	100	100	100	100	100	100	100	100	94.74	100	100	100
K	intron_retention	ST6GALNAC2	chr17	-	chr17:74562354-74563534				chr17:74562353-74562354;chr17:74563534-74563535		0.15	0.15	0	0	0	0.4	0.45	0.62	0	NA	0	0	0	1.56	0	11.76
N	alternative_acceptor	PCNT	chr21	+	chr21:47864735-47865196;chr21:47864735-47865310	chr21:47864735-47865314		chr21:47865197-47865310;chr21:47865311-47865314	chr21:47865310-47865311;chr21:47865314-47865315		0	0	0	0	0	0	0	0	0	0	0	0	2.46	3.21	0	0
N	intron_retention		chr2	+	chr2:172178600-172179148				chr2:172178599-172178600;chr2:172179148-172179149		93.33	100	100	86.67	100	100	100	100	NA	NA	NA	NA	NA	100	NA	NA
N	intron_retention		chr1	-	chr1:154942676-154945503				chr1:154942675-154942676;chr1:154945503-154945504		100	99.57	100	100	100	99.29	99.29	99.62	100	100	100	100	100	100	100	100
N	cassette	CDKL3,CTD-2410N18.4	chr5	-	chr5:133644419-133657481;chr5:133644419-133657485;chr5:133649147-133657481;chr5:133644158-133657481;chr5:133648072-133657481	chr5:133649147-133655048,chr5:133644419-133655048,chr5:133648072-133655048,chr5:133644158-133655048;chr5:133655189-133657481,chr5:133655189-133657485		chr5:133655049-133655188			72.22	62.5	76.47	72.73	75	73.33	87.8	76.92	NA	80	100	87.5	100	80	NA	92.86
N	intron_retention		chr19	.	chr19:59076337-59077797				chr19:59076336-59076337;chr19:59077797-59077798		100	100	100	NA	100	NA	91.67	NA	NA	100	NA	NA	100	100	88.89	87.5
N	intron_retention		chr7	-	chr7:148895728-148947489				chr7:148895727-148895728;chr7:148947489-148947490		100	100	100	100	100	100	99.6	100	100	100	100	100	100	100	100	100
N	alternative_acceptor		chr17	+	chr17:40766431-40766522;chr17:40766431-40818197	chr17:40766431-40766513		chr17:40766514-40766522;chr17:40766523-40818197	chr17:40766522-40766523;chr17:40818197-40818198		100	100	100	100	100	100	100	100	100	100	100	100	100	100	100	77.78
N	alternative_donor	SLC20A1	chr2	+	chr2:113409650-113410278;chr2:113409890-113410278	chr2:113407507-113410278		chr2:113407507-113409649;chr2:113409650-113409889	chr2:113407506-113407507;chr2:113409649-113409650		22.22	30	0	14.29	0	0	17.24	25	0	NA	NA	NA	NA	NA	20	0
N	alternative_acceptor		chr4	+	chr4:123167454-123167859	chr4:123167454-123167837		chr4:123167838-123167859	chr4:123167859-123167860		100	100	100	100	100	97.37	97.22	100	100	100	100	100	100	100	100	100
N	alternative_acceptor	PCOLCE	chr7	+	chr7:100202839-100203298;chr7:100202839-100203275;chr7:100202839-100203127	chr7:100202839-100203322		chr7:100203128-100203275;chr7:100203276-100203298;chr7:100203299-100203322	chr7:100203275-100203276;chr7:100203298-100203299;chr7:100203322-100203323		0	0	7.5	0	0	0	0	0	0	0	0	0	0	0	0	0
N	intron_retention		chr11	-	chr11:82976994-82984689				chr11:82976993-82976994;chr11:82984689-82984690		100	100	100	100	100	100	100	100	100	98.28	100	100	100	100	100	100
N	intron_retention		chr19	.	chr19:21300057-21365788				chr19:21300056-21300057;chr19:21365788-21365789		100	100	100	100	100	100	100	100	100	89.47	100	100	100	100	100	100
K	intron_retention	IQGAP3	chr1	-	chr1:156508826-156509165				chr1:156508825-156508826;chr1:156509165-156509166		0	1.05	0	0	0	0	0	2.63	1.2	0.38	0	0	0	0	0.41	0.77
N	cassette	AARS2	chr6	-	chr6:44274129-44274659	chr6:44274129-44274230;chr6:44274270-44274659		chr6:44274231-44274269			95	98.11	100	100	100	94.83	100	90.7	97.73	98.21	92.5	100	100	100	91.07	93.75
N	intron_retention		chr2	+	chr2:216176885-216177230				chr2:216176884-216176885;chr2:216177230-216177231		80	87.5	100	100	100	100	88.89	92.86	100	100	100	100	100	100	100	100
K	alternative_acceptor	ZC3H14	chr14	+	chr14:89075748-89076058;chr14:89075748-89076055	chr14:89075748-89076022		chr14:89076023-89076055;chr14:89076056-89076058	chr14:89076055-89076056;chr14:89076058-89076059		0.74	1.19	1.68	0.62	0.86	1.45	1.16	1.44	1.47	1.8	0.53	0.53	0.66	0.78	1.34	1.27
K	intron_retention	ARMC7	chr17	+	chr17:73106475-73106557				chr17:73106474-73106475;chr17:73106557-73106558		0	0	0	2.7	0	0	1.12	0	1.75	1.49	0	0	1.61	1.61	5.88	4.76
K	intron_retention	GLTSCR2	chr19	+	chr19:48260002-48260255				chr19:48260001-48260002;chr19:48260255-48260256		0.22	0.24	0.21	0	0.45	0.2	0.53	0.68	0.98	0.44	0.36	0.13	0.11	0.21	0.84	0.77
N	coord_cassette	KIFC3	chr16	-	chr16:57806201-57819375	chr16:57806201-57810397;chr16:57810603-57813272;chr16:57813363-57819375		chr16:57810398-57810602;chr16:57813273-57813362			0	3.92	0	0	0	0	0	1.54	5.56	4.44	3.03	0	5.56	2.94	7.14	3.39
N	alternative_donor		chr12	-	chr12:120198860-120204892;chr12:120198860-120202274;chr12:120198860-120204757	chr12:120198860-120204890		chr12:120202275-120204757;chr12:120204758-120204890;chr12:120204891-120204892	chr12:120204757-120204758;chr12:120204890-120204891;chr12:120204892-120204893		100	100	100	100	100	100	100	100	98.11	100	100	100	100	100	98.55	100
K	intron_retention		chr1	-	chr1:156220462-156220648				chr1:156220461-156220462;chr1:156220648-156220649		0.62	0.93	0.75	0	0.45	0.4	0.45	0.97	0.94	0.94	0.54	0.64	0.79	0.82	0.3	0.68
N	cassette	CCDC88A	chr2	-	chr2:55530289-55543063;chr2:55529209-55543063;chr2:55529209-55536297	chr2:55529209-55535944,chr2:55530289-55535944;chr2:55536160-55543063,chr2:55536160-55536297		chr2:55535945-55536159			100	100	100	100	100	100	99.71	100	96.97	100	96.15	100	100	100	100	100
N	alternative_donor		chr10	-	chr10:105452815-105455426;chr10:105452815-105475205;chr10:105452815-105479817;chr10:105452815-105479215;chr10:105452815-105473904;chr10:105452815-105460214;chr10:105452815-105455311	chr10:105452815-105484027		chr10:105455312-105455426;chr10:105455427-105460214;chr10:105460215-105473904;chr10:105473905-105475205;chr10:105475206-105479215;chr10:105479216-105479817;chr10:105479818-105484027	chr10:105455426-105455427;chr10:105460214-105460215;chr10:105473904-105473905;chr10:105475205-105475206;chr10:105479215-105479216;chr10:105479817-105479818;chr10:105484027-105484028		100	100	100	100	100	99.69	100	100	100	NA	NA	NA	NA	NA	100	100
K	alternative_last_exon	AC003002.6	chr19	+	chr19:57908543-57909759;chr19:57908543-57922247	chr19:57908543-57909797,chr19:57908543-57909780	chr19:57922248-57922535	chr19:57909798-57909966			90	88.89	92.86	100	93.33	95.45	90.74	96.3	100	93.75	92.86	85.71	93.75	90.91	93.75	90.48
N	intron_retention		chrX	-	chrX:153580995-153640405				chrX:153580994-153580995;chrX:153640405-153640406		100	100	100	100	100	100	99.63	100	100	100	100	100	100	100	100	100
N	intron_retention		chr16	.	chr16:87865348-87865572				chr16:87865347-87865348;chr16:87865572-87865573		100	100	100	100	100	100	99.87	100	100	100	100	100	100	100	100	100
K	intron_retention	CD3EAP	chr19	+	chr19:45909977-45911390				chr19:45909976-45909977;chr19:45911390-45911391		100	98.28	100	100	100	100	100	100	100	100	100	100	100	100	100	100
N	cassette	MIPOL1	chr14	+	chr14:37777725-37866180	chr14:37777725-37838721;chr14:37838830-37866180		chr14:37838722-37838829			100	100	100	100	100	100	100	100	97.44	100	96.77	100	100	91.11	100	100
N	alternative_acceptor	HUS1	chr7	-	chr7:48018691-48019064;chr7:48018414-48019064	chr7:48018442-48019064		chr7:48018414-48018441;chr7:48018442-48018690	chr7:48018413-48018414;chr7:48018441-48018442		0	0	0	0	0	0	0	0.87	0	0	0	0	0	0	0	0
N	intron_retention		chr1	+	chr1:44401904-44402226				chr1:44401903-44401904;chr1:44402226-44402227		88.33	87.65	95.45	96.3	87.1	94.29	88.96	93.15	NA	NA	NA	NA	NA	NA	NA	NA
N	intron_retention		chr16	+	chr16:2757325-2762201				chr16:2757324-2757325;chr16:2762201-2762202		100	100	100	100	100	100	100	100	100	99.12	100	100	100	100	100	100
N	intron_retention		chr17	-	chr17:7144686-7144916				chr17:7144685-7144686;chr17:7144916-7144917		100	97.28	98.75	100	98.18	98.91	100	99.28	100	100	99.59	97.15	99.59	96.9	100	100
N	intron_retention	HGS	chr17	+	chr17:79651476-79651842				chr17:79651475-79651476;chr17:79651842-79651843		100	100	100	100	100	100	97.62	100	100	100	100	100	100	100	100	100
N	alternative_first_exon	KRT7	chr12	+	chr12:52638179-52639195,chr12:52638994-52639195;chr12:52636922-52639195;chr12:52638396-52639195	chr12:52635421-52639195	chr12:52636796-52636921;chr12:52638162-52638395	chr12:52635256-52635420			0.03	0	0	0	0.08	0.04	0	0.02	0.08	0.01	0.08	0.07	0.05	0.1	0.06	0.04
N	intron_retention		chrX	-	chrX:23851628-23858125				chrX:23851627-23851628;chrX:23858125-23858126		100	100	100	100	100	NA	100	100	100	100	100	100	100	88.89	100	100
K	intron_retention		chr16	+	chr16:28844676-28844759				chr16:28844675-28844676;chr16:28844759-28844760		0.98	0.21	0.94	0.33	0	0.93	0.8	0.73	0.84	0.53	1.22	0.96	1.53	1.88	1.16	0.66
N	cassette	TRAF4	chr17	+	chr17:27074283-27075034	chr17:27074283-27074860;chr17:27074966-27075034		chr17:27074861-27074965			100	100	100	100	100	100	100	100	99.79	99.75	100	100	100	100	99.71	99.54
N	intron_retention		chr1	-	chr1:156714818-156714853				chr1:156714817-156714818;chr1:156714853-156714854		100	100	100	100	100	100	99.9	100	100	100	100	100	100	100	100	100
N	alternative_donor		chr14	-	chr14:50682151-50698490	chr14:50682151-50697914		chr14:50697915-50698490	chr14:50698490-50698491		100	100	100	100	80	NA	100	100	100	100	100	NA	100	100	100	100
N	intron_retention		chr1	+	chr1:70694239-70697995				chr1:70694238-70694239;chr1:70697995-70697996		100	100	99.13	100	100	100	100	100	100	100	100	100	99.32	100	100	100
N	alternative_acceptor	CNOT1	chr16	-	chr16:58614665-58615248;chr16:58614631-58615248	chr16:58614683-58615248		chr16:58614631-58614664;chr16:58614665-58614682	chr16:58614630-58614631;chr16:58614664-58614665		0	0	0	0	0	0	0	0	0	0.4	0	0	0	0	0	0
N	cassette	SCAMP3	chr1	-	chr1:155230242-155231876;chr1:155230242-155232034;chr1:155230242-155231447	chr1:155230242-155230327;chr1:155230451-155231447,chr1:155230451-155232034,chr1:155230451-155231876		chr1:155230328-155230450			98.01	98.31	98.37	98.2	99.68	96.62	98.5	94.2	97.36	98.56	98.93	99.28	99.24	99.81	96.13	96.48
N	alternative_acceptor		chr3	.	chr3:156261059-156262096;chr3:156248118-156262096;chr3:156259718-156262096;chr3:156261038-156262096;chr3:156259727-156262096;chr3:156246257-156262096;chr3:156259406-156262096;chr3:156192598-156262096;chr3:156202133-156262096;chr3:156261078-156262096;chr3:156202139-156262096;chr3:156261061-156262096	chr3:156261068-156262096		chr3:156192598-156202132;chr3:156202133-156202138;chr3:156202139-156246256;chr3:156246257-156248117;chr3:156248118-156259405;chr3:156259406-156259717;chr3:156259718-156259726;chr3:156259727-156261037;chr3:156261038-156261058;chr3:156261059-156261060;chr3:156261061-156261067;chr3:156261068-156261077	chr3:156192597-156192598;chr3:156202132-156202133;chr3:156202138-156202139;chr3:156246256-156246257;chr3:156248117-156248118;chr3:156259405-156259406;chr3:156259717-156259718;chr3:156259726-156259727;chr3:156261037-156261038;chr3:156261058-156261059;chr3:156261060-156261061;chr3:156261067-156261068		0	0	0	0	0	0	0	0	0	0	0	0	0	0	0	0
N	alternative_acceptor	PHKA1	chrX	-	chrX:71846900-71855004;chrX:71846894-71855004	chrX:71846944-71855004		chrX:71846894-71846899;chrX:71846900-71846943	chrX:71846893-71846894;chrX:71846899-71846900		0	0	0	0	0	0	0	0	0	0	0	0	0	0	0	0
N	alternative_acceptor	FAT1	chr4	-	chr4:187560938-187584452;chr4:187579262-187584452;chr4:187562141-187584452	chr4:187572114-187584452		chr4:187560938-187562140;chr4:187562141-187572113;chr4:187572114-187579261	chr4:187560937-187560938;chr4:187562140-187562141;chr4:187572113-187572114		0	0	0	0	0	0	0	0	0	0	0	0	0	0	0	0
N	alternative_donor	DDX26B	chrX	+	chrX:134706959-134707863	chrX:134707613-134707863		chrX:134706959-134707612	chrX:134706958-134706959		3.77	5.66	6.82	5	2.78	7.14	2.27	0	3.57	7.14	NA	NA	NA	0	0	2.7
N	cassette	SF3B2	chr11	+	chr11:65829247-65830479;chr11:65828203-65830479	chr11:65829247-65829361,chr11:65828203-65829361;chr11:65829470-65830479		chr11:65829362-65829469			99.62	99.08	99.85	99.83	99.61	99.83	98.81	99.42	100	99.78	100	100	100	99.86	100	99.9
K	intron_retention		chr17	-	chr17:73038373-73038623				chr17:73038372-73038373;chr17:73038623-73038624		0	0	0	0	0.06	0.06	0.07	0	0	0.18	0.1	0	0.05	0.1	0.12	0.08
N	intron_retention		chr20	+	chr20:55093354-55099488				chr20:55093353-55093354;chr20:55099488-55099489		100	100	100	100	100	100	100	100	100	100	100	100	100	99.5	100	100
K	intron_retention		chr14	+	chr14:52156654-52164859				chr14:52156653-52156654;chr14:52164859-52164860		0	0.34	0	0	0	0	0.36	0.42	NA	NA	NA	NA	0	0	NA	NA
N	alternative_acceptor	NPIPA8,RP11-1212A22.1	chr16	-	chr16:18433306-18433657	chr16:18433478-18433657		chr16:18433306-18433477	chr16:18433305-18433306		100	100	100	100	100	100	100	92.86	100	100	100	100	100	100	100	100
K	intron_retention		chrX	+	chrX:70783350-70784450				chrX:70783349-70783350;chrX:70784450-70784451		0	0	0	0	0	0.23	0.13	0	0	0	0	0	0	0	0	0
N	alternative_acceptor	LRBA	chr4	-	chr4:151774074-151788822	chr4:151774096-151788822		chr4:151774074-151774095	chr4:151774073-151774074		100	100	100	100	100	100	100	90.32	100	100	100	100	100	100	100	100
N	intron_retention		chr11	.	chr11:73638484-73638566				chr11:73638483-73638484;chr11:73638566-73638567		100	100	100	100	100	100	100	100	99.35	100	100	100	100	100	100	100
N	intron_retention		chr9	-	chr9:139835518-139835988				chr9:139835517-139835518;chr9:139835988-139835989		100	100	100	100	100	100	100	100	100	100	97.5	100	100	100	100	100
N	intron_retention		chr11	.	chr11:62290055-62290084				chr11:62290054-62290055;chr11:62290084-62290085		100	99.87	100	100	100	100	100	100	100	100	100	100	100	100	100	100
K	intron_retention	PRMT5	chr14	-	chr14:23396824-23398460				chr14:23396823-23396824;chr14:23398460-23398461		98.91	100	100	98.97	98.57	97.17	100	100	100	100	98.25	99.1	99.07	98.8	99.06	100
N	intron_retention		chr10	.	chr10:11911703-11911963				chr10:11911702-11911703;chr10:11911963-11911964		100	100	100	100	100	100	100	99.53	100	100	100	100	100	100	100	100
N	alternative_acceptor	PTCD3	chr2	+	chr2:86360560-86361048;chr2:86360560-86361445;chr2:86360560-86361414	chr2:86360560-86361418		chr2:86361049-86361414;chr2:86361415-86361418;chr2:86361419-86361445	chr2:86361414-86361415;chr2:86361418-86361419;chr2:86361445-86361446		5.66	9.62	6.98	8.11	5.56	4.17	11.11	4.88	2.86	4.08	3.45	5.88	4.3	3.73	4.92	5.8
N	intron_retention		chr12	-	chr12:52885458-52912816				chr12:52885457-52885458;chr12:52912816-52912817		99.95	100	100	100	99.97	100	100	100	100	100	NA	NA	NA	NA	100	100
N	intron_retention		chr4	+	chr4:154216823-154217053				chr4:154216822-154216823;chr4:154217053-154217054		100	100	100	100	100	100	100	100	99.66	100	100	100	100	100	100	100
N	intron_retention		chr13	+	chr13:100151136-100151572				chr13:100151135-100151136;chr13:100151572-100151573		100	100	100	100	100	100	96	100	NA	NA	100	100	100	100	NA	NA
K	intron_retention		chr7	+	chr7:99050064-99051226				chr7:99050063-99050064;chr7:99051226-99051227		100	100	100	100	100	100	96.36	100	100	100	100	100	100	100	100	100
K	intron_retention		chr15	+	chr15:91424046-91424159				chr15:91424045-91424046;chr15:91424159-91424160		0	0	0	0	0	0	0	0	0	0.45	0	0	0.63	0.41	0.7	0
N	intron_retention		chr3	-	chr3:46732216-46732684				chr3:46732215-46732216;chr3:46732684-46732685		83.87	86.67	91.89	90.91	100	90.91	84.04	94.64	NA	NA	NA	NA	NA	NA	NA	NA
N	cassette	JAK2	chr9	+	chr9:4985631-5021962	chr9:4985631-4985939;chr9:4986023-5021962		chr9:4985940-4986022			100	94.12	90	100	100	100	97.37	88.89	100	NA	85.71	NA	NA	100	NA	NA
N	alternative_donor		chr10	-	chr10:38260736-38260842;chr10:38260736-38264999	chr10:38260736-38265433		chr10:38260843-38264999;chr10:38265000-38265433	chr10:38264999-38265000;chr10:38265433-38265434		78.57	78.57	66.67	87.5	60	77.78	80.65	88.24	NA	NA	75	75	75	66.67	NA	75
N	intron_retention		chr14	.	chr14:69255988-69256066				chr14:69255987-69255988;chr14:69256066-69256067		100	100	100	100	100	100	99.95	100	100	100	100	100	100	100	100	100
N	intron_retention		chr11	-	chr11:9161796-9163000				chr11:9161795-9161796;chr11:9163000-9163001		85.71	90.91	90	91.67	100	81.82	95.83	90.91	NA	NA	NA	NA	NA	100	NA	NA
N	alternative_acceptor	CASP4	chr11	-	chr11:104825729-104839245;chr11:104837127-104839245;chr11:104827342-104839245;chr11:104827345-104839245;chr11:104833074-104839245;chr11:104825726-104839245;chr11:104827423-104839245	chr11:104825756-104839245		chr11:104825726-104825728;chr11:104825729-104825755;chr11:104825756-104827341;chr11:104827342-104827344;chr11:104827345-104827422;chr11:104827423-104833073;chr11:104833074-104837126	chr11:104825725-104825726;chr11:104825728-104825729;chr11:104825755-104825756;chr11:104827341-104827342;chr11:104827344-104827345;chr11:104827422-104827423;chr11:104833073-104833074		0	0	0	0	0	0	0	0	0	0	0	0	0	0	0	0
N	intron_retention		chr19	-	chr19:1089965-1090085				chr19:1089964-1089965;chr19:1090085-1090086		4.55	0	0	0	3.7	4	2.5	0	4.26	7.5	3.7	2.63	2.7	5.88	3.28	6.25
N	intron_retention	C17orf62	chr17	-	chr17:80407833-80408408				chr17:80407832-80407833;chr17:80408408-80408409		100	100	100	100	100	100	94.59	100	100	100	100	100	100	100	100	100
N	intron_retention		chr9	+	chr9:139745031-139745050				chr9:139745030-139745031;chr9:139745050-139745051		100	100	100	100	100	100	97.59	100	100	100	100	100	100	100	100	100
N	intron_retention		chr9	+	chr9:103059347-103060217				chr9:103059346-103059347;chr9:103060217-103060218		96.55	90.32	92.86	100	100	100	100	97.06	100	NA	100	100	100	100	100	100
K	intron_retention		chr15	-	chr15:89877145-89877903				chr15:89877144-89877145;chr15:89877903-89877904		24.24	33.33	43.75	30.91	33.33	47.62	34.94	41.18	33.33	25	61.11	42.86	42.42	34.88	31.58	26.92
K	intron_retention		chr2	-	chr2:84660560-84668170				chr2:84660559-84660560;chr2:84668170-84668171		0.63	0.89	0.9	0.49	1.23	1.25	2.25	2.71	0.42	0	0.55	0.3	1.36	0.52	0.66	1.2
N	intron_retention		chr10	.	chr10:98346599-98346682				chr10:98346598-98346599;chr10:98346682-98346683		100	100	100	100	100	100	100	100	100	100	100	100	100	100	100	97.22
K	alternative_last_exon	GPR63	chr6	-	chr6:97247758-97285143	chr6:97279775-97285143	chr6:97242002-97247757	chr6:97279657-97279774			20	8.7	9.52	5.26	0	8.33	7.89	16.67	0	16.67	NA	NA	NA	NA	0	22.22
N	alternative_acceptor	RNF20	chr9	+	chr9:104323209-104323371	chr9:104323209-104323332		chr9:104323333-104323371	chr9:104323371-104323372		0	0	0.67	0	0	0.58	0.76	0	0	0	0	0.75	0	0.5	0	1.1
K	intron_retention		chr12	+	chr12:113663142-113664532				chr12:113663141-113663142;chr12:113664532-113664533		0	0	0	0	0	11.11	0	0	1.72	1.16	0	0	1.39	1.52	2.38	0
K	intron_retention		chr5	.	chr5:180669346-180670691				chr5:180669345-180669346;chr5:180670691-180670692		0.19	0.19	0.06	0.07	0.07	0.07	0.32	0.2	0.07	0.05	0.06	0.08	0.1	0.09	0.08	0.05
N	cassette	PPFIA3	chr19	+	chr19:49646262-49651339	chr19:49646262-49649199;chr19:49649263-49651339		chr19:49649200-49649262			100	100	100	100	100	100	100	100	100	100	NA	NA	NA	NA	96.15	100
N	alternative_acceptor	TMEM63B	chr6	+	chr6:44094810-44102297	chr6:44094810-44099953		chr6:44099954-44102297	chr6:44102297-44102298		100	50	100	60	71.43	60	45.45	66.67	25	33.33	33.33	33.33	37.5	30.77	42.86	40
N	alternative_donor	PDPN	chr1	+	chr1:13941924-13942399;chr1:13940901-13942399;chr1:13940911-13942399	chr1:13940907-13942399		chr1:13940901-13940906;chr1:13940907-13940910;chr1:13940911-13941923	chr1:13940900-13940901;chr1:13940906-13940907;chr1:13940910-13940911		37.18	38.18	40	41.29	37.94	42.67	41.54	41.69	NA	NA	NA	NA	NA	NA	NA	NA
N	intron_retention		chr1	-	chr1:233190181-233192977				chr1:233190180-233190181;chr1:233192977-233192978		100	100	100	100	100	100	100	92.86	NA	NA	100	NA	100	100	NA	NA
N	alternative_acceptor	ONECUT2,ZCCHC2	chr18	+	chr18:60223531-60225919	chr18:60223531-60225299		chr18:60225300-60225919	chr18:60225919-60225920		4.55	6.06	0	5.56	2.13	2.94	3.03	5.88	0	6.67	3.57	3.7	5.26	5.71	5	2.86
K	intron_retention		chr3	+	chr3:127396407-127396518				chr3:127396406-127396407;chr3:127396518-127396519		12.9	17.12	28.57	25	23.88	31.58	19.27	13.43	47.62	47.22	26.79	25	43.37	42.7	44.44	29.17
N	alternative_donor		chr1	-	chr1:156287039-156287214	chr1:156287039-156287205		chr1:156287206-156287214	chr1:156287214-156287215		100	100	100	100	100	100	99.76	100	100	100	100	100	100	100	100	100
K	intron_retention	RPL15	chr3	+	chr3:23958787-23959340				chr3:23958786-23958787;chr3:23959340-23959341		9.71	9.91	11.26	9.72	12.12	13.95	11.58	10.63	10.47	8.81	12.24	12.9	12.93	11.22	6.67	10
N	intron_retention	NT5C3B	chr17	-	chr17:39991525-39992209				chr17:39991524-39991525;chr17:39992209-39992210		100	96.55	100	100	100	100	100	100	100	100	100	100	100	100	96.08	98.1
N	alternative_acceptor	PBRM1	chr3	-	chr3:52621452-52623085;chr3:52621446-52623085;chr3:52621527-52623085	chr3:52621529-52623085		chr3:52621446-52621451;chr3:52621452-52621526;chr3:52621527-52621528	chr3:52621445-52621446;chr3:52621451-52621452;chr3:52621526-52621527		0	1.41	0	1.49	0	1.85	0.75	1.56	0	0	0	4.35	0	2	0	1.69
N	alternative_acceptor	HDLBP	chr2	-	chr2:242179236-242179315	chr2:242179239-242179315		chr2:242179236-242179238	chr2:242179235-242179236		0.28	0.25	0.12	0.12	0.15	0.13	0.18	0.33	0.52	1.07	0.42	0.39	0.7	0.64	0.68	0.59
N	intron_retention		chr16	.	chr16:87865661-87865765				chr16:87865660-87865661;chr16:87865765-87865766		99.93	100	100	100	100	100	100	100	100	100	100	100	100	100	100	100
N	cassette	C12orf4	chr12	-	chr12:4614547-4627223	chr12:4614547-4626226;chr12:4626356-4627223		chr12:4626227-4626355			96.55	97.96	94.59	93.33	96.77	94.12	97.03	82.98	84.78	88.46	100	100	100	100	88.46	82.93
N	intron_retention		chr19	+	chr19:6752389-6752490				chr19:6752388-6752389;chr19:6752490-6752491		100	99.7	97.97	100	100	100	100	100	100	100	100	100	99.27	100	100	100
N	alternative_donor	SSFA2	chr2	+	chr2:182767194-182774625;chr2:182767373-182774625	chr2:182771142-182774625		chr2:182767194-182767372;chr2:182767373-182771141	chr2:182767193-182767194;chr2:182767372-182767373		0	0.32	0.32	0	0	0.34	0.42	0.37	0	0	0.48	0	0.42	0.37	0.45	0
N	alternative_donor	MBD5	chr2	+	chr2:149260079-149267628;chr2:149260550-149267628;chr2:149260591-149267628	chr2:149263400-149267628		chr2:149260079-149260549;chr2:149260550-149260590;chr2:149260591-149263399	chr2:149260078-149260079;chr2:149260549-149260550;chr2:149260590-149260591		0	0	0	0	2.13	0	2.67	0	NA	0	0	0	0	0	0	0
N	alternative_acceptor	RPAP1	chr15	-	chr15:41819738-41820057;chr15:41819742-41820057	chr15:41819804-41820057		chr15:41819738-41819741;chr15:41819742-41819803	chr15:41819737-41819738;chr15:41819741-41819742		94.87	100	96.3	91.67	97.5	91.89	96.3	96	95	100	95.74	93.62	100	94.59	100	100
N	intron_retention		chr19	-	chr19:1147337-1147363				chr19:1147336-1147337;chr19:1147363-1147364		100	100	100	100	100	100	100	100	100	100	100	100	100	100	100	98.44
K	intron_retention	BAG1	chr9	-	chr9:33255307-33255862				chr9:33255306-33255307;chr9:33255862-33255863		2.41	1.14	0.76	1.54	0.62	1.16	1.73	1.45	0	0.46	1.03	0.41	0.45	0.53	0	0.66
N	cassette	WDR12	chr2	-	chr2:203749259-203760787	chr2:203749259-203757339;chr2:203757426-203760787		chr2:203757340-203757425			100	100	100	100	100	100	100	100	100	100	100	100	100	100	100	98.77
N	cassette	C9orf9	chr9	+	chr9:135759479-135763676	chr9:135759479-135762755;chr9:135762959-135763676		chr9:135762756-135762958			95.92	100	100	100	97.06	95.83	93.68	100	100	90.91	100	100	93.75	100	100	100
N	alternative_donor	EEF1A1	chr6	-	chr6:74229780-74230722;chr6:74229780-74230084;chr6:74229780-74233169;chr6:74229780-74230632;chr6:74229780-74233447;chr6:74229780-74229970;chr6:74229780-74231229;chr6:74229780-74231454	chr6:74229780-74229873		chr6:74229874-74229970;chr6:74229971-74230084;chr6:74230085-74230632;chr6:74230633-74230722;chr6:74230723-74231229;chr6:74231230-74231454;chr6:74231455-74233169;chr6:74233170-74233447	chr6:74229970-74229971;chr6:74230084-74230085;chr6:74230632-74230633;chr6:74230722-74230723;chr6:74231229-74231230;chr6:74231454-74231455;chr6:74233169-74233170;chr6:74233447-74233448		0.48	0.29	0.12	0.13	0.07	0.06	0.25	0.27	0.2	0.16	0.07	0.08	0.12	0.11	0.19	0.29
N	alternative_acceptor	SLC37A3	chr7	-	chr7:140086722-140098215;chr7:140086340-140098215;chr7:140082394-140098215;chr7:140082397-140098215	chr7:140083244-140098215		chr7:140082394-140082396;chr7:140082397-140083243;chr7:140083244-140086339;chr7:140086340-140086721	chr7:140082393-140082394;chr7:140082396-140082397;chr7:140083243-140083244;chr7:140086339-140086340		0	0	0	0	0	0	0	0	0	0	0	0	0	0	0	0
N	alternative_donor	POLR3G	chr5	+	chr5:89781088-89781341;chr5:89774273-89781341;chr5:89780938-89781341;chr5:89770838-89781341	chr5:89770136-89781341		chr5:89770136-89770837;chr5:89770838-89774272;chr5:89774273-89780937;chr5:89780938-89781087	chr5:89770135-89770136;chr5:89770837-89770838;chr5:89774272-89774273;chr5:89780937-89780938		0	0	2.27	0	0	0	3.03	0	6.45	2.38	0	10.53	8.33	7.69	8.11	6.67
N	alternative_donor		chr17	+	chr17:39845289-39846099	chr17:39845322-39846099		chr17:39845289-39845321	chr17:39845288-39845289		100	100	100	100	100	100	100	100	100	100	100	100	100	100	100	99.61
N	intron_retention		chr19	-	chr19:49468860-49469153				chr19:49468859-49468860;chr19:49469153-49469154		100	100	100	100	100	100	100	100	99.51	100	100	100	99.16	98.28	100	97.77
N	intron_retention		chr12	+	chr12:50480060-50480096				chr12:50480059-50480060;chr12:50480096-50480097		100	100	100	100	100	100	100	100	100	100	100	100	100	94.87	100	100
N	cassette	SLC2A8	chr9	+	chr9:130159566-130165938;chr9:130160391-130164835	chr9:130160391-130162185,chr9:130159566-130162185;chr9:130162286-130165938,chr9:130162286-130164835		chr9:130162186-130162285			100	100	100	100	100	100	100	97.14	96.88	100	100	100	100	100	100	100
K	intron_retention		chr1	+	chr1:150900451-150902473				chr1:150900450-150900451;chr1:150902473-150902474		72.73	69.23	71.43	44.44	64.71	36.84	90.62	100	63.16	65	100	81.82	77.27	66.67	81.82	100
N	cassette	SEC24D	chr4	-	chr4:119665314-119673150	chr4:119665314-119666098;chr4:119666216-119673150		chr4:119666099-119666215			100	100	100	100	98.36	100	99.41	99.49	100	100	100	100	99.33	100	100	100
K	intron_retention		chr19	+	chr19:35613859-35614174				chr19:35613858-35613859;chr19:35614174-35614175		1.05	1.32	0.97	1.19	1.05	1.01	0.68	0.59	0	0	0	0	0	NA	0.6	0.32
K	alternative_last_exon	MTBP,SCARA3	chr8	+	chr8:27517057-27529789;chr8:27517057-27534085	chr8:27517057-27528416	chr8:27534086-27534293	chr8:27528417-27530537			100	96.3	99.07	99.41	100	100	93.55	100	NA	NA	NA	NA	NA	NA	NA	NA
N	alternative_donor		chr19	-	chr19:49566014-49566872;chr19:49566014-49566186;chr19:49566014-49566990;chr19:49566014-49566995	chr19:49566014-49566099		chr19:49566100-49566186;chr19:49566187-49566872;chr19:49566873-49566990;chr19:49566991-49566995	chr19:49566186-49566187;chr19:49566872-49566873;chr19:49566990-49566991;chr19:49566995-49566996		14.29	22.22	23.08	23.81	35	25	15.79	23.08	0	NA	NA	NA	NA	33.33	NA	NA
N	intron_retention		chr1	-	chr1:22176579-22178083				chr1:22176578-22176579;chr1:22178083-22178084		100	100	100	100	78.19	100	99.32	100	100	100	73.44	100	100	100	100	98.08
N	intron_retention		chr11	-	chr11:67166270-67192504				chr11:67166269-67166270;chr11:67192504-67192505		100	100	100	100	100	99.58	100	100	100	100	100	100	100	100	100	100
K	intron_retention		chr17	-	chr17:42272043-42272135				chr17:42272042-42272043;chr17:42272135-42272136		0.6	1.05	0.54	0	0	0	0.84	0	0.48	1.06	1.32	0.37	0.97	1.69	1.01	1.33
N	alternative_acceptor	VIM	chr10	+	chr10:17275682-17275768;chr10:17275682-17275777	chr10:17275682-17283185		chr10:17275769-17275777;chr10:17275778-17283185	chr10:17275777-17275778;chr10:17283185-17283186		0	0	0	0	0.68	0	0	0	NA	NA	0	0	0	0	NA	NA
N	intron_retention		chr9	.	chr9:125027824-125033140				chr9:125027823-125027824;chr9:125033140-125033141		100	100	100	94.29	100	97.14	95	92.59	100	100	100	90	80	89.29	100	90
N	alternative_acceptor		chr10	+	chr10:102307008-102310295	chr10:102307008-102307849		chr10:102307850-102310295	chr10:102310295-102310296		100	100	100	99.35	100	100	100	100	100	100	100	100	100	100	100	100
N	alternative_acceptor	PDS5A	chr4	-	chr4:39828468-39839475;chr4:39827109-39839475	chr4:39839195-39839475		chr4:39827109-39828467;chr4:39828468-39839194	chr4:39827108-39827109;chr4:39828467-39828468		0.92	0.77	0.91	0.88	1.8	2.5	1.24	3.09	0.68	0.72	1.19	0.83	1.06	1.56	1.08	1.14
N	alternative_donor	SMAP2	chr1	+	chr1:40879913-40880943	chr1:40879919-40880943		chr1:40879913-40879918	chr1:40879912-40879913		0	0	0	0	1.19	0	0	1.04	0	0	0	0	0	0	0	0.58
N	cassette	RGP1	chr9	+	chr9:35749869-35750654	chr9:35749869-35750239;chr9:35750377-35750654		chr9:35750240-35750376			98.72	100	100	100	99.28	100	100	97.93	96.32	98.45	96.49	100	97.5	95.06	97.5	99.1
N	intron_retention		chr19	.	chr19:4852086-4852106				chr19:4852085-4852086;chr19:4852106-4852107		100	100	100	100	100	100	98.41	100	100	100	100	100	100	100	100	100
N	alternative_first_exon		chr5	-	chr5:87502317-87564537	chr5:87502317-87502845	chr5:87564538-87564674	chr5:87502846-87502997			100	100	100	100	100	100	100	100	100	100	100	100	100	100	100	100
N	intron_retention	SOD2	chr6	-	chr6:160113896-160148228				chr6:160113895-160113896;chr6:160148228-160148229		100	100	100	100	100	100	100	100	100	100	95.12	97.37	97.56	98.51	100	100
K	intron_retention		chr15	+	chr15:45981416-45983170				chr15:45981415-45981416;chr15:45983170-45983171		0.18	0	0.16	0	0	0	0.14	0	0	0	0.27	0.11	0.15	0.19	0.17	0
N	intron_retention		chr6	-	chr6:86387907-86388407				chr6:86387906-86387907;chr6:86388407-86388408		100	100	100	100	100	100	100	100	100	100	100	100	98.72	100	100	100
N	intron_retention		chr6	.	chr6:151671762-151671847				chr6:151671761-151671762;chr6:151671847-151671848		100	100	100	100	100	99.64	100	100	NA	NA	NA	NA	NA	NA	NA	NA
N	coord_cassette	ATP11A	chr13	+	chr13:113439572-113464932	chr13:113439572-113459270;chr13:113459361-113460526;chr13:113460608-113464932		chr13:113459271-113459360;chr13:113460527-113460607			100	100	100	100	93.75	100	100	100	100	100	100	100	100	100	100	100
K	intron_retention	SPTBN2	chr11	-	chr11:66455783-66456123				chr11:66455782-66455783;chr11:66456123-66456124		0	0	0	0	0	0	0	0	0.9	2.44	0	0.83	1.01	0	0.83	2.54
K	intron_retention	SEC61B	chr9	+	chr9:101984649-101984827				chr9:101984648-101984649;chr9:101984827-101984828		0.18	0	0.18	0.18	0	0	0.22	0.37	0.14	0.31	0	0.24	0.23	0.16	0.13	0
K	intron_retention	MBD1	chr18	-	chr18:47801616-47801969				chr18:47801615-47801616;chr18:47801969-47801970		0	0	0	0	0	0	0.1	0	1.47	0	0	0	0	0	0	0.85
K	intron_retention	DDX54	chr12	-	chr12:113603838-113607574				chr12:113603837-113603838;chr12:113607574-113607575		0.4	0	0	0.38	0	0	0.26	0.46	0.24	0	0	0	0.28	0.88	0	0
N	cassette	C1orf21	chr1	+	chr1:184476817-184588651;chr1:184476817-184567534	chr1:184476817-184559872;chr1:184559950-184588651,chr1:184559950-184567534		chr1:184559873-184559949			98.11	100	100	100	100	100	99.45	100	100	100	99.59	100	100	100	100	100
K	intron_retention		chr17	+	chr17:48625129-48625643				chr17:48625128-48625129;chr17:48625643-48625644		14.29	12.96	28.95	23.91	15.38	11.11	14.07	14.12	0.92	5.88	3.26	8.93	8.72	8.3	3.08	4.26
K	intron_retention		chr1	+	chr1:109465199-109466621				chr1:109465198-109465199;chr1:109466621-109466622		0	0	0.46	0.3	0.32	0.27	0	1.61	0	0	0	0	0	0	0	0
K	alternative_last_exon	PRRG1	chrX	+	chrX:37285254-37300660,chrX:37285254-37300703,chrX:37285254-37300736,chrX:37285254-37303514,chrX:37285254-37312391,chrX:37285254-37320850;chrX:37285254-37312388	chrX:37285254-37300043	chrX:37312389-37316548	chrX:37300044-37301477			3.51	2.94	2.56	1.32	6.67	8.57	3.57	3.64	NA	NA	8.11	10.71	9.52	9.3	NA	NA
N	alternative_acceptor	SLC25A3	chr12	+	chr12:98991814-98992299;chr12:98991814-98992231	chr12:98991814-98991901		chr12:98991902-98992231;chr12:98992232-98992299	chr12:98992231-98992232;chr12:98992299-98992300		0.31	0.43	0.28	0.24	0.29	0.05	0.38	0.18	0.48	0.67	0.33	0.33	0.36	0.33	0.83	0.81
N	alternative_donor	SLC50A1	chr1	+	chr1:155070145-155111235;chr1:155110986-155111235	chr1:155079328-155111235		chr1:155070145-155079327;chr1:155079328-155110985	chr1:155070144-155070145;chr1:155079327-155079328		0	0	0	0	0	NA	0	NA	0	0	0	0	0	0	NA	0
N	intron_retention		chr19	-	chr19:54682596-54684489				chr19:54682595-54682596;chr19:54684489-54684490		100	100	100	100	100	100	100	100	100	100	95.37	100	100	97.71	100	100
N	alternative_first_exon	SFPQ	chr1	-	chr1:35643001-35652601;chr1:35643001-35643589	chr1:35643001-35654603	chr1:35652602-35652723;chr1:35643590-35646246	chr1:35654604-35654688			1.11	0	0	0	0	1.82	0	0	5	1.61	0	0	0	0	0	1.1
N	cassette	RAP1GDS1	chr4	+	chr4:99339943-99342408;chr4:99339943-99342405	chr4:99339943-99341169;chr4:99341296-99342405,chr4:99341296-99342408		chr4:99341170-99341295			100	99.41	100	100	100	100	98.99	99.1	100	100	99.07	100	100	100	100	100
N	intron_retention		chr7	-	chr7:156471905-156473136				chr7:156471904-156471905;chr7:156473136-156473137		100	90.48	78.95	77.78	93.33	80	91.11	77.78	85.71	88.64	90	75	85.71	85.71	85.11	85.45
N	cassette	KIAA1109	chr4	+	chr4:123145833-123151085	chr4:123145833-123150275;chr4:123150396-123151085		chr4:123150276-123150395			100	100	100	100	97.14	100	100	100	100	100	100	100	100	100	100	100
N	intron_retention		chr16	+	chr16:2131800-2132462				chr16:2131799-2131800;chr16:2132462-2132463		100	100	100	100	NA	NA	100	NA	100	100	NA	NA	100	100	100	93.75
N	intron_retention		chr2	.	chr2:216247045-216248081				chr2:216247044-216247045;chr2:216248081-216248082		100	99.95	100	100	100	100	100	100	100	100	100	100	100	100	100	100
N	intron_retention		chr1	+	chr1:76252483-76253193				chr1:76252482-76252483;chr1:76253193-76253194		100	100	100	100	100	100	98.72	100	100	100	100	100	100	100	100	100
N	alternative_acceptor	SH3D19	chr4	-	chr4:152043360-152048769;chr4:152047782-152048769;chr4:152043341-152048769;chr4:152047411-152048769;chr4:152047325-152048769	chr4:152047330-152048769		chr4:152043341-152043359;chr4:152043360-152047324;chr4:152047325-152047329;chr4:152047330-152047410;chr4:152047411-152047781	chr4:152043340-152043341;chr4:152043359-152043360;chr4:152047324-152047325;chr4:152047329-152047330;chr4:152047410-152047411		0	0	2	0	0	0	0.57	0	0.87	0	0	0	0	0	0.93	0.81
N	intron_retention	TBC1D20	chr20	-	chr20:416615-418069				chr20:416614-416615;chr20:418069-418070		94.32	94.07	97.03	100	100	100	94.3	100	100	100	100	100	96.55	100	100	100
N	alternative_donor	POP1	chr8	+	chr8:99162868-99168277	chr8:99163820-99168277		chr8:99162868-99163819	chr8:99162867-99162868		0	0	0	0	0	0	0	0	0	0	0.65	0	0	0	0.81	1.06
N	alternative_acceptor	TRAF4	chr17	+	chr17:27074283-27074922;chr17:27074283-27074860;chr17:27074283-27099284;chr17:27074283-27074870;chr17:27074283-27074839;chr17:27074283-27074587	chr17:27074283-27075009		chr17:27074588-27074839;chr17:27074840-27074860;chr17:27074861-27074870;chr17:27074871-27074922;chr17:27074923-27075009;chr17:27075010-27099284	chr17:27074839-27074840;chr17:27074860-27074861;chr17:27074870-27074871;chr17:27074922-27074923;chr17:27075009-27075010;chr17:27099284-27099285		0	0	0	0	0	0	0	0	0	0	0	0	0	0	0	0
N	alternative_acceptor		chr17	+	chr17:33969547-33977621	chr17:33969547-33977548		chr17:33977549-33977621	chr17:33977621-33977622		100	100	100	100	100	100	99.8	100	100	100	100	100	100	100	100	100
N	intron_retention		chr19	.	chr19:39924403-39926248				chr19:39924402-39924403;chr19:39926248-39926249		100	100	100	100	100	100	97.7	100	100	100	100	100	100	94.2	100	98.04
K	cassette	ZNF30	chr19	+	chr19:35424628-35434126	chr19:35424628-35433497;chr19:35433578-35434126		chr19:35433498-35433577			70.59	70.59	57.14	63.64	46.15	55.56	83.33	60	71.43	83.33	66.67	NA	55.56	53.85	71.43	77.78
K	intron_retention		chr2	+	chr2:32744014-32749954				chr2:32744013-32744014;chr2:32749954-32749955		0	2.54	1.87	0	0.81	0	2	1.19	0	0	0	0	3.41	1.39	0.82	0.88
N	alternative_donor	RP11-359P5.1	chr5	+	chr5:122371984-122390157;chr5:122372322-122390157;chr5:122365172-122390157;chr5:122389054-122390157	chr5:122372293-122390157		chr5:122365172-122371983;chr5:122371984-122372292;chr5:122372293-122372321;chr5:122372322-122389053	chr5:122365171-122365172;chr5:122371983-122371984;chr5:122372292-122372293;chr5:122372321-122372322		0	0	0	0	0	0	0	0	0	0	0	0	NA	0	NA	0
N	alternative_acceptor	COL4A1	chr13	-	chr13:110853228-110853784	chr13:110853237-110853784		chr13:110853228-110853236	chr13:110853227-110853228		96.15	100	100	100	100	100	100	100	NA	NA	NA	NA	NA	NA	NA	NA
N	alternative_acceptor	PATZ1	chr22	-	chr22:31723293-31724772	chr22:31723296-31724772		chr22:31723293-31723295	chr22:31723292-31723293		100	100	100	NA	100	100	100	NA	100	95.65	100	100	100	100	100	100
N	intron_retention		chr12	-	chr12:122214408-122238271				chr12:122214407-122214408;chr12:122238271-122238272		100	100	100	100	93.33	100	100	100	100	100	100	100	100	100	100	100
K	intron_retention	TMEM14A	chr6	+	chr6:52541971-52546610				chr6:52541970-52541971;chr6:52546610-52546611		0.36	0	0	0.24	0	0.25	0.5	0	0	0.27	0	0	0	0	0.26	0
N	intron_retention		chr5	+	chr5:32601138-32601160				chr5:32601137-32601138;chr5:32601160-32601161		100	100	100	100	100	100	100	100	100	100	100	100	100	100	99.78	100
N	alternative_acceptor	PRIM1	chr12	-	chr12:57133148-57135218	chr12:57133913-57135218		chr12:57133148-57133912	chr12:57133147-57133148		1.52	2.33	1.7	0.72	0	2.47	2.08	2.33	1.5	1.42	1.23	1.26	0.48	0.76	1.63	1.61
N	intron_retention		chr18	.	chr18:77726679-77727904				chr18:77726678-77726679;chr18:77727904-77727905		100	100	100	100	100	96.77	100	100	100	100	100	100	100	100	100	100
N	alternative_donor	ZMIZ1	chr10	+	chr10:80908836-80921809;chr10:80899535-80921809	chr10:80909709-80921809		chr10:80899535-80908835;chr10:80908836-80909708	chr10:80899534-80899535;chr10:80908835-80908836		0	0	0	0	0	0	0	0	0	0	0	0	0	0	0	0
N	intron_retention		chr2	-	chr2:99225335-99225437				chr2:99225334-99225335;chr2:99225437-99225438		95.45	100	100	100	100	100	100	100	100	100	100	100	100	100	100	100
N	intron_retention		chr20	+	chr20:34828514-34832714				chr20:34828513-34828514;chr20:34832714-34832715		100	100	100	100	100	100	100	100	100	100	100	100	100	100	100	99.18
N	alternative_donor		chr12	-	chr12:85409751-85410819;chr12:85409751-85410252	chr12:85409751-85411234		chr12:85410253-85410819;chr12:85410820-85411234	chr12:85410819-85410820;chr12:85411234-85411235		50	50	50	33.33	44.44	75	70.59	44.44	NA	NA	NA	NA	NA	NA	NA	NA
N	intron_retention		chr17	-	chr17:55183765-55183806				chr17:55183764-55183765;chr17:55183806-55183807		100	100	100	100	100	98.21	100	100	100	100	99.71	100	99.34	100	100	100
N	alternative_acceptor	EDEM3	chr1	-	chr1:184697299-184701970;chr1:184695523-184701970	chr1:184695524-184701970		chr1:184695523-184695523;chr1:184695524-184697298	chr1:184695522-184695523;chr1:184695523-184695524		100	100	97.56	97.44	98.25	98.18	99.17	98.18	100	100	98.21	100	100	98.25	100	100
N	alternative_donor		chr7	-	chr7:75634723-75635745;chr7:75634723-75646092	chr7:75634723-75643059		chr7:75635746-75643059;chr7:75643060-75646092	chr7:75643059-75643060;chr7:75646092-75646093		100	100	100	100	100	100	95.24	95	100	100	100	100	100	100	100	95
N	intron_retention		chr17	.	chr17:79477352-79477695				chr17:79477351-79477352;chr17:79477695-79477696		100	100	100	100	100	100	100	100	100	100	100	100	100	100	100	100
N	intron_retention		chr19	-	chr19:682122-682145				chr19:682121-682122;chr19:682145-682146		99.22	100	100	100	100	100	100	100	100	100	100	100	100	100	100	100
N	alternative_donor		chrX	+	chrX:118603945-118604058;chrX:118602590-118604058	chrX:118603687-118604058		chrX:118602590-118603686;chrX:118603687-118603944	chrX:118602589-118602590;chrX:118603686-118603687		0.89	0.42	1.8	1.36	0.83	1.07	1.82	NA	2.83	1.71	0.86	NA	2.13	1.44	1.5	1.41
N	alternative_acceptor	AP5Z1	chr7	+	chr7:4825316-4825880;chr7:4825316-4825421	chr7:4825316-4825631		chr7:4825422-4825631;chr7:4825632-4825880	chr7:4825631-4825632;chr7:4825880-4825881		5.68	7.06	4.21	3.66	5.26	4.94	10.64	10.17	21.05	22.22	9.2	3.48	6.73	13.33	27.03	27.78
N	cassette	GPI	chr19	+	chr19:34869911-34872370;chr19:34869911-34884152	chr19:34869911-34870422;chr19:34870468-34872370,chr19:34870468-34884152		chr19:34870423-34870467			99.92	99.92	99.8	99.64	99.81	99.54	99.82	99.45	99.82	100	99.88	99.83	100	100	100	100
N	alternative_donor	EML2	chr19	-	chr19:46141893-46142102	chr19:46141893-46142035		chr19:46142036-46142102	chr19:46142102-46142103		0.29	0	0	0	0	0.37	0.11	0.23	0	0	0	0	0.91	0	0	0
K	intron_retention	PMPCA	chr9	+	chr9:139307345-139309004				chr9:139307344-139307345;chr9:139309004-139309005		0	0	0.5	0.69	0	0	0	0.81	0.57	0.56	0.41	0	0.44	0	0	0
N	cassette	ATP1B3	chr3	+	chr3:141595753-141632493;chr3:141622591-141644372;chr3:141622591-141632493	chr3:141595753-141626008,chr3:141622591-141626008;chr3:141626117-141644372,chr3:141626117-141632493		chr3:141626009-141626116			99.4	99.42	98.77	98.38	99.01	98.25	99.03	96.93	99.61	99.56	99.71	99.62	100	100	100	99.5
N	intron_retention		chr16	-	chr16:1828609-1831358				chr16:1828608-1828609;chr16:1831358-1831359		82.14	71.88	76	92.86	100	100	95.83	70.59	100	100	100	100	100	100	100	90.7
N	alternative_acceptor	ASB16-AS1	chr17	-	chr17:42259089-42260297;chr17:42259110-42260297	chr17:42259114-42260297		chr17:42259089-42259109;chr17:42259110-42259113	chr17:42259088-42259089;chr17:42259109-42259110		6.67	13.33	13.33	6.67	0	NA	9.76	6.67	20	18.18	6.82	3.57	12.5	7.46	28.57	10.34
N	cassette	YWHAB	chr20	+	chr20:43514528-43516288;chr20:43514528-43516292;chr20:43514528-43530171;chr20:43514528-43516185	chr20:43514528-43515519;chr20:43515620-43516185,chr20:43515620-43516288,chr20:43515620-43516292,chr20:43515620-43530171		chr20:43515520-43515619			0.25	0.22	0.33	0.18	0.08	0.13	0.21	0	0.42	0.54	0.35	0.36	0	0.32	0.19	0.47
N	cassette	SLC37A4	chr11	-	chr11:118896791-118897650;chr11:118896791-118897646	chr11:118896791-118897215;chr11:118897399-118897646,chr11:118897399-118897650		chr11:118897216-118897398			94.44	92.31	96.55	90.2	94.29	90.91	87.14	84.85	48.48	69.51	59.35	59.8	44.8	49.3	57.35	76.67
N	intron_retention		chr5	-	chr5:139488850-139493988				chr5:139488849-139488850;chr5:139493988-139493989		100	100	100	100	100	100	100	100	100	93.1	100	93.1	100	100	100	100
N	alternative_donor	SZT2	chr1	+	chr1:43897793-43897942;chr1:43897573-43897942	chr1:43897852-43897942		chr1:43897573-43897792;chr1:43897793-43897851	chr1:43897572-43897573;chr1:43897792-43897793		0	0	9.52	5	7.14	9.52	3.61	3.03	11.11	10.71	4.55	0	5	8.82	2.7	2.38
N	alternative_acceptor	CA2	chr8	+	chr8:86388090-86389348	chr8:86388090-86389212		chr8:86389213-86389348	chr8:86389348-86389349		0	0	0	0	0	0	0.36	0.74	NA	NA	NA	NA	NA	NA	NA	NA
N	alternative_donor	MGST2	chr4	+	chr4:140587232-140599696;chr4:140587106-140599696;chr4:140581873-140599696;chr4:140578641-140599696;chr4:140578900-140599696;chr4:140592764-140599696;chr4:140587037-140599696	chr4:140596680-140599696		chr4:140578641-140578899;chr4:140578900-140581872;chr4:140581873-140587036;chr4:140587037-140587105;chr4:140587106-140587231;chr4:140587232-140592763;chr4:140592764-140596679	chr4:140578640-140578641;chr4:140578899-140578900;chr4:140581872-140581873;chr4:140587036-140587037;chr4:140587105-140587106;chr4:140587231-140587232;chr4:140592763-140592764		0	0	0	0	0	0	0	0	0	0	0	0	0	0	0	0
N	alternative_acceptor	KIAA0430	chr16	-	chr16:15698184-15702147;chr16:15698897-15702147	chr16:15698256-15702147		chr16:15698184-15698255;chr16:15698256-15698896	chr16:15698183-15698184;chr16:15698255-15698256		100	100	100	100	97.26	97.4	100	100	100	98.31	100	100	97.83	99.29	100	100
N	intron_retention		chr15	-	chr15:72521996-72523456				chr15:72521995-72521996;chr15:72523456-72523457		93.75	91.3	100	87.5	100	100	88.24	100	87.5	100	100	100	100	100	91.67	91.3
N	intron_retention		chr11	.	chr11:68030511-68031096				chr11:68030510-68030511;chr11:68031096-68031097		100	100	100	100	NA	100	100	100	NA	100	100	100	88.89	100	100	100
N	intron_retention		chr5	-	chr5:148885046-148891943				chr5:148885045-148885046;chr5:148891943-148891944		100	100	100	100	100	100	99.82	100	100	100	100	100	100	100	100	100
K	intron_retention	NACC1	chr19	+	chr19:13229269-13246013				chr19:13229268-13229269;chr19:13246013-13246014		2.63	1.72	2.44	2.56	3.57	6.67	0	0	5.08	3.61	5.13	3.7	10.2	2.67	2.67	4.13
N	alternative_donor	BMS1	chr10	+	chr10:43289440-43291921	chr10:43291105-43291921		chr10:43289440-43291104	chr10:43289439-43289440		0	0.54	0	0	0	0	0.2	0.49	0	0	0	0	0	0	0	0
N	alternative_acceptor	TDRD7	chr9	+	chr9:100223047-100227123	chr9:100223047-100227085		chr9:100227086-100227123	chr9:100227123-100227124		0	0	0	0	0	0	0	0	0	0	0	0	0	0	3.03	0
N	intron_retention		chr12	.	chr12:42860195-42862427				chr12:42860194-42860195;chr12:42862427-42862428		100	100	93.33	100	100	100	100	100	NA	NA	NA	NA	NA	NA	NA	NA
N	intron_retention		chr1	+	chr1:183209188-183209294				chr1:183209187-183209188;chr1:183209294-183209295		100	100	100	100	99.96	100	100	100	100	100	100	100	100	100	100	100
N	cassette	CYFIP1	chr15	+	chr15:22929896-22933747	chr15:22929896-22933560;chr15:22933658-22933747		chr15:22933561-22933657			100	100	100	100	100	100	100	99.68	100	100	100	100	100	100	100	100
N	alternative_donor	DET1	chr15	-	chr15:89071018-89074601;chr15:89071018-89073846;chr15:89071018-89072031;chr15:89071018-89073853;chr15:89071018-89074527	chr15:89071018-89072809		chr15:89072032-89072809;chr15:89072810-89073846;chr15:89073847-89073853;chr15:89073854-89074527;chr15:89074528-89074601	chr15:89072809-89072810;chr15:89073846-89073847;chr15:89073853-89073854;chr15:89074527-89074528;chr15:89074601-89074602		0	0	0	0	0	0	3.23	5	0	5	3.57	2.63	0	0	0	0
N	intron_retention		chr11	+	chr11:62407493-62555961				chr11:62407492-62407493;chr11:62555961-62555962		100	100	100	NA	NA	NA	100	NA	60	100	NA	NA	63.64	100	66.67	63.64
N	intron_retention		chr16	-	chr16:67863962-67864292				chr16:67863961-67863962;chr16:67864292-67864293		98.95	97.75	98.16	97.56	100	92.31	98.31	97.59	98.57	98.68	100	96.97	100	100	100	98.95
K	intron_retention		chr16	+	chr16:2749918-2752353				chr16:2749917-2749918;chr16:2752353-2752354		0	0.54	0.4	0	1.49	0	0.62	0	0.3	0.25	0	0	0	1.15	0.37	0.32
N	intron_retention		chr9	+	chr9:131670257-131670313				chr9:131670256-131670257;chr9:131670313-131670314		100	100	100	100	100	100	100	100	100	100	100	100	92.99	100	100	100
N	intron_retention		chr17	-	chr17:7165154-7165178				chr17:7165153-7165154;chr17:7165178-7165179		100	100	100	100	100	100	100	100	100	100	100	100	100	100	100	99.75
N	alternative_donor		chr12	-	chr12:75879939-75893592	chr12:75879939-75883555		chr12:75883556-75893592	chr12:75893592-75893593		100	82.02	98.78	83.75	100	100	95.15	100	89.19	89.74	97.73	94.74	95.12	100	84.21	93.1
N	intron_retention		chr17	.	chr17:48562416-48562478				chr17:48562415-48562416;chr17:48562478-48562479		100	100	100	100	100	98.82	100	100	100	100	100	100	100	100	100	100
N	intron_retention		chr2	+	chr2:178084039-178086785				chr2:178084038-178084039;chr2:178086785-178086786		100	100	100	100	100	100	100	100	100	100	97.62	100	100	100	100	100
K	intron_retention		chr2	+	chr2:73466925-73470173				chr2:73466924-73466925;chr2:73470173-73470174		100	100	100	100	100	100	100	100	100	100	100	100	100	99.62	100	100
N	alternative_acceptor		chr1	+	chr1:43888555-43888779	chr1:43888555-43888769		chr1:43888770-43888779	chr1:43888779-43888780		100	100	100	100	100	100	100	100	100	100	100	NA	100	100	100	95.24
N	alternative_last_exon	ZNF321P,ZNF816	chr19	-	chr19:53454834-53456003,chr19:53455876-53456003,chr19:53433256-53456003;chr19:53455145-53456003;chr19:53138458-53456003;chr19:53432668-53456003;chr19:53454838-53456003	chr19:53418576-53456003	chr19:53455004-53455144;chr19:53138319-53138457;chr19:53430388-53432667;chr19:53452632-53454837	chr19:53418449-53418575			0	0	0	0	0	0	0	0	0	0	0	1.69	0.61	0.79	0	0
N	intron_retention		chr9	+	chr9:131390222-131391895				chr9:131390221-131390222;chr9:131391895-131391896		100	100	100	100	91.67	NA	100	100	NA	NA	100	100	100	100	100	100
N	alternative_donor	CCDC97	chr19	+	chr19:41826376-41828499;chr19:41827049-41828499;chr19:41826351-41828499	chr19:41827217-41828499		chr19:41826351-41826375;chr19:41826376-41827048;chr19:41827049-41827216	chr19:41826350-41826351;chr19:41826375-41826376;chr19:41827048-41827049		3.85	3.48	1.22	1.3	1.52	2.33	4.72	5.68	8.96	10.26	5.71	2.78	4	3.55	7.69	4.44
N	alternative_acceptor	AUH	chr9	-	chr9:94054905-94058302;chr9:94027341-94058302	chr9:94057080-94058302		chr9:94027341-94054904;chr9:94054905-94057079	chr9:94027340-94027341;chr9:94054904-94054905		100	100	100	33.33	100	33.33	92.86	100	100	100	80	100	100	85.71	83.33	100
N	intron_retention		chr1	-	chr1:209797333-209798992				chr1:209797332-209797333;chr1:209798992-209798993		100	100	100	100	100	100	90.37	100	100	100	100	100	100	100	100	100
N	alternative_acceptor	SEC16A	chr9	-	chr9:139358979-139360413;chr9:139359015-139360413;chr9:139360268-139360413	chr9:139360271-139360413		chr9:139358979-139359014;chr9:139359015-139360267;chr9:139360268-139360270	chr9:139358978-139358979;chr9:139359014-139359015;chr9:139360267-139360268		1.41	1.27	1.27	1.18	0.96	0	2.61	0	2.17	2.56	1.43	1.75	1.35	1.8	2.13	2.99
N	alternative_donor	MFSD10	chr4	-	chr4:2935672-2937031;chr4:2935672-2937480;chr4:2935672-2936495;chr4:2935672-2936499;chr4:2935672-2937429;chr4:2935672-2937143	chr4:2935672-2936126		chr4:2936127-2936495;chr4:2936496-2936499;chr4:2936500-2937031;chr4:2937032-2937143;chr4:2937144-2937429;chr4:2937430-2937480	chr4:2936495-2936496;chr4:2936499-2936500;chr4:2937031-2937032;chr4:2937143-2937144;chr4:2937429-2937430;chr4:2937480-2937481		0.97	0	0	0	0	0	0.63	1.26	0	0	0	0	0	0	0	0
N	coord_cassette	ZNF33B	chr10	-	chr10:43109807-43132367	chr10:43109807-43127376;chr10:43127473-43127742;chr10:43127888-43132367		chr10:43127377-43127472;chr10:43127743-43127887			100	100	100	100	100	100	99.04	100	100	100	100	100	100	100	100	100
N	alternative_acceptor	SSFA2	chr2	+	chr2:182778661-182780648;chr2:182778661-182779942	chr2:182778661-182779948		chr2:182779943-182779948;chr2:182779949-182780648	chr2:182779948-182779949;chr2:182780648-182780649		3.85	0	0	0	4.38	0	0	0	0	0	0	0	0	0	0	0
N	cassette	TASP1	chr20	-	chr20:13532637-13550153;chr20:13514789-13604092;chr20:13514789-13561543;chr20:13532637-13604092;chr20:13514789-13567896;chr20:13517697-13550153;chr20:13514789-13550153;chr20:13463985-13604092	chr20:13463985-13539654,chr20:13514789-13539654,chr20:13517697-13539654,chr20:13532637-13539654;chr20:13539762-13550153,chr20:13539762-13561543,chr20:13539762-13604092,chr20:13539762-13567896		chr20:13539655-13539761			89.36	87.84	88.46	77.66	85.71	70	88.81	85.44	94.74	85.95	96.77	91.3	100	89.71	97.22	99.42
N	alternative_acceptor	ASNSD1	chr2	+	chr2:190528681-190530105;chr2:190528681-190530082;chr2:190528681-190530147;chr2:190528681-190530101	chr2:190528681-190528752		chr2:190528753-190530082;chr2:190530083-190530101;chr2:190530102-190530105;chr2:190530106-190530147	chr2:190530082-190530083;chr2:190530101-190530102;chr2:190530105-190530106;chr2:190530147-190530148		1.85	1.82	2.38	2.63	2.56	0	1.49	1.82	1.67	0	3.28	2.08	2.38	2.99	1.43	0
K	cassette	GALK2	chr15	+	chr15:49509511-49528047	chr15:49509511-49517401;chr15:49517547-49528047		chr15:49517402-49517546			4.46	2.9	1.16	1.53	0.72	0.81	4.31	2.27	2.53	1.45	1.22	2.83	0.93	1.37	0	2.2
N	cassette	BFAR	chr16	+	chr16:14726876-14755748;chr16:14742450-14755748;chr16:14738450-14755748;chr16:14738450-14748922;chr16:14738467-14748922;chr16:14742450-14748922;chr16:14738467-14755748	chr16:14726876-14743660,chr16:14738450-14743660,chr16:14742450-14743660,chr16:14738467-14743660;chr16:14743831-14755748,chr16:14743831-14748922		chr16:14743661-14743830			91.81	94.74	93.78	93.06	93.51	93.64	89.15	85.67	87.27	88.6	91.18	91.99	89.08	88.56	87.15	91.11
K	alternative_last_exon	PRC1	chr15	-	chr15:91525212-91527922	chr15:91527371-91527922	chr15:91524729-91525211	chr15:91527136-91527370			100	100	99.5	100	100	100	100	98.08	99.46	100	100	100	100	100	100	99.41
N	alternative_acceptor	ARAF	chrX	+	chrX:47430412-47430721;chrX:47430412-47430763	chrX:47430412-47430856		chrX:47430722-47430763;chrX:47430764-47430856	chrX:47430763-47430764;chrX:47430856-47430857		0	4	0	0	0	0	1.62	0.84	0	0	0.97	0	0.97	0	2.06	0
N	coord_cassette	HEATR2	chr7	+	chr7:810256-825153	chr7:810256-813684;chr7:813836-814642;chr7:814800-819589;chr7:819782-825153		chr7:813685-813835;chr7:814643-814799;chr7:819590-819781			100	100	100	100	100	100	100	100	100	100	100	100	100	100	100	99.62
K	intron_retention	PAK6,RP11-133K1.2	chr15	+	chr15:40558697-40564424				chr15:40558696-40558697;chr15:40564424-40564425		0	5.56	0	2.94	4.48	0	3.41	3.12	0	NA	0	0	1.69	0	0	0
N	intron_retention		chr17	.	chr17:73738745-73738774				chr17:73738744-73738745;chr17:73738774-73738775		99.95	100	100	100	100	100	100	100	100	100	100	100	100	100	100	100
N	intron_retention		chr1	-	chr1:209797346-209797904				chr1:209797345-209797346;chr1:209797904-209797905		100	98.62	100	100	100	100	100	100	NA	100	NA	NA	100	100	NA	100
N	intron_retention		chr7	-	chr7:38765680-38766508				chr7:38765679-38765680;chr7:38766508-38766509		97.22	100	93.02	91.89	94.74	88.57	98.7	92.86	100	97.44	97.18	100	95.45	97.03	100	96.36
K	intron_retention	THAP9-AS1	chr4	-	chr4:83816928-83821229				chr4:83816927-83816928;chr4:83821229-83821230		32.31	40	73.44	73.91	78.33	89.13	45.15	41.18	48.04	59.41	56.67	37.31	69.44	75	44.09	40.97
N	alternative_acceptor	PVT1	chr8	+	chr8:128996451-129001407;chr8:128996451-128998311	chr8:128996451-129001466		chr8:128998312-129001407;chr8:129001408-129001466	chr8:129001407-129001408;chr8:129001466-129001467		0	0	0	0	0	NA	1.85	0	0	0	0	0	0	0	0	0
N	alternative_acceptor	MRS2	chr6	+	chr6:24418465-24418688;chr6:24418465-24418598	chr6:24418465-24418672		chr6:24418599-24418672;chr6:24418673-24418688	chr6:24418672-24418673;chr6:24418688-24418689		1.46	1.31	0.84	0	0	2.94	1.25	1.18	0	1.94	0.6	1.54	0	2	1.4	0.74
N	alternative_acceptor	BNIP3	chr10	-	chr10:133770275-133784141;chr10:133782824-133784141;chr10:133780848-133784141;chr10:133783378-133784141;chr10:133782135-133784141;chr10:133774553-133784141;chr10:133782074-133784141;chr10:133774619-133784141;chr10:133783516-133784141;chr10:133779710-133784141;chr10:133782165-133784141	chr10:133782837-133784141		chr10:133770275-133774552;chr10:133774553-133774618;chr10:133774619-133779709;chr10:133779710-133780847;chr10:133780848-133782073;chr10:133782074-133782134;chr10:133782135-133782164;chr10:133782165-133782823;chr10:133782824-133782836;chr10:133782837-133783377;chr10:133783378-133783515	chr10:133770274-133770275;chr10:133774552-133774553;chr10:133774618-133774619;chr10:133779709-133779710;chr10:133780847-133780848;chr10:133782073-133782074;chr10:133782134-133782135;chr10:133782164-133782165;chr10:133782823-133782824;chr10:133782836-133782837;chr10:133783377-133783378		1.52	1.85	0.94	2.22	0	0	0	1.32	0	1.22	0	0	0	1.23	0	0
N	coord_cassette	GDAP2	chr1	-	chr1:118426250-118439454	chr1:118426250-118429198;chr1:118429276-118430319;chr1:118430397-118439454		chr1:118429199-118429275;chr1:118430320-118430396			100	100	100	100	100	95.83	97.83	100	100	88	100	100	100	100	100	96.77
K	intron_retention		chr17	-	chr17:35290697-35293862				chr17:35290696-35290697;chr17:35293862-35293863		88.24	95.65	94.12	100	NA	NA	88.24	100	NA	NA	NA	NA	NA	NA	NA	NA
N	alternative_acceptor	CHKB-AS1	chr22	+	chr22:51021753-51022026;chr22:51021753-51024958	chr22:51021753-51025271		chr22:51022027-51024958;chr22:51024959-51025271	chr22:51024958-51024959;chr22:51025271-51025272		0	0	0	16.67	0	0	0	0	0	0	0	0	0	0	0	0
N	alternative_donor	GPAM	chr10	-	chr10:113917148-113918073	chr10:113917148-113918066		chr10:113918067-113918073	chr10:113918073-113918074		0	0	0	0	1.69	0	0	0	0	0	0	NA	0	0	0	0
N	intron_retention		chr17	+	chr17:41345417-41352233				chr17:41345416-41345417;chr17:41352233-41352234		100	100	100	100	100	99.24	100	100	100	100	100	100	100	100	100	100
N	intron_retention		chr2	+	chr2:73115231-73115548				chr2:73115230-73115231;chr2:73115548-73115549		100	100	100	100	98.18	100	100	100	99.34	100	100	100	100	100	99.4	99.14
N	cassette	URB1	chr21	-	chr21:33727307-33729845	chr21:33727307-33727757;chr21:33727875-33729845		chr21:33727758-33727874			100	100	100	100	100	99.36	99.27	100	100	99.09	100	100	100	100	100	100
N	intron_retention		chr10	+	chr10:129905343-129906434				chr10:129905342-129905343;chr10:129906434-129906435		75	70.79	63.61	72.1	74.45	74.42	72.5	69.17	89.02	79.14	72.4	71.43	70.17	72.5	79.09	80.61
N	intron_retention		chr11	-	chr11:67137038-67140994				chr11:67137037-67137038;chr11:67140994-67140995		93.33	100	94.74	100	100	100	100	100	94.87	95.12	100	100	100	100	97.87	92.96
K	intron_retention		chr15	-	chr15:74704052-74704225				chr15:74704051-74704052;chr15:74704225-74704226		0	1.45	0	0	0	3.57	1.09	0	2.44	1	0	0	NA	0	0	0
N	intron_retention	TSPO	chr22	+	chr22:43548227-43551613				chr22:43548226-43548227;chr22:43551613-43551614		100	100	85.71	100	NA	100	100	100	NA	NA	NA	NA	87.5	100	77.78	NA
K	intron_retention	AHSA2	chr2	+	chr2:61410798-61411846				chr2:61410797-61410798;chr2:61411846-61411847		6.45	7.32	11.36	10.2	13.79	25	12.75	6	10.53	8.7	13.64	6.9	17.65	16.67	11.11	7.5
K	intron_retention	TUBGCP2	chr10	-	chr10:135106193-135106542				chr10:135106192-135106193;chr10:135106542-135106543		0	0	0.74	0	0	1.01	1.33	0.78	0	0	0	0	0	0	0.92	0
N	intron_retention		chr17	+	chr17:18906921-18906958				chr17:18906920-18906921;chr17:18906958-18906959		100	100	97.53	100	100	100	100	100	100	100	100	100	100	100	100	100
N	coord_cassette	FRRS1	chr1	-	chr1:100203825-100212849	chr1:100203825-100206348;chr1:100206497-100207734;chr1:100207830-100212849		chr1:100206349-100206496;chr1:100207735-100207829			94.44	100	100	100	100	100	100	100	100	100	100	100	100	100	100	100
N	intron_retention		chr12	.	chr12:52885440-52912794				chr12:52885439-52885440;chr12:52912794-52912795		100	100	100	100	99.99	100	100	100	100	100	NA	NA	NA	NA	100	100
N	alternative_acceptor		chr3	-	chr3:151017987-151034551;chr3:151034459-151034551	chr3:151034444-151034551		chr3:151017987-151034443;chr3:151034444-151034458	chr3:151017986-151017987;chr3:151034443-151034444		0	16.67	11.11	12.5	25	14.29	22.22	14.29	NA	NA	NA	NA	NA	NA	0	0
N	intron_retention		chr6	.	chr6:35542806-35542879				chr6:35542805-35542806;chr6:35542879-35542880		100	100	99.83	100	100	100	100	100	100	100	100	100	100	100	100	100
N	cassette	APOPT1,RP11-73M18.2	chr14	+	chr14:104029721-104040443;chr14:104029717-104053610;chr14:104029462-104045707;chr14:104029462-104040443;chr14:104029462-104053610	chr14:104029717-104037959,chr14:104029721-104037959,chr14:104029462-104037959;chr14:104038158-104040443,chr14:104038158-104045707,chr14:104038158-104053610		chr14:104037960-104038157			94.21	97.41	97.94	99.09	98.77	100	97.47	95.47	92.9	96.99	94.12	94.43	95.05	94.72	93.71	93.48
N	cassette	EIF1AX	chrX	-	chrX:20152126-20156656	chrX:20152126-20153855;chrX:20153960-20156656		chrX:20153856-20153959			100	99.83	100	100	100	100	99.93	100	100	100	100	100	100	100	100	100
K	alternative_last_exon	OPA3	chr19	-	chr19:46085925-46087880,chr19:46057908-46087880,chr19:46087238-46087880;chr19:46032715-46087880	chr19:46057170-46087880	chr19:46030685-46032714	chr19:46049539-46057169			88.16	85.71	92.55	93.83	94.83	90.48	88.61	88.41	85.11	91.11	93.94	87.1	92.31	94.83	92.5	91.53
K	alternative_last_exon	HS6ST1	chr2	-	chr2:129048529-129075610,chr2:129050417-129075610,chr2:129061239-129075610,chr2:129026448-129075610,chr2:129033305-129075610,chr2:129050450-129075610,chr2:129047388-129075610;chr2:129047368-129075610;chr2:129004100-129075610	chr2:129026445-129075610	chr2:129047219-129047367;chr2:129004031-129004099	chr2:129023054-129026444			100	100	98.77	98.86	99.57	96.43	99.01	97.5	99.14	98.99	100	100	97.78	96.67	97.92	97.64
N	intron_retention		chr2	-	chr2:216241347-216241383				chr2:216241346-216241347;chr2:216241383-216241384		100	100	100	100	100	99.99	100	100	100	100	100	100	100	100	100	100
N	cassette	RNF126	chr19	-	chr19:651856-652825	chr19:651856-652232;chr19:652297-652825		chr19:652233-652296			100	100	100	99.57	100	100	100	100	100	100	100	100	100	100	100	100
N	coord_cassette	RFC2	chr7	-	chr7:73653319-73664068	chr7:73653319-73654267;chr7:73654426-73657475;chr7:73657577-73663341;chr7:73663449-73664068		chr7:73654268-73654425;chr7:73657476-73657576;chr7:73663342-73663448			100	100	98.85	98.51	100	100	100	100	100	100	100	100	100	100	97.94	100
N	intron_retention		chr16	+	chr16:88677707-88677738				chr16:88677706-88677707;chr16:88677738-88677739		100	100	100	100	91.67	100	100	100	100	100	100	100	100	100	100	100
N	intron_retention		chr16	+	chr16:2128771-2129032				chr16:2128770-2128771;chr16:2129032-2129033		100	100	100	100	100	100	95.83	100	100	100	100	100	100	100	100	100
K	intron_retention		chr16	-	chr16:30771775-30771926				chr16:30771774-30771775;chr16:30771926-30771927		41.38	48.15	73.08	66.67	70	66.67	50	60	62.22	58.49	57.39	55.14	64.84	62.29	60	66.67
N	intron_retention		chr11	.	chr11:62293060-62296002				chr11:62293059-62293060;chr11:62296002-62296003		100	100	100	100	99.94	100	100	100	100	100	100	100	100	100	100	100
N	intron_retention		chr19	-	chr19:3056355-3056650				chr19:3056354-3056355;chr19:3056650-3056651		100	100	100	100	100	100	93.94	100	100	NA	100	100	100	100	100	100
K	intron_retention		chr16	-	chr16:2144015-2144092				chr16:2144014-2144015;chr16:2144092-2144093		3.64	1.49	7.55	3.92	6.82	6.52	3.14	4.92	4.17	4	2.63	5.41	4.17	6.25	4.62	5.95
N	alternative_donor	USP34	chr2	-	chr2:61647969-61697784;chr2:61647969-61671923;chr2:61647969-61687990	chr2:61647969-61689558		chr2:61671924-61687990;chr2:61687991-61689558;chr2:61689559-61697784	chr2:61687990-61687991;chr2:61689558-61689559;chr2:61697784-61697785		0	0	0	0	0	0	0	0	0	0	0	0	0	0	0	0
N	alternative_donor	FKBP9L	chr7	-	chr7:55775049-55775844;chr7:55775049-55775622;chr7:55775049-55775367;chr7:55775049-55779055;chr7:55775049-55775633	chr7:55775049-55775588		chr7:55775368-55775588;chr7:55775589-55775622;chr7:55775623-55775633;chr7:55775634-55775844;chr7:55775845-55779055	chr7:55775588-55775589;chr7:55775622-55775623;chr7:55775633-55775634;chr7:55775844-55775845;chr7:55779055-55779056		33.33	0	0	33.33	0	33.33	25	16.67	NA	NA	NA	NA	NA	NA	NA	NA
N	intron_retention		chr12	-	chr12:46760024-46760646				chr12:46760023-46760024;chr12:46760646-46760647		100	89.33	89.09	92.16	92.16	95.59	84.87	88.52	95.45	89.19	100	NA	88.24	85.71	86.96	85.71
N	intron_retention		chr6	.	chr6:30862422-30863177				chr6:30862421-30862422;chr6:30863177-30863178		100	100	100	100	100	100	100	100	100	100	100	100	100	95.92	100	100
K	alternative_acceptor	FKBP8	chr19	-	chr19:18652782-18654718	chr19:18652806-18654718		chr19:18652782-18652805	chr19:18652781-18652782		100	100	100	100	100	100	100	100	100	100	100	100	88.33	87.35	100	100
K	intron_retention		chr9	-	chr9:139935051-139935122				chr9:139935050-139935051;chr9:139935122-139935123		6.1	5.26	7.76	6.02	1.14	4.35	4.3	2.96	4.46	4.73	1.65	2.01	2.31	1.76	4.9	2.43
N	alternative_donor	BLVRB	chr19	-	chr19:40957400-40959016;chr19:40957400-40964091;chr19:40957400-40963405;chr19:40957400-40964061	chr19:40957400-40964080		chr19:40959017-40963405;chr19:40963406-40964061;chr19:40964062-40964080;chr19:40964081-40964091	chr19:40963405-40963406;chr19:40964061-40964062;chr19:40964080-40964081;chr19:40964091-40964092		2.76	2.11	1.69	2.4	1.71	1.72	2.52	1.89	3.03	4.01	1.15	0.7	0.8	0.86	3.6	5.49
K	intron_retention	ZNF408	chr11	+	chr11:46724794-46725902				chr11:46724793-46724794;chr11:46725902-46725903		0	1.89	0	0	0	0	1.4	0	0	0	3.33	0	0	0	0	0
N	alternative_donor	SNX18	chr5	+	chr5:53815557-53839008;chr5:53827083-53839008;chr5:53815404-53839008;chr5:53815181-53839008;chr5:53816434-53839008;chr5:53833110-53839008;chr5:53827065-53839008	chr5:53815509-53839008		chr5:53815181-53815403;chr5:53815404-53815508;chr5:53815509-53815556;chr5:53815557-53816433;chr5:53816434-53827064;chr5:53827065-53827082;chr5:53827083-53833109	chr5:53815180-53815181;chr5:53815403-53815404;chr5:53815508-53815509;chr5:53815556-53815557;chr5:53816433-53816434;chr5:53827064-53827065;chr5:53827082-53827083		0	2.3	1.27	4.35	0	3.23	0.85	1.92	2.44	2.83	1.53	0.8	0.88	0.74	3.26	1.29
N	cassette	NSMAF	chr8	-	chr8:59499168-59502010	chr8:59499168-59500176;chr8:59500261-59502010		chr8:59500177-59500260			100	99.03	100	100	100	100	99.49	98.59	100	100	100	100	100	100	100	100
N	cassette	KDM5B	chr1	-	chr1:202742182-202743740	chr1:202742182-202742245;chr1:202742417-202743740		chr1:202742246-202742416			100	100	100	100	100	100	100	100	100	100	100	100	100	99.62	100	100
N	intron_retention		chr15	+	chr15:101427834-101427879				chr15:101427833-101427834;chr15:101427879-101427880		100	100	100	100	100	99.48	100	100	100	100	100	100	100	100	100	100
N	intron_retention		chr20	-	chr20:5090092-5093601				chr20:5090091-5090092;chr20:5093601-5093602		100	100	100	100	100	100	95.31	100	100	100	100	100	88.24	100	100	100
N	intron_retention		chr16	-	chr16:2827067-2827649				chr16:2827066-2827067;chr16:2827649-2827650		99.87	100	100	100	100	100	100	100	100	100	100	100	100	100	100	100
N	alternative_acceptor	PTPN23	chr3	+	chr3:47449981-47450265;chr3:47449981-47450274	chr3:47449981-47450473		chr3:47450266-47450274;chr3:47450275-47450473	chr3:47450274-47450275;chr3:47450473-47450474		0	0	0	0	1.12	0	0	0	0	0	0	0	2.74	0	0	0
K	alternative_last_exon	TGIF1	chr18	+	chr18:3450069-3450179;chr18:3450069-3456351	chr18:3450069-3450322,chr18:3450069-3450319	chr18:3456352-3457111	chr18:3450323-3450503			85.21	87.12	89.53	81.82	81.82	86.08	88.22	86.44	84.78	96.83	94.12	96.49	98.61	96.12	82.93	96
N	alternative_donor	PSMD3	chr17	+	chr17:38143102-38144935;chr17:38142966-38144935	chr17:38143542-38144935		chr17:38142966-38143101;chr17:38143102-38143541	chr17:38142965-38142966;chr17:38143101-38143102		0	0	0	0	0	0	0.19	0	0	0	0	0	0	0	0	0
N	alternative_donor	RPL10A	chr6	+	chr6:35436753-35437157;chr6:35436805-35437157;chr6:35437063-35437157	chr6:35436784-35437157		chr6:35436753-35436783;chr6:35436784-35436804;chr6:35436805-35437062	chr6:35436752-35436753;chr6:35436783-35436784;chr6:35436804-35436805		0	0	0	0	0	0	0	0	0	0	0	0	0	0	0	0
K	intron_retention	PAPLN	chr14	+	chr14:73733540-73735264				chr14:73733539-73733540;chr14:73735264-73735265		20	35.56	33.9	38.89	34.38	35	27.4	22	27.27	NA	NA	NA	NA	NA	13.33	14.29
N	intron_retention		chr12	-	chr12:42858867-42859995				chr12:42858866-42858867;chr12:42859995-42859996		100	100	100	99.98	100	100	100	100	NA	NA	100	100	100	100	NA	NA
N	intron_retention		chr11	+	chr11:33090243-33090316				chr11:33090242-33090243;chr11:33090316-33090317		100	100	100	100	100	100	98.63	100	100	100	NA	100	100	100	NA	100
N	intron_retention		chr19	-	chr19:44352126-44352377				chr19:44352125-44352126;chr19:44352377-44352378		100	95.24	100	100	86.96	100	100	100	100	100	NA	NA	100	100	100	100
N	alternative_last_exon	SYNCRIP	chr6	-	chr6:86328648-86328985,chr6:86328595-86328985;chr6:86325066-86328985	chr6:86328658-86328985	chr6:86323824-86325065	chr6:86328536-86328657			100	100	99.86	100	100	100	98.88	99.8	100	100	100	100	100	100	100	100
K	intron_retention		chr7	-	chr7:139820330-139824420				chr7:139820329-139820330;chr7:139824420-139824421		2.63	1.49	0	5.26	13.33	0	2.44	4	NA	NA	0	NA	0	3.33	NA	NA
N	intron_retention		chr11	+	chr11:62287864-62292753				chr11:62287863-62287864;chr11:62292753-62292754		89.94	100	100	100	65.66	100	71.92	100	100	100	92	100	100	100	100	72.53
N	intron_retention		chr17	+	chr17:48141542-48141891				chr17:48141541-48141542;chr17:48141891-48141892		96.44	94.53	96.12	96.55	96.57	97.83	95.06	96.19	100	96	100	98.11	100	98.01	95.59	96.05
N	intron_retention		chr22	-	chr22:36691044-36720861				chr22:36691043-36691044;chr22:36720861-36720862		100	100	100	100	100	100	100	100	100	100	100	100	100	100	99.86	100
N	intron_retention		chr19	-	chr19:3124864-3136465				chr19:3124863-3124864;chr19:3136465-3136466		99.2	99.65	96.4	99.17	100	93.33	97.35	99.48	100	100	100	100	100	98	100	100
K	alternative_first_exon	AGPAT1,CUL7	chr6	-	chr6:43020535-43021014;chr6:43020535-43021448	chr6:43020535-43021359	chr6:43021449-43021683	chr6:43021360-43021437			75	69.23	75.86	65.22	72.58	75	72.57	65.96	62.5	65.38	57.89	60	66.67	59.09	64.71	76.12
N	alternative_donor		chr17	-	chr17:12920243-12926665	chr17:12920243-12920387		chr17:12920388-12926665	chr17:12926665-12926666		100	83.33	100	100	100	100	100	100	100	100	100	100	100	90	100	100
N	alternative_acceptor	POLE	chr12	-	chr12:133254296-133256082;chr12:133255156-133256082	chr12:133254306-133256082		chr12:133254296-133254305;chr12:133254306-133255155	chr12:133254295-133254296;chr12:133254305-133254306		100	85.71	84.09	88.57	100	83.33	100	100	84.44	79.25	98	100	90	95.16	88.06	92.54
N	cassette	TOP3A	chr17	-	chr17:18186156-18198016;chr17:18186156-18193870	chr17:18186156-18188720;chr17:18188835-18193870,chr17:18188835-18198016		chr17:18188721-18188834			100	100	100	100	100	100	100	100	88.89	97.62	95.24	100	100	95.74	100	97.92
N	cassette	EHBP1	chr2	+	chr2:63175452-63206322;chr2:63175452-63182651	chr2:63175452-63176228;chr2:63176298-63206322,chr2:63176298-63182651		chr2:63176229-63176297			79.45	75.29	70.67	63.79	63.64	57.75	73.06	76.39	65.12	85.29	29.73	38.24	37.5	32.43	82.86	76.09
N	intron_retention		chr3	+	chr3:50617661-50619042				chr3:50617660-50617661;chr3:50619042-50619043		100	100	100	100	100	100	96.88	100	NA	100	94.44	100	100	97.14	NA	66.67
N	alternative_donor	VASP	chr19	+	chr19:46019112-46020920;chr19:46012565-46020920;chr19:46018938-46020920;chr19:46011035-46020920;chr19:46017630-46020920	chr19:46018967-46020920		chr19:46011035-46012564;chr19:46012565-46017629;chr19:46017630-46018937;chr19:46018938-46018966;chr19:46018967-46019111	chr19:46011034-46011035;chr19:46012564-46012565;chr19:46017629-46017630;chr19:46018937-46018938;chr19:46018966-46018967		0	0	0	0	0.44	0	0	0.21	0	0	0	0	0	0	0	0
N	cassette	PER1	chr17	-	chr17:8047195-8049689;chr17:8048312-8049689	chr17:8047195-8049275,chr17:8048312-8049275;chr17:8049456-8049689		chr17:8049276-8049455			98.35	96.53	95.35	96.33	96.93	97.92	96.3	97.9	91.67	96.43	93.75	96.55	83.33	91.3	84.38	93.33
N	intron_retention	MATR3	chr5	+	chr5:138650426-138651393				chr5:138650425-138650426;chr5:138651393-138651394		95.45	100	90.91	100	100	70	96.15	100	NA	NA	100	100	100	100	100	100
N	alternative_acceptor		chr14	+	chr14:36334968-36337089;chr14:36334968-36337090;chr14:36334968-36337091;chr14:36334968-36337071	chr14:36334968-36337111		chr14:36337072-36337089;chr14:36337090-36337090;chr14:36337091-36337091;chr14:36337092-36337111	chr14:36337089-36337090;chr14:36337090-36337091;chr14:36337091-36337092;chr14:36337111-36337112		94.44	97.01	92.71	95.56	96.25	92.41	96.61	91.89	92.99	95.76	92.96	97.67	95.08	95.88	96.08	96.92
N	intron_retention		chr17	-	chr17:73266228-73266326				chr17:73266227-73266228;chr17:73266326-73266327		100	100	100	100	100	100	100	100	100	100	96.97	100	97.5	100	100	100
N	intron_retention		chr17	-	chr17:5442906-5445179				chr17:5442905-5442906;chr17:5445179-5445180		90.91	100	100	100	100	100	100	100	NA	NA	NA	NA	NA	NA	NA	NA
N	intron_retention		chr17	-	chr17:62553783-62557617				chr17:62553782-62553783;chr17:62557617-62557618		100	100	100	100	100	100	100	100	99.21	100	100	100	100	100	98.53	100
K	alternative_acceptor	PLEKHG2	chr19	+	chr19:39904836-39905628;chr19:39904836-39905631	chr19:39904836-39905808		chr19:39905629-39905631;chr19:39905632-39905808	chr19:39905631-39905632;chr19:39905808-39905809		8.7	13.46	9.84	8.77	8.33	6.25	6.73	9.38	0	8.57	12.5	8.33	5.26	9.43	8.7	3.23
K	alternative_donor	ENO3	chr17	+	chr17:4854478-4855122;chr17:4852589-4855122;chr17:4853926-4855122	chr17:4854520-4855122		chr17:4852589-4853925;chr17:4853926-4854477;chr17:4854478-4854519	chr17:4852588-4852589;chr17:4853925-4853926;chr17:4854477-4854478		15.79	38.46	14.29	16.67	37.5	33.33	28	50	NA	NA	15.38	43.75	20	28.57	0	NA
N	alternative_donor	NUP205	chr7	+	chr7:135329727-135330215	chr7:135329767-135330215		chr7:135329727-135329766	chr7:135329726-135329727		100	100	100	100	100	100	100	100	99.12	100	100	100	100	100	98.71	98.53
N	alternative_donor	UBOX5	chr20	-	chr20:3104053-3140411;chr20:3104053-3104165;chr20:3104053-3129286	chr20:3104053-3106123		chr20:3104166-3106123;chr20:3106124-3129286;chr20:3129287-3140411	chr20:3106123-3106124;chr20:3129286-3129287;chr20:3140411-3140412		5.77	7.27	17.24	11.32	14.81	40	3.12	8.47	5.26	7.14	11.11	9.09	12.5	12	5.88	10.53
N	alternative_donor	MYOF	chr10	-	chr10:95115494-95115955;chr10:95115494-95116431	chr10:95115494-95116439		chr10:95115956-95116431;chr10:95116432-95116439	chr10:95116431-95116432;chr10:95116439-95116440		0	0	0	0	1.23	0	1.65	0	0	0	0	0	0	0	0	0
K	intron_retention		chr3	+	chr3:52018175-52019376				chr3:52018174-52018175;chr3:52019376-52019377		15.79	18.18	19.35	21.05	15.38	11.11	15.38	13.16	23.08	13.89	26.09	27.27	31.25	47.06	17.5	22.22
N	intron_retention		chr6	+	chr6:30891009-30892130				chr6:30891008-30891009;chr6:30892130-30892131		11.78	16.61	15.36	11.61	27.66	17.58	15.89	15.52	NA	38.46	NA	NA	NA	NA	NA	33.33
N	alternative_acceptor		chr9	+	chr9:132892267-132897303	chr9:132892267-132892475		chr9:132892476-132897303	chr9:132897303-132897304		100	100	100	100	100	100	80	100	100	100	100	100	100	100	75	100
N	alternative_acceptor	RASA2	chr3	+	chr3:141206059-141219729;chr3:141206059-141231004;chr3:141206059-141228409	chr3:141206059-141220790		chr3:141219730-141220790;chr3:141220791-141228409;chr3:141228410-141231004	chr3:141220790-141220791;chr3:141228409-141228410;chr3:141231004-141231005		0	0	0	0	0	0	0	0	0	0	0	0	0	0	0	0
N	intron_retention		chr5	+	chr5:140073866-140075125				chr5:140073865-140073866;chr5:140075125-140075126		100	100	100	100	100	100	98.55	100	100	100	100	100	100	100	100	95.65
N	alternative_donor	PDCD2	chr6	-	chr6:170892836-170893386;chr6:170892836-170893174	chr6:170892836-170893142		chr6:170893143-170893174;chr6:170893175-170893386	chr6:170893174-170893175;chr6:170893386-170893387		0.65	1.06	2.1	1.08	1.85	2.01	0.98	1.04	1	0.56	0.25	0	0.68	0.83	0.46	0
N	alternative_acceptor	ZFP90	chr16	+	chr16:68592472-68596987;chr16:68592472-68609028;chr16:68592472-68600872;chr16:68592472-68601065;chr16:68592472-68596946;chr16:68592472-68613717;chr16:68592472-68596891;chr16:68592472-68596894	chr16:68592472-68609693		chr16:68596892-68596894;chr16:68596895-68596946;chr16:68596947-68596987;chr16:68596988-68600872;chr16:68600873-68601065;chr16:68601066-68609028;chr16:68609029-68609693;chr16:68609694-68613717	chr16:68596894-68596895;chr16:68596946-68596947;chr16:68596987-68596988;chr16:68600872-68600873;chr16:68601065-68601066;chr16:68609028-68609029;chr16:68609693-68609694;chr16:68613717-68613718		3.12	2.33	3.33	3.33	0	0	1.37	0	0	0	0	0	0	0	0	0
N	alternative_donor	PWWP2A	chr5	-	chr5:159535622-159536643;chr5:159535622-159540233;chr5:159535622-159543695;chr5:159535622-159545811;chr5:159535622-159535837	chr5:159535622-159542942		chr5:159535838-159536643;chr5:159536644-159540233;chr5:159540234-159542942;chr5:159542943-159543695;chr5:159543696-159545811	chr5:159536643-159536644;chr5:159540233-159540234;chr5:159542942-159542943;chr5:159543695-159543696;chr5:159545811-159545812		0	0	0	0	0	0	0	0	8.33	0	0	0	14.29	20	0	0
N	alternative_acceptor	LRCH1	chr13	+	chr13:47297466-47302072;chr13:47297466-47301682;chr13:47297466-47302981	chr13:47297466-47302096		chr13:47301683-47302072;chr13:47302073-47302096;chr13:47302097-47302981	chr13:47302072-47302073;chr13:47302096-47302097;chr13:47302981-47302982		0	0	0	0	0	0	0	0	0	0	0	0	0	0	0	0
N	alternative_donor	CEP128	chr14	-	chr14:81372426-81380665	chr14:81372426-81373660		chr14:81373661-81380665	chr14:81380665-81380666		0	0	0	0	NA	0	0	NA	0	NA	0	NA	0	0	0	0
K	intron_retention		chr20	-	chr20:33356390-33364095				chr20:33356389-33356390;chr20:33364095-33364096		0.81	0.56	0	0	0	0.63	0.24	0	0	0	0	0	0	0	0	0
N	intron_retention		chr19	.	chr19:47991061-47991114				chr19:47991060-47991061;chr19:47991114-47991115		92.43	89.02	90.7	93.53	93.81	94.25	95.68	94.16	95.73	93.79	96.1	94.12	98.12	100	90.43	96.28
N	coord_cassette	TCEB1	chr8	-	chr8:74868290-74884104	chr8:74868290-74871999;chr8:74872054-74876721;chr8:74876861-74884104		chr8:74872000-74872053;chr8:74876722-74876860			100	100	100	100	100	100	99.16	100	100	100	100	100	100	100	100	99.25
N	cassette	NELFB	chr9	+	chr9:140160432-140176676	chr9:140160432-140166532;chr9:140166675-140176676		chr9:140166533-140166674			100	100	100	100	100	100	100	100	100	100	100	100	100	100	100	98.7
N	intron_retention		chr5	-	chr5:72851108-72851312				chr5:72851107-72851108;chr5:72851312-72851313		95.24	95.83	97.22	100	100	100	98.39	100	NA	100	100	100	100	100	100	100
K	intron_retention		chr1	.	chr1:144894093-144895088				chr1:144894092-144894093;chr1:144895088-144895089		0	0	0	2.86	3.64	0	1.75	2.44	NA	NA	NA	NA	NA	NA	NA	NA
N	intron_retention		chr17	-	chr17:39923717-39923779				chr17:39923716-39923717;chr17:39923779-39923780		100	100	100	100	100	100	100	100	100	100	99.7	100	100	100	100	100
N	intron_retention		chr22	-	chr22:39260768-39260787				chr22:39260767-39260768;chr22:39260787-39260788		100	100	100	100	100	100	100	100	100	100	100	100	100	99.48	99.07	100
N	alternative_acceptor		chr6	.	chr6:149984452-149997395;chr6:149990887-149997395;chr6:149993326-149997395;chr6:149990257-149997395;chr6:149989906-149997395;chr6:149985779-149997395	chr6:149983375-149997395		chr6:149983375-149984451;chr6:149984452-149985778;chr6:149985779-149989905;chr6:149989906-149990256;chr6:149990257-149990886;chr6:149990887-149993325	chr6:149983374-149983375;chr6:149984451-149984452;chr6:149985778-149985779;chr6:149989905-149989906;chr6:149990256-149990257;chr6:149990886-149990887		100	98.99	96.72	98	98.15	96.67	97.6	98	100	100	97.44	96.97	100	96.83	100	100
K	alternative_first_exon	CSRP1	chr1	-	chr1:201465433-201467012,chr1:201465433-201475749,chr1:201465433-201478824;chr1:201465433-201476197	chr1:201465433-201475751	chr1:201476198-201476540	chr1:201475752-201475967			0	0.67	0	0	0	0	0.87	0	1.18	0	1.23	3.49	0	0.82	0	0
N	alternative_donor		chr7	+	chr7:148942925-148945884;chr7:148936894-148945884	chr7:148937148-148945884		chr7:148936894-148937147;chr7:148937148-148942924	chr7:148936893-148936894;chr7:148937147-148937148		0	0	0	0	NA	11.11	NA	NA	NA	NA	NA	NA	NA	0	NA	NA
N	intron_retention		chr4	-	chr4:83294636-83294693				chr4:83294635-83294636;chr4:83294693-83294694		100	100	100	100	100	100	100	100	100	100	100	100	100	100	100	99.41
K	cassette	INCENP	chr11	+	chr11:61908517-61912453	chr11:61908517-61908971;chr11:61908984-61912453		chr11:61908972-61908983			25.68	45.68	40.51	29.01	36.62	41.35	42.17	23.33	40.14	35.16	41.1	60.71	32.88	36.47	32.18	23.87
N	alternative_donor	GPRC5A	chr12	+	chr12:13057962-13061176;chr12:13045975-13061176;chr12:13044911-13061176;chr12:13044977-13061176;chr12:13044599-13061176;chr12:13046267-13061176;chr12:13025406-13061176	chr12:13046100-13061176		chr12:13025406-13044598;chr12:13044599-13044910;chr12:13044911-13044976;chr12:13044977-13045974;chr12:13045975-13046099;chr12:13046100-13046266;chr12:13046267-13057961	chr12:13025405-13025406;chr12:13044598-13044599;chr12:13044910-13044911;chr12:13044976-13044977;chr12:13045974-13045975;chr12:13046099-13046100;chr12:13046266-13046267		0	0	0	0	0	0	0	0	0	0	0	0	0	0	0	0
N	alternative_acceptor		chr19	+	chr19:5681283-5684977	chr19:5681283-5684032		chr19:5684033-5684977	chr19:5684977-5684978		100	100	100	100	100	100	100	100	NA	NA	100	100	100	88.89	NA	NA
N	intron_retention		chr11	+	chr11:58911169-58912234				chr11:58911168-58911169;chr11:58912234-58912235		100	100	100	95.83	100	100	100	100	100	100	100	100	100	100	100	100
N	intron_retention		chr15	-	chr15:82824407-82824434				chr15:82824406-82824407;chr15:82824434-82824435		100	97.92	100	100	100	100	100	100	100	100	100	100	100	100	100	100
N	intron_retention		chr14	+	chr14:73739381-73739734				chr14:73739380-73739381;chr14:73739734-73739735		100	100	100	100	96.61	100	98.46	100	100	NA	NA	NA	NA	NA	100	100
N	alternative_acceptor	LRSAM1	chr9	+	chr9:130236211-130236571;chr9:130236211-130241212;chr9:130236211-130237358;chr9:130236211-130241287	chr9:130236211-130241217		chr9:130236572-130237358;chr9:130237359-130241212;chr9:130241213-130241217;chr9:130241218-130241287	chr9:130237358-130237359;chr9:130241212-130241213;chr9:130241217-130241218;chr9:130241287-130241288		10	5.71	15.15	7.69	0	11.11	15.38	13.79	8.33	5.56	9.09	7.69	10.53	6.25	7.14	4.76
K	intron_retention	EEF1D	chr8	-	chr8:144672252-144672777				chr8:144672251-144672252;chr8:144672777-144672778		23.86	28.99	45.65	51.72	26.67	53.57	18.79	34.78	44.74	45.9	49.33	27.03	43.48	52.48	56.6	41.74
K	intron_retention	PFKFB2	chr1	+	chr1:207244596-207244853				chr1:207244595-207244596;chr1:207244853-207244854		0	3.12	2.22	0	1.85	0	0.97	0	4.84	1.22	2.13	1.82	6.49	4.65	5.36	0
N	cassette	DNAJC13	chr3	+	chr3:132235661-132244453;chr3:132241842-132242383	chr3:132235661-132242000,chr3:132241842-132242000;chr3:132242044-132242383,chr3:132242044-132244453		chr3:132242001-132242043			100	100	100	100	100	100	99.09	100	98.12	97.58	99.3	100	100	99.08	100	99.35
N	intron_retention		chr10	.	chr10:105791603-105791628				chr10:105791602-105791603;chr10:105791628-105791629		100	100	100	100	100	99.96	100	100	NA	NA	NA	100	100	100	NA	NA
K	intron_retention		chr9	+	chr9:139720279-139722945				chr9:139720278-139720279;chr9:139722945-139722946		0.41	0.54	1.16	0.87	1.25	0.63	0.86	1.5	0.28	0.29	0.28	0	0.32	0.67	0.68	0.39
N	cassette	RBM26	chr13	-	chr13:79918458-79928573;chr13:79918930-79928573	chr13:79918930-79927287,chr13:79918458-79927287;chr13:79927360-79928573		chr13:79927288-79927359			39.47	32.65	9.52	10	8.72	2.42	25.09	30.7	1.87	5.33	6.06	11.76	3.09	1.59	11.43	17.19
N	intron_retention		chr11	+	chr11:65349755-65351062				chr11:65349754-65349755;chr11:65351062-65351063		100	100	100	100	100	100	100	96.23	100	100	100	100	100	100	100	100
N	intron_retention		chr10	+	chr10:88935733-88939993				chr10:88935732-88935733;chr10:88939993-88939994		100	100	100	100	100	100	100	100	100	94.12	100	100	100	100	100	100
N	cassette	CC2D2A	chr4	+	chr4:15511864-15516329	chr4:15511864-15512869;chr4:15513047-15516329		chr4:15512870-15513046			100	100	100	100	100	100	100	100	82.61	86.11	100	100	100	100	95.12	87.18
N	intron_retention		chr17	+	chr17:75211862-75212430				chr17:75211861-75211862;chr17:75212430-75212431		100	100	96.43	100	100	100	88.89	100	100	100	99.18	100	98.97	100	100	100
N	alternative_acceptor	BCR	chr22	+	chr22:23637343-23638880;chr22:23637343-23651622;chr22:23637343-23643242;chr22:23637343-23646675;chr22:23637343-23644527;chr22:23637343-23643891;chr22:23637343-23641369;chr22:23637343-23651610;chr22:23637343-23649327	chr22:23637343-23638672		chr22:23638673-23638880;chr22:23638881-23641369;chr22:23641370-23643242;chr22:23643243-23643891;chr22:23643892-23644527;chr22:23644528-23646675;chr22:23646676-23649327;chr22:23649328-23651610;chr22:23651611-23651622	chr22:23638880-23638881;chr22:23641369-23641370;chr22:23643242-23643243;chr22:23643891-23643892;chr22:23644527-23644528;chr22:23646675-23646676;chr22:23649327-23649328;chr22:23651610-23651611;chr22:23651622-23651623		0.68	0.71	1.14	1.27	1.47	1.41	0.39	1.03	0.91	1.06	0.79	1.41	0.74	1.2	0.87	0.82
N	alternative_donor	ENTPD6	chr20	+	chr20:25192897-25193898;chr20:25190830-25193898	chr20:25190562-25193898		chr20:25190562-25190829;chr20:25190830-25192896	chr20:25190561-25190562;chr20:25190829-25190830		97.99	97.84	98.9	98.36	97.75	99.58	95.89	97.25	98.75	99.12	97.59	98.18	97.5	96.77	98.05	98.76
K	intron_retention	GOLGA2	chr9	-	chr9:131023082-131023450				chr9:131023081-131023082;chr9:131023450-131023451		3.68	2.62	4.02	3.59	3.41	3.78	3.03	1.24	2.36	3.33	2.82	2.03	2.94	1.63	2.82	3.14
N	intron_retention		chr9	-	chr9:115216353-115248669				chr9:115216352-115216353;chr9:115248669-115248670		100	100	100	100	100	100	100	100	100	100	100	97.3	91.3	100	100	100
K	intron_retention	DGKA	chr12	+	chr12:56346945-56347133				chr12:56346944-56346945;chr12:56347133-56347134		0.67	0.51	2.09	1.12	1.86	3.06	1.03	4.64	1	1.64	1.71	1.92	3.23	2.29	0.86	0.82
K	intron_retention		chr17	-	chr17:681985-685405				chr17:681984-681985;chr17:685405-685406		2.08	2.29	0.61	0.9	1.5	1.69	1.92	2.21	0.18	0.22	0.82	0.36	0.93	0.4	0.38	0
N	alternative_acceptor		chr1	-	chr1:59150924-59156691	chr1:59155040-59156691		chr1:59150924-59155039	chr1:59150923-59150924		100	100	100	100	100	100	100	100	100	100	100	100	100	100	100	83.33
N	intron_retention		chr15	.	chr15:82764725-82764769				chr15:82764724-82764725;chr15:82764769-82764770		100	100	100	100	100	100	100	100	NA	NA	100	100	88.89	100	NA	NA
N	intron_retention		chr6	-	chr6:136599681-136600900				chr6:136599680-136599681;chr6:136600900-136600901		100	100	100	100	100	84.31	100	100	100	100	100	100	100	100	100	100
N	intron_retention		chr6	+	chr6:160489468-160489587				chr6:160489467-160489468;chr6:160489587-160489588		100	100	100	100	100	94.44	100	100	NA	NA	NA	NA	NA	NA	NA	NA
N	alternative_last_exon		chr7	-	chr7:91509422-91509953;chr7:91504079-91509953	chr7:91509428-91509953	chr7:91500243-91504078	chr7:91509369-91509427			0	0	50	50	50	NA	NA	NA	0	0	0	NA	NA	0	NA	NA
N	intron_retention		chr17	+	chr17:29096984-29098751				chr17:29096983-29096984;chr17:29098751-29098752		100	100	100	100	100	100	100	100	100	100	100	100	100	100	100	95.45
N	alternative_donor	TMEM138	chr11	+	chr11:61130098-61131723;chr11:61129893-61131723	chr11:61131341-61131723		chr11:61129893-61130097;chr11:61130098-61131340	chr11:61129892-61129893;chr11:61130097-61130098		0.96	1.63	1.54	1.64	2.08	1.69	1.46	0	1.04	1.23	2.22	0	3.12	6	1.2	2.65
N	alternative_acceptor	ATP5B	chr12	-	chr12:56998560-57036456;chr12:57036365-57036456	chr12:57032420-57036456		chr12:56998560-57032419;chr12:57032420-57036364	chr12:56998559-56998560;chr12:57032419-57032420		0	0	0	0	0	0	0	0	0	0	0	0	0	0	0	0
N	alternative_acceptor	SLMO2	chr20	-	chr20:57611267-57611525;chr20:57610182-57611525	chr20:57610212-57611525		chr20:57610182-57610211;chr20:57610212-57611266	chr20:57610181-57610182;chr20:57610211-57610212		0	0.16	0.11	0	0.15	0.13	0.11	0.09	0.12	0.1	0	0.12	0.17	0.12	0	0.16
N	intron_retention		chr1	+	chr1:167757174-167759323				chr1:167757173-167757174;chr1:167759323-167759324		100	100	100	100	100	99.82	99.9	99.52	100	99.12	100	100	100	100	100	100
N	intron_retention		chr12	+	chr12:6500847-6502937				chr12:6500846-6500847;chr12:6502937-6502938		100	100	100	100	87.5	NA	100	NA	NA	NA	NA	NA	NA	NA	NA	NA
K	intron_retention		chr10	-	chr10:104934740-104952992				chr10:104934739-104934740;chr10:104952992-104952993		0	0	3.12	0	0	0	0	0	0	0	2.5	2.25	1.45	1.47	0	0
N	alternative_acceptor	MED10	chr5	-	chr5:6374532-6377278;chr5:6375816-6377278;chr5:6374903-6377278;chr5:6376058-6377278;chr5:6375036-6377278	chr5:6374540-6377278		chr5:6374532-6374539;chr5:6374540-6374902;chr5:6374903-6375035;chr5:6375036-6375815;chr5:6375816-6376057	chr5:6374531-6374532;chr5:6374539-6374540;chr5:6374902-6374903;chr5:6375035-6375036;chr5:6375815-6375816		89.33	88.18	80.98	85.31	78.5	85.4	86.06	87.22	87.59	87.27	85.58	87	71.28	71.11	87.76	88.59
K	intron_retention	CEP135	chr4	+	chr4:56830569-56831809				chr4:56830568-56830569;chr4:56831809-56831810		0	8.33	0	0	5.56	0	4.65	13.64	0	0	0	0	0	0	0	0
N	intron_retention		chr19	+	chr19:1104275-1105184				chr19:1104274-1104275;chr19:1105184-1105185		100	100	100	NA	100	NA	100	100	92.86	100	100	100	100	100	94.87	98.48
K	intron_retention	STK11IP	chr2	+	chr2:220480064-220480765				chr2:220480063-220480064;chr2:220480765-220480766		2.04	2.53	3.66	4.05	1.18	0	1.95	0	3.03	4	1.92	2.17	1.96	2.6	0	0
N	alternative_donor	SRRM1	chr1	+	chr1:24985113-24987209;chr1:24982182-24987209;chr1:24981615-24987209	chr1:24981621-24987209		chr1:24981615-24981620;chr1:24981621-24982181;chr1:24982182-24985112	chr1:24981614-24981615;chr1:24981620-24981621;chr1:24982181-24982182		61.36	62.34	56.97	57.02	57.8	49.62	58.7	63.19	55.96	50.28	64.44	57.46	64.1	58.44	58.75	49.24
N	alternative_donor	APLF	chr2	+	chr2:68694960-68717321;chr2:68705473-68717321;chr2:68700115-68717321;chr2:68696928-68717321	chr2:68694582-68717321		chr2:68694582-68694959;chr2:68694960-68696927;chr2:68696928-68700114;chr2:68700115-68705472	chr2:68694581-68694582;chr2:68694959-68694960;chr2:68696927-68696928;chr2:68700114-68700115		0	0	0	0	0	0	0	0	0	0	0	0	0	12.5	0	0
N	intron_retention		chr19	.	chr19:3978105-3979367				chr19:3978104-3978105;chr19:3979367-3979368		100	100	100	100	100	100	99.7	100	100	100	100	100	100	99.7	100	100
N	intron_retention		chr2	-	chr2:96858899-96859039				chr2:96858898-96858899;chr2:96859039-96859040		100	100	100	100	100	100	100	100	100	100	96.43	100	94.12	95	100	100
N	alternative_acceptor	GTF3C1	chr16	-	chr16:27481972-27483068;chr16:27481717-27483068	chr16:27481607-27483068		chr16:27481607-27481716;chr16:27481717-27481971	chr16:27481606-27481607;chr16:27481716-27481717		0	0	0.72	0	0	0	0	0	0	0	0	0	0	0	0	0
N	intron_retention		chr13	-	chr13:25008616-25015983				chr13:25008615-25008616;chr13:25015983-25015984		100	100	100	98.31	100	100	100	100	100	100	100	100	100	100	100	100
K	intron_retention	NAA30	chr14	+	chr14:57858225-57863469				chr14:57858224-57858225;chr14:57863469-57863470		92.31	96.3	95.45	100	100	100	94.74	100	100	95.45	93.33	100	100	100	100	92.31
K	intron_retention	MAP3K1	chr5	+	chr5:56184185-56189357				chr5:56184184-56184185;chr5:56189357-56189358		0	0	0	0	1.75	0	0	0	0	0	0	0	2.04	0	0	0
K	intron_retention		chr20	-	chr20:60885886-60885957				chr20:60885885-60885886;chr20:60885957-60885958		1.16	0.47	0.89	1.9	0.29	0.58	0.37	0	1.52	1.89	0	0	0	1.24	2.29	2.23
N	intron_retention		chr19	.	chr19:3977343-3977477				chr19:3977342-3977343;chr19:3977477-3977478		99.77	100	100	100	100	100	100	100	100	100	100	100	100	100	100	100
K	intron_retention	RRP9	chr3	-	chr3:51968568-51968646				chr3:51968567-51968568;chr3:51968646-51968647		1.72	1.53	0.75	0	2.11	1.45	1.08	1.48	0.61	1.23	0.85	0.64	0.89	2.65	1.13	2.67
N	alternative_last_exon		chr9	+	chr9:90343312-90343505,chr9:90343312-90343667;chr9:90343312-90344487	chr9:90343312-90343499	chr9:90344488-90344650	chr9:90343500-90343912			99.29	98.68	100	99.58	98.94	100	99.06	97.97	100	100	100	100	100	100	100	100
K	intron_retention	GAK	chr4	-	chr4:898568-905460				chr4:898567-898568;chr4:905460-905461		0.86	0.71	1.44	0	0	0	0.67	0	0	1.46	0.55	0	0	0.49	0.65	1.45
N	alternative_acceptor		chr5	+	chr5:151151594-151166163;chr5:151151594-151166132;chr5:151151594-151173763	chr5:151151594-151183966		chr5:151166133-151166163;chr5:151166164-151173763;chr5:151173764-151183966	chr5:151166163-151166164;chr5:151173763-151173764;chr5:151183966-151183967		0	0	0	0	0	20	0	0	0	0	0	0	0	0	0	0
N	alternative_acceptor	SPG11	chr15	-	chr15:44887658-44888280;chr15:44887699-44888280;chr15:44887607-44888280	chr15:44887684-44888280		chr15:44887607-44887657;chr15:44887658-44887683;chr15:44887684-44887698	chr15:44887606-44887607;chr15:44887657-44887658;chr15:44887683-44887684		0	0	0	0	0	0	0	0	0	0	0	0	1.43	0.84	0	0
N	intron_retention		chr5	.	chr5:140958762-140960368				chr5:140958761-140958762;chr5:140960368-140960369		100	100	100	100	100	100	99.69	100	100	100	100	100	100	100	100	100
N	alternative_donor	WASH2P	chr2	+	chr2:114356044-114356183;chr2:114356084-114356183	chr2:114355993-114356183		chr2:114355993-114356043;chr2:114356044-114356083	chr2:114355992-114355993;chr2:114356043-114356044		0	0	0	0	7.14	0	0	6.67	0	0	0	0	0	0	0	0
K	intron_retention		chr1	+	chr1:155701207-155701734				chr1:155701206-155701207;chr1:155701734-155701735		0.2	0.4	0.37	0.23	0.29	0	0.37	0.28	0	0.2	0.11	0.11	0.25	0.25	0.46	0.55
N	intron_retention		chr17	+	chr17:76968527-76968564				chr17:76968526-76968527;chr17:76968564-76968565		100	100	100	100	100	100	100	100	100	100	100	100	100	100	99.86	100
N	cassette	FNBP1L	chr1	+	chr1:93995314-93998478	chr1:93995314-93996311;chr1:93996441-93998478		chr1:93996312-93996440			100	100	100	100	97.94	100	100	100	100	100	100	100	100	100	100	100
N	intron_retention		chr9	-	chr9:134479378-134497272				chr9:134479377-134479378;chr9:134497272-134497273		100	100	100	100	100	100	99.39	100	100	100	100	100	100	100	100	100
N	alternative_donor	MYH10	chr17	-	chr17:8526816-8532930;chr17:8526816-8530883;chr17:8526816-8532805;chr17:8526816-8533030;chr17:8526816-8532775;chr17:8526816-8533971;chr17:8526816-8534238	chr17:8526816-8533265		chr17:8530884-8532775;chr17:8532776-8532805;chr17:8532806-8532930;chr17:8532931-8533030;chr17:8533031-8533265;chr17:8533266-8533971;chr17:8533972-8534238	chr17:8532775-8532776;chr17:8532805-8532806;chr17:8532930-8532931;chr17:8533030-8533031;chr17:8533265-8533266;chr17:8533971-8533972;chr17:8534238-8534239		0	0	0	0	0	0	0	0	NA	0	0	NA	0	0	NA	NA
N	intron_retention		chr19	+	chr19:12059642-12186662				chr19:12059641-12059642;chr19:12186662-12186663		100	100	100	100	100	100	100	100	100	96.3	100	100	100	94.12	100	100
K	intron_retention	SON	chr21	+	chr21:34948200-34948723				chr21:34948199-34948200;chr21:34948723-34948724		6.04	4.55	6.06	4.22	7.18	4.02	7.96	3.07	4.95	3.87	7.74	5.2	7.51	5.68	6.62	5.48
N	intron_retention		chr17	-	chr17:4849266-4849922				chr17:4849265-4849266;chr17:4849922-4849923		100	100	100	100	100	100	99.67	100	100	100	100	100	100	100	100	100
N	intron_retention		chr17	.	chr17:58523248-58523309				chr17:58523247-58523248;chr17:58523309-58523310		100	100	100	100	100	100	100	100	100	100	100	100	100	100	98.28	100
N	intron_retention		chr21	.	chr21:46225608-46225646				chr21:46225607-46225608;chr21:46225646-46225647		100	100	100	100	100	100	100	100	100	100	100	100	100	100	99.79	100
N	intron_retention		chr7	.	chr7:116166744-116199012				chr7:116166743-116166744;chr7:116199012-116199013		100	100	81.42	100	97.87	100	100	100	100	100	100	100	100	100	100	100
N	alternative_acceptor	PLEC	chr8	-	chr8:145012861-145013517	chr8:145012962-145013517		chr8:145012861-145012961	chr8:145012860-145012861		0.62	0.54	0.57	0.72	0.17	0.57	0.33	0.57	0.53	0.65	0	2	1.37	1.83	0.38	0.32
N	alternative_donor	SWAP70	chr11	+	chr11:9685826-9715692;chr11:9685947-9715692;chr11:9682940-9715692	chr11:9694191-9715692		chr11:9682940-9685825;chr11:9685826-9685946;chr11:9685947-9694190	chr11:9682939-9682940;chr11:9685825-9685826;chr11:9685946-9685947		0	0	0	0	0	0	0	0	0	0	0	0	0	0	0	0
N	alternative_acceptor	SETD5	chr3	+	chr3:9487425-9488738;chr3:9487425-9488358;chr3:9487425-9488717;chr3:9487425-9488751;chr3:9487425-9488733	chr3:9487425-9488785		chr3:9488359-9488717;chr3:9488718-9488733;chr3:9488734-9488738;chr3:9488739-9488751;chr3:9488752-9488785	chr3:9488717-9488718;chr3:9488733-9488734;chr3:9488738-9488739;chr3:9488751-9488752;chr3:9488785-9488786		0	7.69	0	0	0	0	1.81	0	0	0	0	0	0	2.56	0	0
K	coord_cassette	MFSD6	chr2	+	chr2:191273230-191300702	chr2:191273230-191280017;chr2:191280140-191298052;chr2:191298119-191300702		chr2:191280018-191280139;chr2:191298053-191298118			0	0	5.88	0	0	0	0	7.69	7.69	6.67	0	6.67	7.41	2.63	NA	0
K	intron_retention		chr15	-	chr15:89448014-89448107				chr15:89448013-89448014;chr15:89448107-89448108		100	95.83	100	100	92	97.62	100	96.15	NA	100	95.83	100	100	97.22	92.31	100
N	intron_retention		chr10	-	chr10:71899898-71904240				chr10:71899897-71899898;chr10:71904240-71904241		100	100	100	100	100	100	100	100	NA	NA	100	100	100	96.88	NA	100
N	intron_retention		chr1	+	chr1:53678489-53678935				chr1:53678488-53678489;chr1:53678935-53678936		58.33	45.45	33.33	NA	NA	NA	50	54.55	NA	40	NA	NA	63.64	50	40	35.71
N	intron_retention	ATXN2L	chr16	+	chr16:28838308-28840508				chr16:28838307-28838308;chr16:28840508-28840509		100	100	100	100	NA	100	100	81.82	100	100	100	100	100	100	100	100
N	intron_retention		chr1	.	chr1:28823800-28825892				chr1:28823799-28823800;chr1:28825892-28825893		100	100	100	100	100	100	100	100	100	100	96.15	100	100	100	100	100
N	cassette	MTHFD1L	chr6	+	chr6:151277208-151286104	chr6:151277208-151281410;chr6:151281552-151286104		chr6:151281411-151281551			100	100	100	99.39	99.09	100	99.45	99.17	100	100	100	100	100	100	100	100
N	intron_retention		chr11	-	chr11:116719870-116719896				chr11:116719869-116719870;chr11:116719896-116719897		100	100	100	100	100	100	100	95.24	100	100	100	100	100	100	100	100
K	intron_retention	DIS3L	chr15	+	chr15:66624359-66625073				chr15:66624358-66624359;chr15:66625073-66625074		10	7.89	20	14.81	14.29	21.74	12.82	17.65	20.93	23.08	15.48	11.24	18.46	14.63	19.3	26.23
N	alternative_donor	C4orf33	chr4	+	chr4:130031752-130032840;chr4:130030828-130032840	chr4:130031683-130032840		chr4:130030828-130031682;chr4:130031683-130031751	chr4:130030827-130030828;chr4:130031682-130031683		6.49	1.18	9.46	12.7	8.93	20.51	8.27	4.76	10.29	8.51	1.59	1.64	2.08	5.56	3.8	5.06
N	alternative_acceptor	PHF10	chr6	-	chr6:170116176-170117918;chr6:170116185-170117918;chr6:170117755-170117918;chr6:170117318-170117918	chr6:170117338-170117918		chr6:170116176-170116184;chr6:170116185-170117317;chr6:170117318-170117337;chr6:170117338-170117754	chr6:170116175-170116176;chr6:170116184-170116185;chr6:170117317-170117318;chr6:170117337-170117338		2.99	1.3	3.26	2.27	3.28	2.04	7.21	4.76	3.12	1.59	9.46	8.06	8.33	8.33	4.41	3.8
N	intron_retention		chr2	.	chr2:101619232-101620721				chr2:101619231-101619232;chr2:101620721-101620722		100	100	100	100	100	100	99.95	100	100	100	100	100	100	100	100	100
N	alternative_acceptor	RAP2C	chrX	-	chrX:131351168-131351305;chrX:131351170-131351305	chrX:131351185-131351305		chrX:131351168-131351169;chrX:131351170-131351184	chrX:131351167-131351168;chrX:131351169-131351170		65.09	98.48	87.34	73.17	67.57	68.89	75.09	86.73	97.62	96.9	67.21	61.36	65.15	93.42	67.86	97.44
N	intron_retention		chr7	-	chr7:99695480-99700427				chr7:99695479-99695480;chr7:99700427-99700428		100	100	100	100	100	100	100	100	100	100	100	100	100	99.47	100	100
K	intron_retention		chr4	-	chr4:844873-845537				chr4:844872-844873;chr4:845537-845538		7.25	5.81	8.54	13.39	8.87	8.33	6.35	12.5	6.52	3.96	4.53	4.58	4.85	8.03	5.48	5.61
K	intron_retention		chr7	+	chr7:98983402-98984307				chr7:98983401-98983402;chr7:98984307-98984308		0.1	0.15	0.06	0.06	0.09	0	0.14	0.2	0.06	0.04	0.03	0	0	0	0.08	0.06
K	intron_retention		chr1	+	chr1:76255743-76256969				chr1:76255742-76255743;chr1:76256969-76256970		8.09	9.1	9.2	7.57	6.76	6.67	8.26	5.9	9.91	9.76	4.77	4.49	8.52	8.88	8.54	8.93
N	alternative_acceptor	SH2D3A	chr19	-	chr19:6752625-6753466;chr19:6753117-6753466	chr19:6752765-6753466		chr19:6752625-6752764;chr19:6752765-6753116	chr19:6752624-6752625;chr19:6752764-6752765		98.17	97.2	97.3	97.62	98.08	98.68	98.41	98.18	96.9	96.97	98.36	97.9	97.32	97.5	95.83	96.03
K	alternative_donor	PRRC2C	chr1	+	chr1:171483770-171484872	chr1:171483785-171484872		chr1:171483770-171483784	chr1:171483769-171483770		71.21	80.82	74.48	76.7	78.12	76.03	79.37	75.33	81	81.48	85	89.23	85.31	87.44	84.62	81.21
K	intron_retention	MAP7	chr6	-	chr6:136687578-136693638				chr6:136687577-136687578;chr6:136693638-136693639		0.8	2.17	0.7	2.29	2.92	2.14	1.7	3.17	0	0	0	0	0.72	1.87	0	0
K	intron_retention		chr1	+	chr1:207940541-207943665				chr1:207940540-207940541;chr1:207943665-207943666		6.91	9.08	7.68	9.16	8.69	4.8	11.61	6.05	2.02	2.41	11.89	9.48	18.56	20.46	3.12	2.81
N	intron_retention		chr8	+	chr8:1851791-1853701				chr8:1851790-1851791;chr8:1853701-1853702		100	100	100	100	100	100	96.15	100	NA	100	NA	NA	100	100	NA	100
N	coord_cassette	MAP4K4	chr2	+	chr2:102446057-102459070	chr2:102446057-102448182;chr2:102448314-102450870;chr2:102450926-102459070		chr2:102448183-102448313;chr2:102450871-102450925			100	99.76	100	100	99.51	100	99.89	99.75	100	100	100	100	100	100	100	100
N	alternative_acceptor	SEMA3A	chr7	-	chr7:83637364-83640337;chr7:83636733-83640337	chr7:83636814-83640337		chr7:83636733-83636813;chr7:83636814-83637363	chr7:83636732-83636733;chr7:83636813-83636814		100	93.94	100	100	100	100	100	100	98.69	98.82	98.36	100	100	100	100	100
N	intron_retention		chr12	+	chr12:133303163-133303498				chr12:133303162-133303163;chr12:133303498-133303499		99.34	100	100	100	100	100	100	100	100	100	100	100	100	100	100	100
N	intron_retention		chr7	.	chr7:143080327-143085699				chr7:143080326-143080327;chr7:143085699-143085700		99.85	100	100	100	100	100	100	100	100	100	100	100	100	100	100	100
N	alternative_donor	TACC2	chr10	+	chr10:124004589-124008157;chr10:124001517-124008157	chr10:124001521-124008157		chr10:124001517-124001520;chr10:124001521-124004588	chr10:124001516-124001517;chr10:124001520-124001521		0.57	0.75	1.06	1.18	1.03	1.02	1.04	0	0.93	1.52	0	0	0	1.45	0	0.87
N	intron_retention		chr5	-	chr5:176764252-176765527				chr5:176764251-176764252;chr5:176765527-176765528		100	100	100	100	100	100	100	100	100	100	100	100	99.52	100	100	100
N	intron_retention		chr2	-	chr2:10729759-10829938				chr2:10729758-10729759;chr2:10829938-10829939		100	100	100	100	100	100	100	100	100	100	100	100	100	97.78	100	100
N	intron_retention		chr19	+	chr19:47282063-47282086				chr19:47282062-47282063;chr19:47282086-47282087		100	100	100	100	100	100	99.93	100	100	100	100	100	100	100	100	100
N	intron_retention		chr1	+	chr1:168162356-168220483				chr1:168162355-168162356;chr1:168220483-168220484		100	100	100	100	100	100	100	100	100	100	100	100	100	100	100	98.55
K	intron_retention		chr17	-	chr17:59946501-59946633				chr17:59946500-59946501;chr17:59946633-59946634		0	0	0	6.25	2.33	6	1.32	0	4.55	2.13	5.56	5.17	6.06	8.04	1.79	1.92
K	cassette	KIAA0391,PSMA6	chr14	+	chr14:35782266-35786454	chr14:35782266-35783566;chr14:35783662-35786454		chr14:35783567-35783661			99.08	99.23	99.64	100	99.42	99.66	98.79	97.3	99.75	100	100	100	100	100	100	100
N	cassette	FBXO7	chr22	+	chr22:32875263-32881054;chr22:32871112-32881054	chr22:32875263-32879883,chr22:32871112-32879883;chr22:32880112-32881054		chr22:32879884-32880111			100	100	99.79	99.35	99.77	99.07	99.77	98.1	100	99.62	100	100	100	100	100	100
K	intron_retention	NAMPT	chr7	-	chr7:105917626-105925273				chr7:105917625-105917626;chr7:105925273-105925274		0	0	0	0	0	0	0	0	0	0.02	0	0	0	0	0.08	0.06
N	intron_retention		chr17	.	chr17:34171813-34171849				chr17:34171812-34171813;chr17:34171849-34171850		100	100	100	100	100	100	100	100	100	100	100	100	100	99.9	100	100
N	intron_retention		chr19	+	chr19:48219857-48220273				chr19:48219856-48219857;chr19:48220273-48220274		100	100	100	100	100	100	99.22	100	100	100	100	100	100	100	100	100
N	intron_retention		chr9	.	chr9:33112163-33112462				chr9:33112162-33112163;chr9:33112462-33112463		100	100	100	100	100	100	99.92	100	100	100	100	100	100	100	100	100
K	intron_retention		chr17	+	chr17:4797607-4797819				chr17:4797606-4797607;chr17:4797819-4797820		5.45	5.02	10.91	7.08	11.14	11.91	5.75	14.61	6	5.92	6.67	10.53	9.35	9.44	6.06	5.51
N	coord_cassette	CCZ1	chr7	+	chr7:5951554-5963017	chr7:5951554-5952473;chr7:5952586-5958497;chr7:5958532-5959479;chr7:5959598-5963017		chr7:5952474-5952585;chr7:5958498-5958531;chr7:5959480-5959597			100	98.59	100	100	100	100	100	100	100	100	100	100	100	100	100	100
K	intron_retention	MSMP	chr9	-	chr9:35753766-35756493				chr9:35753765-35753766;chr9:35756493-35756494		100	100	100	100	100	100	100	100	98.57	97.6	99.35	97.86	98.57	98.35	97.53	98.62
N	cassette	TBC1D19	chr4	+	chr4:26685372-26719554;chr4:26685372-26721702	chr4:26685372-26689966;chr4:26690030-26719554,chr4:26690030-26721702		chr4:26689967-26690029			96.77	97.06	100	100	100	100	97.83	93.33	100	100	100	100	100	100	100	100
N	intron_retention		chr11	.	chr11:62290487-62297680				chr11:62290486-62290487;chr11:62297680-62297681		100	100	100	100	99.81	100	100	100	100	100	100	100	100	100	100	100
K	coord_cassette	AMN1	chr12	-	chr12:31854942-31862226	chr12:31854942-31861851;chr12:31861945-31862025;chr12:31862102-31862226		chr12:31861852-31861944;chr12:31862026-31862101			2.17	0	0	0	0	0	1.05	0	0	0	0	0	0	0	0	0
N	coord_cassette	ANKRD13A	chr12	+	chr12:110449943-110456149	chr12:110449943-110450929;chr12:110451055-110454192;chr12:110454239-110456149		chr12:110450930-110451054;chr12:110454193-110454238			100	100	98.45	100	100	100	100	100	100	100	100	100	99.69	100	100	100
N	cassette	ARFGAP1	chr20	+	chr20:61909556-61912642;chr20:61909556-61914170	chr20:61909556-61910250;chr20:61910348-61914170,chr20:61910348-61912642		chr20:61910251-61910347			100	100	100	100	100	100	99.83	99.22	100	99.39	99.18	100	100	100	98.58	100
N	intron_retention		chr10	+	chr10:129903445-129905625				chr10:129903444-129903445;chr10:129905625-129905626		100	100	100	100	100	100	100	100	71.14	71.46	100	100	100	100	69.54	66.41
N	cassette	DUS1L	chr17	-	chr17:80020850-80022698;chr17:80021395-80022698	chr17:80021395-80022001,chr17:80020850-80022001;chr17:80022078-80022698		chr17:80022002-80022077			99.26	100	100	100	100	100	100	99.2	99.08	100	100	100	100	99.2	100	99.63
N	intron_retention		chr12	+	chr12:32891228-32892995				chr12:32891227-32891228;chr12:32892995-32892996		100	100	100	95.24	100	100	100	100	100	NA	100	100	100	100	100	100
N	alternative_acceptor	SYMPK	chr19	-	chr19:46329632-46330767;chr19:46329539-46330767	chr19:46329620-46330767		chr19:46329539-46329619;chr19:46329620-46329631	chr19:46329538-46329539;chr19:46329619-46329620		0	2.75	0	0	0	0	0	0	0	0	0	0	0	0	0	0
K	intron_retention	SH2B1	chr16	+	chr16:28884027-28884767				chr16:28884026-28884027;chr16:28884767-28884768		100	100	91.67	100	100	93.33	89.47	92.31	92	87.88	96.15	94.12	96.55	95	82.76	85.25
N	intron_retention		chr17	-	chr17:29123307-29124328				chr17:29123306-29123307;chr17:29124328-29124329		100	100	100	100	100	100	100	92.31	100	100	100	100	100	100	100	100
K	intron_retention	TOMM34	chr20	-	chr20:43577519-43580473				chr20:43577518-43577519;chr20:43580473-43580474		1.03	1.58	2.17	2.21	1.44	2.69	2.07	1.13	1.23	0	0.77	0.89	2.74	3.3	0.88	0.43
N	alternative_acceptor	ZNF69	chr19	+	chr19:12015703-12024223	chr19:12015703-12022819		chr19:12022820-12024223	chr19:12024223-12024224		60	50	62.5	72.73	85.71	83.33	90.48	70	100	84.21	100	71.43	71.43	100	86.67	79.17
N	alternative_acceptor	NIF3L1	chr2	+	chr2:201758132-201759986;chr2:201758132-201759509	chr2:201758132-201758212		chr2:201758213-201759509;chr2:201759510-201759986	chr2:201759509-201759510;chr2:201759986-201759987		0	0	0	0	0	0	0	0	0	0	0	0	0	0.53	0	0
N	alternative_acceptor	EME2	chr16	+	chr16:1825134-1825315	chr16:1825134-1825239		chr16:1825240-1825315	chr16:1825315-1825316		27.78	20	53.85	47.06	33.33	26.67	26.92	12.5	34.78	17.07	43.48	35	33.33	26.47	46.67	26.09
N	intron_retention		chr1	-	chr1:154945573-154946087				chr1:154945572-154945573;chr1:154946087-154946088		100	100	100	100	97.44	94.03	100	100	100	100	100	100	100	100	100	100
N	alternative_donor	SEC13	chr3	-	chr3:10342832-10345709	chr3:10342832-10342936		chr3:10342937-10345709	chr3:10345709-10345710		18.07	21.74	22.83	19.23	22.86	17.71	21.15	19.15	21.13	23.17	18.82	19.32	22.67	20.39	22.22	23.08
N	cassette	PTP4A1	chr6	+	chr6:64286891-64288802	chr6:64286891-64288341;chr6:64288435-64288802		chr6:64288342-64288434			99.37	99.46	99.55	99.72	99.44	100	98.93	98.83	100	100	100	100	100	100	100	100
N	intron_retention		chr6	-	chr6:56492863-56496500				chr6:56492862-56492863;chr6:56496500-56496501		100	100	100	100	100	100	99.79	100	100	100	100	NA	100	100	100	100
N	alternative_acceptor		chr19	+	chr19:861957-868576;chr19:861957-865890;chr19:861957-864131;chr19:861957-867428;chr19:861957-867436;chr19:861957-873630	chr19:861957-863091		chr19:863092-864131;chr19:864132-865890;chr19:865891-867428;chr19:867429-867436;chr19:867437-868576;chr19:868577-873630	chr19:864131-864132;chr19:865890-865891;chr19:867428-867429;chr19:867436-867437;chr19:868576-868577;chr19:873630-873631		66.67	50	30.77	60	60	50	40.91	NA	80	82.35	94.44	94.59	91.18	95.92	81.82	82.14
N	alternative_donor	SOX13	chr1	+	chr1:204042840-204082042;chr1:204047314-204082042;chr1:204042350-204082042;chr1:204043518-204082042	chr1:204049824-204082042		chr1:204042350-204042839;chr1:204042840-204043517;chr1:204043518-204047313;chr1:204047314-204049823	chr1:204042349-204042350;chr1:204042839-204042840;chr1:204043517-204043518;chr1:204047313-204047314		0	0	0	0	0	0	0	0	0	0	0	0	0	0	0	0
N	alternative_donor	ALG6	chr1	+	chr1:63833359-63836441;chr1:63834668-63836441	chr1:63833527-63836441		chr1:63833359-63833526;chr1:63833527-63834667	chr1:63833358-63833359;chr1:63833526-63833527		0	0	0	0	0	0	0	NA	0	0	0	0	0	0	0	0
K	intron_retention	CNP	chr17	+	chr17:40124050-40125492				chr17:40124049-40124050;chr17:40125492-40125493		0.67	0.58	0.65	0.73	0	2.33	0.35	1.67	0.86	1.06	0.67	0.97	1.16	0.44	0.79	1.29
K	intron_retention	KAT2A	chr17	-	chr17:40269615-40269695				chr17:40269614-40269615;chr17:40269695-40269696		0	0	0	0	0	0	0.58	1.09	0.57	0	0.39	0	0	0	1.72	0.47
N	intron_retention		chr7	.	chr7:6441603-6442043				chr7:6441602-6441603;chr7:6442043-6442044		100	100	100	100	100	100	99.36	100	100	100	100	100	100	100	100	100
K	intron_retention	WDR48	chr3	+	chr3:39127102-39129618				chr3:39127101-39127102;chr3:39129618-39129619		5.06	2.63	15	11.76	7.02	12.9	8.47	2.7	0	2.08	3.92	2.56	6	5.71	1.59	0
N	intron_retention		chr1	+	chr1:192685469-192685501				chr1:192685468-192685469;chr1:192685501-192685502		100	100	100	100	100	100	100	100	100	100	100	100	98.15	100	100	100
N	alternative_acceptor	FNIP1	chr5	-	chr5:131039792-131042103;chr5:131039952-131042103;chr5:131039960-131042103	chr5:131040995-131042103		chr5:131039792-131039951;chr5:131039952-131039959;chr5:131039960-131040994	chr5:131039791-131039792;chr5:131039951-131039952;chr5:131039959-131039960		0	0	0	0	0	0	0	0	NA	0	0	0	0	0	0	0
N	intron_retention		chr12	.	chr12:122231451-122231479				chr12:122231450-122231451;chr12:122231479-122231480		99.64	100	100	100	100	100	100	100	100	100	97.86	100	100	100	100	100
N	intron_retention		chr1	+	chr1:93575804-93575896				chr1:93575803-93575804;chr1:93575896-93575897		100	100	100	100	95.83	100	100	100	100	100	100	100	100	100	100	100
N	intron_retention		chr2	-	chr2:47389769-47403579				chr2:47389768-47389769;chr2:47403579-47403580		100	100	100	100	100	100	100	99.69	100	100	100	100	100	100	100	100
N	alternative_donor	B4GALT7	chr5	+	chr5:177027262-177031066	chr5:177030366-177031066		chr5:177027262-177030365	chr5:177027261-177027262		54.55	75	84.21	92.86	100	86.67	76	76.47	66.67	85.71	70	100	100	91.67	80	100
N	intron_retention		chr20	-	chr20:17639959-17640210				chr20:17639958-17639959;chr20:17640210-17640211		100	99.74	100	100	100	100	100	100	100	100	100	100	100	100	100	100
N	alternative_acceptor	ARHGEF16	chr1	+	chr1:3386158-3389641;chr1:3386158-3386563;chr1:3386158-3388580	chr1:3386158-3386597		chr1:3386564-3386597;chr1:3386598-3388580;chr1:3388581-3389641	chr1:3386597-3386598;chr1:3388580-3388581;chr1:3389641-3389642		2.82	2.02	2.88	1.01	2.04	1.01	1.49	2.5	0.57	0.87	0	0	1.75	0	0.9	1.23
N	intron_retention		chr6	+	chr6:31378916-31473923				chr6:31378915-31378916;chr6:31473923-31473924		100	100	100	100	100	100	100	100	100	100	100	100	100	100	97.62	100
N	alternative_acceptor	KIAA1109	chr4	+	chr4:123234843-123236616	chr4:123234843-123236581		chr4:123236582-123236616	chr4:123236616-123236617		0	0	0	0	0	0	0.38	0	0	0	0	0	0	0	0	0
N	alternative_acceptor	SMG1	chr16	-	chr16:18863785-18864904	chr16:18864145-18864904		chr16:18863785-18864144	chr16:18863784-18863785		0	0.65	1.19	1.15	0	0	0.63	0	0	1.08	2.22	0	0	0	0	0
N	intron_retention		chr12	+	chr12:69981299-69981355				chr12:69981298-69981299;chr12:69981355-69981356		100	100	100	100	100	100	100	100	100	100	100	100	100	100	99.26	100
N	intron_retention		chr17	-	chr17:48462521-48465420				chr17:48462520-48462521;chr17:48465420-48465421		100	100	100	100	98.61	100	100	100	100	100	100	100	100	100	100	100
N	intron_retention		chr20	-	chr20:54958120-54959325				chr20:54958119-54958120;chr20:54959325-54959326		100	98.63	100	100	100	100	100	100	100	100	100	100	100	100	100	100
K	intron_retention	ELMOD3	chr2	+	chr2:85582294-85582677				chr2:85582293-85582294;chr2:85582677-85582678		11.32	8.45	29.41	22	25.71	22.5	7.32	0	30.77	30	27.59	26.09	44.83	41.46	36.36	19.05
K	alternative_donor	ARHGAP27	chr17	-	chr17:43482048-43482393	chr17:43482048-43482289		chr17:43482290-43482393	chr17:43482393-43482394		93.75	90.91	90	81.82	84.62	100	89.66	81.82	94.59	95.74	88.24	87.88	92.31	87.27	93.07	95.1
N	cassette	CTDSPL2	chr15	+	chr15:44792012-44795621;chr15:44792012-44795636;chr15:44792012-44806795	chr15:44792012-44794159;chr15:44794247-44795636,chr15:44794247-44806795,chr15:44794247-44795621		chr15:44794160-44794246			3.85	5.95	8.33	5	5.88	7.69	5.8	5.13	1.79	0.74	2.88	1.54	4.49	4.24	0.75	0.7
N	alternative_acceptor	ZBED2	chr3	-	chr3:111300683-111314146;chr3:111313764-111314146	chr3:111313914-111314146		chr3:111300683-111313763;chr3:111313764-111313913	chr3:111300682-111300683;chr3:111313763-111313764		100	100	100	100	100	100	98.86	100	100	100	100	100	100	100	100	100
N	cassette	NRCAM	chr7	-	chr7:107825059-107832172	chr7:107825059-107830088;chr7:107830191-107832172		chr7:107830089-107830190			100	100	100	100	100	100	99.08	97.83	NA	NA	NA	NA	NA	NA	NA	NA
N	intron_retention		chr19	-	chr19:58353100-58353183				chr19:58353099-58353100;chr19:58353183-58353184		100	93.1	97.62	100	100	100	100	100	100	100	100	100	100	100	100	100
N	intron_retention		chr1	+	chr1:114226614-114226721				chr1:114226613-114226614;chr1:114226721-114226722		100	100	100	100	100	100	100	100	100	100	100	100	91.55	95.19	100	100
N	cassette	ZZEF1	chr17	-	chr17:3937587-3947517	chr17:3937587-3945722;chr17:3945863-3947517		chr17:3945723-3945862			100	100	100	100	100	100	100	100	100	100	100	100	100	98.04	100	100
N	alternative_acceptor	DBT	chr1	-	chr1:100648684-100671785;chr1:100665938-100671785;chr1:100661979-100671785;chr1:100643788-100671785	chr1:100666358-100671785		chr1:100643788-100648683;chr1:100648684-100661978;chr1:100661979-100665937;chr1:100665938-100666357	chr1:100643787-100643788;chr1:100648683-100648684;chr1:100661978-100661979;chr1:100665937-100665938		0	4	3.85	4.76	0	0	3.45	9.09	0	0	0	0	0	3.57	0	5.88
K	intron_retention		chr16	-	chr16:66857504-66858757				chr16:66857503-66857504;chr16:66858757-66858758		1.76	1.29	3.01	2.59	5.76	6.67	2.16	3.09	1.73	0.99	2	1.83	3.01	4.07	1.04	0.67
N	alternative_acceptor	COMT	chr22	+	chr22:19951283-19951632;chr22:19951283-19951640;chr22:19951283-19951690	chr22:19951283-19951678		chr22:19951633-19951640;chr22:19951641-19951678;chr22:19951679-19951690	chr22:19951640-19951641;chr22:19951678-19951679;chr22:19951690-19951691		0.2	0	0	0	0	0.37	0	0	0	0	0.15	0	0	0	0	0
K	intron_retention	JMJD1C	chr10	-	chr10:64960438-64966354				chr10:64960437-64960438;chr10:64966354-64966355		0	2.68	0	0	1.12	0	1.91	1.74	0	0	0	0	0	0	0	0
N	alternative_donor	IGF2BP2	chr3	-	chr3:185369957-185375073;chr3:185369957-185375074;chr3:185369957-185372648;chr3:185369957-185374035;chr3:185369957-185373593;chr3:185369957-185371676	chr3:185369957-185370318		chr3:185370319-185371676;chr3:185371677-185372648;chr3:185372649-185373593;chr3:185373594-185374035;chr3:185374036-185375073;chr3:185375074-185375074	chr3:185371676-185371677;chr3:185372648-185372649;chr3:185373593-185373594;chr3:185374035-185374036;chr3:185375073-185375074;chr3:185375074-185375075		4.47	3.31	4.42	4.32	2.13	4.69	4.83	2.71	1.99	3.87	1.23	1.37	3.3	4.39	3.03	2.87
N	intron_retention		chr5	+	chr5:132213853-132213915				chr5:132213852-132213853;chr5:132213915-132213916		98.92	98.72	99.71	100	99.63	98.99	99.5	100	100	97.53	100	100	100	99.3	97.14	98.2
K	intron_retention		chr1	-	chr1:21053569-21054015				chr1:21053568-21053569;chr1:21054015-21054016		5.41	4.35	10.42	15	7.14	0	4.17	4.76	NA	NA	NA	NA	NA	NA	NA	NA
K	intron_retention	NAV2-AS1	chr11	-	chr11:20141831-20142119				chr11:20141830-20141831;chr11:20142119-20142120		93.55	87.1	93.33	94.29	91.84	94.29	93.8	100	96.67	92.11	94.88	94.65	94.49	93.02	94.09	93.84
N	alternative_acceptor		chr17	+	chr17:33895521-33902134	chr17:33895521-33900895		chr17:33900896-33902134	chr17:33902134-33902135		100	100	100	100	100	100	100	100	100	89.47	100	100	100	100	100	100
N	intron_retention		chr17	+	chr17:79652720-79660532				chr17:79652719-79652720;chr17:79660532-79660533		93.33	100	100	100	100	100	100	100	100	100	100	100	100	100	100	100
N	alternative_acceptor	C5orf45	chr5	-	chr5:179278425-179280196;chr5:179278338-179280196;chr5:179279259-179280196;chr5:179279114-179280196	chr5:179280088-179280196		chr5:179278338-179278424;chr5:179278425-179279113;chr5:179279114-179279258;chr5:179279259-179280087	chr5:179278337-179278338;chr5:179278424-179278425;chr5:179279113-179279114;chr5:179279258-179279259		50	33.33	50	NA	33.33	25	21.05	28.57	NA	NA	NA	NA	40	36.36	NA	NA
N	intron_retention		chr10	+	chr10:93751927-93752031				chr10:93751926-93751927;chr10:93752031-93752032		100	100	100	100	97.5	100	100	100	100	100	100	100	100	100	100	100
N	intron_retention		chr10	+	chr10:82272009-82277750				chr10:82272008-82272009;chr10:82277750-82277751		100	100	100	100	100	99.47	100	100	100	100	100	100	100	100	100	100
N	alternative_donor		chr19	-	chr19:4537552-4539993	chr19:4537552-4537955		chr19:4537956-4539993	chr19:4539993-4539994		100	100	100	100	100	100	100	100	97.12	100	97.31	95.95	100	100	100	100
N	coord_cassette	MYO5B	chr18	-	chr18:47463768-47488635	chr18:47463768-47479629;chr18:47479714-47480682;chr18:47480806-47488635		chr18:47479630-47479713;chr18:47480683-47480805			100	100	100	100	100	100	100	100	99.09	100	100	98.66	99.62	99.04	98.61	100
N	cassette	NPRL2	chr3	-	chr3:50386922-50388005	chr3:50386922-50387361;chr3:50387454-50388005		chr3:50387362-50387453			100	100	100	100	100	100	98	100	100	100	100	100	100	100	100	100
N	intron_retention		chr4	+	chr4:2933620-2935506				chr4:2933619-2933620;chr4:2935506-2935507		100	100	100	100	100	100	100	100	100	100	100	100	100	100	100	96.48
N	intron_retention	RP13-463N16.6	chr10	-	chr10:5637543-5637825				chr10:5637542-5637543;chr10:5637825-5637826		100	100	100	92.59	100	100	100	100	NA	NA	NA	NA	NA	NA	NA	NA
N	intron_retention		chr1	-	chr1:36621705-36636640				chr1:36621704-36621705;chr1:36636640-36636641		100	100	100	100	100	100	100	100	99.07	100	100	100	100	100	100	100
N	intron_retention		chr14	+	chr14:64915036-64916173				chr14:64915035-64915036;chr14:64916173-64916174		100	96.43	100	100	100	100	100	100	100	100	100	100	100	100	100	100
N	coord_cassette	TAF4	chr20	-	chr20:60573249-60575607	chr20:60573249-60574038;chr20:60574165-60575179;chr20:60575311-60575607		chr20:60574039-60574164;chr20:60575180-60575310			100	100	100	100	100	100	100	100	100	100	100	100	100	100	99.36	100
N	alternative_donor	MRPL28	chr16	-	chr16:420226-420484;chr16:420226-420647;chr16:420226-421711;chr16:420226-420498;chr16:420226-420443	chr16:420226-421066		chr16:420444-420484;chr16:420485-420498;chr16:420499-420647;chr16:420648-421066;chr16:421067-421711	chr16:420484-420485;chr16:420498-420499;chr16:420647-420648;chr16:421066-421067;chr16:421711-421712		0	0	0	0	0	0	2.22	0	0.78	1.54	8.54	2.6	1.35	1.8	3.42	4.35
N	alternative_acceptor	NOL8	chr9	-	chr9:95062299-95063832;chr9:95063093-95063832	chr9:95063089-95063832		chr9:95062299-95063088;chr9:95063089-95063092	chr9:95062298-95062299;chr9:95063088-95063089		13.27	11.76	4.55	7.69	25.45	21.49	22.62	16.67	17.28	11.76	13.76	11.48	21.55	24.68	12.31	10.68
N	cassette	MED8	chr1	-	chr1:43853279-43855429;chr1:43853319-43855429	chr1:43853279-43853980,chr1:43853319-43853980;chr1:43854161-43855429		chr1:43853981-43854160			100	98.17	100	100	98.08	100	99.49	99.47	100	98.26	100	100	96.55	100	100	100
N	intron_retention		chr13	-	chr13:27645287-27649388				chr13:27645286-27645287;chr13:27649388-27649389		100	100	98.08	100	100	100	99.15	100	100	100	100	100	100	100	100	97.78
N	intron_retention		chr1	-	chr1:26190341-26197099				chr1:26190340-26190341;chr1:26197099-26197100		100	100	100	100	100	100	76.19	NA	NA	NA	NA	NA	NA	NA	NA	100
N	cassette	TNC	chr9	-	chr9:117853434-117878676;chr9:117853434-117880260	chr9:117853434-117877281;chr9:117877386-117880260,chr9:117877386-117878676		chr9:117877282-117877385			0.58	2	0	0	0.69	0.21	1.51	1.65	2.33	0	NA	NA	0	0	0.89	2.55
N	alternative_acceptor	DRAP1	chr11	+	chr11:65687324-65687432;chr11:65687324-65687418;chr11:65687324-65687423	chr11:65687324-65687424		chr11:65687419-65687423;chr11:65687424-65687424;chr11:65687425-65687432	chr11:65687423-65687424;chr11:65687424-65687425;chr11:65687432-65687433		0	0.13	0	0	0	0	0.09	0	0	0.15	0	0	0	0	0	0.12
K	intron_retention		chr6	-	chr6:44270648-44270802				chr6:44270647-44270648;chr6:44270802-44270803		12.12	6.12	13.04	6.67	12.7	12	7.87	8.11	10.64	11.54	20.41	12.9	18.18	13.24	12	9.46
N	alternative_acceptor	CDC34,WTIP	chr19	+	chr19:34981383-34983941	chr19:34981383-34983860		chr19:34983861-34983941	chr19:34983941-34983942		0	0	0	0	0	0	0.5	0	NA	NA	0	0	0	0	NA	NA
N	alternative_acceptor	SNPH	chr20	+	chr20:1277897-1281232;chr20:1277897-1280910;chr20:1277897-1281205	chr20:1277897-1280966		chr20:1280911-1280966;chr20:1280967-1281205;chr20:1281206-1281232	chr20:1280966-1280967;chr20:1281205-1281206;chr20:1281232-1281233		2.38	4.08	0	3.57	6.25	0	2.82	2.94	NA	NA	NA	NA	NA	NA	NA	NA
N	intron_retention		chr1	.	chr1:40533389-40535439				chr1:40533388-40533389;chr1:40535439-40535440		100	100	100	99.91	100	100	100	100	100	100	100	100	100	100	100	100
K	intron_retention	MTFR1L	chr1	+	chr1:26153318-26156177				chr1:26153317-26153318;chr1:26156177-26156178		96.74	100	100	93.59	94.44	96	95.92	96.43	100	98.78	95.52	95.16	93.33	93.67	96.61	93.81
N	alternative_acceptor	CEP70	chr3	-	chr3:138213123-138216872;chr3:138213927-138216872;chr3:138216170-138216872;chr3:138213919-138216872	chr3:138216202-138216872		chr3:138213123-138213918;chr3:138213919-138213926;chr3:138213927-138216169;chr3:138216170-138216201	chr3:138213122-138213123;chr3:138213918-138213919;chr3:138213926-138213927;chr3:138216169-138216170		0	0	3.23	0	0	4.17	0	4.55	1.33	1.54	1.39	0	1.92	1.49	2.33	0
N	intron_retention		chr5	-	chr5:81572338-81572894				chr5:81572337-81572338;chr5:81572894-81572895		100	100	100	76.92	100	NA	100	100	NA	NA	NA	NA	NA	NA	75	100
N	intron_retention		chr11	+	chr11:96075129-96075328				chr11:96075128-96075129;chr11:96075328-96075329		100	100	100	100	100	100	100	100	100	100	91.8	90.62	97.5	100	100	94.2
N	cassette	INPP4A	chr2	+	chr2:99160471-99163048	chr2:99160471-99162431;chr2:99162537-99163048		chr2:99162432-99162536			100	100	100	100	100	97.92	98.66	98.25	100	100	100	100	100	100	100	100
N	alternative_first_exon		chr17	-	chr17:38645222-38646084,chr17:38645222-38646132,chr17:38645222-38646445,chr17:38645222-38649028,chr17:38645222-38649639,chr17:38645222-38651176,chr17:38645222-38701275;chr17:38645222-38657785	chr17:38645222-38652238	chr17:38657786-38657849	chr17:38652239-38652772			90.91	90.82	99.14	98.83	99	99.55	91.39	93.85	100	100	NA	NA	100	100	100	100
N	intron_retention		chr14	-	chr14:105414459-105416438				chr14:105414458-105414459;chr14:105416438-105416439		100	100	100	100	92.04	86.15	75.82	100	100	100	100	100	NA	100	100	100
N	alternative_donor	MSANTD4	chr11	-	chr11:105881795-105884672;chr11:105881795-105892867;chr11:105881795-105891688;chr11:105881795-105892848;chr11:105881795-105892562;chr11:105881795-105892084;chr11:105881795-105892921;chr11:105881795-105892925	chr11:105881795-105892566		chr11:105884673-105891688;chr11:105891689-105892084;chr11:105892085-105892562;chr11:105892563-105892566;chr11:105892567-105892848;chr11:105892849-105892867;chr11:105892868-105892921;chr11:105892922-105892925	chr11:105891688-105891689;chr11:105892084-105892085;chr11:105892562-105892563;chr11:105892566-105892567;chr11:105892848-105892849;chr11:105892867-105892868;chr11:105892921-105892922;chr11:105892925-105892926		0	17.39	0	0	6.67	13.64	12.31	11.54	0	0	10	5.56	0	8.11	0	0
N	cassette	LARS2	chr3	+	chr3:45561789-45579834	chr3:45561789-45565488;chr3:45565601-45579834		chr3:45565489-45565600			100	100	100	100	100	100	100	100	100	100	100	100	100	97.22	100	100
N	intron_retention		chr20	.	chr20:49509725-49509765				chr20:49509724-49509725;chr20:49509765-49509766		100	99.7	100	100	100	100	100	100	100	100	100	100	100	100	100	100
N	alternative_acceptor	FAM133B	chr7	-	chr7:92191683-92195327	chr7:92193267-92195327		chr7:92191683-92193266	chr7:92191682-92191683		23.53	29.09	24	25.49	30	23.81	26.17	20.69	16.05	14.94	20.97	21.43	34.38	29.17	14.04	11.92
N	alternative_donor	MSH5,MSH5-SAPCD1	chr6	+	chr6:31707998-31708230;chr6:31707902-31708230	chr6:31707840-31708230		chr6:31707840-31707901;chr6:31707902-31707997	chr6:31707839-31707840;chr6:31707901-31707902		58.33	75	75	84.62	NA	75	80	NA	53.85	80	81.48	72.73	64.71	80.85	79.31	70.83
K	intron_retention		chr13	-	chr13:25021325-25023855				chr13:25021324-25021325;chr13:25023855-25023856		0.37	0.32	0	0	0.48	1.89	1.34	1.61	0	0	0	0	0.44	0	0.37	0
N	cassette	FOXRED1	chr11	+	chr11:126143350-126145221;chr11:126143350-126145688	chr11:126143350-126144821;chr11:126144917-126145221,chr11:126144917-126145688		chr11:126144822-126144916			93.1	95.08	93.81	92.41	94.83	100	92.92	85.71	97.75	96.08	93.66	91.06	88.52	92.57	94.34	94.02
K	cassette	HMGXB4	chr22	+	chr22:35659868-35660640	chr22:35659868-35659974;chr22:35660090-35660640		chr22:35659975-35660089			46.34	51.52	66.27	68.18	68.06	69.66	49.48	39.42	63.75	66.32	58.93	54.17	47.22	50	59.43	54.44
K	intron_retention		chr9	+	chr9:7014002-7015852				chr9:7014001-7014002;chr9:7015852-7015853		0	0	0	0	0	3.12	1.46	0	0	0	0	0	0	1.54	0	0
N	alternative_acceptor	MYH9	chr22	-	chr22:36690344-36690977	chr22:36690345-36690977		chr22:36690344-36690344	chr22:36690343-36690344		100	100	100	100	100	100	100	100	99.82	100	100	100	100	100	100	100
N	alternative_donor		chr16	-	chr16:1401600-1401712	chr16:1401600-1401693		chr16:1401694-1401712	chr16:1401712-1401713		100	100	100	100	100	100	100	100	100	100	100	100	100	100	100	99.31
N	cassette	CANX	chr5	+	chr5:179135382-179136873;chr5:179135382-179136919;chr5:179133333-179136873;chr5:179135382-179143105;chr5:179134192-179143105;chr5:179134192-179136873	chr5:179134192-179135978,chr5:179133333-179135978,chr5:179135382-179135978;chr5:179136061-179143105,chr5:179136061-179136873,chr5:179136061-179136919		chr5:179135979-179136060			99.83	99.73	99.71	99.82	99.8	99.6	99.8	99.19	99.26	99.78	99.93	99.89	99.95	99.9	99.75	99.81
K	intron_retention	HERC3	chr4	+	chr4:89443186-89444653				chr4:89443185-89443186;chr4:89444653-89444654		18.42	15	24	21.88	22.73	22.73	23.19	11.43	13.16	2.5	15.15	8.33	17.65	20.69	7.69	4.08
N	intron_retention		chr17	+	chr17:7125626-7125985				chr17:7125625-7125626;chr17:7125985-7125986		100	100	100	100	100	100	100	100	100	100	100	100	100	99.7	100	100
K	intron_retention		chr16	+	chr16:89799966-89800328				chr16:89799965-89799966;chr16:89800328-89800329		10.71	11.48	12.73	8	7.55	15	10.92	12.9	14.81	11.69	7.59	5.81	8.62	8.6	11.02	14.29
K	intron_retention		chr8	+	chr8:32600252-32607078				chr8:32600251-32600252;chr8:32607078-32607079		91.23	81.13	90	87.5	NA	83.33	82.8	87.76	NA	NA	NA	NA	NA	NA	NA	NA
N	intron_retention		chr3	-	chr3:42605381-42610511				chr3:42605380-42605381;chr3:42610511-42610512		100	100	100	100	100	100	99.44	100	100	100	100	100	100	100	100	100
N	alternative_acceptor	SVIL	chr10	-	chr10:29753728-29754523;chr10:29752768-29754523;chr10:29753539-29754523;chr10:29752565-29754523;chr10:29752536-29754523	chr10:29754084-29754523		chr10:29752536-29752564;chr10:29752565-29752767;chr10:29752768-29753538;chr10:29753539-29753727;chr10:29753728-29754083	chr10:29752535-29752536;chr10:29752564-29752565;chr10:29752767-29752768;chr10:29753538-29753539;chr10:29753727-29753728		8.16	8.7	8.89	8.7	7.55	11.76	16.67	15.22	5.33	4.46	2.08	1.64	3.43	3.1	5.33	7.89
N	intron_retention		chr2	+	chr2:216235162-216236638				chr2:216235161-216235162;chr2:216236638-216236639		98.82	98.85	98.6	99.04	97.42	98.25	95.19	100	NA	NA	100	100	100	100	NA	NA
N	cassette	SLC27A3	chr1	+	chr1:153750832-153751162;chr1:153750832-153751589	chr1:153750832-153750938;chr1:153751030-153751589,chr1:153751030-153751162		chr1:153750939-153751029			100	94.44	100	100	100	100	100	100	100	100	100	100	100	100	87.5	86.67
N	intron_retention		chr17	+	chr17:7124378-7124809				chr17:7124377-7124378;chr17:7124809-7124810		100	96.88	100	91.3	96.3	92.86	100	100	90.48	93.1	94.12	100	95.65	89.66	100	100
N	intron_retention		chr12	+	chr12:49522007-49578988				chr12:49522006-49522007;chr12:49578988-49578989		100	100	100	100	100	100	98.65	100	100	100	100	100	100	100	100	100
N	alternative_acceptor	PTPRJ,RIC8A	chr11	+	chr11:209319-209408;chr11:209319-209478	chr11:209319-209406		chr11:209407-209408;chr11:209409-209478	chr11:209408-209409;chr11:209478-209479		90.61	98.05	92.86	97.19	95.15	97.37	95.36	95	100	91.84	98.15	95.05	100	93.33	93.18	90.86
K	intron_retention		chr7	-	chr7:33140174-33148832				chr7:33140173-33140174;chr7:33148832-33148833		0	0	0	0	0	0	0.68	0	0	0	0	0	0	1.92	0	0
K	cassette	QKI	chr6	+	chr6:163876454-163899811	chr6:163876454-163878412;chr6:163878584-163899811		chr6:163878413-163878583			0.85	0.57	0	0	0.45	0.4	0.14	0	0	0	0	0	0	0	0	0
N	alternative_acceptor	CHTOP,RABGAP1L	chr1	+	chr1:174188434-174190109;chr1:174188434-174190087	chr1:174188434-174189489		chr1:174189490-174190087;chr1:174190088-174190109	chr1:174190087-174190088;chr1:174190109-174190110		0	0	0	0	0	0	0	0	NA	0	0	0	0	0	0	0
N	intron_retention	TMEM132A	chr11	+	chr11:60692016-60694050				chr11:60692015-60692016;chr11:60694050-60694051		100	100	100	100	100	100	100	100	100	91.3	100	100	100	100	100	92.31
N	intron_retention		chr11	+	chr11:65062124-65063404				chr11:65062123-65062124;chr11:65063404-65063405		100	100	100	100	100	100	100	100	100	100	100	100	100	100	100	99.26
K	intron_retention		chr7	+	chr7:116381080-116395408				chr7:116381079-116381080;chr7:116395408-116395409		0	0	0	0	0	0	0	0	0	0	0	0	0	0.07	0	0.07
N	intron_retention		chr12	+	chr12:120652978-120653171				chr12:120652977-120652978;chr12:120653171-120653172		100	100	100	100	100	100	100	100	100	99.13	100	100	100	100	100	100
N	alternative_donor	PCNXL3	chr11	+	chr11:65389838-65390961	chr11:65390210-65390961		chr11:65389838-65390209	chr11:65389837-65389838		2.38	2.2	2.6	4.88	3.8	1.18	1.92	5.1	2.88	3.52	2.4	5.15	2.68	3.21	3.68	3.46
K	intron_retention		chr6	+	chr6:24777526-24780890				chr6:24777525-24777526;chr6:24780890-24780891		0	0	3.17	3.33	2.3	5.17	1.82	0	2.24	1.53	2.22	4.35	7.32	4.65	1.66	2.3
N	intron_retention		chr11	+	chr11:810348-812594				chr11:810347-810348;chr11:812594-812595		100	100	100	100	91.84	100	100	100	100	100	100	100	100	100	100	100
N	cassette	WDR78	chr1	-	chr1:67356950-67390344	chr1:67356950-67358911;chr1:67359045-67390344		chr1:67358912-67359044			100	77.78	100	NA	NA	NA	94.44	100	NA	100	100	100	100	100	NA	100
N	cassette	RANBP3	chr19	-	chr19:5933491-5978071;chr19:5941719-5950727;chr19:5933491-5957928;chr19:5941719-5957928;chr19:5941719-5978071	chr19:5933491-5941809,chr19:5941719-5941809;chr19:5941847-5957928,chr19:5941847-5950727,chr19:5941847-5978071		chr19:5941810-5941846			97.3	98.55	98.17	99.07	98.75	98.98	96.37	97.39	95.8	95.16	98.47	92.37	95.83	97.2	97.08	97.48
N	intron_retention		chr12	-	chr12:58218103-58220778				chr12:58218102-58218103;chr12:58220778-58220779		62.5	64.29	100	NA	NA	NA	56.25	46.67	NA	NA	63.64	54.55	58.33	76.47	40	40
N	cassette	RBM28	chr7	-	chr7:127965945-127973343	chr7:127965945-127970871;chr7:127970982-127973343		chr7:127970872-127970981			100	100	98.11	100	100	100	100	100	100	100	100	100	100	100	100	100
N	mutually_exclusive	DOCK5	chr8	+	chr8:25224487-25226086,chr8:25226242-25227071	chr8:25224487-25225707,chr8:25225767-25227071	chr8:25226087-25226241	chr8:25225708-25225766			0	0	0	0	0	0	0	0	NA	NA	NA	NA	0	0	NA	NA
K	intron_retention	RSPRY1	chr16	+	chr16:57220364-57220833				chr16:57220363-57220364;chr16:57220833-57220834		100	100	92.31	100	100	100	95	100	100	100	100	100	100	100	100	100
N	intron_retention		chr19	+	chr19:45321895-45322312				chr19:45321894-45321895;chr19:45322312-45322313		100	92.31	100	100	100	100	100	100	NA	NA	100	100	100	100	100	100
N	intron_retention		chr6	-	chr6:43018725-43154723				chr6:43018724-43018725;chr6:43154723-43154724		100	100	100	100	100	100	100	100	100	100	100	NA	100	100	90	100
K	intron_retention		chr16	+	chr16:21992022-21994408				chr16:21992021-21992022;chr16:21994408-21994409		0	0	0	0.11	0	0	0.06	0	0	0	0	0.04	0	0	0	0
N	intron_retention		chr17	+	chr17:73728321-73729558				chr17:73728320-73728321;chr17:73729558-73729559		21.43	0	16.67	22.22	26.67	16	38.1	21.74	NA	NA	NA	NA	NA	NA	NA	NA
N	alternative_donor	PAPD4	chr5	+	chr5:78941016-78944439;chr5:78942057-78944439;chr5:78941011-78944439	chr5:78943565-78944439		chr5:78941011-78941015;chr5:78941016-78942056;chr5:78942057-78943564	chr5:78941010-78941011;chr5:78941015-78941016;chr5:78942056-78942057		1.72	1.53	2.47	1.37	2.47	3.08	2.81	2.04	0	1.85	1.25	1.06	1.23	0.86	1.85	1.39
N	alternative_donor	NIPAL3	chr1	+	chr1:24742723-24745780;chr1:24742790-24745780;chr1:24740265-24745780;chr1:24743499-24745780;chr1:24742607-24745780	chr1:24742395-24745780		chr1:24740265-24742394;chr1:24742395-24742606;chr1:24742607-24742722;chr1:24742723-24742789;chr1:24742790-24743498	chr1:24740264-24740265;chr1:24742394-24742395;chr1:24742606-24742607;chr1:24742722-24742723;chr1:24742789-24742790		72.73	80.95	79.17	83.33	79.17	92	79.55	82.35	66.67	78.57	93.33	100	100	85.71	71.43	73.91
N	alternative_acceptor	NUP188	chr9	+	chr9:131750466-131752398;chr9:131750466-131752431	chr9:131750466-131750565		chr9:131750566-131752398;chr9:131752399-131752431	chr9:131752398-131752399;chr9:131752431-131752432		0	1.49	4.96	2.5	3.85	6.41	2.5	1.96	1.33	3.45	2.9	4.26	9.84	8	2.02	1.64
N	alternative_acceptor	GLTSCR2,VAV1	chr19	+	chr19:48255817-48258730	chr19:48255817-48257807		chr19:48257808-48258730	chr19:48258730-48258731		99.34	100	100	99.36	100	99.32	100	100	100	100	100	99.64	99.72	100	100	100
N	intron_retention		chr1	+	chr1:45243345-45243671				chr1:45243344-45243345;chr1:45243671-45243672		100	100	99.97	100	99.98	99.96	99.94	99.94	100	99.97	100	99.94	100	100	100	100
N	alternative_acceptor	SIRPA	chr20	+	chr20:1876173-1895744;chr20:1876173-1894844	chr20:1876173-1895804		chr20:1894845-1895744;chr20:1895745-1895804	chr20:1895744-1895745;chr20:1895804-1895805		6.56	4.69	6.67	8.45	0	9.68	4.65	0	NA	NA	NA	NA	NA	NA	NA	NA
N	alternative_donor	PSMB8	chr6	-	chr6:32810561-32810718	chr6:32810561-32810641		chr6:32810642-32810718	chr6:32810718-32810719		1.47	1.29	1.25	1.36	1.65	0	0.97	1.36	1.32	0.93	1.24	1.41	1.56	1.56	0.65	1.09
N	intron_retention		chr19	+	chr19:2245555-2245762				chr19:2245554-2245555;chr19:2245762-2245763		100	100	100	100	100	100	100	100	100	100	96.15	100	100	100	100	100
N	coord_cassette	SKA3	chr13	-	chr13:21732265-21750513	chr13:21732265-21734040;chr13:21734127-21735928;chr13:21736015-21746477;chr13:21746644-21750513		chr13:21734041-21734126;chr13:21735929-21736014;chr13:21746478-21746643			77.78	81.82	94.74	100	100	100	87.5	100	94.12	100	100	100	100	100	100	100
N	intron_retention		chr1	-	chr1:27731406-27731446				chr1:27731405-27731406;chr1:27731446-27731447		100	100	100	100	100	99.54	100	100	100	100	100	100	100	100	100	100
N	intron_retention		chr19	-	chr19:12856523-12858022				chr19:12856522-12856523;chr19:12858022-12858023		100	100	100	100	100	100	100	100	100	100	100	100	99.48	100	100	100
N	cassette	SLC25A23	chr19	-	chr19:6436476-6438734;chr19:6438324-6444161;chr19:6436480-6444161;chr19:6436476-6441989;chr19:6436476-6444161	chr19:6436480-6438457,chr19:6438324-6438457,chr19:6436476-6438457;chr19:6438546-6441989,chr19:6438546-6444161,chr19:6438546-6438734		chr19:6438458-6438545			58.82	45.45	71.43	55.56	50	NA	54.17	NA	59.09	50	55.93	60.38	56.25	57.38	50	76.19
N	intron_retention		chr1	-	chr1:173835338-173835665				chr1:173835337-173835338;chr1:173835665-173835666		95.65	100	95	93.75	88.89	100	100	94.74	100	95.45	96.67	97.3	92.31	95.18	100	92.31
N	intron_retention		chr12	.	chr12:49522550-49579326				chr12:49522549-49522550;chr12:49579326-49579327		100	100	100	100	99.91	100	100	100	100	100	100	100	100	100	100	100
N	alternative_donor	PTBP2	chr1	+	chr1:97244588-97250614;chr1:97244620-97250614	chr1:97243503-97250614		chr1:97243503-97244587;chr1:97244588-97244619	chr1:97243502-97243503;chr1:97244587-97244588		100	100	100	100	94.12	100	93.55	91.67	100	100	NA	100	100	100	100	100
N	intron_retention		chr6	-	chr6:33543644-33545311				chr6:33543643-33543644;chr6:33545311-33545312		65.44	70.29	80.85	78.48	79.49	87.06	69.83	82.35	84.62	80	76.47	80	100	86.67	90.62	91.89
N	alternative_acceptor	MORC2	chr22	-	chr22:31346456-31352748;chr22:31346447-31352748;chr22:31346431-31352748	chr22:31346432-31352748		chr22:31346431-31346431;chr22:31346432-31346446;chr22:31346447-31346455	chr22:31346430-31346431;chr22:31346431-31346432;chr22:31346446-31346447		100	96.88	97.92	97.3	100	98.39	95.24	100	95.24	98.63	98.15	97.96	96.49	96.39	96.83	97.5
K	intron_retention		chr5	-	chr5:179306198-179306627				chr5:179306197-179306198;chr5:179306627-179306628		3.9	4.05	6.04	4.41	5.4	8.15	5.57	7.54	8.02	8.12	5.9	6.88	7.41	7.31	6.05	6.67
N	intron_retention		chr6	-	chr6:7289832-7579834				chr6:7289831-7289832;chr6:7579834-7579835		99.78	100	100	100	100	100	100	100	100	100	100	100	100	100	100	100
N	alternative_donor	MICAL1	chr6	-	chr6:109771761-109772802	chr6:109771761-109772181		chr6:109772182-109772802	chr6:109772802-109772803		10.13	7.95	15.79	13.11	10.61	24.39	7.12	20.24	NA	NA	18.18	14.29	15	11.54	NA	NA
N	alternative_acceptor	HECTD4	chr12	-	chr12:112677041-112677684	chr12:112677064-112677684		chr12:112677041-112677063	chr12:112677040-112677041		0	0	0	0	0	0	0	0	0	0	0	0	0	0	0	0
N	cassette	RNF170	chr8	-	chr8:42716999-42725146;chr8:42711572-42725146	chr8:42716999-42720558,chr8:42711572-42720558;chr8:42720633-42725146		chr8:42720559-42720632			83.17	80.6	76	82.19	74.32	73.77	82.76	82.86	80	85.26	76.81	90.57	75.56	75.44	84.95	84.77
N	alternative_acceptor		chr19	+	chr19:13051267-13051372;chr19:13051267-13051405;chr19:13051267-13051366	chr19:13051267-13051354		chr19:13051355-13051366;chr19:13051367-13051372;chr19:13051373-13051405	chr19:13051366-13051367;chr19:13051372-13051373;chr19:13051405-13051406		100	100	100	100	99.88	100	99.85	100	99.85	99.89	99.88	99.95	100	99.92	100	99.94
N	intron_retention		chr1	-	chr1:150779283-150784518				chr1:150779282-150779283;chr1:150784518-150784519		100	96	100	100	100	100	100	100	100	100	100	100	100	100	100	100
N	intron_retention		chr12	+	chr12:52908757-52908900				chr12:52908756-52908757;chr12:52908900-52908901		100	100	100	100	93.32	100	100	100	NA	NA	NA	NA	NA	NA	NA	NA
N	cassette	CARS	chr11	-	chr11:3033507-3038335	chr11:3033507-3037010;chr11:3037080-3038335		chr11:3037011-3037079			99.3	99.12	99	99.35	100	100	99.19	98.76	98.35	98.33	99.67	98.26	98.35	98.8	96.65	98.96
N	intron_retention		chr12	.	chr12:125397159-125397317				chr12:125397158-125397159;chr12:125397317-125397318		100	100	100	100	100	100	100	100	100	100	100	100	100	100	100	99.94
K	intron_retention		chr19	+	chr19:3207746-3209475				chr19:3207745-3207746;chr19:3209475-3209476		99.23	100	99.38	100	100	100	99.1	100	100	100	100	100	100	100	100	100
N	intron_retention		chr7	-	chr7:100179672-100179779				chr7:100179671-100179672;chr7:100179779-100179780		100	100	100	100	NA	NA	100	NA	100	100	100	100	NA	100	100	100
N	alternative_acceptor	TSC2	chr16	+	chr16:2124391-2125799	chr16:2124391-2124723		chr16:2124724-2125799	chr16:2125799-2125800		7.87	5.83	10.09	10.11	6.74	10.34	5.88	12.07	6	4.52	3.77	4.42	6.12	5.92	11.11	5.74
N	intron_retention		chr8	.	chr8:144662900-144663282				chr8:144662899-144662900;chr8:144663282-144663283		100	100	100	100	84.62	100	100	100	100	93.94	100	100	100	100	100	100
N	cassette	URB1	chr21	-	chr21:33723232-33727167	chr21:33723232-33726241;chr21:33726413-33727167		chr21:33726242-33726412			97.5	96.8	97.14	98.18	97.03	98.6	97.83	95.83	94.57	97.14	96.3	97.67	92.42	92.55	94.12	94.06
K	intron_retention		chr3	+	chr3:152163329-152165513				chr3:152163328-152163329;chr3:152165513-152165514		92	97.22	91.14	95.83	97.26	97.18	95.91	100	94.5	90.08	90.98	87.69	93.37	94.64	95.33	94.53
K	intron_retention	ABCD4	chr14	-	chr14:74762683-74763035				chr14:74762682-74762683;chr14:74763035-74763036		3	4.31	7.55	10.77	7.69	5.26	3.47	3.92	6.25	5.41	2.5	3.31	3.7	2.67	3.64	6.12
N	cassette	UNC13B	chr9	+	chr9:35366991-35375123	chr9:35366991-35370314;chr9:35370394-35375123		chr9:35370315-35370393			100	96.08	100	100	100	100	100	100	100	100	100	100	100	100	98.72	100
N	intron_retention		chr8	-	chr8:145619269-145619327				chr8:145619268-145619269;chr8:145619327-145619328		100	100	100	100	94.12	95	100	100	88.89	95.24	100	100	100	95.74	94.87	93.46
N	alternative_acceptor	PEMT	chr17	-	chr17:17411858-17412747;chr17:17410514-17412747;chr17:17410517-17412747;chr17:17412158-17412747	chr17:17411867-17412747		chr17:17410514-17410516;chr17:17410517-17411857;chr17:17411858-17411866;chr17:17411867-17412157	chr17:17410513-17410514;chr17:17410516-17410517;chr17:17411857-17411858;chr17:17411866-17411867		16.67	38.46	18.75	NA	NA	16.67	15	16.67	25	26.67	18.18	22.22	22.22	23.53	14.29	26.32
N	intron_retention		chr17	-	chr17:30664968-30665284				chr17:30664967-30664968;chr17:30665284-30665285		100	100	100	100	100	100	100	100	100	100	100	100	100	96.67	100	100
N	cassette	RAD17	chr5	+	chr5:68667882-68706340;chr5:68665761-68669656	chr5:68665761-68667983,chr5:68667882-68667983;chr5:68668045-68669656,chr5:68668045-68706340		chr5:68667984-68668044			91.18	95.24	100	90.62	91.89	90	91.96	94.44	94.74	91.67	80.95	100	90.91	88.46	84.21	89.66
N	intron_retention		chr10	.	chr10:105358719-105358789				chr10:105358718-105358719;chr10:105358789-105358790		100	100	100	100	99.54	100	100	100	NA	NA	100	100	100	100	100	NA
K	intron_retention	HSP90AA1	chr14	-	chr14:102550321-102550735				chr14:102550320-102550321;chr14:102550735-102550736		0.14	0.11	0	0.08	0	0	0.17	0	0	0	0.07	0.54	0.09	0.17	0.07	0.06
K	intron_retention	GPATCH2L	chr14	+	chr14:76621100-76621222				chr14:76621099-76621100;chr14:76621222-76621223		94.32	94.53	97.12	96.04	96.33	93.13	94.41	95.35	89.87	93.83	95.59	92.5	95.52	93.91	95.18	96.25
N	intron_retention		chr1	-	chr1:40030149-40030404				chr1:40030148-40030149;chr1:40030404-40030405		97.5	100	100	100	100	100	100	100	100	100	100	100	100	100	100	100
N	alternative_donor		chr12	-	chr12:28111502-28116273;chr12:28111502-28116364;chr12:28111502-28113342	chr12:28111502-28116280		chr12:28113343-28116273;chr12:28116274-28116280;chr12:28116281-28116364	chr12:28116273-28116274;chr12:28116280-28116281;chr12:28116364-28116365		80.92	81.11	77.02	76.97	69.99	73.09	72.31	71.62	NA	NA	NA	NA	NA	NA	0	NA
N	alternative_donor	MKKS	chr20	-	chr20:10386336-10388263	chr20:10386336-10386443		chr20:10386444-10388263	chr20:10388263-10388264		2.64	2.52	1.77	2.22	2.99	3.37	2.83	1.63	0	0	1.96	1.67	3.26	1.94	0	1.56
N	cassette	ERP44	chr9	-	chr9:102747352-102769845;chr9:102747352-102778603;chr9:102747352-102769859	chr9:102747352-102768787;chr9:102768930-102769859,chr9:102768930-102778603,chr9:102768930-102769845		chr9:102768788-102768929			100	100	100	100	100	99.6	99.89	98.55	100	100	100	99.6	100	100	100	99.58
N	alternative_acceptor	PI4KA	chr22	-	chr22:21065648-21068745;chr22:21067679-21068745	chr22:21067730-21068745		chr22:21065648-21067678;chr22:21067679-21067729	chr22:21065647-21065648;chr22:21067678-21067679		0	0	0	0	0	0	0	0	0	0	0	0	0	0	0	0
N	cassette	ZNF720	chr16	+	chr16:31724757-31733946;chr16:31724757-31734578	chr16:31724757-31725687;chr16:31725739-31734578,chr16:31725739-31733946		chr16:31725688-31725738			1.35	0	0	0	0	0	1.21	0	0	0	1.69	0	0	0	1.47	1.56
N	intron_retention		chr20	+	chr20:62371885-62372578				chr20:62371884-62371885;chr20:62372578-62372579		100	100	100	100	100	100	100	100	100	100	100	100	100	97.3	100	100
N	alternative_acceptor	B3GALNT2	chr1	-	chr1:235617628-235618870;chr1:235617622-235618870	chr1:235618722-235618870		chr1:235617622-235617627;chr1:235617628-235618721	chr1:235617621-235617622;chr1:235617627-235617628		0	0	0	0	0	0	0	0	0	0	0	0	0	0	0	0
K	intron_retention	IRF6	chr1	-	chr1:209964233-209965613				chr1:209964232-209964233;chr1:209965613-209965614		0.63	1.29	1.25	0.87	1.24	0.75	1.73	1.38	0	1.05	1.65	0.68	0.64	0.56	0	1.98
K	intron_retention	NT5DC2	chr3	-	chr3:52562090-52562198				chr3:52562089-52562090;chr3:52562198-52562199		0	0	0	0.17	0	0	0.27	0.36	0	0	0	0	0.33	0	0.26	0
N	intron_retention		chr19	-	chr19:51848556-51850153				chr19:51848555-51848556;chr19:51850153-51850154		100	100	100	100	100	100	98.82	100	100	100	NA	NA	NA	NA	100	100
N	intron_retention		chr2	-	chr2:215592466-215593641				chr2:215592465-215592466;chr2:215593641-215593642		100	96.77	100	100	100	100	100	100	100	100	100	100	100	100	100	100
N	intron_retention		chr22	.	chr22:43015183-43015202				chr22:43015182-43015183;chr22:43015202-43015203		100	100	100	100	100	100	100	100	100	100	100	100	100	99.51	100	100
N	intron_retention		chr1	.	chr1:27190254-27208180				chr1:27190253-27190254;chr1:27208180-27208181		100	100	100	100	100	100	99.96	100	100	100	100	100	100	100	100	100
K	alternative_last_exon	CHD9	chr16	+	chr16:53088990-53101557,chr16:53088990-53115690,chr16:53088990-53133054,chr16:53088990-53149055,chr16:53088990-53175090,chr16:53088990-53188358;chr16:53088990-53189837	chr16:53088990-53155211	chr16:53189838-53191453	chr16:53155212-53156086			23.53	9.09	3.12	4.76	5.56	3.85	6.41	18.18	57.14	17.65	41.67	63.16	19.44	17.5	35.29	57.14
N	alternative_donor		chrX	-	chrX:15870648-15870972;chrX:15870648-15871061	chrX:15870648-15872810		chrX:15870973-15871061;chrX:15871062-15872810	chrX:15871061-15871062;chrX:15872810-15872811		100	100	100	100	NA	100	100	100	100	100	100	NA	100	100	100	100
N	alternative_donor	RPL21	chr13	+	chr13:27826882-27827901;chr13:27825794-27827901;chr13:27825988-27827901;chr13:27825837-27827901	chr13:27826050-27827901		chr13:27825794-27825836;chr13:27825837-27825987;chr13:27825988-27826049;chr13:27826050-27826881	chr13:27825793-27825794;chr13:27825836-27825837;chr13:27825987-27825988;chr13:27826049-27826050		0.7	0.74	0.7	0.79	1.02	0.95	1.02	0	1.05	0.98	0	0	1.3	0.83	0.96	0.68
N	alternative_donor	ZDHHC16	chr10	+	chr10:99216368-99216533;chr10:99215802-99216533;chr10:99215807-99216533	chr10:99215776-99216533		chr10:99215776-99215801;chr10:99215802-99215806;chr10:99215807-99216367	chr10:99215775-99215776;chr10:99215801-99215802;chr10:99215806-99215807		0	0	0.71	0	0.8	0.95	0.73	0.93	1.98	0.84	0.81	0.98	1.43	1.07	0.9	0.78
N	alternative_donor		chr19	-	chr19:1556923-1558536;chr19:1556923-1566539;chr19:1556923-1561222	chr19:1556923-1567462		chr19:1558537-1561222;chr19:1561223-1566539;chr19:1566540-1567462	chr19:1561222-1561223;chr19:1566539-1566540;chr19:1567462-1567463		100	100	100	100	100	99.27	99.66	100	100	100	99.59	99.76	99.52	99.29	99.72	99.48
N	intron_retention		chr11	-	chr11:64621755-64639481				chr11:64621754-64621755;chr11:64639481-64639482		100	100	100	100	100	100	100	100	100	94.16	100	100	100	100	100	100
N	intron_retention		chr14	+	chr14:75513729-75513936				chr14:75513728-75513729;chr14:75513936-75513937		100	100	100	100	100	100	100	100	97.67	100	100	100	100	100	100	100
N	alternative_acceptor	UCKL1	chr20	-	chr20:62571608-62571730	chr20:62571660-62571730		chr20:62571608-62571659	chr20:62571607-62571608		99.37	96.08	96.63	97.67	96.61	93.44	97.39	98.35	100	95.16	100	100	100	100	100	98
N	alternative_donor		chr18	+	chr18:21520641-21523751;chr18:21519595-21523751;chr18:21522669-21523751;chr18:21522456-21523751;chr18:21522876-21523751	chr18:21511166-21523751		chr18:21511166-21519594;chr18:21519595-21520640;chr18:21520641-21522455;chr18:21522456-21522668;chr18:21522669-21522875	chr18:21511165-21511166;chr18:21519594-21519595;chr18:21520640-21520641;chr18:21522455-21522456;chr18:21522668-21522669		0	3.33	0	NA	NA	0	0	0	NA	NA	0	NA	NA	0	NA	NA
N	cassette	LPCAT4	chr15	-	chr15:34655921-34656394;chr15:34655921-34656408;chr15:34655658-34656394	chr15:34655921-34656213,chr15:34655658-34656213;chr15:34656275-34656394,chr15:34656275-34656408		chr15:34656214-34656274			99.38	100	100	98.88	100	100	99.57	100	100	99.04	99.23	100	98.89	100	100	100
N	cassette	GTF3C5	chr9	+	chr9:135926366-135929214	chr9:135926366-135927446;chr9:135927552-135929214		chr9:135927447-135927551			100	98.86	100	100	100	100	99.06	98.7	100	100	100	100	100	100	100	100
N	alternative_donor		chr16	-	chr16:66764119-66768205	chr16:66764119-66766241		chr16:66766242-66768205	chr16:66768205-66768206		100	100	100	100	97.37	100	100	100	100	100	100	100	100	100	100	100
N	intron_retention		chr14	-	chr14:24704660-24706430				chr14:24704659-24704660;chr14:24706430-24706431		100	100	100	NA	100	NA	100	NA	100	NA	100	NA	100	100	100	NA
N	cassette	KIFC2	chr8	+	chr8:145691902-145692341	chr8:145691902-145692142;chr8:145692222-145692341		chr8:145692143-145692221			100	100	97.5	100	100	100	100	100	100	100	100	98.84	100	100	100	100
N	alternative_donor	CCL20	chr2	+	chr2:228678704-228680172	chr2:228680095-228680172		chr2:228678704-228680094	chr2:228678703-228678704		2.47	2.79	25	15.79	16.67	6.67	12.82	5.88	NA	NA	NA	NA	NA	NA	NA	NA
N	intron_retention		chr7	-	chr7:93516465-93516572				chr7:93516464-93516465;chr7:93516572-93516573		100	93.33	100	100	NA	100	100	90	NA	NA	NA	NA	NA	NA	NA	NA
N	alternative_acceptor	DEF6	chr6	+	chr6:35280550-35285712;chr6:35280550-35285667;chr6:35280550-35285638;chr6:35280550-35285326	chr6:35280550-35281876		chr6:35281877-35285326;chr6:35285327-35285638;chr6:35285639-35285667;chr6:35285668-35285712	chr6:35285326-35285327;chr6:35285638-35285639;chr6:35285667-35285668;chr6:35285712-35285713		19.19	20.75	30	24.72	33.33	32.88	25	29.21	23.64	29.41	20.59	16.13	29.17	24	23.64	27.78
N	alternative_acceptor	FASN	chr17	-	chr17:80037484-80038015;chr17:80037549-80038015;chr17:80037485-80038015	chr17:80037892-80038015		chr17:80037484-80037484;chr17:80037485-80037548;chr17:80037549-80037891	chr17:80037483-80037484;chr17:80037484-80037485;chr17:80037548-80037549		6.53	5.47	4.39	4.36	1.67	1.29	6.67	2.4	1.77	2.37	1.66	1.45	1.81	2.86	2.4	2.7
N	intron_retention		chr1	-	chr1:27321253-27321392				chr1:27321252-27321253;chr1:27321392-27321393		100	92.31	100	100	100	100	100	100	NA	NA	NA	NA	NA	NA	NA	NA
N	alternative_donor	ATP5J2-PTCD1,PTCD1	chr7	-	chr7:99017773-99018268;chr7:99017773-99021397	chr7:99017773-99018460		chr7:99018269-99018460;chr7:99018461-99021397	chr7:99018460-99018461;chr7:99021397-99021398		0	0	0	0	0	0	0	0	0	0	0	0	0	0	0	0
N	alternative_acceptor	TBC1D16	chr17	-	chr17:77924808-77925248;chr17:77924394-77925248;chr17:77924378-77925248;chr17:77924375-77925248	chr17:77924360-77925248		chr17:77924360-77924374;chr17:77924375-77924377;chr17:77924378-77924393;chr17:77924394-77924807	chr17:77924359-77924360;chr17:77924374-77924375;chr17:77924377-77924378;chr17:77924393-77924394		0	0	0	0	0	0	0	0	0	0	0	1.05	0	0	3.57	0
K	intron_retention	COG4	chr16	-	chr16:70542728-70543133				chr16:70542727-70542728;chr16:70543133-70543134		100	100	100	96	90.48	100	100	100	100	89.47	100	100	100	100	100	96.43
N	intron_retention		chr11	+	chr11:71941941-71942036				chr11:71941940-71941941;chr11:71942036-71942037		100	100	100	100	NA	100	100	100	100	100	100	100	100	100	100	95.45
K	intron_retention		chr15	+	chr15:41102956-41105535				chr15:41102955-41102956;chr15:41105535-41105536		13.83	6.17	13.95	14.47	14.04	5.41	8.03	9.21	14.63	13.89	23.08	31.25	40	38.46	14.29	8.2
N	alternative_donor		chr5	-	chr5:176906741-176910867;chr5:176906741-176910572	chr5:176906741-176910648		chr5:176910573-176910648;chr5:176910649-176910867	chr5:176910648-176910649;chr5:176910867-176910868		2.58	3.42	7.69	6.45	5.19	7.89	0.88	2.2	12.9	4.17	NA	4.69	9.68	8.33	12.5	10.2
K	intron_retention	SLC39A13	chr11	+	chr11:47435238-47435975				chr11:47435237-47435238;chr11:47435975-47435976		8.6	7.83	10	8.01	9.78	6.36	8.62	10.61	11.76	7.06	4.82	10.99	10	12.38	10.87	10
K	intron_retention		chr15	-	chr15:23014529-23019799				chr15:23014528-23014529;chr15:23019799-23019800		0	0.93	0.44	1.01	0.63	0.46	0.37	0	0	0	0.96	0.8	1.2	0.85	0	0.41
N	intron_retention		chrX	.	chrX:48435498-48435781				chrX:48435497-48435498;chrX:48435781-48435782		100	100	100	100	100	100	89.61	100	100	100	100	100	100	100	100	100
N	intron_retention		chr1	+	chr1:160319399-160319893				chr1:160319398-160319399;chr1:160319893-160319894		100	100	100	100	100	100	100	100	100	100	100	93.75	100	100	100	100
N	intron_retention		chr16	.	chr16:11967018-11969607				chr16:11967017-11967018;chr16:11969607-11969608		100	100	100	100	100	100	98.63	100	100	100	100	100	100	100	100	100
N	intron_retention		chr17	+	chr17:7125622-7125936				chr17:7125621-7125622;chr17:7125936-7125937		100	97.94	100	100	100	100	100	100	100	100	100	100	100	100	100	100
N	cassette	SUN1	chr7	+	chr7:901102-908985	chr7:901102-905588;chr7:905705-908985		chr7:905589-905704			99.15	100	100	100	100	100	99.8	100	99.09	100	100	100	100	100	100	100
N	alternative_donor	ATG10	chr5	+	chr5:81315281-81354313;chr5:81351154-81354313	chr5:81283498-81354313		chr5:81283498-81315280;chr5:81315281-81351153	chr5:81283497-81283498;chr5:81315280-81315281		100	100	100	100	100	97.5	98.75	100	100	100	100	100	100	100	100	100
N	cassette	BIRC6	chr2	+	chr2:32605359-32617106	chr2:32605359-32613817;chr2:32614012-32617106		chr2:32613818-32614011			100	100	100	100	100	100	100	100	100	97.92	100	100	100	100	100	100
N	alternative_acceptor	DENND6B	chr22	-	chr22:50757433-50765240;chr22:50764980-50765240;chr22:50764941-50765240	chr22:50764938-50765240		chr22:50757433-50764937;chr22:50764938-50764940;chr22:50764941-50764979	chr22:50757432-50757433;chr22:50764937-50764938;chr22:50764940-50764941		7.14	0	0	0	0	14.29	0	8.33	10	11.11	10.53	5.56	3.33	2.27	5.88	7.14
K	intron_retention	C5orf22	chr5	+	chr5:31536001-31538366				chr5:31536000-31536001;chr5:31538366-31538367		0	0	0	0	0	0	0	1.2	0	0	0	0	0	0	2.08	0
N	intron_retention		chr12	.	chr12:52913747-52913821				chr12:52913746-52913747;chr12:52913821-52913822		100	100	100	100	100	99.95	100	100	NA	NA	NA	NA	NA	NA	NA	NA
N	cassette	DIMT1	chr5	-	chr5:61686810-61689781	chr5:61686810-61688752;chr5:61688818-61689781		chr5:61688753-61688817			100	100	98.51	100	100	100	100	100	100	100	100	100	100	100	100	98.92
K	intron_retention	TRIM25	chr17	-	chr17:54969591-54972703				chr17:54969590-54969591;chr17:54972703-54972704		1.33	1.26	1.5	2.94	0.84	0	1.67	2.1	1	1.61	1.12	2.58	1.18	1.55	1.76	1.31
N	intron_retention		chr8	+	chr8:22472996-22476873				chr8:22472995-22472996;chr8:22476873-22476874		100	100	100	100	100	100	100	100	100	98.46	100	100	100	100	100	100
N	alternative_donor	RMDN3	chr15	-	chr15:41046989-41047396;chr15:41046989-41047310	chr15:41046989-41047280		chr15:41047281-41047310;chr15:41047311-41047396	chr15:41047310-41047311;chr15:41047396-41047397		66.67	75	77.5	67.57	69.23	70.73	77.98	79.07	82.35	76.47	76.36	80.56	75.56	79.31	81.82	72.55
N	cassette	CTDNEP1,RP1-4G17.5	chr17	-	chr17:7150497-7154513;chr17:7150502-7154513	chr17:7150502-7150595,chr17:7150497-7150595;chr17:7150663-7154513		chr17:7150596-7150662			99.76	99.76	99.72	100	99.67	100	99.74	98.65	100	100	100	100	100	100	100	100
N	intron_retention		chr2	+	chr2:28638685-28638853				chr2:28638684-28638685;chr2:28638853-28638854		100	100	100	100	100	100	96.96	100	100	100	100	100	100	100	100	100
N	intron_retention		chr12	-	chr12:110834188-110839254				chr12:110834187-110834188;chr12:110839254-110839255		100	100	100	100	96.08	100	100	100	100	93.33	100	100	100	100	100	100
N	cassette	CENPO	chr2	+	chr2:25016835-25037244	chr2:25016835-25022543;chr2:25022714-25037244		chr2:25022544-25022713			100	100	98.96	98.77	100	96.08	98.15	100	95.92	97.53	100	100	98	100	96.04	97.83
K	intron_retention	ISG20L2	chr1	-	chr1:156697562-156698206				chr1:156697561-156697562;chr1:156698206-156698207		51.72	55.71	58.54	55.36	57.53	55.17	43.54	59.09	55	55.37	50.85	40.86	47.31	42.64	60	56.74
N	alternative_acceptor	PCOLCE	chr7	+	chr7:100203436-100204038;chr7:100203436-100203966;chr7:100203436-100204055	chr7:100203436-100204075		chr7:100203967-100204038;chr7:100204039-100204055;chr7:100204056-100204075	chr7:100204038-100204039;chr7:100204055-100204056;chr7:100204075-100204076		0	0	0	0	0	0	0	0	6.98	0	0	0	0	0	0	0
K	intron_retention		chr4	-	chr4:2254250-2259708				chr4:2254249-2254250;chr4:2259708-2259709		4.08	5.77	6.55	7.33	9.79	8.29	5.83	8.43	3.03	3.17	4.65	5.65	8.39	9.66	2.55	2.02
N	cassette	STYXL1	chr7	-	chr7:75658022-75677129;chr7:75658022-75676979	chr7:75658022-75659738;chr7:75659843-75677129,chr7:75659843-75676979		chr7:75659739-75659842			100	98.04	98.84	100	98.72	100	99.07	98.01	98.94	97.3	100	98.83	98.41	99.47	100	100
N	alternative_donor	MYH9	chr22	-	chr22:36701149-36701763;chr22:36701149-36701975;chr22:36701149-36701304;chr22:36701149-36701274;chr22:36701149-36701309	chr22:36701149-36701264		chr22:36701265-36701274;chr22:36701275-36701304;chr22:36701305-36701309;chr22:36701310-36701763;chr22:36701764-36701975	chr22:36701274-36701275;chr22:36701304-36701305;chr22:36701309-36701310;chr22:36701763-36701764;chr22:36701975-36701976		0	0	0.12	0.11	0.12	0.19	0.1	0	0.11	0.08	0.08	0.26	0.07	0.16	0.15	0.09
K	coord_cassette	KIAA0195	chr17	+	chr17:73482508-73485346	chr17:73482508-73484012;chr17:73484216-73484839;chr17:73484992-73485346		chr17:73484013-73484215;chr17:73484840-73484991			98.65	98.13	100	99.07	99.14	100	98.9	98.99	90.53	92.2	97.58	99.01	97.66	98.19	95.35	96.08
N	alternative_acceptor	ARHGEF9	chrX	-	chrX:62907145-62917004;chrX:62898453-62917004	chrX:62915374-62917004		chrX:62898453-62907144;chrX:62907145-62915373	chrX:62898452-62898453;chrX:62907144-62907145		0	0	0	0	0	0	0	0	0	0	0	0	0	0	0	0
N	intron_retention	SENP6	chr6	+	chr6:76407234-76412494				chr6:76407233-76407234;chr6:76412494-76412495		100	100	100	100	100	100	100	100	100	100	100	98.68	100	100	100	100
K	intron_retention		chr16	-	chr16:4414415-4414597				chr16:4414414-4414415;chr16:4414597-4414598		4	2.27	0	2.22	6.67	0	3.08	7.41	0	1.64	0	0	3.57	0	0	0.86
K	intron_retention	C11orf35	chr11	-	chr11:558767-558855				chr11:558766-558767;chr11:558855-558856		27.78	25	18.52	17.65	14.29	0	22.22	35.29	21.43	NA	20	29.17	27.59	31.11	12.5	20
N	intron_retention		chr2	-	chr2:54876827-54876916				chr2:54876826-54876827;chr2:54876916-54876917		100	100	100	100	100	100	100	100	99.72	100	100	100	100	100	100	100
N	intron_retention		chr10	+	chr10:104416143-104417679				chr10:104416142-104416143;chr10:104417679-104417680		97.01	96.61	100	100	100	100	98.52	94.33	97.07	99.18	95.09	97.5	100	100	97.6	96.6
N	intron_retention		chr12	-	chr12:52627128-52627170				chr12:52627127-52627128;chr12:52627170-52627171		100	100	100	100	100	100	100	99.92	100	100	100	100	100	100	100	100
N	alternative_last_exon		chr11	+	chr11:837619-837839,chr11:837619-837977,chr11:837619-838167;chr11:837619-838132	chr11:837619-837941	chr11:838133-838834	chr11:837942-838028			99.9	99.73	99.95	99.95	100	100	99.83	99.94	100	100	100	100	100	100	100	100
N	alternative_acceptor		chr5	+	chr5:36972144-36975884	chr5:36972144-36975877		chr5:36975878-36975884	chr5:36975884-36975885		100	100	100	100	100	100	100	100	100	100	100	100	100	100	94.29	100
N	intron_retention		chr20	+	chr20:61917060-61917712				chr20:61917059-61917060;chr20:61917712-61917713		100	100	100	95.24	100	100	100	100	100	100	100	100	100	100	100	100
N	intron_retention		chr17	+	chr17:75398296-75398418				chr17:75398295-75398296;chr17:75398418-75398419		100	100	100	100	100	100	100	100	100	100	100	100	100	95.92	100	100
K	intron_retention		chr6	+	chr6:32147541-32147653				chr6:32147540-32147541;chr6:32147653-32147654		0	0	0	0	0	0	0.46	0	0	0	0	0.38	0	0.73	0	0
N	intron_retention		chr17	-	chr17:37884189-37884273				chr17:37884188-37884189;chr17:37884273-37884274		100	100	100	100	100	100	100	100	100	100	100	100	100	100	99.44	100
K	intron_retention		chr7	.	chr7:2411485-2412307				chr7:2411484-2411485;chr7:2412307-2412308		0.81	0.75	0.81	0.68	0.96	1.13	1.43	1.97	0.88	0.97	0.53	0.55	1.15	1.1	0.82	0.87
N	alternative_donor	MED10	chr5	-	chr5:6372715-6374436;chr5:6372715-6373298	chr5:6372715-6372836		chr5:6372837-6373298;chr5:6373299-6374436	chr5:6373298-6373299;chr5:6374436-6374437		5.06	3.12	5.73	5.93	6.33	6.37	5.38	6.05	2.94	3.3	6.47	4.42	6.01	6.32	3.55	3.44
N	coord_cassette	ACER3	chr11	+	chr11:76687386-76727718	chr11:76687386-76696686;chr11:76696769-76701582;chr11:76701619-76727718		chr11:76696687-76696768;chr11:76701583-76701618			100	100	100	100	100	100	100	100	92	96.55	100	100	100	100	91.3	97.3
N	intron_retention		chr16	+	chr16:31201614-31201682				chr16:31201613-31201614;chr16:31201682-31201683		100	100	100	100	100	100	100	100	100	100	100	100	99.52	100	100	100
K	intron_retention	GEMIN8	chrX	-	chrX:14044341-14047512				chrX:14044340-14044341;chrX:14047512-14047513		100	100	100	100	100	90.91	100	100	NA	NA	100	NA	100	87.5	NA	NA
N	coord_cassette	KIAA1429	chr8	-	chr8:95543314-95556054	chr8:95543314-95547066;chr8:95547236-95549330;chr8:95549380-95556054		chr8:95547067-95547235;chr8:95549331-95549379			100	100	100	100	100	100	96.77	100	100	100	100	100	100	100	100	100
N	alternative_acceptor	PRKACB	chr1	+	chr1:84544055-84570923;chr1:84544055-84596236;chr1:84544055-84544230;chr1:84544055-84644859	chr1:84544055-84570928		chr1:84544231-84570923;chr1:84570924-84570928;chr1:84570929-84596236;chr1:84596237-84644859	chr1:84570923-84570924;chr1:84570928-84570929;chr1:84596236-84596237;chr1:84644859-84644860		0	0	0	0	0	0	0	0	NA	NA	0	0	0	0	NA	NA
N	intron_retention		chr18	+	chr18:21534473-21534519				chr18:21534472-21534473;chr18:21534519-21534520		100	100	100	100	100	100	100	99.97	100	100	100	100	100	100	100	100
N	intron_retention		chr9	.	chr9:88641413-88641498				chr9:88641412-88641413;chr9:88641498-88641499		100	100	100	100	100	100	100	100	99.86	100	100	100	100	100	100	100
N	intron_retention		chr9	-	chr9:100888990-100890451				chr9:100888989-100888990;chr9:100890451-100890452		100	100	98.21	100	100	100	98.55	100	100	100	100	100	98.57	100	100	100
N	intron_retention		chr11	+	chr11:62287335-62287718				chr11:62287334-62287335;chr11:62287718-62287719		100	100	100	100	100	97.25	100	100	100	100	100	100	100	100	100	100
K	alternative_first_exon	HSPA13	chr21	-	chr21:15753865-15754927,chr21:15753865-15755208,chr21:15753865-15755576;chr21:15753865-15755597	chr21:15753865-15755415	chr21:15755598-15755805	chr21:15755416-15755508			100	94.67	100	95	96.97	100	97.09	97.94	100	97.78	100	100	100	100	98.81	97.7
N	intron_retention		chr9	+	chr9:33295153-33295187				chr9:33295152-33295153;chr9:33295187-33295188		100	100	99.27	100	100	100	100	100	100	100	100	100	100	100	100	100
N	intron_retention		chr17	-	chr17:39674714-39675890				chr17:39674713-39674714;chr17:39675890-39675891		92	83.67	97.92	100	99.14	98.86	89.86	87.23	96.12	97.33	100	94.23	100	100	92.97	94.84
K	intron_retention	DOCK9	chr13	-	chr13:99478195-99479083				chr13:99478194-99478195;chr13:99479083-99479084		1.82	1.49	4.35	0	9.52	NA	1.83	0	0	1.92	0	0	0	5.88	1.43	1.3
K	intron_retention	GPS2,RP11-542C16.2	chr17	-	chr17:7217479-7217609				chr17:7217478-7217479;chr17:7217609-7217610		0.75	1.03	1.22	1.4	2.41	1.09	1.05	1.33	0.85	1.04	0.45	0.68	2.35	0	1.57	0.98
K	alternative_last_exon	UBR7	chr14	+	chr14:93677055-93681274	chr14:93677055-93678377	chr14:93681275-93681328	chr14:93678378-93678473			85.71	85.71	95.4	92.11	92	96.88	91.67	75.76	96.1	94.03	96.88	93.18	96.05	97.03	95.06	91.49
N	alternative_acceptor	NLRX1	chr11	+	chr11:119039604-119042064;chr11:119039604-119042069	chr11:119039604-119040026		chr11:119040027-119042064;chr11:119042065-119042069	chr11:119042064-119042065;chr11:119042069-119042070		14.29	16.67	20	33.33	14.29	22.22	20	25	25	0	30	28.57	18.75	17.39	40	20
K	intron_retention	ARHGEF1	chr19	+	chr19:42396195-42396401				chr19:42396194-42396195;chr19:42396401-42396402		5.43	5.54	8.49	10.71	8.4	5.98	4.56	5.49	2.34	3.97	3.55	3.42	6.67	7.25	3.33	4.19
N	intron_retention		chr9	.	chr9:86586936-86587010				chr9:86586935-86586936;chr9:86587010-86587011		100	99.86	99.91	99.9	99.73	99.81	99.63	100	99.89	100	99.89	99.93	100	99.83	99.86	99.85
K	intron_retention	CCDC43	chr17	.	chr17:42756412-42759370				chr17:42756411-42756412;chr17:42759370-42759371		20	12.5	18.75	14.29	18.18	10	12.68	13.64	65.71	55.32	16	12.5	22.22	22.92	53.06	61.84
N	alternative_acceptor		chr11	.	chr11:498571-498762;chr11:498628-498762	chr11:498637-498762		chr11:498571-498627;chr11:498628-498636	chr11:498570-498571;chr11:498627-498628		0.2	0.21	0	0	0	0.26	0	0	0.34	0	0.32	0	0.4	0.88	0.33	0
N	intron_retention		chr19	+	chr19:1432681-1434738				chr19:1432680-1432681;chr19:1434738-1434739		62.86	56.36	48.89	37.78	73.68	55.56	60.49	59.38	51.11	58.54	62.96	52.24	58.73	66.22	50.98	50.91
N	intron_retention		chr1	+	chr1:207940541-207940752				chr1:207940540-207940541;chr1:207940752-207940753		100	100	100	98.55	100	100	100	100	100	100	100	100	100	100	100	100
N	cassette	TM9SF3	chr10	-	chr10:98325184-98346490	chr10:98325184-98336390;chr10:98336587-98346490		chr10:98336391-98336586			100	99.56	99.74	99.74	100	100	99.6	99.56	100	100	99.84	99.5	100	100	100	99.65
N	cassette	RC3H2	chr9	-	chr9:125616546-125617462	chr9:125616546-125616809;chr9:125616861-125617462		chr9:125616810-125616860			100	98.33	100	100	100	100	97.83	100	100	100	100	100	100	100	100	100
N	alternative_donor	TIMELESS	chr12	-	chr12:56828016-56830112;chr12:56828016-56843089;chr12:56828016-56843093	chr12:56828016-56830331		chr12:56830113-56830331;chr12:56830332-56843089;chr12:56843090-56843093	chr12:56830331-56830332;chr12:56843089-56843090;chr12:56843093-56843094		0	0	0	0	0	0	0	0	0	0	0	0	0	0	0	0
N	intron_retention		chr5	-	chr5:140057842-140058586				chr5:140057841-140057842;chr5:140058586-140058587		100	92.31	100	100	100	100	94.12	100	95.45	100	100	90	100	96.3	100	100
N	intron_retention		chr3	+	chr3:47031084-47039131				chr3:47031083-47031084;chr3:47039131-47039132		100	100	100	100	100	100	100	NA	93.33	100	100	NA	100	100	100	100
K	intron_retention	MVD	chr16	-	chr16:88722713-88723553				chr16:88722712-88722713;chr16:88723553-88723554		35.14	23.26	55.81	51.43	45.45	66.67	41.18	41.67	36.36	47.06	NA	NA	NA	NA	50	50
N	alternative_acceptor	UBTF	chr17	-	chr17:42288521-42288657;chr17:42288519-42288657	chr17:42288554-42288657		chr17:42288519-42288520;chr17:42288521-42288553	chr17:42288518-42288519;chr17:42288520-42288521		0	0	0	0	0	0	0	1.1	0	0	0	0	0.58	0	0	0.39
N	intron_retention		chr19	+	chr19:2072037-2084865				chr19:2072036-2072037;chr19:2084865-2084866		100	100	100	100	100	100	100	100	100	100	100	97.06	100	100	100	100
K	intron_retention		chr15	+	chr15:85321544-85325887				chr15:85321543-85321544;chr15:85325887-85325888		0	0	0	0	0	0	0	0	0	2.27	0	0	0	0	3.92	0
K	cassette	FANCI	chr15	+	chr15:89848930-89850706	chr15:89848930-89849240;chr15:89849426-89850706		chr15:89849241-89849425			100	100	96.39	97.37	100	93.33	100	100	93.1	94.39	96.36	99.04	87.88	90.1	96.15	95.68
N	alternative_last_exon		chr12	+	chr12:58140504-58141550;chr12:58140504-58140998	chr12:58140504-58140800	chr12:58140999-58143994	chr12:58140801-58140914			100	100	100	100	100	100	100	99.27	99.19	99.37	99.49	99.33	99.48	99.57	99.38	99.64
K	alternative_first_exon	MECOM	chr3	-	chr3:168861621-168864283,chr3:168861621-169099046;chr3:168861621-168864264;chr3:168861621-169098974	chr3:168861621-168864510	chr3:168864265-168864463;chr3:169098975-169099312	chr3:168864511-168865522			50	47.37	42.11	47.06	36.36	38.89	31.82	33.33	51.22	48.72	36.11	55.56	36.84	42.59	55.56	51.35
N	alternative_acceptor	ARHGEF2	chr1	-	chr1:155940096-155952897;chr1:155939092-155952897;chr1:155939915-155952897	chr1:155939164-155952897		chr1:155939092-155939163;chr1:155939164-155939914;chr1:155939915-155940095	chr1:155939091-155939092;chr1:155939163-155939164;chr1:155939914-155939915		0.79	0.61	0	0	0	0	1.71	0.68	0	0	0	7.69	0	10	0	0
N	intron_retention		chr22	-	chr22:42908887-42970709				chr22:42908886-42908887;chr22:42970709-42970710		100	100	100	100	100	100	100	100	79.17	77.2	100	90.74	100	100	81.95	77.29
N	intron_retention		chr17	-	chr17:7139856-7139946				chr17:7139855-7139856;chr17:7139946-7139947		100	100	100	100	100	100	99.69	100	100	100	100	100	100	100	100	100
N	intron_retention		chr16	+	chr16:30740351-30740690				chr16:30740350-30740351;chr16:30740690-30740691		100	96.97	100	100	100	100	98.25	100	100	100	100	100	100	100	100	98.28
N	alternative_donor	ZNF7	chr8	+	chr8:146065747-146066739;chr8:146062893-146066739	chr8:146066552-146066739		chr8:146062893-146065746;chr8:146065747-146066551	chr8:146062892-146062893;chr8:146065746-146065747		6.38	6.87	8.2	9.8	6.14	8.18	8.27	5.17	8.42	10.97	12.71	12.07	13.22	13.09	10.68	11.29
K	intron_retention		chr2	+	chr2:223799406-223806214				chr2:223799405-223799406;chr2:223806214-223806215		0.53	0.22	0.78	0.58	0.49	1.22	0.36	0.2	0.55	0.22	0.22	0	0	0.36	0.49	0.14
N	intron_retention		chr15	-	chr15:81294946-81295036				chr15:81294945-81294946;chr15:81295036-81295037		97.14	97.18	97.22	98.31	96.15	100	97.6	100	97.37	100	98.1	98.21	100	100	100	99.22
N	cassette	ZCCHC14	chr16	-	chr16:87446583-87448881	chr16:87446583-87446660;chr16:87446802-87448881		chr16:87446661-87446801			100	100	100	100	100	100	100	100	100	100	100	100	100	100	97.14	100
N	intron_retention		chr15	+	chr15:43656355-43658570				chr15:43656354-43656355;chr15:43658570-43658571		100	100	100	97.96	100	100	100	100	100	100	100	100	100	100	100	100
N	intron_retention		chr11	-	chr11:61556950-61557256				chr11:61556949-61556950;chr11:61557256-61557257		42.86	47.06	87.5	66.67	100	100	44.83	77.78	66.67	91.67	NA	38.46	75	NA	63.64	85.71
N	intron_retention		chr19	.	chr19:3977610-3977845				chr19:3977609-3977610;chr19:3977845-3977846		100	100	100	100	100	100	100	100	100	100	98.83	100	100	100	100	100
N	alternative_acceptor		chr11	+	chr11:489734-490009	chr11:489734-489882		chr11:489883-490009	chr11:490009-490010		100	98.33	97.85	99.05	100	95.89	100	100	100	100	100	100	100	98.51	100	100
K	intron_retention	SAT2	chr17	-	chr17:7530733-7530870				chr17:7530732-7530733;chr17:7530870-7530871		5.84	6.77	15.31	13.08	18.18	30.67	5.23	9	NA	NA	6.9	9.64	17.46	18.42	23.08	NA
N	intron_retention		chr14	-	chr14:105418398-105419387				chr14:105418397-105418398;chr14:105419387-105419388		100	100	100	100	100	97.54	100	100	100	100	NA	NA	100	100	100	100
K	alternative_first_exon	RUFY2	chr10	-	chr10:70161495-70166942	chr10:70161495-70164427	chr10:70166943-70167051	chr10:70164428-70164601			94.12	94.83	98.33	95.74	96.72	98.68	95	95.12	97.14	97.14	97.44	100	98.48	98.82	100	97.73
N	cassette	SPATS2	chr12	+	chr12:49883357-49888523;chr12:49878453-49888523	chr12:49878453-49884464,chr12:49883357-49884464;chr12:49884515-49888523		chr12:49884465-49884514			100	99.59	100	99.44	98.62	100	99.68	99.64	100	100	100	100	100	100	100	100
N	alternative_acceptor	YARS	chr1	-	chr1:33245157-33245685;chr1:33245125-33245685	chr1:33245123-33245685		chr1:33245123-33245124;chr1:33245125-33245156	chr1:33245122-33245123;chr1:33245124-33245125		0	0	0	0	0	0	0.31	0.23	0	0	0	0	0	0	0	0
N	alternative_acceptor	SLC25A37	chr8	+	chr8:23425892-23428848;chr8:23425892-23429462;chr8:23425892-23428847	chr8:23425892-23428987		chr8:23428848-23428848;chr8:23428849-23428987;chr8:23428988-23429462	chr8:23428848-23428849;chr8:23428987-23428988;chr8:23429462-23429463		2.36	0	1.77	0	0	0.63	0	0	0	0	0	0	3.05	1.9	0	0
N	intron_retention		chr17	+	chr17:73737087-73738340				chr17:73737086-73737087;chr17:73738340-73738341		100	95	100	100	87.5	91.67	100	82.5	NA	NA	NA	NA	NA	NA	NA	NA
K	intron_retention		chr17	-	chr17:79166193-79166275				chr17:79166192-79166193;chr17:79166275-79166276		0	0	0	1.54	0	0	0	0	0	0	0	0	0.91	1.24	0	0.78
N	cassette	IKBKB	chr8	+	chr8:42178363-42179571	chr8:42178363-42179413;chr8:42179464-42179571		chr8:42179414-42179463			100	100	100	100	100	100	100	100	100	99.78	100	100	100	100	100	100
N	cassette	ALMS1	chr2	+	chr2:73646447-73653580	chr2:73646447-73651557;chr2:73652031-73653580		chr2:73651558-73652030			100	100	100	100	100	100	100	96.15	100	100	100	NA	100	100	100	100
N	cassette	RICTOR	chr5	-	chr5:38945827-38947365	chr5:38945827-38946569;chr5:38946655-38947365		chr5:38946570-38946654			100	100	100	100	100	96.49	98.89	97.14	100	100	100	100	100	100	100	100
K	intron_retention		chr9	+	chr9:107515346-107516831				chr9:107515345-107515346;chr9:107516831-107516832		0.96	1.05	1.3	0.57	0.61	0.71	2.33	1.03	0	0	0.79	0.86	0.98	1.26	0	0
N	intron_retention		chr5	+	chr5:135369477-135382539				chr5:135369476-135369477;chr5:135382539-135382540		100	99.07	100	100	100	100	100	100	100	100	100	100	100	100	100	100
K	intron_retention	C1RL	chr12	-	chr12:7247822-7249822				chr12:7247821-7247822;chr12:7249822-7249823		100	100	100	97.14	100	100	94.79	100	100	95.45	100	93.33	100	95.7	90.32	94.59
N	alternative_acceptor	SYNE1	chr6	-	chr6:152540321-152541976;chr6:152540454-152541976	chr6:152541090-152541976		chr6:152540321-152540453;chr6:152540454-152541089	chr6:152540320-152540321;chr6:152540453-152540454		0	0	0	0	0	0	0	0	0	0	0	0	0	0	0	0
K	intron_retention		chr3	-	chr3:195000158-195006524				chr3:195000157-195000158;chr3:195006524-195006525		1.37	0.96	2.7	1.92	3.95	2.41	1.89	0.84	0.82	2.8	0	1.33	0	0.93	2.21	2.08
N	intron_retention		chr19	+	chr19:53303198-53303281				chr19:53303197-53303198;chr19:53303281-53303282		79.31	100	88.89	91.67	92.68	86.54	97.22	90.91	88	86.21	95.52	85.88	96.85	89.81	89.23	90
K	alternative_donor	CNBP	chr3	-	chr3:128890382-128890476;chr3:128890382-128890494	chr3:128890382-128890497		chr3:128890477-128890494;chr3:128890495-128890497	chr3:128890494-128890495;chr3:128890497-128890498		59.34	58.24	61.98	61.4	64.55	65.12	63.46	64.25	70.14	71.09	71.4	68.52	70.19	70.51	70.93	73.82
N	intron_retention		chr12	+	chr12:66006544-66006620				chr12:66006543-66006544;chr12:66006620-66006621		100	100	100	98.31	100	100	100	100	100	100	NA	NA	NA	NA	100	100
K	intron_retention		chr1	-	chr1:205693110-205696827				chr1:205693109-205693110;chr1:205696827-205696828		0	0	0	0	0	0.06	0	0	0.05	0	0	0	0	0	0	0
K	intron_retention	RSRC2	chr12	-	chr12:122990254-122991380				chr12:122990253-122990254;chr12:122991380-122991381		0.65	0.52	0.17	0.38	0.54	0.71	1.17	0.6	1.03	0.49	0	0.34	1.36	0.65	1.38	0.99
N	intron_retention		chr4	+	chr4:152024232-152025320				chr4:152024231-152024232;chr4:152025320-152025321		91.84	95.45	100	89.74	90.91	93.55	94.23	86	90.91	100	90.24	89.74	86.05	93.22	97.06	95.92
K	intron_retention		chr11	-	chr11:64662682-64662761				chr11:64662681-64662682;chr11:64662761-64662762		8.82	2.94	2.63	2.78	2.86	4.55	1.19	0	0	2.3	0	2.22	0	4.35	3.9	5.38
N	intron_retention		chr20	-	chr20:45841371-45852969				chr20:45841370-45841371;chr20:45852969-45852970		100	100	100	100	100	100	100	100	NA	NA	NA	NA	NA	NA	NA	NA
N	alternative_donor		chr8	-	chr8:101716280-101716524	chr8:101716280-101716507		chr8:101716508-101716524	chr8:101716524-101716525		85.71	87.5	100	100	100	100	94.12	94.74	92.86	93.33	80	100	88.89	96.15	97.3	90.74
N	alternative_donor	C1orf43	chr1	-	chr1:154192414-154192680;chr1:154192414-154192817;chr1:154192414-154192853;chr1:154192414-154193867	chr1:154192414-154193675		chr1:154192681-154192817;chr1:154192818-154192853;chr1:154192854-154193675;chr1:154193676-154193867	chr1:154192817-154192818;chr1:154192853-154192854;chr1:154193675-154193676;chr1:154193867-154193868		0	0	0	0	0	0	0	0	0	0	0	0	0.24	0.17	0	0.27
N	intron_retention		chr16	-	chr16:30593585-30593831				chr16:30593584-30593585;chr16:30593831-30593832		96.55	100	100	100	100	100	96.36	97.56	100	95.83	100	97.62	100	100	100	98.65
N	alternative_acceptor		chr20	+	chr20:16710710-16712333	chr20:16710710-16712312		chr20:16712313-16712333	chr20:16712333-16712334		100	100	100	100	100	100	98.4	100	100	100	100	100	100	100	100	100
N	intron_retention		chr2	+	chr2:47637347-47637430				chr2:47637346-47637347;chr2:47637430-47637431		100	100	100	99.46	100	100	100	100	100	100	100	100	100	100	100	100
N	alternative_donor	HSPD1	chr2	-	chr2:198355021-198357608;chr2:198355021-198355250;chr2:198355021-198356299;chr2:198355021-198358047	chr2:198355021-198355661		chr2:198355251-198355661;chr2:198355662-198356299;chr2:198356300-198357608;chr2:198357609-198358047	chr2:198355661-198355662;chr2:198356299-198356300;chr2:198357608-198357609;chr2:198358047-198358048		0.44	0.31	0.35	0.47	0.07	0.12	0.39	0.29	0.4	0.07	0.45	0.25	0.06	0.36	0.05	0.54
N	alternative_acceptor	SIGIRR	chr11	-	chr11:406514-406842;chr11:406511-406842	chr11:406539-406842		chr11:406511-406513;chr11:406514-406538	chr11:406510-406511;chr11:406513-406514		100	100	89.47	100	100	100	100	100	100	100	100	100	98.46	100	96.67	99.24
N	intron_retention		chr1	-	chr1:155619667-155733301				chr1:155619666-155619667;chr1:155733301-155733302		100	100	100	100	100	100	100	100	100	100	100	100	96.97	100	100	100
N	alternative_acceptor	NECAP1	chr12	+	chr12:8234980-8242531	chr12:8234980-8241708		chr12:8241709-8242531	chr12:8242531-8242532		0	0	0	0	0	0	0	0	0	0	0	0	0	0	0	0
K	intron_retention	DDX55	chr12	+	chr12:124103385-124103978				chr12:124103384-124103385;chr12:124103978-124103979		0	0	1.5	0	1.45	1.41	0.67	1.05	0.67	0.81	1	1.16	2.04	3.17	0.64	0
N	intron_retention		chr12	-	chr12:42862497-42864047				chr12:42862496-42862497;chr12:42864047-42864048		100	100	100	100	99.95	99.75	100	100	NA	NA	NA	NA	NA	100	NA	NA
N	alternative_donor	COX10-AS1	chr17	-	chr17:13937734-13972583;chr17:13937734-13954731;chr17:13937734-13972588;chr17:13937734-13964787;chr17:13937734-13945177;chr17:13937734-13971676	chr17:13937734-13972596		chr17:13945178-13954731;chr17:13954732-13964787;chr17:13964788-13971676;chr17:13971677-13972583;chr17:13972584-13972588;chr17:13972589-13972596	chr17:13954731-13954732;chr17:13964787-13964788;chr17:13971676-13971677;chr17:13972583-13972584;chr17:13972588-13972589;chr17:13972596-13972597		0	0	0	0	0	0	0	0	0	0	7.14	0	0	0	0	0
N	alternative_donor	PIAS3	chr1	+	chr1:145578296-145578636;chr1:145578480-145578636	chr1:145578098-145578636		chr1:145578098-145578295;chr1:145578296-145578479	chr1:145578097-145578098;chr1:145578295-145578296		0	0.44	0	0	0	0	0	0	0	0	0	0	0	0	0	0
K	intron_retention		chr10	+	chr10:75520608-75523247				chr10:75520607-75520608;chr10:75523247-75523248		0	0	0.35	0	0	0	0.54	0	0	0	0	0	0	0	0	0
N	alternative_acceptor	TJAP1	chr6	+	chr6:43471445-43472036;chr6:43471445-43472325;chr6:43471445-43472039;chr6:43471445-43473265;chr6:43471445-43472498;chr6:43471445-43473361	chr6:43471445-43473339		chr6:43472037-43472039;chr6:43472040-43472325;chr6:43472326-43472498;chr6:43472499-43473265;chr6:43473266-43473339;chr6:43473340-43473361	chr6:43472039-43472040;chr6:43472325-43472326;chr6:43472498-43472499;chr6:43473265-43473266;chr6:43473339-43473340;chr6:43473361-43473362		0	0	0	0	0	0	0	0	0.69	0	0	0	0	0	0	0
N	intron_retention	RP11-33B1.1	chr4	+	chr4:120419059-120421198				chr4:120419058-120419059;chr4:120421198-120421199		100	100	100	100	100	87.5	100	NA	100	100	NA	NA	NA	NA	100	100
N	intron_retention		chr2	-	chr2:43066-45439				chr2:43065-43066;chr2:45439-45440		100	100	100	100	100	83.33	95	84.31	NA	NA	NA	NA	NA	NA	NA	NA
K	intron_retention		chr17	+	chr17:61683801-61684646				chr17:61683800-61683801;chr17:61684646-61684647		1.08	0.48	2.01	0.58	0.81	1.88	1.53	2.82	0.58	0.69	1.24	0.78	1.9	1.66	1.12	1.37
N	cassette	RNF115	chr1	+	chr1:145611342-145663158	chr1:145611342-145650482;chr1:145650541-145663158		chr1:145650483-145650540			100	100	100	100	100	100	100	100	100	100	100	100	100	99.37	100	100
N	alternative_donor	DNASE1	chr16	+	chr16:3708066-3712646;chr16:3707869-3712646	chr16:3707818-3712646		chr16:3707818-3707868;chr16:3707869-3708065	chr16:3707817-3707818;chr16:3707868-3707869		9.09	0	0	0	0	NA	3.03	14.29	NA	0	NA	12.5	NA	NA	0	0
N	alternative_acceptor	VCL	chr10	+	chr10:75863687-75864256;chr10:75863687-75864808;chr10:75863687-75864147;chr10:75863687-75864276;chr10:75863687-75863964	chr10:75863687-75864223		chr10:75863965-75864147;chr10:75864148-75864223;chr10:75864224-75864256;chr10:75864257-75864276;chr10:75864277-75864808	chr10:75864147-75864148;chr10:75864223-75864224;chr10:75864256-75864257;chr10:75864276-75864277;chr10:75864808-75864809		0	0.63	0.43	0.48	0.38	0.39	0.36	0.74	0.49	0	0.53	0.23	0.37	1.36	0	0.49
N	coord_cassette	NSF	chr17	+	chr17:44791353-44827138	chr17:44791353-44803914;chr17:44803982-44806220;chr17:44806301-44827138		chr17:44803915-44803981;chr17:44806221-44806300			100	100	100	100	100	100	100	100	100	100	100	100	100	100	99.6	100
K	intron_retention	HSPA1A	chr6	+	chr6:31783609-31784103				chr6:31783608-31783609;chr6:31784103-31784104		20.83	32.14	37.08	29.63	40	41	40.38	43.48	30.77	35.4	32.14	32	36	35.21	32.73	36.41
N	cassette	TIMMDC1	chr3	+	chr3:119217790-119222378;chr3:119217436-119232487;chr3:119217775-119236051;chr3:119217870-119222378;chr3:119217781-119242452;chr3:119217775-119222800;chr3:119217792-119232487;chr3:119217436-119222378;chr3:119217775-119242452;chr3:119217436-119222800;chr3:119217781-119232487;chr3:119217775-119222378;chr3:119217438-119232487;chr3:119217775-119232487;chr3:119217790-119232487	chr3:119217436-119219541,chr3:119217781-119219541,chr3:119217792-119219541,chr3:119217790-119219541,chr3:119217438-119219541,chr3:119217775-119219541,chr3:119217870-119219541;chr3:119219708-119232487,chr3:119219708-119242452,chr3:119219708-119222800,chr3:119219708-119222378,chr3:119219708-119236051		chr3:119219542-119219707			91.61	91.89	93.46	89.04	89.33	89.57	86.08	87.93	92.95	91.25	96.36	96.74	89.68	91.59	98.23	96.34
K	intron_retention		chr22	+	chr22:46727630-46728978				chr22:46727629-46727630;chr22:46728978-46728979		4.35	3.33	7.41	9.62	13.33	6.67	NA	NA	4.2	7.53	8.33	0	0	4.17	3.12	3.7
K	intron_retention		chr6	-	chr6:56357888-56358807				chr6:56357887-56357888;chr6:56358807-56358808		0	0	0	0	0	0	0.65	0	0	0	0	0	0	0	0	0.6
N	intron_retention		chr7	-	chr7:134132134-134132459				chr7:134132133-134132134;chr7:134132459-134132460		100	100	100	100	100	100	100	100	100	81.82	100	100	100	100	100	91.67
N	alternative_acceptor		chr6	+	chr6:10704886-10704982	chr6:10704886-10704979		chr6:10704980-10704982	chr6:10704982-10704983		100	98.61	100	100	100	100	100	100	100	100	100	100	100	100	100	100
N	cassette	SEC23A	chr14	-	chr14:39510092-39514366	chr14:39510092-39511989;chr14:39512077-39514366		chr14:39511990-39512076			100	100	99.5	99.68	99.44	99.5	99.41	99.7	100	99.68	99.55	99.63	100	100	99.56	100
K	intron_retention	PRKAG1	chr12	.	chr12:49399327-49406844				chr12:49399326-49399327;chr12:49406844-49406845		28	17.07	16	9.09	12	19.23	27.12	35	NA	NA	NA	41.67	NA	53.33	NA	NA
N	intron_retention		chr8	-	chr8:144885568-144885606				chr8:144885567-144885568;chr8:144885606-144885607		100	100	98.08	100	100	100	100	100	100	100	100	100	100	100	100	100
N	alternative_donor	GIGYF1	chr7	-	chr7:100285734-100285826;chr7:100285734-100291732	chr7:100285734-100286073		chr7:100285827-100286073;chr7:100286074-100291732	chr7:100286073-100286074;chr7:100291732-100291733		0	0	0	0	0	0	0	0	0	0	0	0	0	0	0	0
N	cassette	RB1CC1	chr8	-	chr8:53586835-53596108	chr8:53586835-53588928;chr8:53589132-53596108		chr8:53588929-53589131			96.72	100	100	100	100	100	99.26	100	100	100	100	100	100	100	100	100
N	intron_retention	MTFR1	chr8	+	chr8:66631717-66634955				chr8:66631716-66631717;chr8:66634955-66634956		100	100	100	100	100	100	100	100	100	100	100	100	94.12	100	NA	100
N	alternative_acceptor	LETMD1	chr12	+	chr12:51442262-51442816;chr12:51442262-51442848;chr12:51442262-51442844	chr12:51442262-51442795		chr12:51442796-51442816;chr12:51442817-51442844;chr12:51442845-51442848	chr12:51442816-51442817;chr12:51442844-51442845;chr12:51442848-51442849		6.52	6.86	12	10.81	7.34	13.25	7.17	7.87	9.76	12	7.19	4.55	5.84	5.26	11.29	9.38
K	intron_retention		chr16	-	chr16:71780596-71782153				chr16:71780595-71780596;chr16:71782153-71782154		1.29	0.95	1.32	1.37	0	0.48	1.95	1.75	0.41	0.77	0.76	0	0.7	1.32	1.05	0.59
N	alternative_donor	KCTD10	chr12	-	chr12:109907534-109915064;chr12:109907534-109914773	chr12:109907534-109914000		chr12:109914001-109914773;chr12:109914774-109915064	chr12:109914773-109914774;chr12:109915064-109915065		0	0	0	0	0	0	0.57	1.19	0	0	0	0	0	0	0.77	0
N	alternative_donor		chr10	+	chr10:33370661-33381231;chr10:33370408-33381231;chr10:33370383-33381231;chr10:33370419-33381231;chr10:33274686-33381231;chr10:33370430-33381231	chr10:33370378-33381231		chr10:33274686-33370377;chr10:33370378-33370382;chr10:33370383-33370407;chr10:33370408-33370418;chr10:33370419-33370429;chr10:33370430-33370660	chr10:33274685-33274686;chr10:33370377-33370378;chr10:33370382-33370383;chr10:33370407-33370408;chr10:33370418-33370419;chr10:33370429-33370430		0	0	0	0	0	0	0	0	NA	NA	NA	NA	NA	NA	NA	NA
K	alternative_first_exon	DNMT3A,SH3YL1	chr2	-	chr2:25537031-25537107;chr2:25537031-25565298	chr2:25537031-25564694	chr2:25565299-25565459	chr2:25564695-25564754			85.71	90.91	90.91	93.75	90.91	86.67	84.62	91.67	NA	NA	NA	NA	NA	100	NA	NA
K	cassette	DNAJB6	chr7	+	chr7:157151332-157159195	chr7:157151332-157155854;chr7:157155965-157159195		chr7:157155855-157155964			100	100	100	100	100	99.83	99.91	100	99.88	99.74	100	100	99.68	99.77	99.9	99.79
N	intron_retention	VCL	chr10	+	chr10:75863687-75864276				chr10:75863686-75863687;chr10:75864276-75864277		100	100	100	NA	100	NA	100	NA	NA	NA	100	NA	95.45	92	85.71	87.5
K	intron_retention		chr7	-	chr7:121023065-121036352				chr7:121023064-121023065;chr7:121036352-121036353		100	100	100	100	100	100	100	NA	95.88	96.69	100	100	100	89.47	96.08	96.93
N	cassette	GOLGA1	chr9	-	chr9:127689021-127693594;chr9:127689021-127691494	chr9:127689021-127690466;chr9:127690565-127693594,chr9:127690565-127691494		chr9:127690467-127690564			98.39	98.73	100	100	100	98.44	99.42	98.77	100	100	100	100	100	100	100	100
N	intron_retention		chr17	-	chr17:80573423-80573593				chr17:80573422-80573423;chr17:80573593-80573594		100	100	100	100	99.02	100	100	100	100	100	100	100	100	100	100	100
N	intron_retention		chr2	.	chr2:203071520-203071974				chr2:203071519-203071520;chr2:203071974-203071975		100	100	100	100	100	100	100	99.85	100	100	100	100	100	100	100	100
N	cassette	PDXDC2P,RP11-419C5.2	chr16	-	chr16:70012016-70016252;chr16:70012016-70012804	chr16:70012016-70012124;chr16:70012186-70016252,chr16:70012186-70012804		chr16:70012125-70012185			100	100	100	96.55	96.3	88	98.68	96.15	97.06	95.45	97.5	100	100	97.83	97.96	98.25
K	intron_retention	CRNDE	chr16	-	chr16:54954251-54957496				chr16:54954250-54954251;chr16:54957496-54957497		95.31	100	100	100	91.11	100	92.16	95.24	80.95	90	85.15	85.56	91.37	90.86	80	82.35
N	alternative_acceptor	NDEL1	chr17	+	chr17:8363479-8374689;chr17:8363479-8365219;chr17:8363479-8364454;chr17:8363479-8364457;chr17:8363479-8363642;chr17:8363479-8393564;chr17:8363479-8363613	chr17:8363479-8383782		chr17:8363614-8363642;chr17:8363643-8364454;chr17:8364455-8364457;chr17:8364458-8365219;chr17:8365220-8374689;chr17:8374690-8383782;chr17:8383783-8393564	chr17:8363642-8363643;chr17:8364454-8364455;chr17:8364457-8364458;chr17:8365219-8365220;chr17:8374689-8374690;chr17:8383782-8383783;chr17:8393564-8393565		0	0	0	NA	0	0	0	0	0	0	0	0	0	0	0	0
N	alternative_donor	TMEM98	chr17	+	chr17:31261343-31263349	chr17:31261730-31263349		chr17:31261343-31261729	chr17:31261342-31261343		0	0	0	0	1.85	1.82	0	0	NA	NA	0	0.29	0.32	0.67	NA	NA
K	intron_retention		chr1	-	chr1:23415547-23417682				chr1:23415546-23415547;chr1:23417682-23417683		0	0.34	0.77	0.77	0.56	0.57	0.73	0.93	0	0.52	0	0	0	1.12	0.57	0
N	cassette	BAZ1A	chr14	-	chr14:35264094-35269429	chr14:35264094-35264875;chr14:35264972-35269429		chr14:35264876-35264971			100	100	100	100	100	98.88	100	98.55	100	100	100	100	100	100	100	100
N	intron_retention		chr9	.	chr9:134350761-134350805				chr9:134350760-134350761;chr9:134350805-134350806		100	100	100	100	100	99.06	100	100	100	100	100	100	100	100	100	100
N	intron_retention		chrX	+	chrX:64956673-64956702				chrX:64956672-64956673;chrX:64956702-64956703		100	100	100	100	99.82	100	100	100	100	100	100	100	100	100	99.89	99.87
K	intron_retention	HDAC7	chr12	-	chr12:48178001-48179169				chr12:48178000-48178001;chr12:48179169-48179170		15.52	16.87	18.49	19.05	15.2	10.66	11.65	17.09	7.69	6.31	9.84	7.54	10.48	13.36	6.36	5.43
N	alternative_first_exon	NADSYN1	chr11	+	chr11:71164554-71166155;chr11:71159932-71166155	chr11:71164428-71166155	chr11:71159720-71159931	chr11:71164155-71164427			96.77	95.95	98.59	97.4	98.66	98.88	97.85	96.77	97.87	96.55	100	99.5	99.5	99.14	99.25	98.04
N	alternative_acceptor		chr19	+	chr19:38795327-38795463;chr19:38795327-38795439;chr19:38795327-38817232;chr19:38795327-38803611;chr19:38795327-38795485	chr19:38795327-38803430		chr19:38795440-38795463;chr19:38795464-38795485;chr19:38795486-38803430;chr19:38803431-38803611;chr19:38803612-38817232	chr19:38795463-38795464;chr19:38795485-38795486;chr19:38803430-38803431;chr19:38803611-38803612;chr19:38817232-38817233		0	0	0	0	0	0	0	0	0	0	0	0	0	0	0	0
N	intron_retention		chr12	.	chr12:120901833-120903478				chr12:120901832-120901833;chr12:120903478-120903479		100	100	100	100	100	100	100	100	100	100	100	100	100	100	100	99.94
N	alternative_donor	AD000671.6,U2AF1L4	chr19	-	chr19:36234806-36234970;chr19:36234806-36234924	chr19:36234806-36234912		chr19:36234913-36234924;chr19:36234925-36234970	chr19:36234924-36234925;chr19:36234970-36234971		3.17	4.24	1.19	5.88	0	0	4.39	2.22	6.9	2.86	4.17	5.32	5.56	5.31	0	2.7
K	intron_retention	WDFY2	chr13	+	chr13:52325552-52329493				chr13:52325551-52325552;chr13:52329493-52329494		13.23	12.41	9.54	9.96	6.94	10.43	15.18	15.59	6.12	5.77	5.56	NA	8.33	25	6.38	5
N	alternative_acceptor	MYO1E	chr15	-	chr15:59530240-59564504;chr15:59563427-59564504;chr15:59553709-59564504	chr15:59563434-59564504		chr15:59530240-59553708;chr15:59553709-59563426;chr15:59563427-59563433	chr15:59530239-59530240;chr15:59553708-59553709;chr15:59563426-59563427		0	0	0	0	0	0	14.29	0	NA	NA	0	0	0	0	NA	NA
N	alternative_acceptor	STAT3	chr17	-	chr17:40476844-40476980	chr17:40476865-40476980		chr17:40476844-40476864	chr17:40476843-40476844		100	100	100	100	100	96.24	97.92	95.52	94.38	97.55	100	100	95.82	100	100	100
N	intron_retention		chr10	.	chr10:79795288-79797022				chr10:79795287-79795288;chr10:79797022-79797023		100	100	100	99.96	100	100	100	100	100	100	100	100	100	100	100	100
K	intron_retention		chr8	-	chr8:29921430-29923503				chr8:29921429-29921430;chr8:29923503-29923504		0.78	0.86	1.63	1.19	2.25	2.79	1.62	1.46	0	0.47	0.59	0.81	0.58	0.7	0	0.23
N	alternative_acceptor	MYH9	chr22	-	chr22:36697712-36698613;chr22:36692537-36698613;chr22:36697706-36698613	chr22:36697795-36698613		chr22:36692537-36697705;chr22:36697706-36697711;chr22:36697712-36697794	chr22:36692536-36692537;chr22:36697705-36697706;chr22:36697711-36697712		0	0	0	0	0	0	0	0	0	0	0	0	0	0	0	0
N	intron_retention		chr16	+	chr16:56642937-56643234				chr16:56642936-56642937;chr16:56643234-56643235		99.99	100	100	100	100	99.93	100	100	100	100	100	100	100	100	100	100
K	intron_retention	APC2	chr19	+	chr19:1460320-1460778				chr19:1460319-1460320;chr19:1460778-1460779		100	100	100	91.67	100	100	100	100	95.65	88.46	100	95.45	100	100	94.64	94.52
N	cassette	FKBP5	chr6	-	chr6:35604936-35656580	chr6:35604936-35610496;chr6:35610621-35656580		chr6:35610497-35610620			100	100	100	100	100	100	100	99.75	100	100	100	100	100	100	100	100
N	cassette	SNX1	chr15	+	chr15:64410444-64418277	chr15:64410444-64410986;chr15:64411054-64418277		chr15:64410987-64411053			100	100	100	100	100	100	100	97.95	100	100	100	100	100	100	100	100
N	intron_retention		chr11	+	chr11:64002973-64003382				chr11:64002972-64002973;chr11:64003382-64003383		96.19	96.55	94.44	93.65	91.49	92.54	95.79	95.29	94.23	92.19	92.05	91.45	91.1	87.44	95.21	93.62
N	alternative_donor	WRB	chr21	+	chr21:40752483-40762623;chr21:40760264-40762623;chr21:40752573-40762623;chr21:40752848-40762623;chr21:40752529-40762623;chr21:40752533-40762623;chr21:40749751-40762623;chr21:40752537-40762623;chr21:40757114-40762623;chr21:40752413-40762623;chr21:40752479-40762623	chr21:40758438-40762623		chr21:40749751-40752412;chr21:40752413-40752478;chr21:40752479-40752482;chr21:40752483-40752528;chr21:40752529-40752532;chr21:40752533-40752536;chr21:40752537-40752572;chr21:40752573-40752847;chr21:40752848-40757113;chr21:40757114-40758437;chr21:40758438-40760263	chr21:40749750-40749751;chr21:40752412-40752413;chr21:40752478-40752479;chr21:40752482-40752483;chr21:40752528-40752529;chr21:40752532-40752533;chr21:40752536-40752537;chr21:40752572-40752573;chr21:40752847-40752848;chr21:40757113-40757114;chr21:40758437-40758438		0	0	0	0	0	0	0	0	0	0	0	0	0	0	0	0
N	alternative_acceptor		chr4	+	chr4:26766360-26921125;chr4:26766360-26815302;chr4:26766360-26784652;chr4:26766360-26787727;chr4:26766360-26771354;chr4:26766360-26846683	chr4:26766360-26844553		chr4:26771355-26784652;chr4:26784653-26787727;chr4:26787728-26815302;chr4:26815303-26844553;chr4:26844554-26846683;chr4:26846684-26921125	chr4:26784652-26784653;chr4:26787727-26787728;chr4:26815302-26815303;chr4:26844553-26844554;chr4:26846683-26846684;chr4:26921125-26921126		0	0	0	0	0	0	0	0	NA	NA	NA	0	0	0	NA	NA
N	intron_retention		chr7	+	chr7:155095605-155099950				chr7:155095604-155095605;chr7:155099950-155099951		100	100	100	100	100	87.5	NA	NA	100	100	NA	NA	NA	NA	100	NA
N	intron_retention		chr1	-	chr1:59004983-59041860				chr1:59004982-59004983;chr1:59041860-59041861		100	100	100	100	100	85.71	100	100	100	100	100	100	100	100	100	100
N	alternative_acceptor	NUP43	chr6	-	chr6:150049697-150052748;chr6:150048618-150052748;chr6:150050670-150052748;chr6:150049615-150052748;chr6:150041108-150052748;chr6:150049614-150052748;chr6:150048335-150052748;chr6:150051900-150052748;chr6:150050655-150052748	chr6:150048363-150052748		chr6:150041108-150048334;chr6:150048335-150048362;chr6:150048363-150048617;chr6:150048618-150049613;chr6:150049614-150049614;chr6:150049615-150049696;chr6:150049697-150050654;chr6:150050655-150050669;chr6:150050670-150051899	chr6:150041107-150041108;chr6:150048334-150048335;chr6:150048362-150048363;chr6:150048617-150048618;chr6:150049613-150049614;chr6:150049614-150049615;chr6:150049696-150049697;chr6:150050654-150050655;chr6:150050669-150050670		0	0	0	0	0	0	0	0	0	0	0	0	0	0	0	0
N	intron_retention		chr17	-	chr17:80211784-80212433				chr17:80211783-80211784;chr17:80212433-80212434		100	100	100	100	100	94.12	100	100	100	100	100	NA	100	100	100	100
K	cassette	AASS	chr7	-	chr7:121719005-121719650	chr7:121719005-121719202;chr7:121719382-121719650		chr7:121719203-121719381			1.67	0	0	1.33	0	1.75	0.83	0	NA	0	0	0	0	0	NA	NA
N	alternative_donor	DLST	chr14	+	chr14:75357897-75359536;chr14:75357771-75359536;chr14:75357838-75359536;chr14:75357871-75359536;chr14:75358003-75359536;chr14:75358549-75359536	chr14:75357810-75359536		chr14:75357771-75357809;chr14:75357810-75357837;chr14:75357838-75357870;chr14:75357871-75357896;chr14:75357897-75358002;chr14:75358003-75358548	chr14:75357770-75357771;chr14:75357809-75357810;chr14:75357837-75357838;chr14:75357870-75357871;chr14:75357896-75357897;chr14:75358002-75358003		0.72	0	0	0	0	0	1.48	0	0	0	0	0	0	0	0	0
N	cassette	SPG21	chr15	-	chr15:65273364-65282002;chr15:65268894-65282002;chr15:65275432-65282002	chr15:65273364-65275844,chr15:65275432-65275844,chr15:65268894-65275844;chr15:65275932-65282002		chr15:65275845-65275931			86.46	87.86	92.68	92.49	94.89	95.29	87.56	92.55	90.75	93.71	92.41	92.41	95.26	92.8	89.17	90.03
N	intron_retention		chrX	+	chrX:70683739-70684263				chrX:70683738-70683739;chrX:70684263-70684264		97.18	91.8	95.08	100	98.04	89.8	95.04	97.5	100	96.72	94.67	91.25	95.12	99.21	91.49	91.3
N	alternative_donor	TSPAN31	chr12	+	chr12:58140504-58140800;chr12:58140540-58140800;chr12:58140552-58140800;chr12:58140508-58140800	chr12:58140503-58140800		chr12:58140503-58140503;chr12:58140504-58140507;chr12:58140508-58140539;chr12:58140540-58140551	chr12:58140502-58140503;chr12:58140503-58140504;chr12:58140507-58140508;chr12:58140539-58140540		0	0	0	0	0	0	0	0.49	0	0	0	0	0	0	0	0
N	intron_retention		chr20	-	chr20:17639860-17640309				chr20:17639859-17639860;chr20:17640309-17640310		100	100	100	100	100	100	100	98.62	100	100	100	100	100	100	100	100
N	cassette	RP4-539M6.19,SEC14L2	chr22	+	chr22:30805476-30811747	chr22:30805476-30806584;chr22:30806669-30811747		chr22:30806585-30806668			100	99.83	100	100	100	99.83	99.92	100	100	100	100	100	100	100	100	100
N	alternative_donor	ACVR2A	chr2	+	chr2:148629082-148653869;chr2:148602276-148653869	chr2:148602777-148653869		chr2:148602276-148602776;chr2:148602777-148629081	chr2:148602275-148602276;chr2:148602776-148602777		92.31	100	100	100	100	100	96.88	100	100	100	100	100	100	100	100	100
N	alternative_acceptor	RP11-14N7.2	chr1	+	chr1:148933369-148950913;chr1:148933369-148936772;chr1:148933369-148937159;chr1:148933369-148951244;chr1:148933369-148951256;chr1:148933369-148944919;chr1:148933369-148951096;chr1:148933369-148936763	chr1:148933369-148950355		chr1:148936764-148936772;chr1:148936773-148937159;chr1:148937160-148944919;chr1:148944920-148950355;chr1:148950356-148950913;chr1:148950914-148951096;chr1:148951097-148951244;chr1:148951245-148951256	chr1:148936772-148936773;chr1:148937159-148937160;chr1:148944919-148944920;chr1:148950355-148950356;chr1:148950913-148950914;chr1:148951096-148951097;chr1:148951244-148951245;chr1:148951256-148951257		0	0	0	0	0	0	0	0	0	0	0	0	0	0	0	0
N	alternative_acceptor	LEPREL1	chr3	-	chr3:189712070-189713078	chr3:189712073-189713078		chr3:189712070-189712072	chr3:189712069-189712070		100	100	97.44	98.72	98.32	100	97.23	98.23	100	NA	NA	NA	NA	NA	100	NA
K	alternative_donor	BCS1L	chr2	+	chr2:219525206-219525661;chr2:219524969-219525661	chr2:219525145-219525661		chr2:219524969-219525144;chr2:219525145-219525205	chr2:219524968-219524969;chr2:219525144-219525145		62.5	73.08	65.79	66.1	61.4	65.62	62.1	60.71	56.76	65.22	68.52	72.41	70.69	70.73	63.64	68.09
N	intron_retention		chr3	+	chr3:172070874-172080515				chr3:172070873-172070874;chr3:172080515-172080516		100	100	100	100	100	100	97.81	100	100	99.06	100	100	100	99	100	98.98
K	intron_retention	GSE1	chr16	+	chr16:85699954-85701745				chr16:85699953-85699954;chr16:85701745-85701746		4.17	2.33	10.64	10	8.7	6	2.7	2.63	6.23	4.5	3.35	7.01	7.54	7.65	4.25	4.87
N	intron_retention		chr2	+	chr2:73115231-73115466				chr2:73115230-73115231;chr2:73115466-73115467		100	100	100	100	100	100	100	100	100	100	100	97.44	100	100	100	100
N	alternative_acceptor		chr3	+	chr3:184019662-184023555;chr3:184019662-184062923	chr3:184019662-184098315		chr3:184023556-184062923;chr3:184062924-184098315	chr3:184062923-184062924;chr3:184098315-184098316		0	0	0	0	0	0	10	0	0	0	0	0	0	0	0	0
K	alternative_first_exon	KEAP1	chr19	-	chr19:10610757-10612613,chr19:10610757-10613063,chr19:10610757-10613084,chr19:10610757-10613768,chr19:10610757-10623647;chr19:10610757-10613916	chr19:10610757-10613372	chr19:10613917-10614417	chr19:10613373-10613572			50	84.62	64.71	84.62	52.63	70.59	70.37	87.5	30.77	43.18	30.77	42.22	32.14	38.16	29.23	31.94
N	alternative_donor	TERF1	chr8	+	chr8:73944369-73951350;chr8:73950287-73951350	chr8:73951031-73951350		chr8:73944369-73950286;chr8:73950287-73951030	chr8:73944368-73944369;chr8:73950286-73950287		0	0	0	0	0	0	0	0	0	0	0	0	0	0	0	0
N	intron_retention		chr11	-	chr11:67205973-67206348				chr11:67205972-67205973;chr11:67206348-67206349		100	100	100	100	100	100	100	100	99.3	100	100	100	100	99.29	100	98.17
N	alternative_donor	CYP39A1	chr6	-	chr6:46610036-46617892;chr6:46610036-46620142	chr6:46610036-46613729		chr6:46613730-46617892;chr6:46617893-46620142	chr6:46617892-46617893;chr6:46620142-46620143		0	0	10	8.33	9.09	0	2.7	0	NA	NA	NA	NA	NA	0	NA	0
K	alternative_last_exon	NEK11	chr3	+	chr3:130889732-130932680;chr3:130889732-130903545;chr3:130889732-130947371	chr3:130889732-130893610	chr3:130903546-130903617;chr3:130947372-130947532	chr3:130893611-130893974			5	4.17	6.67	0	0	0	1.96	11.11	7.69	0	5.71	2.78	2.08	3.12	20	21.74
N	cassette	MYO18A	chr17	-	chr17:27426781-27434097	chr17:27426781-27430616;chr17:27430683-27434097		chr17:27430617-27430682			100	98.51	100	100	100	100	99.57	100	100	97.62	100	100	98.65	99.24	99.42	100
K	alternative_acceptor	AC007390.5	chr2	+	chr2:37428870-37430392;chr2:37428870-37429005	chr2:37428870-37431446		chr2:37429006-37430392;chr2:37430393-37431446	chr2:37430392-37430393;chr2:37431446-37431447		25.44	24.21	22.95	24.76	22.22	23.86	15.54	17.6	17.95	18.37	15.54	10.5	16.54	17.96	17.45	11.66
N	alternative_donor	TTC12	chr11	+	chr11:113212809-113214993;chr11:113212658-113214993;chr11:113213372-113214993	chr11:113212648-113214993		chr11:113212648-113212657;chr11:113212658-113212808;chr11:113212809-113213371	chr11:113212647-113212648;chr11:113212657-113212658;chr11:113212808-113212809		100	98.55	98.44	100	98.46	100	97.28	98.15	96.88	89.74	98.65	98.31	100	99.05	100	93.33
N	alternative_donor	MRPL28	chr16	-	chr16:420226-420484;chr16:420226-420647;chr16:420226-421066;chr16:420226-421711;chr16:420226-420498	chr16:420226-420443		chr16:420444-420484;chr16:420485-420498;chr16:420499-420647;chr16:420648-421066;chr16:421067-421711	chr16:420484-420485;chr16:420498-420499;chr16:420647-420648;chr16:421066-421067;chr16:421711-421712		0	0	1.49	0	0	0	0	1.75	0	0.77	0	0	0	0	0	0
N	alternative_donor	GALNT7	chr4	+	chr4:174235328-174238784	chr4:174237712-174238784		chr4:174235328-174237711	chr4:174235327-174235328		1.85	1.92	2.67	2.86	2.2	1.94	2.33	2.7	0.73	0.9	1.17	1.63	2.43	2.49	0.8	0.66
N	alternative_donor	HSPB11	chr1	-	chr1:54405771-54412096;chr1:54405771-54411468;chr1:54405771-54412112;chr1:54405771-54412184;chr1:54405771-54411227	chr1:54405771-54410927		chr1:54410928-54411227;chr1:54411228-54411468;chr1:54411469-54412096;chr1:54412097-54412112;chr1:54412113-54412184	chr1:54411227-54411228;chr1:54411468-54411469;chr1:54412096-54412097;chr1:54412112-54412113;chr1:54412184-54412185		0	0	0	0	0	0	0	1.85	0	0	0	0	0	0	0	0
K	intron_retention		chr8	+	chr8:144333511-144341944				chr8:144333510-144333511;chr8:144341944-144341945		17.65	25.81	15.79	18.75	30.77	28.57	25	20	34.78	39.02	19.05	31.43	28.21	25.37	33.33	39.62
N	intron_retention		chr20	+	chr20:3854110-3854229				chr20:3854109-3854110;chr20:3854229-3854230		100	100	100	100	100	100	100	100	100	100	100	100	100	98.83	100	100
N	alternative_acceptor	CHD6	chr20	-	chr20:40112160-40112991;chr20:40112035-40112991;chr20:40111996-40112991;chr20:40112157-40112991	chr20:40112154-40112991		chr20:40111996-40112034;chr20:40112035-40112153;chr20:40112154-40112156;chr20:40112157-40112159	chr20:40111995-40111996;chr20:40112034-40112035;chr20:40112153-40112154;chr20:40112156-40112157		10.53	3.03	0	5.56	5	0	0	3.57	9.52	0	0	0	12.5	0	0	0
K	intron_retention	IMPDH1	chr7	-	chr7:128035053-128035184				chr7:128035052-128035053;chr7:128035184-128035185		100	100	100	100	86.08	85.14	86.88	92.19	100	NA	100	100	100	100	NA	NA
N	intron_retention		chr14	-	chr14:105410973-105417407				chr14:105410972-105410973;chr14:105417407-105417408		100	100	100	100	100	100	97.54	100	100	100	NA	100	100	100	100	100
N	alternative_donor	PI4KA	chr22	-	chr22:21064286-21064976;chr22:21064286-21064493;chr22:21064286-21064400;chr22:21064286-21065013;chr22:21064286-21064889;chr22:21064286-21064986;chr22:21064286-21064991	chr22:21064286-21064465		chr22:21064401-21064465;chr22:21064466-21064493;chr22:21064494-21064889;chr22:21064890-21064976;chr22:21064977-21064986;chr22:21064987-21064991;chr22:21064992-21065013	chr22:21064465-21064466;chr22:21064493-21064494;chr22:21064889-21064890;chr22:21064976-21064977;chr22:21064986-21064987;chr22:21064991-21064992;chr22:21065013-21065014		4.08	3.51	3.23	2	5.71	0	1.19	0	0	1.45	0	1.79	0	1.23	2.41	2.11
N	intron_retention		chr12	.	chr12:52639409-52641978				chr12:52639408-52639409;chr12:52641978-52641979		100	100	99.05	100	100	100	100	100	100	100	100	100	100	93.64	100	100
N	intron_retention		chr20	-	chr20:61491661-61492869				chr20:61491660-61491661;chr20:61492869-61492870		100	100	96.3	100	100	100	97.67	100	100	100	100	100	94.44	96.67	100	100
N	intron_retention		chr14	+	chr14:105410253-105410747				chr14:105410252-105410253;chr14:105410747-105410748		100	100	99.09	86.02	94.25	97.09	90.52	97.24	100	100	100	100	100	100	89.36	100
N	alternative_acceptor	RTEL1-TNFRSF6B,TNFRSF6B	chr20	+	chr20:62328876-62329472;chr20:62328876-62329632;chr20:62328876-62330363;chr20:62328876-62329574;chr20:62328876-62329426;chr20:62328876-62329325;chr20:62328876-62329679	chr20:62328876-62329394		chr20:62329326-62329394;chr20:62329395-62329426;chr20:62329427-62329472;chr20:62329473-62329574;chr20:62329575-62329632;chr20:62329633-62329679;chr20:62329680-62330363	chr20:62329394-62329395;chr20:62329426-62329427;chr20:62329472-62329473;chr20:62329574-62329575;chr20:62329632-62329633;chr20:62329679-62329680;chr20:62330363-62330364		1.04	0.99	4.52	5.99	4.76	2.27	1.02	1.38	3.51	4.62	0	0	0	0	2.91	2.34
N	intron_retention		chr5	+	chr5:175955932-175955995				chr5:175955931-175955932;chr5:175955995-175955996		99.2	100	100	100	100	99.56	99.67	98.6	100	99.32	100	100	100	100	100	100
N	intron_retention		chr3	.	chr3:183898971-183899502				chr3:183898970-183898971;chr3:183899502-183899503		100	99.87	100	100	100	100	100	100	100	100	100	100	100	100	100	100
N	alternative_donor	BMP1	chr8	+	chr8:22023067-22031114;chr8:22028087-22031114;chr8:22023063-22031114	chr8:22029508-22031114		chr8:22023063-22023066;chr8:22023067-22028086;chr8:22028087-22029507	chr8:22023062-22023063;chr8:22023066-22023067;chr8:22028086-22028087		0	0	0	0	0	0	0	0	0	0	0	0	0	0	0	0.9
N	cassette	TEP1	chr14	-	chr14:20842696-20844262	chr14:20842696-20843913;chr14:20844028-20844262		chr14:20843914-20844027			100	100	100	100	98.04	100	100	100	100	100	100	100	100	100	100	100
N	intron_retention		chr17	.	chr17:77082364-77082769				chr17:77082363-77082364;chr17:77082769-77082770		100	100	100	100	100	100	100	100	97.67	100	100	100	100	100	100	100
N	alternative_donor	EXTL2	chr1	-	chr1:101354385-101362344;chr1:101354385-101360188;chr1:101354385-101358372;chr1:101354385-101360889	chr1:101354385-101355054		chr1:101355055-101358372;chr1:101358373-101360188;chr1:101360189-101360889;chr1:101360890-101362344	chr1:101358372-101358373;chr1:101360188-101360189;chr1:101360889-101360890;chr1:101362344-101362345		6.25	15	20	18.52	18.18	23.08	11.63	20	8.33	6.67	5.56	0	7.14	8.7	7.69	7.14
N	intron_retention		chr17	-	chr17:7416563-7416751				chr17:7416562-7416563;chr17:7416751-7416752		100	100	100	100	100	99.72	100	100	100	100	100	100	100	100	100	100
N	alternative_donor	SELT	chr3	+	chr3:150343752-150344796;chr3:150344147-150344796;chr3:150342663-150344796	chr3:150342687-150344796		chr3:150342663-150342686;chr3:150342687-150343751;chr3:150343752-150344146	chr3:150342662-150342663;chr3:150342686-150342687;chr3:150343751-150343752		99.61	99.67	100	100	100	100	99.43	99.54	99.6	99.64	99.11	99.41	98.28	98.47	100	99.38
N	alternative_donor	EWSR1	chr22	+	chr22:29692358-29693816	chr22:29692359-29693816		chr22:29692358-29692358	chr22:29692357-29692358		100	100	100	100	100	100	100	100	100	100	99.78	100	100	99.61	100	100
N	alternative_acceptor		chr1	+	chr1:12018705-12020708	chr1:12018705-12020702		chr1:12020703-12020708	chr1:12020708-12020709		100	100	100	100	100	99.44	100	100	100	100	100	100	100	100	100	100
K	intron_retention		chr1	-	chr1:205057944-205064000				chr1:205057943-205057944;chr1:205064000-205064001		0	0	0	4.17	12	12	3.66	6.25	0	0	4.76	0	3.57	2.17	0	0
K	intron_retention		chr19	-	chr19:1233636-1234189				chr19:1233635-1233636;chr19:1234189-1234190		9.3	11.11	18.92	12.12	12.5	13.33	6.76	17.24	0	0	24.14	25.58	52.17	42.5	NA	5.56
N	alternative_donor	SECISBP2	chr9	+	chr9:91963130-91964690	chr9:91963457-91964690		chr9:91963130-91963456	chr9:91963129-91963130		0	0	0	0	0	0	0.37	0	0	0	0	0	0	0	0	0
K	intron_retention	NUBP1	chr16	+	chr16:10855717-10861805				chr16:10855716-10855717;chr16:10861805-10861806		0.96	0	0	0	0	1.37	1.4	0	0	0.71	1.47	1.03	0	0.69	0	0
N	intron_retention		chrX	.	chrX:48419195-48419227				chrX:48419194-48419195;chrX:48419227-48419228		100	100	100	100	100	100	100	100	100	100	100	97.96	100	100	100	100
N	alternative_acceptor	NCSTN	chr1	+	chr1:160322782-160322949	chr1:160322782-160322893		chr1:160322894-160322949	chr1:160322949-160322950		0	0	0	0	0	0	0.38	0	0	0	0	0	0	0	0	0
N	intron_retention		chr1	+	chr1:9910644-9910679				chr1:9910643-9910644;chr1:9910679-9910680		93.64	100	100	100	100	100	100	100	100	100	100	100	100	100	100	100
N	intron_retention		chr12	.	chr12:56119387-56119621				chr12:56119386-56119387;chr12:56119621-56119622		98.06	100	100	100	100	100	100	100	100	100	100	100	100	100	100	100
N	alternative_donor	OSER1-AS1	chr20	+	chr20:42840132-42843527;chr20:42839718-42843527;chr20:42840015-42843527	chr20:42839997-42843527		chr20:42839718-42839996;chr20:42839997-42840014;chr20:42840015-42840131	chr20:42839717-42839718;chr20:42839996-42839997;chr20:42840014-42840015		71.43	66.67	50	28.57	42.86	NA	50	80	71.43	58.33	63.64	100	66.67	62.5	44.44	38.89
N	intron_retention		chr19	+	chr19:55898051-55899297				chr19:55898050-55898051;chr19:55899297-55899298		100	100	99.55	99.34	98.19	100	96.68	99.15	100	100	99.8	99.26	99.44	99.72	100	100
N	intron_retention		chr12	-	chr12:42865613-42866186				chr12:42865612-42865613;chr12:42866186-42866187		19.23	22.89	36.76	30.14	25.81	19.05	18.62	10.64	NA	NA	NA	NA	NA	NA	NA	NA
N	intron_retention		chr4	-	chr4:1713610-1714002				chr4:1713609-1713610;chr4:1714002-1714003		100	100	100	100	NA	100	100	NA	100	100	100	100	98.18	100	100	100
K	alternative_acceptor	MORN1	chr1	-	chr1:2316505-2317245	chr1:2316598-2317245		chr1:2316505-2316597	chr1:2316504-2316505		3.7	2.44	0	3.57	3.7	0	0	0	0	0	0	0	0	1.2	0	0
N	intron_retention		chr5	-	chr5:150282745-150282861				chr5:150282744-150282745;chr5:150282861-150282862		100	95.45	100	86.67	100	NA	96	96.55	NA	NA	NA	NA	NA	NA	NA	100
N	intron_retention		chr12	-	chr12:52841701-52863475				chr12:52841700-52841701;chr12:52863475-52863476		95.18	100	100	100	100	100	100	100	NA	NA	NA	NA	NA	NA	NA	NA
N	alternative_donor	CDC42SE2	chr5	+	chr5:130649664-130651668;chr5:130599594-130651668;chr5:130600428-130651668;chr5:130648400-130651668;chr5:130648819-130651668;chr5:130599860-130651668;chr5:130623445-130651668;chr5:130623257-130651668	chr5:130623447-130651668		chr5:130599594-130599859;chr5:130599860-130600427;chr5:130600428-130623256;chr5:130623257-130623444;chr5:130623445-130623446;chr5:130623447-130648399;chr5:130648400-130648818;chr5:130648819-130649663	chr5:130599593-130599594;chr5:130599859-130599860;chr5:130600427-130600428;chr5:130623256-130623257;chr5:130623444-130623445;chr5:130623446-130623447;chr5:130648399-130648400;chr5:130648818-130648819		0	0	0	0	0	0	0	0	0	0	0	0	0	0	0	0
N	intron_retention		chr19	-	chr19:46137668-46141762				chr19:46137667-46137668;chr19:46141762-46141763		100	100	100	100	100	100	100	100	100	100	100	100	100	98.28	100	100
K	intron_retention	PGAP2	chr11	+	chr11:3832655-3845499				chr11:3832654-3832655;chr11:3845499-3845500		53.85	58.33	53.85	50	62.5	57.89	50	35.29	38.46	53.85	76.92	77.78	NA	35.71	50	45
N	alternative_acceptor		chr13	.	chr13:31035680-31036674;chr13:31035696-31036674;chr13:31035826-31036674;chr13:31035671-31036674;chr13:31036283-31036674	chr13:31035690-31036674		chr13:31035671-31035679;chr13:31035680-31035689;chr13:31035690-31035695;chr13:31035696-31035825;chr13:31035826-31036282	chr13:31035670-31035671;chr13:31035679-31035680;chr13:31035689-31035690;chr13:31035695-31035696;chr13:31035825-31035826		2.86	1.4	1.42	2.91	4.21	8.05	1.41	1.52	5.88	2.22	3.37	3.95	2.2	1.83	3.57	1.72
N	intron_retention		chr22	.	chr22:50649203-50649316				chr22:50649202-50649203;chr22:50649316-50649317		100	100	100	100	100	98.39	100	100	100	100	100	100	100	100	100	100
N	cassette	CALD1	chr7	+	chr7:134618142-134625842;chr7:134618829-134625842	chr7:134618142-134620438,chr7:134618829-134620438;chr7:134620517-134625842		chr7:134620439-134620516			3.71	4.63	7.13	8.04	3.91	5.19	2.75	1.74	NA	NA	1.01	3.24	3.54	3.47	NA	NA
N	intron_retention		chr18	+	chr18:74074397-74091077				chr18:74074396-74074397;chr18:74091077-74091078		100	100	98.55	100	100	100	100	100	100	100	100	100	100	100	100	100
K	intron_retention		chr12	-	chr12:49231441-49231724				chr12:49231440-49231441;chr12:49231724-49231725		5.52	5.22	5.32	5.7	5.98	6.53	6.2	6.64	4.15	2.83	5.33	8.93	5.47	6.41	3.23	3.01
N	alternative_acceptor		chr13	-	chr13:50119000-50123594;chr13:50120755-50123594	chr13:50119667-50123594		chr13:50119000-50119666;chr13:50119667-50120754	chr13:50118999-50119000;chr13:50119666-50119667		33.33	23.81	24	19.05	43.9	8.57	24.14	NA	16.67	NA	NA	NA	NA	32.35	NA	28.57
N	intron_retention		chr19	+	chr19:33075879-33075909				chr19:33075878-33075879;chr19:33075909-33075910		100	100	100	100	100	100	100	100	NA	100	NA	100	100	100	100	NA
N	alternative_acceptor	LAMA3	chr18	+	chr18:21501550-21508115;chr18:21501550-21501573;chr18:21501550-21502800;chr18:21501550-21507155;chr18:21501550-21508086;chr18:21501550-21508087	chr18:21501550-21505790		chr18:21501574-21502800;chr18:21502801-21505790;chr18:21505791-21507155;chr18:21507156-21508086;chr18:21508087-21508087;chr18:21508088-21508115	chr18:21502800-21502801;chr18:21505790-21505791;chr18:21507155-21507156;chr18:21508086-21508087;chr18:21508087-21508088;chr18:21508115-21508116		0.04	0.07	0.04	0	0	0.05	0.09	0.06	0	0	0	0	0	0.19	0	0
K	alternative_donor	GABPB1-AS1	chr15	+	chr15:50648130-50648296;chr15:50647963-50648296;chr15:50647743-50648296	chr15:50647981-50648296		chr15:50647743-50647962;chr15:50647963-50647980;chr15:50647981-50648129	chr15:50647742-50647743;chr15:50647962-50647963;chr15:50647980-50647981		5	1.54	2.63	2.5	10.64	2.56	5.8	1.92	17.65	9.09	13.79	8.89	2.27	9.71	9.09	9.43
N	alternative_acceptor	LPHN2	chr1	+	chr1:82409454-82415872;chr1:82409454-82413006	chr1:82409454-82416070		chr1:82413007-82415872;chr1:82415873-82416070	chr1:82415872-82415873;chr1:82416070-82416071		0	0	2.44	2.38	1.42	1.89	0	0	0	0	0	0	2.2	1.75	0	0
N	alternative_donor	C7orf43	chr7	-	chr7:99753449-99754008;chr7:99753449-99754122;chr7:99753449-99754004	chr7:99753449-99753992		chr7:99753993-99754004;chr7:99754005-99754008;chr7:99754009-99754122	chr7:99754004-99754005;chr7:99754008-99754009;chr7:99754122-99754123		11.59	18.52	23.33	12.73	16.22	18.37	10.08	12.9	10.34	10.53	8.82	15.62	16.67	16.98	12.73	10.47
N	intron_retention		chr14	+	chr14:105916522-105920529				chr14:105916521-105916522;chr14:105920529-105920530		100	100	89.47	90.48	100	88.89	86.96	NA	100	100	85	100	100	97.06	100	89.29
N	intron_retention		chr1	+	chr1:109756994-109757117				chr1:109756993-109756994;chr1:109757117-109757118		100	100	100	NA	NA	NA	84.62	NA	NA	NA	NA	NA	NA	NA	NA	NA
N	intron_retention		chr2	+	chr2:202125337-202131347				chr2:202125336-202125337;chr2:202131347-202131348		100	100	100	100	100	100	100	100	100	96.1	100	100	100	100	100	100
K	intron_retention	CCNL1	chr3	-	chr3:156870946-156876654				chr3:156870945-156870946;chr3:156876654-156876655		21.01	34.75	30.99	25.79	30.36	36.88	25.07	27.74	32.38	31.18	23.15	16	33.11	30.04	35	30.19
K	intron_retention		chr2	+	chr2:113240079-113243493				chr2:113240078-113240079;chr2:113243493-113243494		4.44	2.74	3.75	2.22	2.08	7.27	5.47	6.25	12	0	0	NA	18.18	0	0	5
N	intron_retention		chr19	+	chr19:18886632-18888069				chr19:18886631-18886632;chr19:18888069-18888070		100	100	100	100	100	100	100	100	100	100	100	100	100	100	100	96.3
N	alternative_acceptor		chr22	+	chr22:23603242-23603550	chr22:23603242-23603541		chr22:23603542-23603550	chr22:23603550-23603551		100	100	100	100	100	100	99.04	97.39	100	100	100	100	100	100	100	100
N	intron_retention		chr18	+	chr18:77906950-77916175				chr18:77906949-77906950;chr18:77916175-77916176		100	100	100	100	100	100	97.74	100	NA	NA	NA	NA	100	100	NA	NA
N	alternative_donor	MTG2	chr20	+	chr20:60775314-60775738;chr20:60774340-60775738;chr20:60774314-60775738	chr20:60774310-60775738		chr20:60774310-60774313;chr20:60774314-60774339;chr20:60774340-60775313	chr20:60774309-60774310;chr20:60774313-60774314;chr20:60774339-60774340		0	0	0	0	0	0	0	0	0.76	0	0	0	0	0	0.52	0
N	intron_retention		chr10	-	chr10:105377072-105420740				chr10:105377071-105377072;chr10:105420740-105420741		100	100	100	100	100	100	96.43	100	NA	NA	NA	NA	NA	100	NA	NA
N	intron_retention		chr4	+	chr4:1932381-1932481				chr4:1932380-1932381;chr4:1932481-1932482		100	100	100	100	100	100	100	100	100	100	97.22	100	100	98.18	97.87	98.98
N	alternative_acceptor	MYH9	chr22	-	chr22:36681990-36682763;chr22:36682310-36682763;chr22:36682315-36682763;chr22:36682000-36682763;chr22:36682003-36682763;chr22:36682006-36682763;chr22:36681758-36682763	chr22:36682210-36682763		chr22:36681758-36681989;chr22:36681990-36681999;chr22:36682000-36682002;chr22:36682003-36682005;chr22:36682006-36682209;chr22:36682210-36682309;chr22:36682310-36682314	chr22:36681757-36681758;chr22:36681989-36681990;chr22:36681999-36682000;chr22:36682002-36682003;chr22:36682005-36682006;chr22:36682209-36682210;chr22:36682309-36682310		0.14	0.13	0.11	0.11	0	0.1	0.06	0	0	0	0	0	0	0	0	0
N	alternative_donor		chr11	-	chr11:110150482-110166753;chr11:110150482-110167186;chr11:110150482-110157810;chr11:110150482-110156312;chr11:110150482-110157724;chr11:110150482-110168190	chr11:110150482-110167191		chr11:110156313-110157724;chr11:110157725-110157810;chr11:110157811-110166753;chr11:110166754-110167186;chr11:110167187-110167191;chr11:110167192-110168190	chr11:110157724-110157725;chr11:110157810-110157811;chr11:110166753-110166754;chr11:110167186-110167187;chr11:110167191-110167192;chr11:110168190-110168191		100	100	100	100	100	93.62	100	100	100	100	100	100	100	100	98.28	100
N	intron_retention		chr2	.	chr2:198359452-198361863				chr2:198359451-198359452;chr2:198361863-198361864		94.12	100	100	100	100	100	100	100	100	100	100	100	100	100	100	100
N	cassette	BCAM	chr19	+	chr19:45321895-45322312	chr19:45321895-45321997;chr19:45322140-45322312		chr19:45321998-45322139			100	99.78	100	100	100	100	100	100	100	100	100	100	100	100	100	100
N	intron_retention		chr20	.	chr20:17923052-17928129				chr20:17923051-17923052;chr20:17928129-17928130		94.29	93.55	100	97.3	90.91	94.74	91.11	84	100	100	100	100	100	100	100	100
N	alternative_acceptor	COX7A2	chr6	-	chr6:75949224-75950016;chr6:75948418-75950016;chr6:75947743-75950016	chr6:75947705-75950016		chr6:75947705-75947742;chr6:75947743-75948417;chr6:75948418-75949223	chr6:75947704-75947705;chr6:75947742-75947743;chr6:75948417-75948418		99.46	99.16	99.3	99.12	99.08	98.45	98.79	99.43	99.53	99.58	98.9	98.98	98.25	98.24	99.58	99.48
N	alternative_acceptor	NDUFV3	chr21	+	chr21:46627304-46640750	chr21:46627304-46628747		chr21:46628748-46640750	chr21:46640750-46640751		0	0	0	0	0	0	10	NA	NA	NA	NA	NA	NA	NA	NA	NA
N	intron_retention		chr16	-	chr16:69361753-69376334				chr16:69361752-69361753;chr16:69376334-69376335		100	98.33	100	100	100	100	100	100	100	100	100	100	100	100	100	100
N	alternative_donor	HS6ST1	chr2	-	chr2:129026445-129061104;chr2:129026445-129047367;chr2:129026445-129047088;chr2:129026445-129046770;chr2:129026445-129075610;chr2:129026445-129048443;chr2:129026445-129061116	chr2:129026445-129033312		chr2:129033313-129046770;chr2:129046771-129047088;chr2:129047089-129047367;chr2:129047368-129048443;chr2:129048444-129061104;chr2:129061105-129061116;chr2:129061117-129075610	chr2:129046770-129046771;chr2:129047088-129047089;chr2:129047367-129047368;chr2:129048443-129048444;chr2:129061104-129061105;chr2:129061116-129061117;chr2:129075610-129075611		0	0	0	1.82	0.68	2.22	0	0	1.37	1.43	0	0	0	0	1.16	0.75
N	intron_retention		chr14	+	chr14:39649901-39649933				chr14:39649900-39649901;chr14:39649933-39649934		100	100	100	100	100	100	100	100	100	100	100	100	100	100	100	99.88
N	alternative_acceptor	RXRB	chr6	-	chr6:33165697-33166945;chr6:33166242-33166945;chr6:33166139-33166945;chr6:33166093-33166945	chr6:33166229-33166945		chr6:33165697-33166092;chr6:33166093-33166138;chr6:33166139-33166228;chr6:33166229-33166241	chr6:33165696-33165697;chr6:33166092-33166093;chr6:33166138-33166139;chr6:33166228-33166229		0	0	0	0	0	0	0	0	0	0	0	0	0	4.76	0	0
N	cassette	DGCR2	chr22	-	chr22:19026635-19029319	chr22:19026635-19028570;chr22:19028808-19029319		chr22:19028571-19028807			100	98.54	99.49	100	98.9	98.83	99.5	100	100	98.8	99.26	100	100	100	98.53	98
N	intron_retention		chr17	-	chr17:39681508-39767639				chr17:39681507-39681508;chr17:39767639-39767640		100	100	100	100	100	100	99.51	100	100	100	100	100	100	100	100	100
K	intron_retention	PRMT5	chr14	-	chr14:23390263-23391384				chr14:23390262-23390263;chr14:23391384-23391385		34.62	30	41.38	33.33	26.67	35.71	28.26	20	40	50	42.11	38.89	60	54.55	35.29	33.33
N	intron_retention		chr12	-	chr12:52911948-52912454				chr12:52911947-52911948;chr12:52912454-52912455		100	100	100	100	97.93	100	100	92	NA	NA	NA	NA	NA	NA	NA	NA
N	intron_retention		chrX	-	chrX:153281549-153282399				chrX:153281548-153281549;chrX:153282399-153282400		100	100	100	100	100	100	100	100	100	100	NA	NA	NA	100	100	89.47
N	cassette	NARS	chr18	-	chr18:55274898-55278868	chr18:55274898-55276588;chr18:55276676-55278868		chr18:55276589-55276675			100	100	100	100	100	99.8	100	100	100	100	100	100	100	100	100	100
N	intron_retention		chrX	+	chrX:13770950-13771486				chrX:13770949-13770950;chrX:13771486-13771487		85.71	85.71	100	100	100	100	91.18	92	100	100	100	96.43	100	94.92	100	90
N	intron_retention		chr6	-	chr6:42980087-42980202				chr6:42980086-42980087;chr6:42980202-42980203		100	100	100	99.87	100	100	100	100	100	100	100	100	100	100	100	100
K	intron_retention		chr3	+	chr3:62278232-62278835				chr3:62278231-62278232;chr3:62278835-62278836		0	0	0	0	0	0	0	0	0	0.89	0.31	0.54	0.31	0.21	0	0
N	cassette	MSRB3	chr12	+	chr12:65673298-65702308;chr12:65672646-65702308;chr12:65672852-65702308	chr12:65673298-65700642,chr12:65672852-65700642,chr12:65672646-65700642;chr12:65700807-65702308		chr12:65700643-65700806			11.9	10	11.11	15.38	22.22	15.38	12.5	18.75	NA	NA	NA	NA	NA	NA	NA	NA
N	coord_cassette	EPB41L2	chr6	-	chr6:131179384-131206235	chr6:131179384-131184777;chr6:131184859-131186675;chr6:131186775-131206235		chr6:131184778-131184858;chr6:131186676-131186774			100	100	100	100	100	100	97.87	100	100	100	100	100	100	100	100	100
N	intron_retention		chr17	-	chr17:39766627-39775866				chr17:39766626-39766627;chr17:39775866-39775867		100	100	100	100	99.86	100	100	99.89	NA	NA	NA	NA	NA	NA	NA	NA
N	intron_retention		chr1	-	chr1:160190323-160192388				chr1:160190322-160190323;chr1:160192388-160192389		100	100	100	100	100	100	100	100	100	100	100	100	100	100	97.56	100
K	intron_retention		chr1	-	chr1:226111472-226111743				chr1:226111471-226111472;chr1:226111743-226111744		2.73	2.54	3.99	3.42	3.33	1.49	1.44	4.2	4.05	4.1	3.95	4.19	3.64	4.8	5.92	4.77
N	intron_retention		chr6	+	chr6:30889773-30889942				chr6:30889772-30889773;chr6:30889942-30889943		100	100	97.06	100	100	100	100	100	100	100	100	100	100	100	100	100
N	alternative_donor		chr15	-	chr15:59553709-59564505;chr15:59553709-59554461	chr15:59553709-59564504		chr15:59554462-59564504;chr15:59564505-59564505	chr15:59564504-59564505;chr15:59564505-59564506		100	100	99.33	100	100	100	100	100	100	100	100	100	100	100	96.55	100
N	intron_retention		chr1	-	chr1:40011490-40013250				chr1:40011489-40011490;chr1:40013250-40013251		100	100	100	100	100	NA	100	100	NA	NA	NA	NA	NA	NA	NA	NA
N	intron_retention		chr17	-	chr17:27901883-27902096				chr17:27901882-27901883;chr17:27902096-27902097		100	100	100	88.89	100	96.97	100	100	100	100	100	100	100	94.87	100	96.34
N	alternative_donor	GNPAT	chr1	+	chr1:231402154-231403425	chr1:231402366-231403425		chr1:231402154-231402365	chr1:231402153-231402154		1.02	0.97	0.49	1.15	2.22	1.9	1.14	0.66	1.5	1.16	0.35	0.33	1.43	1.45	0.62	0.53
N	intron_retention		chr10	+	chr10:81072799-81074792				chr10:81072798-81072799;chr10:81074792-81074793		96.09	97.6	100	100	98.31	97.89	98.15	97.2	100	100	100	100	100	100	100	100
K	intron_retention	SRPK2	chr7	-	chr7:104766322-104767439				chr7:104766321-104766322;chr7:104767439-104767440		0	0	0	2.78	2	0	0	0	0	0	0	0	0	2.6	0	0
N	intron_retention		chr12	.	chr12:125397541-125397830				chr12:125397540-125397541;chr12:125397830-125397831		100	100	100	100	100	100	100	100	100	100	99.95	100	100	100	100	100
N	alternative_donor	NACC2	chr9	-	chr9:138942427-138943577;chr9:138942427-138987034	chr9:138942427-138970117		chr9:138943578-138970117;chr9:138970118-138987034	chr9:138970117-138970118;chr9:138987034-138987035		0	0	0	0	0	0	0	0	0	0	0	0	0	0	0	0
N	alternative_acceptor	ERCC8	chr5	-	chr5:60195555-60198268;chr5:60196548-60198268	chr5:60196885-60198268		chr5:60195555-60196547;chr5:60196548-60196884	chr5:60195554-60195555;chr5:60196547-60196548		0	0	0	0	0	0	0	0	0	0	0	0	0	0	0	0
N	intron_retention	SCRN1	chr7	-	chr7:30008630-30029257				chr7:30008629-30008630;chr7:30029257-30029258		94.74	100	100	100	100	100	100	100	100	100	97.87	100	98	94.94	100	100
N	intron_retention		chr6	-	chr6:33218765-33219305				chr6:33218764-33218765;chr6:33219305-33219306		100	100	87.5	100	100	NA	100	100	NA	100	100	100	100	100	100	100
N	intron_retention		chr17	-	chr17:7416605-7416688				chr17:7416604-7416605;chr17:7416688-7416689		100	100	97.41	100	98.55	100	100	100	99.2	100	100	100	100	100	99.77	100
N	alternative_donor	RPS27A	chr2	+	chr2:55462099-55462563;chr2:55462103-55462563	chr2:55462098-55462563		chr2:55462098-55462098;chr2:55462099-55462102	chr2:55462097-55462098;chr2:55462098-55462099		0	0.02	0	0	0	0.06	0	0	0	0	0	0	0	0.01	0	0
N	intron_retention		chr8	-	chr8:144812768-144822342				chr8:144812767-144812768;chr8:144822342-144822343		100	100	100	100	100	100	100	100	100	100	97.06	100	100	100	96.55	100
N	alternative_acceptor		chr5	+	chr5:135386536-135388595	chr5:135386536-135387238		chr5:135387239-135388595	chr5:135388595-135388596		100	100	100	100	100	100	100	100	100	100	100	100	100	100	100	95.45
N	intron_retention		chr14	+	chr14:105334812-105339995				chr14:105334811-105334812;chr14:105339995-105339996		100	100	100	100	100	100	98.8	100	100	100	100	100	100	100	100	100
K	intron_retention	ALG12	chr22	-	chr22:50302996-50303541				chr22:50302995-50302996;chr22:50303541-50303542		0.9	0	0	0	0.97	0	1.8	0	2.15	1.67	0.79	1.45	0	1.7	2.73	0.65
K	intron_retention		chr7	+	chr7:102106718-102107785				chr7:102106717-102106718;chr7:102107785-102107786		0	0	0	0	0	0	0	0	0	0	0	0.72	0	0.83	0.67	0
N	intron_retention	SNHG6	chr8	-	chr8:67834961-67837665				chr8:67834960-67834961;chr8:67837665-67837666		100	100	100	100	NA	NA	100	100	92.86	100	100	100	100	100	100	100
N	cassette	PAX9	chr14	+	chr14:37132729-37145402	chr14:37132729-37135666;chr14:37135797-37145402		chr14:37135667-37135796			100	100	100	100	100	100	100	91.3	100	100	97.78	100	100	100	100	100
N	cassette	NUP37	chr12	-	chr12:102494883-102512140	chr12:102494883-102505885;chr12:102506011-102512140		chr12:102505886-102506010			100	99.53	99.66	100	100	99.42	99.43	98.18	100	100	100	100	100	99.31	99.43	99.74
N	alternative_acceptor		chr15	.	chr15:59186187-59186288;chr15:59186196-59186288;chr15:59186191-59186288	chr15:59186193-59186288		chr15:59186187-59186190;chr15:59186191-59186192;chr15:59186193-59186195	chr15:59186186-59186187;chr15:59186190-59186191;chr15:59186192-59186193		0	0	0	0	0	0	0	0	0	0	0	0	0	0	0.56	0.39
N	intron_retention		chr10	.	chr10:70517135-70517836				chr10:70517134-70517135;chr10:70517836-70517837		100	100	90.91	100	100	100	100	NA	100	100	NA	NA	100	100	100	100
N	cassette	ERGIC1	chr5	+	chr5:172341842-172348529;chr5:172341842-172345343;chr5:172341842-172349036;chr5:172341842-172346018;chr5:172341842-172351007;chr5:172341842-172347366;chr5:172341842-172349090;chr5:172341842-172346180;chr5:172341842-172346183	chr5:172341842-172342520;chr5:172342694-172349036,chr5:172342694-172348529,chr5:172342694-172347366,chr5:172342694-172345343,chr5:172342694-172346018,chr5:172342694-172346183,chr5:172342694-172351007,chr5:172342694-172346180,chr5:172342694-172349090		chr5:172342521-172342693			1.83	1.83	0.89	0.98	0.82	1.27	1.76	3.03	0.74	0.81	0.73	0.42	0.51	0.36	0.91	0.91
K	intron_retention		chr22	+	chr22:40801289-40801652				chr22:40801288-40801289;chr22:40801652-40801653		0	0.79	1.59	2.07	3.37	6.41	1.66	3.57	1.59	1.41	1.27	1.3	1.54	3.74	1.15	2.11
N	intron_retention		chr15	+	chr15:93426850-93428744				chr15:93426849-93426850;chr15:93428744-93428745		100	100	100	100	100	100	100	88.89	100	100	100	100	100	100	100	100
K	intron_retention	SERINC5	chr5	-	chr5:79446772-79454658				chr5:79446771-79446772;chr5:79454658-79454659		0	0	0	0	0	0	0.76	0	0	0	0	0	0	0	0	0
N	intron_retention		chr7	.	chr7:26233249-26236017				chr7:26233248-26233249;chr7:26236017-26236018		100	100	100	100	99.52	100	100	100	100	100	100	99.61	100	100	100	100
N	cassette	CCDC50	chr3	+	chr3:191047513-191075786	chr3:191047513-191074876;chr3:191074940-191075786		chr3:191074877-191074939			100	100	99.68	100	100	100	100	100	NA	NA	100	100	100	100	NA	NA
N	intron_retention		chr15	.	chr15:90774440-90774603				chr15:90774439-90774440;chr15:90774603-90774604		100	100	100	100	100	100	100	100	97.67	100	100	100	100	100	100	100
N	intron_retention		chr11	+	chr11:32615495-32616459				chr11:32615494-32615495;chr11:32616459-32616460		100	100	100	100	100	100	100	94.74	100	95	100	100	100	100	100	100
K	intron_retention	RP11-566K11.7	chr16	+	chr16:89972693-89973650				chr16:89972692-89972693;chr16:89973650-89973651		2.04	2.14	1.08	1.26	0.58	0.91	2.73	5.73	1.44	2.11	1.64	1.66	0.74	1.45	4.25	2.52
N	intron_retention		chr1	+	chr1:31886556-31896539				chr1:31886555-31886556;chr1:31896539-31896540		100	100	100	96.77	100	92.86	95.65	100	NA	NA	NA	NA	NA	NA	NA	NA
N	intron_retention		chr11	-	chr11:10820814-10821098				chr11:10820813-10820814;chr11:10821098-10821099		100	100	100	100	100	99.8	100	100	100	100	100	100	100	100	100	100
K	alternative_donor	ANAPC13	chr3	-	chr3:134201774-134204793;chr3:134201774-134204161	chr3:134201774-134204542		chr3:134204162-134204542;chr3:134204543-134204793	chr3:134204542-134204543;chr3:134204793-134204794		2.25	2.79	1.94	3.52	2.94	1.47	1.05	3.03	2.89	3.74	1.79	3.36	2.07	2.44	3.32	1.97
N	intron_retention		chr12	+	chr12:57908842-57908999				chr12:57908841-57908842;chr12:57908999-57909000		99.85	100	100	99.64	100	100	99.93	100	100	100	100	100	100	99.64	100	100
K	intron_retention	PKP1	chr1	+	chr1:201287924-201289394				chr1:201287923-201287924;chr1:201289394-201289395		2.11	1.92	2.91	2.77	1.91	1.69	1.48	0.74	NA	NA	NA	NA	NA	NA	NA	NA
N	intron_retention		chr11	.	chr11:62288155-62289453				chr11:62288154-62288155;chr11:62289453-62289454		99.89	100	100	100	100	99.85	100	100	100	100	100	100	100	100	100	100
N	intron_retention		chr20	+	chr20:39750431-39750653				chr20:39750430-39750431;chr20:39750653-39750654		100	100	100	100	100	100	97.44	100	100	100	100	100	100	100	100	100
N	alternative_acceptor	ALDH1A3	chr15	+	chr15:101448688-101451681;chr15:101448688-101448903;chr15:101448688-101454129;chr15:101448688-101451766;chr15:101448688-101450584;chr15:101448688-101454905;chr15:101448688-101449018;chr15:101448688-101454907	chr15:101448688-101454896		chr15:101448904-101449018;chr15:101449019-101450584;chr15:101450585-101451681;chr15:101451682-101451766;chr15:101451767-101454129;chr15:101454130-101454896;chr15:101454897-101454905;chr15:101454906-101454907	chr15:101449018-101449019;chr15:101450584-101450585;chr15:101451681-101451682;chr15:101451766-101451767;chr15:101454129-101454130;chr15:101454896-101454897;chr15:101454905-101454906;chr15:101454907-101454908		0.22	0.08	0.19	0.2	0.16	0.17	0.35	0	0.79	0.23	0.11	0.19	0.4	0.84	0	0.16
N	intron_retention		chr3	+	chr3:47893228-47894154				chr3:47893227-47893228;chr3:47894154-47894155		100	100	100	100	99.87	100	100	100	100	100	100	100	100	100	100	100
N	intron_retention		chr12	+	chr12:13233820-13235936				chr12:13233819-13233820;chr12:13235936-13235937		100	100	100	100	93.33	100	96.97	100	100	NA	100	100	100	100	100	100
N	intron_retention		chr5	-	chr5:95232822-95233943				chr5:95232821-95232822;chr5:95233943-95233944		100	93.33	95	100	100	100	95.35	100	NA	NA	NA	NA	NA	NA	NA	NA
N	alternative_acceptor	PRR14,SMIM22	chr16	+	chr16:30667261-30667352;chr16:30667261-30667412	chr16:30667261-30667330		chr16:30667331-30667352;chr16:30667353-30667412	chr16:30667352-30667353;chr16:30667412-30667413		0	0	0.77	0	0	0	0.52	1	0	0	0	0	0	0	1.69	0.64
N	intron_retention		chr11	-	chr11:62287737-62293569				chr11:62287736-62287737;chr11:62293569-62293570		100	100	100	100	99.9	100	100	100	100	100	100	100	100	100	100	100
N	intron_retention		chr16	+	chr16:2810501-2817506				chr16:2810500-2810501;chr16:2817506-2817507		100	100	99.22	100	100	100	99.01	100	100	100	100	100	100	100	100	100
N	cassette	DDX56	chr7	-	chr7:44610477-44612172	chr7:44610477-44611090;chr7:44611336-44612172		chr7:44611091-44611335			100	100	100	100	99.44	100	100	100	100	100	100	100	100	99.4	100	100
K	intron_retention		chr11	+	chr11:62649539-62650001				chr11:62649538-62649539;chr11:62650001-62650002		75.56	84.21	94.12	100	100	NA	77.45	81.82	100	100	100	85	100	100	93.33	92.31
N	intron_retention		chr10	+	chr10:129903128-129904384				chr10:129903127-129903128;chr10:129904384-129904385		100	100	100	100	100	100	100	100	100	100	100	100	100	97.94	100	100
N	intron_retention		chr6	-	chr6:170889123-170891567				chr6:170889122-170889123;chr6:170891567-170891568		100	100	100	100	95	100	100	100	100	100	100	100	100	100	100	100
N	intron_retention		chr9	-	chr9:35093431-35095190				chr9:35093430-35093431;chr9:35095190-35095191		100	100	100	100	100	100	100	100	100	100	100	100	100	100	100	99.42
N	intron_retention		chr2	.	chr2:85808951-85809060				chr2:85808950-85808951;chr2:85809060-85809061		100	100	100	100	100	100	100	100	100	100	100	100	100	99.89	100	100
N	intron_retention		chr12	.	chr12:49579561-49666217				chr12:49579560-49579561;chr12:49666217-49666218		100	100	100	100	100	100	100	100	100	100	100	100	100	100	99.91	100
N	alternative_acceptor		chr15	+	chr15:64792366-64853931;chr15:64792366-64866725	chr15:64792366-64915025		chr15:64853932-64866725;chr15:64866726-64915025	chr15:64866725-64866726;chr15:64915025-64915026		100	100	100	100	100	100	100	100	100	100	100	100	100	100	100	100
N	intron_retention		chr9	-	chr9:95013042-95048817				chr9:95013041-95013042;chr9:95048817-95048818		100	100	100	100	100	100	100	100	100	100	98.15	98.96	100	99.24	100	98.78
N	cassette	SFT2D2	chr1	+	chr1:168200839-168205826;chr1:168195381-168208368;chr1:168201158-168205826;chr1:168201158-168205949	chr1:168200839-168204338,chr1:168201158-168204338,chr1:168195381-168204338;chr1:168204421-168208368,chr1:168204421-168205949,chr1:168204421-168205826		chr1:168204339-168204420			100	95.35	95.65	94.74	96.49	96.1	96.55	95.74	96.67	97.3	100	96.3	99.32	96.3	98.98	98.21
K	intron_retention	PRKAA1	chr5	-	chr5:40764743-40764853				chr5:40764742-40764743;chr5:40764853-40764854		0	0	0	0	0	0.93	0.21	0	0	0	0	0	0	0	0	0
N	intron_retention		chr22	-	chr22:39137573-39138298				chr22:39137572-39137573;chr22:39138298-39138299		90.62	91.43	92	85.71	92.86	82.35	94.12	92	76.47	81.48	100	91.67	94.59	90.32	62.5	63.33
N	alternative_acceptor	IL20RB	chr3	+	chr3:136714399-136714560;chr3:136714399-136727763;chr3:136714399-136714634;chr3:136714399-136718291;chr3:136714399-136718264;chr3:136714399-136728954;chr3:136714399-136714589	chr3:136714399-136728955		chr3:136714561-136714589;chr3:136714590-136714634;chr3:136714635-136718264;chr3:136718265-136718291;chr3:136718292-136727763;chr3:136727764-136728954;chr3:136728955-136728955	chr3:136714589-136714590;chr3:136714634-136714635;chr3:136718264-136718265;chr3:136718291-136718292;chr3:136727763-136727764;chr3:136728954-136728955;chr3:136728955-136728956		0	0	0.24	0	0.19	0	0	0	0	0	0	0	0	0	0	0
N	intron_retention		chr9	+	chr9:136216803-136216825				chr9:136216802-136216803;chr9:136216825-136216826		100	100	99.98	100	99.91	99.98	100	100	100	100	100	100	99.96	99.99	100	100
N	cassette	GTPBP4	chr10	+	chr10:1046954-1054897;chr10:1051848-1054897	chr10:1051848-1052957,chr10:1046954-1052957;chr10:1053069-1054897		chr10:1052958-1053068			100	100	100	100	100	100	99.31	100	100	100	100	100	100	100	100	100
N	intron_retention		chr11	-	chr11:62289220-62293869				chr11:62289219-62289220;chr11:62293869-62293870		100	100	100	100	100	91.86	88.8	100	100	100	100	100	100	95.6	100	100
K	intron_retention		chr1	.	chr1:154241431-154242675				chr1:154241430-154241431;chr1:154242675-154242676		3.57	5.04	8.03	6.22	6.86	7.92	4.33	2.63	16.26	18.63	12.5	12.08	9.2	9.66	21.69	13.11
K	alternative_first_exon	GRPEL2	chr5	+	chr5:148725423-148727834,chr5:148727042-148727834,chr5:148725176-148727834;chr5:148725180-148727834	chr5:148725389-148727834	chr5:148724993-148725179	chr5:148725182-148725388			4.11	3.92	6.12	3.85	4.65	7.04	2.58	4.03	15.38	3.85	3.77	0	2.44	3.08	6.82	4.26
N	intron_retention		chr9	-	chr9:136338665-136339101				chr9:136338664-136338665;chr9:136339101-136339102		100	88.46	100	100	100	86.67	100	100	NA	NA	NA	NA	NA	NA	NA	NA
K	intron_retention	PMPCB	chr7	+	chr7:102952579-102952653				chr7:102952578-102952579;chr7:102952653-102952654		7.79	8.23	28.42	27.08	23.38	32.39	9.8	20.21	29.18	30.53	11.26	10.9	17.12	16.8	17.86	28.75
K	intron_retention	SUV39H2	chr10	+	chr10:14939517-14941537				chr10:14939516-14939517;chr10:14941537-14941538		4.44	4.08	3.3	5.97	6.67	0	10.77	7.69	1.45	2.35	3.45	7.84	7.04	4.88	0	4.4
N	alternative_acceptor	MTRR	chr5	+	chr5:7883391-7885801;chr5:7883391-7885813	chr5:7883391-7883836		chr5:7883837-7885801;chr5:7885802-7885813	chr5:7885801-7885802;chr5:7885813-7885814		0	0.64	0	1.2	1.47	0	0.76	0.93	0.71	0.83	0	0	0	0	0.69	0.53
N	cassette	DSN1	chr20	-	chr20:35390952-35399275;chr20:35387021-35396371;chr20:35387021-35402064;chr20:35387021-35401796	chr20:35387021-35395171,chr20:35390952-35395171;chr20:35395245-35396371,chr20:35395245-35402064,chr20:35395245-35401796,chr20:35395245-35399275		chr20:35395172-35395244			100	96.36	99.42	98.57	98.04	98.85	100	100	98.47	99.33	98.99	98.75	98.84	100	99.24	98.98
N	intron_retention		chr3	.	chr3:48614463-48615754				chr3:48614462-48614463;chr3:48615754-48615755		22.73	44	21.15	25.49	13.64	8.16	9.52	16.13	NA	NA	NA	NA	NA	NA	NA	NA
N	intron_retention		chr5	.	chr5:179440091-179440156				chr5:179440090-179440091;chr5:179440156-179440157		100	100	100	100	100	100	100	100	100	100	99.71	100	100	100	100	100
N	alternative_acceptor	HSP90AA1	chr14	-	chr14:102549577-102549882;chr14:102549530-102549882;chr14:102549668-102549882	chr14:102549640-102549882		chr14:102549530-102549576;chr14:102549577-102549639;chr14:102549640-102549667	chr14:102549529-102549530;chr14:102549576-102549577;chr14:102549639-102549640		98.71	98.84	99.87	99.94	99.06	99.01	98.23	98.46	98.95	99.4	98.44	99.35	99.71	99.08	99.64	99.22
K	cassette	FGD4	chr12	+	chr12:32717224-32729199	chr12:32717224-32727659;chr12:32727803-32729199		chr12:32727660-32727802			2.7	1.37	0	0	0	0	0	4.92	0	NA	0	NA	0	0	0	NA
N	alternative_donor		chrX	-	chrX:153744137-153744328;chrX:153744137-153744336;chrX:153744137-153744234	chrX:153744137-153744292		chrX:153744235-153744292;chrX:153744293-153744328;chrX:153744329-153744336	chrX:153744292-153744293;chrX:153744328-153744329;chrX:153744336-153744337		24.42	5.19	29.35	22.89	27.5	68	9.71	41.82	12.82	26.56	25	17.19	15.69	27.71	17.2	38.74
N	alternative_last_exon	GPCPD1	chr20	-	chr20:5535650-5538590;chr20:5482510-5538590	chr20:5528497-5538590	chr20:5476713-5482509	chr20:5525085-5528496			99.57	100	100	100	100	100	99.73	100	100	100	99.42	100	98.69	99.67	100	100
N	alternative_acceptor		chr21	+	chr21:47818170-47819599	chr21:47818170-47819503		chr21:47819504-47819599	chr21:47819599-47819600		100	100	100	100	100	100	100	100	100	100	92.68	100	100	94	100	100
N	intron_retention		chr12	+	chr12:6978290-6978462				chr12:6978289-6978290;chr12:6978462-6978463		100	100	99.95	100	100	100	100	100	100	100	100	100	100	100	100	100
N	alternative_donor	SVIL	chr10	-	chr10:29752565-29754523;chr10:29752565-29753626	chr10:29752565-29753426		chr10:29753427-29753626;chr10:29753627-29754523	chr10:29753626-29753627;chr10:29754523-29754524		9.68	11.11	10.45	13.85	6.76	6.94	5.3	11.94	3.11	3.72	2.41	1.68	3.38	3.23	5.96	1.69
N	intron_retention		chr2	+	chr2:74375606-74376003				chr2:74375605-74375606;chr2:74376003-74376004		100	100	100	96	100	NA	100	100	NA	NA	NA	NA	NA	NA	NA	NA
N	intron_retention		chr11	-	chr11:72504970-72524830				chr11:72504969-72504970;chr11:72524830-72524831		100	100	100	100	100	NA	100	NA	100	100	100	100	100	100	85	100
N	alternative_first_exon	RUFY3	chr4	+	chr4:71571012-71634254	chr4:71630294-71634254	chr4:71570518-71571011	chr4:71630192-71630293			100	100	100	100	100	100	100	100	97.62	100	100	100	100	100	100	98.25
N	intron_retention		chr14	+	chr14:76127731-76129445				chr14:76127730-76127731;chr14:76129445-76129446		100	100	100	100	100	100	100	100	100	93.33	100	100	100	100	100	100
N	cassette	ZNF462	chr9	+	chr9:109746691-109773103	chr9:109746691-109771825;chr9:109771950-109773103		chr9:109771826-109771949			100	100	100	100	100	100	96.88	100	100	100	100	100	100	100	100	100
N	alternative_donor	TTYH3	chr7	+	chr7:2696169-2697919	chr7:2696863-2697919		chr7:2696169-2696862	chr7:2696168-2696169		0	0.6	0.58	1.08	0.96	0.5	1.59	1.54	1.26	0.44	0.66	1.08	1.58	1.01	0.4	0.31
N	cassette	FERMT2	chr14	-	chr14:53331572-53340894	chr14:53331572-53339516;chr14:53339642-53340894		chr14:53339517-53339641			100	100	100	100	100	100	100	100	100	100	100	100	100	100	100	98.75
N	intron_retention		chrX	+	chrX:53113805-53113990				chrX:53113804-53113805;chrX:53113990-53113991		100	100	100	100	100	95.83	95	100	100	100	100	100	100	100	100	100
N	intron_retention		chr1	+	chr1:160326519-160326918				chr1:160326518-160326519;chr1:160326918-160326919		100	100	100	100	100	100	100	98.68	100	100	100	100	100	100	100	100
K	cassette	MCM3	chr6	-	chr6:52129585-52130872	chr6:52129585-52130032;chr6:52130184-52130872		chr6:52130033-52130183			12.5	11.76	3.05	3.65	3.85	0.97	20.75	8.24	2.92	3.29	4.46	7.93	2.7	2.02	4.21	4.44
N	intron_retention		chr11	.	chr11:62289770-62296699				chr11:62289769-62289770;chr11:62296699-62296700		100	100	100	100	100	100	100	100	99.68	100	100	100	100	100	100	100
N	intron_retention		chr1	+	chr1:12027106-12030842				chr1:12027105-12027106;chr1:12030842-12030843		100	100	100	100	100	100	100	100	98.72	100	100	100	100	100	100	100
N	alternative_donor	RNF126	chr19	-	chr19:652885-653472;chr19:652885-668740;chr19:652885-663046;chr19:652885-653542;chr19:652885-661747;chr19:652885-673833;chr19:652885-661355;chr19:652885-657651;chr19:652885-662711;chr19:652885-662239	chr19:652885-662196		chr19:653473-653542;chr19:653543-657651;chr19:657652-661355;chr19:661356-661747;chr19:661748-662196;chr19:662197-662239;chr19:662240-662711;chr19:662712-663046;chr19:663047-668740;chr19:668741-673833	chr19:653542-653543;chr19:657651-657652;chr19:661355-661356;chr19:661747-661748;chr19:662196-662197;chr19:662239-662240;chr19:662711-662712;chr19:663046-663047;chr19:668740-668741;chr19:673833-673834		0	0	0	0	0	0	0	0	0	0	0	0	0	0	0	0
N	intron_retention		chr17	-	chr17:13933889-13936868				chr17:13933888-13933889;chr17:13936868-13936869		100	100	96.55	91.67	88.64	95.65	93.75	100	90.91	100	96.43	91.3	95	90.57	93.48	91.67
N	alternative_acceptor	RP11-438J1.1,TATDN2	chr3	+	chr3:10291299-10301820;chr3:10291299-10301869	chr3:10291299-10301597		chr3:10301598-10301820;chr3:10301821-10301869	chr3:10301820-10301821;chr3:10301869-10301870		0	0	0	0	0	0	1.08	0	0	0	0	0	0	0	0	0
N	alternative_donor	WDR27	chr6	-	chr6:170089405-170102019;chr6:170089405-170102213;chr6:170089405-170094633;chr6:170089405-170090538;chr6:170089405-170101646;chr6:170089405-170089598;chr6:170089405-170094903;chr6:170089405-170089881;chr6:170089405-170094558	chr6:170089405-170102723		chr6:170089599-170089881;chr6:170089882-170090538;chr6:170090539-170094558;chr6:170094559-170094633;chr6:170094634-170094903;chr6:170094904-170101646;chr6:170101647-170102019;chr6:170102020-170102213;chr6:170102214-170102723	chr6:170089881-170089882;chr6:170090538-170090539;chr6:170094558-170094559;chr6:170094633-170094634;chr6:170094903-170094904;chr6:170101646-170101647;chr6:170102019-170102020;chr6:170102213-170102214;chr6:170102723-170102724		1.75	2.2	0	0	0	0	4.52	0	2.44	1.59	1.47	0	4.84	0.95	0	0
N	cassette	PQLC1	chr18	-	chr18:77703841-77710723;chr18:77707342-77710723;chr18:77703463-77710723	chr18:77703463-77709518,chr18:77707342-77709518,chr18:77703841-77709518;chr18:77709656-77710723		chr18:77709519-77709655			4.62	4.44	2.46	1.59	3.97	2.65	5.49	5.1	3.45	5.13	3.25	3.59	3.59	5.48	3.35	5.62
K	intron_retention		chr3	-	chr3:195251695-195256594				chr3:195251694-195251695;chr3:195256594-195256595		0	0	1.1	0	0.56	1.13	0.56	0.43	0	0	0	0	0	0.76	0	0
N	alternative_acceptor	UBE2M	chr19	-	chr19:59069719-59070060	chr19:59069722-59070060		chr19:59069719-59069721	chr19:59069718-59069719		100	100	100	100	100	100	99.56	100	100	100	100	100	100	100	100	100
N	intron_retention		chrX	-	chrX:149100856-149106410				chrX:149100855-149100856;chrX:149106410-149106411		100	100	100	100	100	100	100	100	100	100	100	100	97.53	100	100	100
N	alternative_donor		chr12	+	chr12:89919301-89921887;chr12:89919574-89921887;chr12:89919895-89921887	chr12:89920091-89921887		chr12:89919301-89919573;chr12:89919574-89919894;chr12:89919895-89920090	chr12:89919300-89919301;chr12:89919573-89919574;chr12:89919894-89919895		27.27	30.77	20	33.33	NA	100	52.94	NA	55.56	71.43	NA	40	66.67	NA	66.67	77.78
N	intron_retention		chr19	+	chr19:42373146-42373179				chr19:42373145-42373146;chr19:42373179-42373180		100	100	100	100	100	100	100	100	100	100	100	100	100	100	99.95	100
K	intron_retention	TREX1	chr3	+	chr3:48507338-48507649				chr3:48507337-48507338;chr3:48507649-48507650		100	87.5	81.48	80.77	93.33	66.67	91.3	100	100	NA	75	NA	87.5	84.62	90	NA
N	intron_retention		chr16	+	chr16:31202140-31202390				chr16:31202139-31202140;chr16:31202390-31202391		100	100	100	100	100	100	100	100	100	100	100	100	100	100	100	96.61
N	alternative_acceptor	URB1	chr21	-	chr21:33737753-33738926;chr21:33735639-33738926	chr21:33735582-33738926		chr21:33735582-33735638;chr21:33735639-33737752	chr21:33735581-33735582;chr21:33735638-33735639		3.28	2.41	3.67	0	1.1	9.23	2.24	0	4.55	5.56	0	0	3.64	0	0	2.56
N	intron_retention		chrX	.	chrX:53401863-53402071				chrX:53401862-53401863;chrX:53402071-53402072		100	92.31	100	100	NA	NA	100	100	100	100	100	100	100	100	100	100
N	alternative_donor	MYOF	chr10	-	chr10:95169497-95185827;chr10:95169497-95170261;chr10:95169497-95176981	chr10:95169497-95172153		chr10:95170262-95172153;chr10:95172154-95176981;chr10:95176982-95185827	chr10:95172153-95172154;chr10:95176981-95176982;chr10:95185827-95185828		0	0	0	0	0	0	0	0	0	0	0	0	0	0	0	0
N	intron_retention		chr22	+	chr22:38071717-38072992				chr22:38071716-38071717;chr22:38072992-38072993		100	97.27	94.87	100	95.83	100	98.31	97.65	100	NA	NA	NA	NA	NA	100	100
N	intron_retention		chr12	+	chr12:42854814-42856990				chr12:42854813-42854814;chr12:42856990-42856991		94.44	100	100	100	100	87.5	97.92	100	NA	NA	NA	NA	NA	NA	NA	NA
N	cassette	NEK7	chr1	+	chr1:198233366-198248083	chr1:198233366-198247090;chr1:198247200-198248083		chr1:198247091-198247199			100	100	100	100	100	99.42	99	98.28	100	100	100	100	100	100	98.11	100
N	alternative_acceptor	MTBP	chr8	+	chr8:121483178-121487429;chr8:121483178-121500398;chr8:121483178-121488719;chr8:121483178-121486264;chr8:121483178-121483967	chr8:121483178-121500452		chr8:121483968-121486264;chr8:121486265-121487429;chr8:121487430-121488719;chr8:121488720-121500398;chr8:121500399-121500452	chr8:121486264-121486265;chr8:121487429-121487430;chr8:121488719-121488720;chr8:121500398-121500399;chr8:121500452-121500453		0	0	0	0	0	0	0	0	1.69	0	0	0	0	0	0	0
N	alternative_acceptor	RC3H1	chr1	-	chr1:173930347-173930862	chr1:173930383-173930862		chr1:173930347-173930382	chr1:173930346-173930347		100	100	100	100	100	100	100	100	100	100	100	100	100	100	96.3	100
N	intron_retention		chr2	+	chr2:202141692-202142913				chr2:202141691-202141692;chr2:202142913-202142914		100	100	100	100	100	100	100	NA	100	NA	100	100	100	100	NA	NA
N	cassette		chr2	.	chr2:61720189-61724013	chr2:61720189-61722589;chr2:61722749-61724013		chr2:61722590-61722748			100	100	100	100	99.69	99.7	100	100	100	100	100	100	100	100	100	100
N	cassette	AREL1	chr14	-	chr14:75136478-75137464	chr14:75136478-75136649;chr14:75136830-75137464		chr14:75136650-75136829			94.55	96.63	100	99.12	100	100	97.66	95.24	98.78	100	97.22	98.08	100	98.29	97.47	96.55
K	intron_retention	RNPC3	chr1	+	chr1:104094415-104097655				chr1:104094414-104094415;chr1:104097655-104097656		40	35.9	43.64	33.33	50	21.95	60.29	52.78	34.38	34.62	64.86	48.15	55.81	63.46	44	36.84
N	intron_retention		chr1	-	chr1:173836182-173836544				chr1:173836181-173836182;chr1:173836544-173836545		100	100	100	100	100	100	100	100	100	100	100	100	100	94.59	100	100
N	intron_retention		chr1	+	chr1:247150551-247353477				chr1:247150550-247150551;chr1:247353477-247353478		90.91	100	91.94	100	100	100	100	100	100	100	100	100	98.1	90.21	100	95.45
N	intron_retention		chr22	+	chr22:40805530-40805653				chr22:40805529-40805530;chr22:40805653-40805654		100	94.44	100	100	100	100	100	100	100	100	100	100	100	100	100	100
K	cassette	THOC5	chr22	-	chr22:29925229-29927819	chr22:29925229-29927066;chr22:29927100-29927819		chr22:29927067-29927099			3.78	3.72	7.49	5.37	7.59	10.11	5.23	17.29	15.79	11.71	15.82	12.78	15.31	16.02	21.01	15.13
N	alternative_acceptor	AFAP1L2	chr10	-	chr10:116070194-116073629	chr10:116070203-116073629		chr10:116070194-116070202	chr10:116070193-116070194		100	100	98.41	100	100	100	100	96.77	NA	NA	NA	NA	100	100	NA	NA
N	alternative_acceptor	TBL1X	chrX	+	chrX:9433488-9469819;chrX:9433488-9469782;chrX:9433488-9449567	chrX:9433488-9434237		chrX:9434238-9449567;chrX:9449568-9469782;chrX:9469783-9469819	chrX:9449567-9449568;chrX:9469782-9469783;chrX:9469819-9469820		0	0	0	0	NA	NA	0	NA	0	0	0	0	0	0	0	0
N	alternative_donor	R3HDM2	chr12	-	chr12:57789602-57791680;chr12:57789602-57814816;chr12:57789602-57824502;chr12:57789602-57824326;chr12:57789602-57793415;chr12:57789602-57824328;chr12:57789602-57824847;chr12:57789602-57816641;chr12:57789602-57814872;chr12:57789602-57830908;chr12:57789602-57791839	chr12:57789602-57790750		chr12:57790751-57791680;chr12:57791681-57791839;chr12:57791840-57793415;chr12:57793416-57814816;chr12:57814817-57814872;chr12:57814873-57816641;chr12:57816642-57824326;chr12:57824327-57824328;chr12:57824329-57824502;chr12:57824503-57824847;chr12:57824848-57830908	chr12:57791680-57791681;chr12:57791839-57791840;chr12:57793415-57793416;chr12:57814816-57814817;chr12:57814872-57814873;chr12:57816641-57816642;chr12:57824326-57824327;chr12:57824328-57824329;chr12:57824502-57824503;chr12:57824847-57824848;chr12:57830908-57830909		0	0	0	0	0	0	0	0	NA	NA	0	0	0	0	NA	0
K	cassette	FAM57A	chr17	+	chr17:636422-644540;chr17:641288-644540	chr17:636422-643744,chr17:641288-643744;chr17:643841-644540		chr17:643745-643840			97.83	94.55	96.93	97.12	97.96	93.57	95.34	91.78	100	100	92.52	92.03	90.73	93.02	96.61	100
N	alternative_donor		chr17	+	chr17:75212353-75212404;chr17:75211810-75212404;chr17:75212379-75212404;chr17:75212327-75212404;chr17:75211914-75212404;chr17:75211979-75212404;chr17:75212018-75212404;chr17:75211888-75212404;chr17:75211953-75212404;chr17:75212210-75212404;chr17:75212067-75212404;chr17:75212340-75212404;chr17:75212171-75212404;chr17:75212249-75212404;chr17:75212031-75212404;chr17:75211836-75212404;chr17:75212106-…	chr17:75212005-75212404		chr17:75211810-75211835;chr17:75211836-75211887;chr17:75211888-75211913;chr17:75211914-75211952;chr17:75211953-75211965;chr17:75211966-75211978;chr17:75211979-75212004;chr17:75212005-75212017;chr17:75212018-75212030;chr17:75212031-75212066;chr17:75212067-75212105;chr17:75212106-75212170;chr17:75212171-75212209;chr17:75212210-75212222;chr17:75212223-75212248;chr17:75212249-75212326;chr17:75212327-…	chr17:75211809-75211810;chr17:75211835-75211836;chr17:75211887-75211888;chr17:75211913-75211914;chr17:75211952-75211953;chr17:75211965-75211966;chr17:75211978-75211979;chr17:75212004-75212005;chr17:75212017-75212018;chr17:75212030-75212031;chr17:75212066-75212067;chr17:75212105-75212106;chr17:75212170-75212171;chr17:75212209-75212210;chr17:75212222-75212223;chr17:75212248-75212249;chr17:75212326-…		4.55	0	0	4.76	0	0	0	0	0	0	2.44	4.17	0	34.67	NA	0
N	intron_retention		chr4	+	chr4:15922556-15931891				chr4:15922555-15922556;chr4:15931891-15931892		95.12	100	92.31	100	NA	100	100	100	NA	NA	NA	NA	NA	NA	NA	NA
N	alternative_donor	DNHD1	chr11	+	chr11:6541090-6541194;chr11:6541093-6541194	chr11:6541085-6541194		chr11:6541085-6541089;chr11:6541090-6541092	chr11:6541084-6541085;chr11:6541089-6541090		92.86	100	100	100	NA	NA	95.92	100	NA	NA	NA	NA	NA	NA	NA	NA
N	intron_retention		chr12	+	chr12:6975268-6975452				chr12:6975267-6975268;chr12:6975452-6975453		100	100	99.04	100	100	100	100	100	100	100	100	100	100	100	100	100
N	alternative_donor	RNASEH2B	chr13	+	chr13:51487268-51501542;chr13:51495468-51501542;chr13:51484974-51501542;chr13:51484695-51501542;chr13:51484575-51501542	chr13:51484277-51501542		chr13:51484277-51484574;chr13:51484575-51484694;chr13:51484695-51484973;chr13:51484974-51487267;chr13:51487268-51495467	chr13:51484276-51484277;chr13:51484574-51484575;chr13:51484694-51484695;chr13:51484973-51484974;chr13:51487267-51487268		98.92	99.07	100	98.2	100	98.81	98.87	100	97.33	96.59	94.32	97.12	95.4	98.06	100	96.04
N	alternative_acceptor	TPCN1	chr12	+	chr12:113728049-113728563;chr12:113728049-113728756	chr12:113728049-113728275		chr12:113728276-113728563;chr12:113728564-113728756	chr12:113728563-113728564;chr12:113728756-113728757		0.72	0	0	0	0	0	0.62	1	0.46	0.35	0	0.28	0.35	0	0	0.18
N	intron_retention		chr19	-	chr19:50062761-50063169				chr19:50062760-50062761;chr19:50063169-50063170		100	100	100	100	NA	NA	90	NA	NA	NA	NA	NA	NA	NA	NA	NA
N	alternative_donor	MLLT3	chr9	-	chr9:20456785-20539428;chr9:20456785-20551111;chr9:20456785-20620791;chr9:20456785-20620652;chr9:20456785-20549809;chr9:20456785-20582455;chr9:20456785-20493945;chr9:20456785-20592730;chr9:20456785-20558783	chr9:20456785-20551246		chr9:20493946-20539428;chr9:20539429-20549809;chr9:20549810-20551111;chr9:20551112-20551246;chr9:20551247-20558783;chr9:20558784-20582455;chr9:20582456-20592730;chr9:20592731-20620652;chr9:20620653-20620791	chr9:20539428-20539429;chr9:20549809-20549810;chr9:20551111-20551112;chr9:20551246-20551247;chr9:20558783-20558784;chr9:20582455-20582456;chr9:20592730-20592731;chr9:20620652-20620653;chr9:20620791-20620792		0	0	0	0	0	0	0	0	0	0	0	0	0	0	0	0
K	intron_retention	BRMS1	chr11	-	chr11:66107685-66108244				chr11:66107684-66107685;chr11:66108244-66108245		0.28	0.58	0.84	0.32	0.69	0	0.3	0	0.45	0.41	0.26	0	0.61	0.66	0.46	0.49
N	alternative_donor	NABP1	chr2	+	chr2:192549005-192549602	chr2:192549023-192549602		chr2:192549005-192549022	chr2:192549004-192549005		100	90.91	88.89	100	100	100	93.33	NA	NA	100	100	NA	100	100	NA	NA
K	alternative_first_exon	KDM2B	chr12	-	chr12:121972496-121974379,chr12:121972496-121975816;chr12:121972496-121986781	chr12:121972496-121975214	chr12:121986782-121986888	chr12:121975215-121975521			0	0	0	0	0	0	0	0	NA	NA	7.14	7.14	14.29	16.67	NA	NA
N	intron_retention		chr2	+	chr2:65482829-65492176				chr2:65482828-65482829;chr2:65492176-65492177		6.9	0	5	NA	NA	0	6.76	5	23.81	15.79	NA	NA	NA	NA	21.43	25
K	alternative_first_exon	PANK4	chr1	-	chr1:2453240-2457902	chr1:2453240-2457039	chr1:2457903-2458039	chr1:2457040-2457626			1.19	1	0	0	0	0	1.39	0	6.25	2.27	4.76	4.76	3.33	2.13	2.22	2.86
N	coord_cassette	ERLIN1	chr10	-	chr10:101915992-101943512	chr10:101915992-101933964;chr10:101934039-101935701;chr10:101935828-101937889;chr10:101937952-101943512		chr10:101933965-101934038;chr10:101935702-101935827;chr10:101937890-101937951			97.3	100	100	100	100	90.91	100	92.31	100	100	100	95.83	100	100	100	100
N	intron_retention		chr5	+	chr5:172378838-172379088				chr5:172378837-172378838;chr5:172379088-172379089		100	99.84	100	100	100	100	100	100	100	100	100	100	100	100	100	100
N	intron_retention		chr1	+	chr1:45243297-45243389				chr1:45243296-45243297;chr1:45243389-45243390		100	100	100	100	100	100	100	99.98	100	100	100	100	100	100	100	100
N	intron_retention		chr15	+	chr15:99903395-99926234				chr15:99903394-99903395;chr15:99926234-99926235		100	100	100	100	100	100	98.46	100	100	100	100	100	100	100	100	100
N	intron_retention		chr11	+	chr11:10820916-10821133				chr11:10820915-10820916;chr11:10821133-10821134		100	100	100	100	100	100	100	100	100	100	100	100	100	100	100	99.76
N	intron_retention		chr12	.	chr12:49522457-49579327				chr12:49522456-49522457;chr12:49579327-49579328		100	100	100	100	100	100	100	100	100	100	100	NA	100	100	100	100
N	alternative_acceptor		chr19	+	chr19:40480348-40480435	chr19:40480348-40480430		chr19:40480431-40480435	chr19:40480435-40480436		95.36	97.06	97.19	97.59	96.12	100	95.43	97	95.43	97.36	98.58	94.49	97.74	97.66	98.05	100
K	intron_retention	DEPDC1	chr1	-	chr1:68943656-68944826				chr1:68943655-68943656;chr1:68944826-68944827		2.53	4.2	1.94	3.26	1.96	1.89	10.13	0	0	0	0	0	0	0	0	0
N	cassette	GPSM2	chr1	+	chr1:109428201-109440113	chr1:109428201-109439485;chr1:109439708-109440113		chr1:109439486-109439707			100	99.42	99.61	100	100	100	99.34	100	100	100	100	100	100	100	100	100
N	intron_retention		chr1	+	chr1:32044869-32050278				chr1:32044868-32044869;chr1:32050278-32050279		100	100	100	95.65	95.24	100	100	NA	NA	NA	NA	NA	NA	NA	NA	NA
N	alternative_acceptor	TRAF4	chr17	+	chr17:27075685-27075962;chr17:27075685-27075859;chr17:27075685-27075971	chr17:27075685-27076511		chr17:27075860-27075962;chr17:27075963-27075971;chr17:27075972-27076511	chr17:27075962-27075963;chr17:27075971-27075972;chr17:27076511-27076512		0	0	0	0	0	0.82	0	0	0	0	0	0	0	0	0	0
K	alternative_donor	BAG6	chr6	-	chr6:31619554-31620200	chr6:31619554-31620176		chr6:31620177-31620200	chr6:31620200-31620201		29.39	27.17	24.04	24.05	29.15	24.58	21.7	26.34	28.92	28.36	37.24	52.56	39.02	37.3	29.43	29.14
N	cassette	LIMK1	chr7	+	chr7:73511520-73520204;chr7:73500175-73520204	chr7:73500175-73513361,chr7:73511520-73513361;chr7:73513569-73520204		chr7:73513362-73513568			100	100	100	100	100	100	99.52	100	99.54	100	100	100	100	99.63	100	100
N	intron_retention		chr12	-	chr12:111168387-111169574				chr12:111168386-111168387;chr12:111169574-111169575		99.28	100	99.49	99.45	100	100	100	100	100	100	100	100	100	100	100	100
N	alternative_acceptor	HEBP1	chr12	-	chr12:13128410-13140085;chr12:13128414-13140085;chr12:13136670-13140085	chr12:13128596-13140085		chr12:13128410-13128413;chr12:13128414-13128595;chr12:13128596-13136669	chr12:13128409-13128410;chr12:13128413-13128414;chr12:13128595-13128596		0	0	0	0	0	0	0	0	0	0	0	0	0	0	0	0
N	alternative_acceptor	KIFC3	chr16	-	chr16:57798160-57799370;chr16:57798151-57799370	chr16:57798085-57799370		chr16:57798085-57798150;chr16:57798151-57798159	chr16:57798084-57798085;chr16:57798150-57798151		0	0	0	1.72	0	0	0.65	0	0	0	0	0	2.78	0	0	0
K	intron_retention	RECQL4	chr8	-	chr8:145738522-145738600				chr8:145738521-145738522;chr8:145738600-145738601		5.71	0	2.08	1.3	5.56	3.23	5.41	0	1.43	2.76	3.01	3.06	4.27	4	2.17	3.25
N	alternative_last_exon	GAS6	chr13	-	chr13:114525312-114526347,chr13:114525821-114526347,chr13:114525188-114526347;chr13:114523992-114526347	chr13:114525160-114526347	chr13:114523524-114523991	chr13:114524931-114525159			97.87	99.24	99.63	99.55	99.4	97.12	97.76	96.91	NA	NA	NA	NA	NA	NA	NA	NA
N	cassette	LACE1	chr6	+	chr6:108645253-108676857;chr6:108645253-108676863;chr6:108645253-108677893	chr6:108645253-108668191;chr6:108668244-108676863,chr6:108668244-108676857,chr6:108668244-108677893		chr6:108668192-108668243			86.96	89.29	94.12	86.36	85.71	100	71.43	82.61	100	NA	75	81.82	100	95	NA	100
N	cassette	SLTM	chr15	-	chr15:59186393-59191001;chr15:59186393-59189313	chr15:59186393-59186631;chr15:59186782-59191001,chr15:59186782-59189313		chr15:59186632-59186781			96.85	96	95.87	97.27	95.18	93.33	94.26	88.21	85.94	85.64	85.13	90.75	86.93	85.56	90.26	86.75
N	intron_retention		chr11	+	chr11:47436882-47437875				chr11:47436881-47436882;chr11:47437875-47437876		100	100	100	100	100	100	99.66	98.14	100	100	100	100	100	100	100	100
N	alternative_donor	P2RX4	chr12	+	chr12:121670480-121670799	chr12:121670701-121670799		chr12:121670480-121670700	chr12:121670479-121670480		1.12	0	0	0	0	5.88	0.71	0	0	1.39	1.96	2.36	2.17	1.42	0	0.69
N	alternative_acceptor	ARL3	chr10	-	chr10:104445144-104445572;chr10:104439364-104445572;chr10:104436698-104445572;chr10:104436699-104445572	chr10:104436660-104445572		chr10:104436660-104436697;chr10:104436698-104436698;chr10:104436699-104439363;chr10:104439364-104445143	chr10:104436659-104436660;chr10:104436697-104436698;chr10:104436698-104436699;chr10:104439363-104439364		0	0	0	0	0	0	0	0	0	0	0	0	2.2	0	0	0
K	intron_retention		chr11	+	chr11:75273365-75277360				chr11:75273364-75273365;chr11:75277360-75277361		0	0.48	1.24	0.54	1.02	0.48	0.59	0.93	0.24	0.65	0.92	0.85	0.4	0.98	0.71	0.35
N	alternative_donor	ATG4B	chr2	+	chr2:242591730-242592721;chr2:242591428-242592721;chr2:242591837-242592721	chr2:242591390-242592721		chr2:242591390-242591427;chr2:242591428-242591729;chr2:242591730-242591836	chr2:242591389-242591390;chr2:242591427-242591428;chr2:242591729-242591730		28.57	33.33	0	NA	25	16.67	0	NA	42.86	5.26	35.71	9.09	18.52	32.56	NA	11.11
N	cassette	TPP2	chr13	+	chr13:103271197-103279361	chr13:103271197-103275226;chr13:103275391-103279361		chr13:103275227-103275390			97.83	98.33	100	100	100	100	100	100	100	97.98	100	100	97.83	99.47	100	97.32
N	intron_retention		chr14	+	chr14:73741168-73741684				chr14:73741167-73741168;chr14:73741684-73741685		97.22	100	100	100	100	100	100	100	100	NA	NA	NA	NA	NA	NA	100
N	alternative_acceptor	ASB3,GPR75-ASB3	chr2	-	chr2:53897828-53921020	chr2:53912872-53921020		chr2:53897828-53912871	chr2:53897827-53897828		0	0	0	0	0	0	0	0	0	0	0	0	0	0	0	0
K	intron_retention		chr14	+	chr14:21551077-21551993				chr14:21551076-21551077;chr14:21551993-21551994		0	0	2.56	2	0	0	1.27	3.57	NA	NA	NA	NA	NA	NA	NA	NA
N	alternative_donor	ICA1	chr7	-	chr7:8153675-8167498;chr7:8153675-8155125;chr7:8153675-8167502	chr7:8153675-8155864		chr7:8155126-8155864;chr7:8155865-8167498;chr7:8167499-8167502	chr7:8155864-8155865;chr7:8167498-8167499;chr7:8167502-8167503		2.36	2.91	6.67	0	6.25	12.5	1.48	2.74	1.85	1.61	1.71	0	1.94	1.4	1.37	1.11
N	intron_retention		chr1	-	chr1:161094134-161100604				chr1:161094133-161094134;chr1:161100604-161100605		100	100	100	100	97.59	100	100	100	100	100	100	100	100	100	100	100
N	alternative_acceptor	EFTUD1	chr15	-	chr15:82519914-82520531;chr15:82519934-82520531	chr15:82519921-82520531		chr15:82519914-82519920;chr15:82519921-82519933	chr15:82519913-82519914;chr15:82519920-82519921		0	0.27	0.62	0	0	0	0.63	0.62	0	0	0	0	0	0	2.86	2.38
N	intron_retention		chr11	-	chr11:18566258-18568426				chr11:18566257-18566258;chr11:18568426-18568427		100	100	100	100	100	100	100	95.83	100	100	100	100	100	100	100	100
N	intron_retention		chr1	-	chr1:36602918-36603396				chr1:36602917-36602918;chr1:36603396-36603397		100	100	100	97.5	67.65	100	100	71.43	62.07	100	100	100	100	100	85	96.67
K	intron_retention	TMEM237	chr2	-	chr2:202494145-202494451				chr2:202494144-202494145;chr2:202494451-202494452		0	0	0	0	0.49	0	0	0	0	0	0	0	0	0	1	0
N	cassette	KIAA1279	chr10	+	chr10:70765672-70770655;chr10:70765672-70775296	chr10:70765672-70768596;chr10:70768682-70770655,chr10:70768682-70775296		chr10:70768597-70768681			100	98.25	100	98.77	99.22	98.77	100	97.86	100	100	100	100	100	100	100	100
N	alternative_donor	KMT2E	chr7	+	chr7:104654819-104678572;chr7:104655948-104678572	chr7:104654983-104678572		chr7:104654819-104654982;chr7:104654983-104655947	chr7:104654818-104654819;chr7:104654982-104654983		97.56	97.3	93.55	100	97.06	97.33	95.12	100	97.1	96.97	100	95	100	94.06	98.94	96.2
N	alternative_donor	HNRNPUL2,HNRNPUL2-BSCL2	chr11	-	chr11:62491899-62494090;chr11:62491899-62493854	chr11:62491899-62493287		chr11:62493288-62493854;chr11:62493855-62494090	chr11:62493854-62493855;chr11:62494090-62494091		0.13	0.2	0.32	0.74	0.6	0.66	0.27	0.34	0.38	0.32	0.61	0.48	1.24	1.05	0.54	0.45
N	intron_retention		chr17	-	chr17:62479117-62480080				chr17:62479116-62479117;chr17:62480080-62480081		77.78	75	87.5	91.67	83.33	84.62	60	52.94	100	100	59.38	58.82	88.89	86.67	76.92	68.75
N	intron_retention		chr6	-	chr6:13630090-13632612				chr6:13630089-13630090;chr6:13632612-13632613		100	100	100	100	100	100	100	93.33	100	98.08	100	100	100	100	100	100
N	intron_retention		chr2	-	chr2:85770884-85770975				chr2:85770883-85770884;chr2:85770975-85770976		100	100	99.87	100	100	100	100	100	100	100	100	100	100	100	100	100
N	intron_retention		chr5	+	chr5:64964224-64964354				chr5:64964223-64964224;chr5:64964354-64964355		78.72	78.18	86.36	80.95	75	84.62	82.52	84.48	100	NA	100	88.89	100	82.14	NA	77.78
N	alternative_last_exon	ZSCAN30	chr18	-	chr18:32848735-32870047;chr18:32847644-32870047,chr18:32847647-32870047	chr18:32865142-32870047	chr18:32847440-32847643	chr18:32860831-32865141			62.5	63.64	88.89	62.5	63.64	62.5	56.25	75	60	66.67	88.89	66.67	100	66.67	100	100
N	alternative_donor		chr12	-	chr12:7086908-7087582	chr12:7086908-7087502		chr12:7087503-7087582	chr12:7087582-7087583		100	100	100	97.56	100	100	100	100	100	100	100	100	100	100	100	100
N	alternative_acceptor	PC	chr11	-	chr11:66639631-66719900;chr11:66708548-66719900;chr11:66678887-66719900	chr11:66715675-66719900		chr11:66639631-66678886;chr11:66678887-66708547;chr11:66708548-66715674	chr11:66639630-66639631;chr11:66678886-66678887;chr11:66708547-66708548		0	0	0	0	0	0	0	0	0	0	0	0	0	0	0	0
K	intron_retention	PHF12	chr17	-	chr17:27238193-27239499				chr17:27238192-27238193;chr17:27239499-27239500		100	100	100	100	100	100	100	100	100	98.89	100	100	100	100	100	100
N	intron_retention		chr14	-	chr14:62212531-62213709				chr14:62212530-62212531;chr14:62213709-62213710		100	100	100	100	100	100	100	94.25	100	100	100	100	100	100	100	100
N	intron_retention		chr6	+	chr6:99880170-99880894				chr6:99880169-99880170;chr6:99880894-99880895		100	100	100	100	100	NA	100	NA	100	NA	100	100	85.71	100	100	100
N	intron_retention		chr19	+	chr19:58904767-58905903				chr19:58904766-58904767;chr19:58905903-58905904		100	100	100	100	100	99.83	100	100	100	100	100	100	100	100	100	100
N	alternative_donor	PDP1	chr8	+	chr8:94929708-94930138;chr8:94929447-94930138;chr8:94929308-94930138;chr8:94929603-94930138	chr8:94929895-94930138		chr8:94929308-94929446;chr8:94929447-94929602;chr8:94929603-94929707;chr8:94929708-94929894	chr8:94929307-94929308;chr8:94929446-94929447;chr8:94929602-94929603;chr8:94929707-94929708		0	0	0	8.33	0	3.7	2.56	0	2.38	4.29	8.33	7.14	4	7.69	6.38	6.15
N	cassette	CCDC102A	chr16	-	chr16:57560040-57570411	chr16:57560040-57562504;chr16:57563237-57570411		chr16:57562505-57563236			96.88	100	100	100	100	100	100	95	100	100	100	100	100	100	100	100
N	intron_retention		chr3	+	chr3:38539176-38540420				chr3:38539175-38539176;chr3:38540420-38540421		100	95.65	100	100	100	100	96.43	100	100	100	NA	NA	NA	100	100	NA
N	alternative_acceptor	RBM19	chr12	-	chr12:114255391-114255907;chr12:114255731-114255907;chr12:114255734-114255907;chr12:114255167-114255907	chr12:114254927-114255907		chr12:114254927-114255166;chr12:114255167-114255390;chr12:114255391-114255730;chr12:114255731-114255733	chr12:114254926-114254927;chr12:114255166-114255167;chr12:114255390-114255391;chr12:114255730-114255731		9.09	0	0	0	0	0	0	6.06	0	2.63	4.26	4.88	2.44	3.92	0	0
N	alternative_acceptor	MAP3K7CL	chr21	+	chr21:30532378-30547479;chr21:30532378-30547032;chr21:30532378-30533657;chr21:30532378-30547036;chr21:30532378-30546047	chr21:30532378-30551193		chr21:30533658-30546047;chr21:30546048-30547032;chr21:30547033-30547036;chr21:30547037-30547479;chr21:30547480-30551193	chr21:30546047-30546048;chr21:30547032-30547033;chr21:30547036-30547037;chr21:30547479-30547480;chr21:30551193-30551194		0	2.94	0	0	0	0	0	5.88	0	0	0	0	0	0	0	0
N	alternative_donor		chr10	+	chr10:5936016-5936337;chr10:5936027-5936337	chr10:5932310-5936337		chr10:5932310-5936015;chr10:5936016-5936026	chr10:5932309-5932310;chr10:5936015-5936016		100	0	0	50	NA	NA	NA	NA	NA	NA	0	NA	NA	0	NA	NA
N	intron_retention		chr11	+	chr11:67075209-67075324				chr11:67075208-67075209;chr11:67075324-67075325		92.86	87.5	100	86.67	100	88.89	100	NA	100	100	100	100	100	100	78.57	100
N	intron_retention		chr19	+	chr19:1352237-1440126				chr19:1352236-1352237;chr19:1440126-1440127		100	100	100	100	100	100	100	100	100	100	100	99.91	100	100	100	100
N	alternative_donor	BTG1	chr12	-	chr12:92538224-92538835;chr12:92538224-92538419;chr12:92538224-92538446	chr12:92538224-92539163		chr12:92538420-92538446;chr12:92538447-92538835;chr12:92538836-92539163	chr12:92538446-92538447;chr12:92538835-92538836;chr12:92539163-92539164		99.41	99.47	100	99.16	99.67	99.34	99.27	99.33	99.54	99.55	99.36	99.08	98.67	98.92	98.54	99.25
K	alternative_donor	ZSWIM8	chr10	+	chr10:75553457-75553622	chr10:75553478-75553622		chr10:75553457-75553477	chr10:75553456-75553457		96.15	93.68	94.05	91.11	93.15	94.62	92.82	93.2	88.24	100	92.5	94.44	91.23	87.8	100	90.32
N	intron_retention		chr19	.	chr19:580461-580645				chr19:580460-580461;chr19:580645-580646		73.33	100	100	100	NA	100	100	NA	NA	100	100	100	100	92.31	100	100
N	intron_retention		chr12	-	chr12:28122643-28122957				chr12:28122642-28122643;chr12:28122957-28122958		88.24	98.25	96.97	97.01	96.72	95.83	93.27	95.56	NA	NA	NA	NA	NA	NA	NA	NA
K	intron_retention	TJAP1	chr6	+	chr6:43445367-43445874				chr6:43445366-43445367;chr6:43445874-43445875		84.21	91.18	85.92	78.46	82	74.65	89.86	90.14	72.73	80.36	86.36	86.36	77.42	85.71	87.5	88.68
K	intron_retention		chr6	-	chr6:122777796-122779664				chr6:122777795-122777796;chr6:122779664-122779665		0	0	0	0	0	0.4	0	0.15	0	0	0	0	0	0	0.29	0
N	intron_retention		chr9	+	chr9:80923443-80923468				chr9:80923442-80923443;chr9:80923468-80923469		99.82	100	100	100	100	100	100	100	100	100	100	100	100	100	100	100
N	intron_retention		chr21	.	chr21:27394319-27423397				chr21:27394318-27394319;chr21:27423397-27423398		100	100	100	100	100	100	100	100	100	100	100	100	99.66	100	100	100
N	intron_retention		chr10	-	chr10:36813006-36813066				chr10:36813005-36813006;chr10:36813066-36813067		100	100	100	100	100	100	100	100	100	98.41	100	100	100	100	100	100
K	intron_retention		chr6	+	chr6:4061935-4062446				chr6:4061934-4061935;chr6:4062446-4062447		66.67	71.43	80.46	77.03	73.33	76.81	68.93	69.35	68.63	72.09	84.15	78.57	90.48	78.22	75.76	71.43
K	intron_retention		chr16	+	chr16:88773619-88776345				chr16:88773618-88773619;chr16:88776345-88776346		1.47	6	5.45	4.44	2.94	2.5	6.25	6.25	8.57	3.85	2.94	5.13	10.34	4.76	6.94	4.59
N	intron_retention		chr15	.	chr15:43941370-44038681				chr15:43941369-43941370;chr15:44038681-44038682		100	100	100	100	100	100	100	100	100	100	99.69	100	100	100	100	100
N	intron_retention		chr18	-	chr18:12788144-12794382				chr18:12788143-12788144;chr18:12794382-12794383		97.44	100	97.56	100	100	100	100	100	100	100	100	100	100	100	100	100
N	intron_retention		chr18	-	chr18:32834346-32842817				chr18:32834345-32834346;chr18:32842817-32842818		100	100	100	100	100	100	97.44	100	NA	100	100	100	100	100	100	90
N	intron_retention		chr11	+	chr11:73471760-73472781				chr11:73471759-73471760;chr11:73472781-73472782		100	99.72	100	100	100	100	100	100	100	100	100	100	100	100	100	100
K	intron_retention	SOD1	chr21	+	chr21:33038832-33039570				chr21:33038831-33038832;chr21:33039570-33039571		0.41	0.37	0.27	0.45	0.39	0.24	0.6	0.42	0.18	0.29	0.23	0.28	0.56	0.44	0.19	0.27
N	alternative_donor	C14orf159	chr14	+	chr14:91639784-91642277;chr14:91640135-91642277;chr14:91639748-91642277	chr14:91641327-91642277		chr14:91639748-91639783;chr14:91639784-91640134;chr14:91640135-91641326	chr14:91639747-91639748;chr14:91639783-91639784;chr14:91640134-91640135		0	2.22	1.75	0	1.33	2.44	3.06	2.78	NA	NA	1.47	0	1.64	1.02	NA	NA
N	intron_retention		chr12	-	chr12:42850977-42853106				chr12:42850976-42850977;chr12:42853106-42853107		99.31	99.28	99.64	99.56	99.46	99.41	98.97	99.39	NA	NA	NA	NA	NA	NA	NA	NA
N	cassette		chr18	.	chr18:28611139-28622557	chr18:28611139-28612157;chr18:28612243-28622557		chr18:28612158-28612242			100	100	100	100	100	99.67	99.79	100	NA	NA	NA	NA	NA	100	NA	NA
N	cassette	MSRB3	chr12	+	chr12:65720715-65762777	chr12:65720715-65722305;chr12:65722384-65762777		chr12:65722306-65722383			94.34	97.4	100	95.83	99.04	100	98.05	100	NA	NA	NA	NA	NA	NA	NA	NA
K	intron_retention	FLNA	chrX	-	chrX:153592534-153592626				chrX:153592533-153592534;chrX:153592626-153592627		0.07	0.06	0.04	0	0	0.08	0	0	0	0	0	0	0.04	0.06	0.09	0
N	alternative_donor	ABCD4	chr14	-	chr14:74766972-74769577	chr14:74766972-74769290		chr14:74769291-74769577	chr14:74769577-74769578		0	0	1.79	2.78	0	2.94	0	4	5.88	NA	2.08	4.35	3.39	2.3	7.14	0
N	cassette	PTK2	chr8	-	chr8:141716305-141753328;chr8:141727809-141749116	chr8:141716305-141745349,chr8:141727809-141745349;chr8:141745555-141753328,chr8:141745555-141749116		chr8:141745350-141745554			100	100	100	100	100	100	99.53	99.65	100	100	99.79	99.41	100	99.62	99.51	100
N	intron_retention		chr5	+	chr5:150646475-150648472				chr5:150646474-150646475;chr5:150648472-150648473		100	100	99.71	99.81	100	99.76	99.81	100	100	100	100	100	100	100	100	100
N	intron_retention		chr15	+	chr15:40846105-40846124				chr15:40846104-40846105;chr15:40846124-40846125		100	100	100	100	100	100	100	100	100	100	93.33	100	94.44	93.94	90.48	100
N	alternative_acceptor	HDLBP	chr2	-	chr2:242176185-242178063;chr2:242176178-242178063;chr2:242176221-242178063;chr2:242176173-242178063	chr2:242176218-242178063		chr2:242176173-242176177;chr2:242176178-242176184;chr2:242176185-242176217;chr2:242176218-242176220	chr2:242176172-242176173;chr2:242176177-242176178;chr2:242176184-242176185;chr2:242176217-242176218		0	0	0.15	0.16	0	0.11	0.3	0.16	0.32	0.2	0.12	0.11	0.14	0.1	0.46	0.12
N	alternative_acceptor	SF3A3	chr1	-	chr1:38446397-38447400;chr1:38446375-38447400	chr1:38446389-38447400		chr1:38446375-38446388;chr1:38446389-38446396	chr1:38446374-38446375;chr1:38446388-38446389		0	0	1.99	4.92	0	0	4.07	0	0	0	0	0	0	0	0	0
N	intron_retention		chr14	+	chr14:105945557-105945709				chr14:105945556-105945557;chr14:105945709-105945710		100	100	96.3	100	100	NA	100	NA	NA	NA	NA	NA	NA	NA	NA	NA
K	alternative_acceptor	NCOR1	chr17	-	chr17:15969006-15971207	chr17:15969009-15971207		chr17:15969006-15969008	chr17:15969005-15969006		90.38	91.72	92.24	93.1	91	86.92	90.44	90.23	96.23	95.1	96.91	93.9	96.05	93.28	96.09	92.17
N	cassette	HSPA9	chr5	-	chr5:137906831-137910926	chr5:137906831-137909451;chr5:137909540-137910926		chr5:137909452-137909539			100	99.76	100	100	99.47	100	100	100	100	100	100	100	100	100	100	100
N	cassette	EFCAB13,ITGB3	chr17	+	chr17:45405750-45419286;chr17:45405750-45418756	chr17:45405750-45412561;chr17:45412723-45419286,chr17:45412723-45418756		chr17:45412562-45412722			100	100	100	85.71	84.62	100	100	88.89	80	71.43	100	NA	NA	100	100	100
N	cassette	HSD17B2	chr16	+	chr16:82104733-82131679	chr16:82104733-82124506;chr16:82124645-82131679		chr16:82124507-82124644			98.68	98.28	100	100	96.15	100	98.76	93.75	NA	NA	NA	NA	NA	NA	NA	NA
N	intron_retention		chr1	+	chr1:37946031-37947298				chr1:37946030-37946031;chr1:37947298-37947299		100	96.99	100	100	100	100	100	100	100	100	100	100	100	100	100	100
N	intron_retention		chr7	.	chr7:100468086-100468294				chr7:100468085-100468086;chr7:100468294-100468295		100	100	100	100	100	99.62	100	100	100	100	100	100	100	100	100	100
K	intron_retention		chr20	-	chr20:45839543-45841286				chr20:45839542-45839543;chr20:45841286-45841287		7.74	7.87	10.83	10.42	12.26	14.81	10.15	17.08	5.11	5.22	10	4.76	7.41	8.53	5.62	4.95
N	cassette	KIAA1468	chr18	+	chr18:59932086-59936101	chr18:59932086-59933933;chr18:59933983-59936101		chr18:59933934-59933982			100	100	100	100	100	100	100	100	100	100	100	100	100	99.01	100	100
N	intron_retention		chr11	+	chr11:124747206-124747458				chr11:124747205-124747206;chr11:124747458-124747459		97.3	100	97.22	100	100	100	100	100	NA	NA	NA	NA	NA	NA	NA	NA
N	alternative_donor		chr4	-	chr4:15632415-15638272	chr4:15632415-15638116		chr4:15638117-15638272	chr4:15638272-15638273		100	100	100	100	100	99.06	100	100	100	100	100	100	100	100	100	100
N	cassette	ATM	chr11	+	chr11:108224608-108235808	chr11:108224608-108225537;chr11:108225602-108235808		chr11:108225538-108225601			100	100	98.86	100	100	100	100	100	100	100	100	100	100	100	100	100
N	alternative_donor	ZDHHC14	chr6	+	chr6:158068401-158074556;chr6:158072525-158074556	chr6:158073856-158074556		chr6:158068401-158072524;chr6:158072525-158073855	chr6:158068400-158068401;chr6:158072524-158072525		7.69	6.25	0	0	0	0	9.3	9.09	5.56	0	5.26	3.57	8.33	7.14	4.35	4.55
N	intron_retention	D2HGDH	chr2	+	chr2:242688358-242688511				chr2:242688357-242688358;chr2:242688511-242688512		92	100	100	100	93.33	100	95.83	95	100	100	100	92.68	89.74	92.86	95.65	100
N	intron_retention		chr21	-	chr21:34900657-34900824				chr21:34900656-34900657;chr21:34900824-34900825		100	100	100	100	NA	100	96.88	100	NA	90	100	100	100	100	100	100
N	alternative_acceptor	ST3GAL4	chr11	+	chr11:126279307-126310080;chr11:126279307-126283291;chr11:126279307-126283399;chr11:126279307-126279432;chr11:126279307-126283402;chr11:126279307-126279570;chr11:126279307-126328840;chr11:126279307-126282907	chr11:126279307-126292584		chr11:126279433-126279570;chr11:126279571-126282907;chr11:126282908-126283291;chr11:126283292-126283399;chr11:126283400-126283402;chr11:126283403-126292584;chr11:126292585-126310080;chr11:126310081-126328840	chr11:126279570-126279571;chr11:126282907-126282908;chr11:126283291-126283292;chr11:126283399-126283400;chr11:126283402-126283403;chr11:126292584-126292585;chr11:126310080-126310081;chr11:126328840-126328841		0	0	0	0	0	0	0	0	0	0	0	0	0	0	0	0
N	alternative_donor		chr12	-	chr12:125391808-125399132	chr12:125391808-125394646		chr12:125394647-125399132	chr12:125399132-125399133		100	100	99.76	99.48	99.06	99.74	99.63	100	100	99.69	100	100	100	100	99.69	100
N	alternative_acceptor		chr1	.	chr1:32797184-32797280;chr1:32797184-32797276;chr1:32797184-32797269;chr1:32797184-32797246	chr1:32797184-32797267		chr1:32797247-32797267;chr1:32797268-32797269;chr1:32797270-32797276;chr1:32797277-32797280	chr1:32797267-32797268;chr1:32797269-32797270;chr1:32797276-32797277;chr1:32797280-32797281		0	0	0	0	0	0	0	0	0.19	0	0	0	0	0	0.16	0.11
N	intron_retention		chr2	+	chr2:74719816-74720051				chr2:74719815-74719816;chr2:74720051-74720052		100	100	100	100	100	NA	100	NA	NA	NA	100	91.67	100	100	NA	100
N	alternative_donor	PAN2	chr12	-	chr12:10978031-10999643	chr12:10978031-10983666		chr12:10983667-10999643	chr12:10999643-10999644		25	50	100	100	100	100	44.44	100	NA	NA	NA	NA	100	100	NA	NA
N	cassette	SS18L1	chr20	+	chr20:60747858-60754237	chr20:60747858-60749572;chr20:60749701-60754237		chr20:60749573-60749700			100	96.43	100	100	94.92	96.55	96.75	96.43	98.18	96.77	97.73	95.24	100	100	97.62	93.7
N	intron_retention		chr7	+	chr7:41727803-41727861				chr7:41727802-41727803;chr7:41727861-41727862		100	100	100	100	99.59	100	100	100	NA	NA	NA	NA	NA	NA	NA	NA
K	cassette	ZNF300	chr5	-	chr5:150278117-150283425	chr5:150278117-150282702;chr5:150282745-150283425		chr5:150282703-150282744			86.49	82.09	85.83	88.54	84.44	87.36	87.96	78.79	75	80	NA	NA	NA	NA	72	79.17
K	alternative_first_exon	EHD1	chr11	-	chr11:64622330-64622793	chr11:64622330-64622485	chr11:64622794-64622958	chr11:64622486-64622567			0	0.38	0	0.29	0	0	0	0	0.32	0.3	0	0	0	0	0	0.71
N	intron_retention		chr12	-	chr12:10856748-10863378				chr12:10856747-10856748;chr12:10863378-10863379		100	100	100	100	100	100	100	100	88.89	100	100	95.45	100	100	NA	100
K	cassette	FAM214A	chr15	-	chr15:52877142-52885774	chr15:52877142-52879252;chr15:52879417-52885774		chr15:52879253-52879416			87.5	94.44	100	100	100	95.24	86.67	82.35	96.77	100	98.65	95.74	100	100	100	96.43
K	intron_retention		chr1	-	chr1:154561150-154561844				chr1:154561149-154561150;chr1:154561844-154561845		0.37	0.27	0.54	0	0	0.28	0	1.11	0	0.27	0	0	0.16	0.22	0	0.22
N	intron_retention		chr17	+	chr17:7127050-7127108				chr17:7127049-7127050;chr17:7127108-7127109		100	100	100	100	95.35	100	100	100	89.47	88.46	100	100	94.29	95	89.29	100
N	alternative_acceptor	SMARCA4	chr19	+	chr19:11152237-11168930;chr19:11152237-11168933;chr19:11152237-11168936;chr19:11152237-11177864;chr19:11152237-11166963	chr19:11152237-11158267		chr19:11158268-11166963;chr19:11166964-11168930;chr19:11168931-11168933;chr19:11168934-11168936;chr19:11168937-11177864	chr19:11166963-11166964;chr19:11168930-11168931;chr19:11168933-11168934;chr19:11168936-11168937;chr19:11177864-11177865		0	0	12.5	0	16.67	12.5	10	14.29	0	9.09	12.5	11.11	12.5	8.33	8.33	6.25
N	coord_cassette	LTBP4	chr19	+	chr19:41128573-41131761	chr19:41128573-41128854;chr19:41128927-41129508;chr19:41129638-41131761		chr19:41128855-41128926;chr19:41129509-41129637			100	100	98.21	100	100	100	98.36	95.24	94.87	96.08	90.91	89.47	93.33	95.35	95	98.18
N	alternative_acceptor	IGF2R	chr6	+	chr6:160494502-160494788;chr6:160494502-160494760;chr6:160494502-160494863;chr6:160494502-160494929;chr6:160494502-160494771	chr6:160494502-160494708		chr6:160494709-160494760;chr6:160494761-160494771;chr6:160494772-160494788;chr6:160494789-160494863;chr6:160494864-160494929	chr6:160494760-160494761;chr6:160494771-160494772;chr6:160494788-160494789;chr6:160494863-160494864;chr6:160494929-160494930		0	0.06	0.11	0.05	0	0.12	0.23	0.15	0	0	0	0	0	0	0	0
N	intron_retention		chr2	.	chr2:20403663-20403737				chr2:20403662-20403663;chr2:20403737-20403738		100	100	99.99	100	100	100	100	100	100	100	100	100	100	100	100	100
N	alternative_acceptor	TMC6	chr17	-	chr17:76122730-76122857;chr17:76122726-76122857;chr17:76122678-76122857	chr17:76122681-76122857		chr17:76122678-76122680;chr17:76122681-76122725;chr17:76122726-76122729	chr17:76122677-76122678;chr17:76122680-76122681;chr17:76122725-76122726		0	2.78	20	0	0	0	2.06	0	2.48	2.8	1.96	3.17	2.27	2.48	0	1.02
N	intron_retention		chr4	-	chr4:100870076-100871324				chr4:100870075-100870076;chr4:100871324-100871325		100	100	100	100	100	100	100	100	100	100	100	100	100	100	99.68	100
K	intron_retention	LRWD1	chr7	+	chr7:102113252-102113355				chr7:102113251-102113252;chr7:102113355-102113356		0	0	2.35	4.4	2.33	1.61	3.16	0	2.86	6.15	3.9	2.02	1.49	2.2	2.68	3.24
N	cassette	CRLF3	chr17	-	chr17:29113050-29123177	chr17:29113050-29120467;chr17:29120691-29123177		chr17:29120468-29120690			100	100	98.04	100	100	100	100	100	97.56	100	97.62	100	100	95.56	100	100
K	intron_retention	PKN1	chr19	+	chr19:14574966-14578376				chr19:14574965-14574966;chr19:14578376-14578377		0	0.23	0	0	0	0	0.14	0	0	0	0.14	0.05	0.37	0.35	0	0.13
N	intron_retention		chr1	+	chr1:45478692-45479317				chr1:45478691-45478692;chr1:45479317-45479318		100	100	100	100	100	100	87.43	100	100	100	100	100	100	100	100	100
N	coord_cassette	IDE	chr10	-	chr10:94235752-94246952	chr10:94235752-94238401;chr10:94238547-94239033;chr10:94239179-94243011;chr10:94243095-94246952		chr10:94238402-94238546;chr10:94239034-94239178;chr10:94243012-94243094			100	100	100	100	100	100	96.77	100	100	100	100	100	100	100	100	100
N	intron_retention	PTPN2	chr18	-	chr18:12788150-12793480				chr18:12788149-12788150;chr18:12793480-12793481		100	100	100	95.83	100	100	100	100	NA	NA	NA	NA	100	100	NA	100
N	intron_retention		chr14	-	chr14:105408144-105411473				chr14:105408143-105408144;chr14:105411473-105411474		100	100	100	99.05	100	100	100	100	100	100	100	100	100	100	100	100
N	cassette	FAM228B,RP11-507M3.1	chr2	+	chr2:24347331-24387067;chr2:24347331-24360778	chr2:24347331-24357988;chr2:24358058-24360778,chr2:24358058-24387067		chr2:24357989-24358057			90	100	100	90	100	100	100	100	NA	NA	100	90.48	95	100	NA	NA
N	alternative_acceptor	RTEL1,RTEL1-TNFRSF6B	chr20	+	chr20:62324637-62325724;chr20:62324637-62325671	chr20:62324637-62325728		chr20:62325672-62325724;chr20:62325725-62325728	chr20:62325724-62325725;chr20:62325728-62325729		0	1.59	2.06	1.22	5.26	0	2.94	0	2.94	0	0	0	5.26	0	4.76	7.27
N	intron_retention		chr15	.	chr15:58889660-58889688				chr15:58889659-58889660;chr15:58889688-58889689		100	100	100	99.56	100	100	100	100	100	100	100	100	100	100	100	100
N	cassette	WDR66	chr12	+	chr12:122388243-122396177;chr12:122388243-122394979;chr12:122380882-122392025;chr12:122388243-122393604;chr12:122388243-122392025;chr12:122386968-122392025	chr12:122386968-122389385,chr12:122388243-122389385,chr12:122380882-122389385;chr12:122389437-122396177,chr12:122389437-122392025,chr12:122389437-122394979,chr12:122389437-122393604		chr12:122389386-122389436			80.95	78.05	80.67	82.29	87.58	71.19	65.69	57.14	60	NA	100	NA	81.82	92.86	75	NA
N	intron_retention		chr14	-	chr14:104209129-104210789				chr14:104209128-104209129;chr14:104210789-104210790		100	100	86.36	100	100	100	100	100	100	NA	100	100	100	100	100	100
N	intron_retention		chr12	-	chr12:53298755-53343239				chr12:53298754-53298755;chr12:53343239-53343240		100	100	100	100	100	100	99.39	100	100	100	100	99.7	100	100	100	100
N	intron_retention		chr5	.	chr5:171638273-171638623				chr5:171638272-171638273;chr5:171638623-171638624		100	99.16	100	100	100	100	100	100	100	100	100	100	100	100	100	100
N	alternative_acceptor		chr5	+	chr5:5440027-5441187;chr5:5440027-5441285;chr5:5440027-5441226;chr5:5440027-5441228;chr5:5440027-5441233	chr5:5440027-5441224		chr5:5441188-5441224;chr5:5441225-5441226;chr5:5441227-5441228;chr5:5441229-5441233;chr5:5441234-5441285	chr5:5441224-5441225;chr5:5441226-5441227;chr5:5441228-5441229;chr5:5441233-5441234;chr5:5441285-5441286		85.71	90	100	87.5	85.71	73.33	88.1	85	86.67	100	100	100	77.78	86.67	88.24	95.24
N	alternative_acceptor	SLC37A2	chr11	+	chr11:124949657-124950509	chr11:124949657-124950288		chr11:124950289-124950509	chr11:124950509-124950510		0	0	0	0	0	0	0.15	0	NA	0	0	0	0	0	NA	NA
N	intron_retention		chr17	-	chr17:73236494-73237114				chr17:73236493-73236494;chr17:73237114-73237115		100	100	100	100	100	100	100	100	100	100	100	100	100	98.46	100	100
K	intron_retention	PHIP	chr6	-	chr6:79665000-79665329				chr6:79664999-79665000;chr6:79665329-79665330		0	0	0	0	1.28	1.1	1.46	0	1.52	3.08	1.75	0	1.47	1.87	3.57	0
K	intron_retention		chr19	-	chr19:11362925-11363157				chr19:11362924-11362925;chr19:11363157-11363158		21.67	16.5	31.76	28.38	27.69	27.27	15.66	31.58	13.46	16.33	16.67	10	8.33	8.89	18.37	13.85
K	intron_retention	POR	chr7	+	chr7:75609807-75610365				chr7:75609806-75609807;chr7:75610365-75610366		1.34	0.57	0	0.64	0	0	1.02	0	0.85	0.88	0.91	0.3	0.96	0.95	0.59	0.74
N	intron_retention		chr3	-	chr3:136002718-136012625				chr3:136002717-136002718;chr3:136012625-136012626		100	100	100	100	100	100	100	100	100	100	100	96.67	100	100	100	100
N	mutually_exclusive	RPS3A	chr4	+	chr4:152024232-152025623,chr4:152025690-152060707	chr4:152024232-152025336,chr4:152025439-152060707	chr4:152025624-152025689	chr4:152025337-152025438			4.76	8.33	16.67	20	23.53	20.69	8.6	5.26	14.29	16.67	NA	NA	NA	NA	0	0
N	intron_retention		chr12	-	chr12:49333846-49666242				chr12:49333845-49333846;chr12:49666242-49666243		100	100	100	99.86	100	100	100	100	100	100	100	100	100	100	100	100
K	intron_retention	RNF8	chr6	+	chr6:37349131-37358517				chr6:37349130-37349131;chr6:37358517-37358518		4.08	4.59	3.06	4.3	7.32	3.53	3.79	9.76	3.92	2.13	3.12	4.11	3.64	5.06	2.17	1.79
K	alternative_first_exon	NABP1	chr2	+	chr2:192542968-192543715,chr2:192543123-192543715	chr2:192543432-192543715	chr2:192542930-192542967	chr2:192543258-192543431			61.85	61.43	69.91	86.42	69.57	86.11	67.01	58.33	80.88	70.87	59.33	68.25	55.56	68.35	75.46	68.42
N	cassette	DBN1	chr5	-	chr5:176895901-176899776;chr5:176895901-176900436	chr5:176895901-176899119;chr5:176899399-176900436,chr5:176899399-176899776		chr5:176899120-176899398			0.85	1.12	0.45	0.16	0.72	0.32	0.73	1.47	0	0.15	0	0.2	0.44	0.14	0.69	0.26
N	cassette	SESN2	chr1	+	chr1:28586449-28598184	chr1:28586449-28595693;chr1:28595760-28598184		chr1:28595694-28595759			100	99.51	100	100	100	100	100	100	100	100	100	100	100	100	100	100
N	alternative_donor	C14orf93	chr14	-	chr14:23467951-23468156;chr14:23467951-23468262	chr14:23467951-23468162		chr14:23468157-23468162;chr14:23468163-23468262	chr14:23468162-23468163;chr14:23468262-23468263		23.91	10.71	20.69	20.41	30.61	25	48.78	30.77	26.67	31.25	53.19	49.06	26.67	48.21	26.09	22.73
N	alternative_acceptor	STAT5B	chr17	-	chr17:40364209-40368031;chr17:40364204-40368031;chr17:40366621-40368031	chr17:40367950-40368031		chr17:40364204-40364208;chr17:40364209-40366620;chr17:40366621-40367949	chr17:40364203-40364204;chr17:40364208-40364209;chr17:40366620-40366621		0	0	0	0	0	0	1.02	0	NA	NA	1.52	0	1.28	0.93	NA	NA
N	alternative_donor	WDR35	chr2	-	chr2:20151246-20153594;chr2:20151246-20152342	chr2:20151246-20152420		chr2:20152343-20152420;chr2:20152421-20153594	chr2:20152420-20152421;chr2:20153594-20153595		4.76	5.88	10.53	7.32	2.7	8.57	6.25	5.26	NA	NA	5.56	6.67	12	10.26	NA	NA
K	cassette	RMND5B	chr5	+	chr5:177558056-177565108	chr5:177558056-177558237;chr5:177558378-177565108		chr5:177558238-177558377			93.52	96.52	96.91	95.12	96.67	90.62	93.49	91.14	90	86.36	85.51	89.06	90.2	85.33	86.36	90.2
N	alternative_donor	RIPK1	chr6	+	chr6:3076899-3076997;chr6:3070032-3076997;chr6:3069091-3076997;chr6:3071453-3076997;chr6:3070014-3076997	chr6:3068896-3076997		chr6:3068896-3069090;chr6:3069091-3070013;chr6:3070014-3070031;chr6:3070032-3071452;chr6:3071453-3076898	chr6:3068895-3068896;chr6:3069090-3069091;chr6:3070013-3070014;chr6:3070031-3070032;chr6:3071452-3071453		90.48	93.33	91.89	92	85	93.33	83.67	90.48	87.88	91.43	86.67	66.67	88.24	81.48	86.84	91.84
N	alternative_donor	SIX5	chr19	-	chr19:46270414-46271299;chr19:46270414-46270639	chr19:46270414-46270491		chr19:46270492-46270639;chr19:46270640-46271299	chr19:46270639-46270640;chr19:46271299-46271300		5.88	7.41	8.47	8.16	11.9	11.11	5.06	10.26	15	11.11	12.5	9.68	7.32	10	10.34	6.52
K	intron_retention		chr17	-	chr17:80017970-80018576				chr17:80017969-80017970;chr17:80018576-80018577		3.06	3.06	7.09	3.86	7.34	6.12	5.11	6.53	4.57	5.75	4.16	5.64	8.2	7.2	5.55	4.88
N	intron_retention		chr2	-	chr2:61711165-61712902				chr2:61711164-61711165;chr2:61712902-61712903		100	100	100	100	100	100	99.81	100	100	100	100	100	100	100	100	100
N	intron_retention		chr10	+	chr10:127519179-127520147				chr10:127519178-127519179;chr10:127520147-127520148		100	100	100	100	100	100	98.95	100	100	100	98.41	100	100	100	100	100
K	intron_retention		chr4	+	chr4:113570843-113571616				chr4:113570842-113570843;chr4:113571616-113571617		0	0.28	0	0.3	0.46	0.53	0.6	0.51	0	0.42	0.6	0.67	0	0	0	1.09
K	intron_retention	DHX32	chr10	-	chr10:127526957-127527569				chr10:127526956-127526957;chr10:127527569-127527570		0.5	1.19	1.74	0.69	0.71	0.81	1.49	0.63	0	0.78	1.03	1.81	2.76	1.56	0	0.66
N	alternative_donor		chr9	-	chr9:88903660-88913681;chr9:88903660-88912039	chr9:88903660-88916190		chr9:88912040-88913681;chr9:88913682-88916190	chr9:88913681-88913682;chr9:88916190-88916191		62.07	48.48	39.13	39.51	43	40.54	44.06	44.79	33.33	47.5	52.94	71.43	44.19	36.21	33.33	45
N	alternative_acceptor		chr6	+	chr6:30866815-30867296;chr6:30866815-30866965	chr6:30866815-30866932		chr6:30866933-30866965;chr6:30866966-30867296	chr6:30866965-30866966;chr6:30867296-30867297		99.88	95.96	94.92	100	100	99.88	97.72	95.56	100	100	100	100	95.99	100	96.55	97.78
N	intron_retention		chr16	-	chr16:3073441-3073847				chr16:3073440-3073441;chr16:3073847-3073848		100	100	100	100	100	100	100	100	100	100	100	100	100	100	95	100
N	alternative_donor		chr2	-	chr2:27684704-27684888;chr2:27684704-27684931	chr2:27684704-27685567		chr2:27684889-27684931;chr2:27684932-27685567	chr2:27684931-27684932;chr2:27685567-27685568		100	100	100	100	100	100	100	100	NA	NA	100	100	100	100	100	100
K	intron_retention		chrX	+	chrX:154004600-154005073				chrX:154004599-154004600;chrX:154005073-154005074		1	2	1.67	0.96	1.96	2.29	1.19	1.46	1.24	1.01	1.14	1.54	1.78	1.84	1.49	0.99
N	intron_retention		chr19	-	chr19:53856501-53857003				chr19:53856500-53856501;chr19:53857003-53857004		100	100	100	90	100	100	100	100	100	100	100	100	100	100	100	100
N	intron_retention		chr19	-	chr19:5693321-5693571				chr19:5693320-5693321;chr19:5693571-5693572		100	100	100	100	100	100	100	100	100	100	100	98.61	100	100	100	100
N	intron_retention		chr20	-	chr20:1293329-1293983				chr20:1293328-1293329;chr20:1293983-1293984		100	100	100	100	100	100	99.76	100	NA	NA	NA	100	NA	NA	NA	100
N	alternative_acceptor	SMC2	chr9	+	chr9:106882444-106885388	chr9:106882444-106884500		chr9:106884501-106885388	chr9:106885388-106885389		0	1.08	0.61	0.88	1.08	0	0.75	1.32	0	0.6	0	0	0	0	0	0
N	intron_retention		chr12	-	chr12:56231918-56232389				chr12:56231917-56231918;chr12:56232389-56232390		100	100	100	100	100	86.67	100	100	NA	NA	NA	NA	NA	NA	NA	NA
N	intron_retention		chr15	+	chr15:44853941-44855008				chr15:44853940-44853941;chr15:44855008-44855009		97.2	100	100	100	98	97.28	100	100	96.93	98.21	100	96.31	100	97.19	97.93	98.21
N	alternative_acceptor		chr3	+	chr3:169800547-169823481	chr3:169800547-169801692		chr3:169801693-169823481	chr3:169823481-169823482		100	100	100	100	100	100	100	100	100	100	100	100	97.14	100	100	100
N	intron_retention		chr11	+	chr11:77925020-77926023				chr11:77925019-77925020;chr11:77926023-77926024		93.55	100	100	96.3	100	100	91.3	100	90.32	100	88.89	92.31	100	92.86	87.5	96.88
N	intron_retention		chr6	+	chr6:33384487-33385147				chr6:33384486-33384487;chr6:33385147-33385148		100	100	100	100	100	100	99.08	100	100	100	100	100	100	100	100	100
K	intron_retention		chr7	+	chr7:100777175-100778774				chr7:100777174-100777175;chr7:100778774-100778775		0.33	0.32	0.78	0.87	0.83	1.04	0.67	0.8	NA	NA	NA	NA	NA	NA	NA	NA
N	intron_retention		chr2	+	chr2:178081455-178081605				chr2:178081454-178081455;chr2:178081605-178081606		100	100	100	100	100	100	100	100	64.71	100	NA	63.64	100	100	100	90
N	alternative_donor	GCOM1,MYZAP,POLR2M	chr15	+	chr15:57924758-57925810	chr15:57924760-57925810		chr15:57924758-57924759	chr15:57924757-57924758		1.05	0	0	0	0	0	0	0	0	0	0	0	NA	NA	0	0
N	intron_retention		chr22	.	chr22:29694814-29725257				chr22:29694813-29694814;chr22:29725257-29725258		100	100	100	100	100	100	98.91	100	100	100	100	100	100	100	100	100
N	alternative_donor	ZZEF1	chr17	-	chr17:3994125-3999124	chr17:3994125-3996843		chr17:3996844-3999124	chr17:3999124-3999125		0	0	0	0	0	0	0	0	0	0	0	0	0	0	0	0
N	alternative_donor	ALDOA	chr16	+	chr16:30081368-30081437;chr16:30081350-30081437;chr16:30081351-30081437	chr16:30081341-30081437		chr16:30081341-30081349;chr16:30081350-30081350;chr16:30081351-30081367	chr16:30081340-30081341;chr16:30081349-30081350;chr16:30081350-30081351		0	0	0	0	0	0	1.24	0	0	0	0.62	0	0	0.72	0.78	0
N	alternative_acceptor	POLA1	chrX	+	chrX:24767110-24826649;chrX:24767110-24828014	chrX:24767110-24816496		chrX:24816497-24826649;chrX:24826650-24828014	chrX:24826649-24826650;chrX:24828014-24828015		0	0	0	0	0	0	0	0	0	0	0	0	0	0	0	0
N	intron_retention		chrX	-	chrX:48815144-48815493				chrX:48815143-48815144;chrX:48815493-48815494		100	100	100	100	100	94.67	100	100	100	100	100	100	100	100	100	100
N	intron_retention		chr12	+	chr12:52909250-52909283				chr12:52909249-52909250;chr12:52909283-52909284		100	100	100	100	100	94.28	100	100	NA	NA	NA	NA	NA	NA	NA	NA
N	intron_retention		chr12	-	chr12:1025738-1025866				chr12:1025737-1025738;chr12:1025866-1025867		100	100	100	100	100	100	94.44	95.83	100	100	100	100	100	100	100	100
N	intron_retention		chr14	-	chr14:51101174-51102509				chr14:51101173-51101174;chr14:51102509-51102510		100	100	97.37	100	100	100	100	100	100	100	100	100	100	100	100	100
N	intron_retention		chr19	+	chr19:5678533-5679683				chr19:5678532-5678533;chr19:5679683-5679684		100	100	100	100	100	99.52	100	100	100	100	100	100	100	100	100	100
N	intron_retention		chr2	+	chr2:100021398-100021868				chr2:100021397-100021398;chr2:100021868-100021869		100	100	100	100	100	100	100	NA	78.57	100	100	100	87.5	100	100	94.12
N	alternative_acceptor	GCN1L1	chr12	-	chr12:120574552-120575009;chr12:120574555-120575009;chr12:120574533-120575009	chr12:120574537-120575009		chr12:120574533-120574536;chr12:120574537-120574551;chr12:120574552-120574554	chr12:120574532-120574533;chr12:120574536-120574537;chr12:120574551-120574552		100	100	100	100	100	100	94.84	100	100	100	99.39	100	100	99.48	100	100
N	intron_retention		chr12	+	chr12:104332141-104681008				chr12:104332140-104332141;chr12:104681008-104681009		100	100	99.87	100	100	100	100	100	100	100	100	100	100	100	100	100
K	intron_retention		chr8	-	chr8:48696371-48697673				chr8:48696370-48696371;chr8:48697673-48697674		0	0	0	0	0	0	0.32	0	0	0	0	0	0	0.11	0	0.07
K	intron_retention	ZNF75A	chr16	+	chr16:3355644-3358312				chr16:3355643-3355644;chr16:3358312-3358313		3.57	6.9	13.79	10	17.24	8.57	8.51	4.88	15.38	15.91	12.77	5.13	16.36	19.35	10.26	10.59
N	alternative_acceptor	CNTROB	chr17	+	chr17:7836119-7836400;chr17:7836119-7836273;chr17:7836119-7836596;chr17:7836119-7836245;chr17:7836119-7836410	chr17:7836119-7836249		chr17:7836246-7836249;chr17:7836250-7836273;chr17:7836274-7836400;chr17:7836401-7836410;chr17:7836411-7836596	chr17:7836249-7836250;chr17:7836273-7836274;chr17:7836400-7836401;chr17:7836410-7836411;chr17:7836596-7836597		2.78	5.04	3.85	4.62	4	6.52	3.5	4.62	3.03	5.56	8.33	12.9	7.14	2.86	3.33	8.62
K	intron_retention		chr9	+	chr9:35660459-35660553				chr9:35660458-35660459;chr9:35660553-35660554		5.36	9.29	12.95	7.53	6.32	4.69	4.33	2.75	25.37	17.65	16.38	17.09	18.1	17.2	22.77	14.24
N	alternative_acceptor	TMEM218	chr11	-	chr11:124970875-124971096;chr11:124969815-124971096	chr11:124967637-124971096		chr11:124967637-124969814;chr11:124969815-124970874	chr11:124967636-124967637;chr11:124969814-124969815		99.21	98.37	98.29	97.94	97.96	97.89	98.21	97.75	98.59	97.7	98.44	97.92	97.88	98.02	98.56	98.33
N	intron_retention		chr3	-	chr3:149468564-149469189				chr3:149468563-149468564;chr3:149469189-149469190		100	100	98.7	100	100	96.77	100	100	100	100	100	100	100	97.62	98.25	100
N	intron_retention		chr6	+	chr6:74227412-74228447				chr6:74227411-74227412;chr6:74228447-74228448		100	99.73	100	100	100	100	100	100	100	100	100	100	100	100	100	100
N	cassette	MTMR11	chr1	-	chr1:149904223-149906083;chr1:149904223-149905747	chr1:149904223-149905298;chr1:149905424-149906083,chr1:149905424-149905747		chr1:149905299-149905423			96.67	100	97.3	97.22	97.22	92.59	100	97.37	80	100	93.33	88.24	100	90.91	88.24	92
N	alternative_acceptor	SCRIB	chr8	-	chr8:144894522-144894986;chr8:144894555-144894986;chr8:144894526-144894986	chr8:144894550-144894986		chr8:144894522-144894525;chr8:144894526-144894549;chr8:144894550-144894554	chr8:144894521-144894522;chr8:144894525-144894526;chr8:144894549-144894550		0	0	0	0	1.25	0	1.65	1.33	0	0	0	0	0	0	0	0
N	cassette	SEMA6C	chr1	-	chr1:151110883-151111900	chr1:151110883-151111105;chr1:151111208-151111900		chr1:151111106-151111207			100	100	100	100	85.71	77.78	93.75	NA	NA	NA	100	NA	100	100	NA	NA
K	intron_retention		chr12	+	chr12:52636922-52639195				chr12:52636921-52636922;chr12:52639195-52639196		1.72	2.02	2.13	2.04	2.32	2.09	2.67	3.49	1.44	1.97	1.28	1.35	1.86	1.74	1.86	1.99
N	alternative_acceptor	TTC37	chr5	-	chr5:94818336-94820427;chr5:94819229-94820427	chr5:94818325-94820427		chr5:94818325-94818335;chr5:94818336-94819228	chr5:94818324-94818325;chr5:94818335-94818336		0	0	0	0	0	0	4.72	0	0	0	0	0	0	0	0	0
K	intron_retention		chr19	-	chr19:42804245-42804322				chr19:42804244-42804245;chr19:42804322-42804323		0.98	0.8	1.66	2.81	0.65	0.62	0.87	1.41	1.85	1.63	1.56	1.21	2.13	1.98	2.15	1.79
N	alternative_acceptor	ZFX	chrX	+	chrX:24197888-24225442;chrX:24197888-24198030	chrX:24197888-24222776		chrX:24198031-24222776;chrX:24222777-24225442	chrX:24222776-24222777;chrX:24225442-24225443		0	0	2.63	0	0	0	0.39	0	0	0	0	0	0	0	0	0
N	alternative_acceptor		chr14	+	chr14:24567464-24567823	chr14:24567464-24567683		chr14:24567684-24567823	chr14:24567823-24567824		100	100	100	100	100	100	99.63	100	100	100	100	100	100	100	100	100
N	cassette	FAM175A	chr4	-	chr4:84393442-84406138;chr4:84391550-84406138;chr4:84397833-84406138	chr4:84397833-84403306,chr4:84391550-84403306,chr4:84393442-84403306;chr4:84403398-84406138		chr4:84403307-84403397			100	100	100	100	100	100	100	100	100	95	95.74	100	98.31	100	100	100
N	intron_retention		chr7	+	chr7:142964831-142965183				chr7:142964830-142964831;chr7:142965183-142965184		88.89	100	100	100	100	100	100	100	100	100	100	100	100	100	100	100
N	intron_retention	NUP85	chr17	+	chr17:73221560-73221892				chr17:73221559-73221560;chr17:73221892-73221893		94.44	100	97.62	100	95.83	96.55	100	100	100	96.92	100	96.61	97.14	95.35	100	96.81
N	intron_retention	MBD1	chr18	-	chr18:47796182-47797678				chr18:47796181-47796182;chr18:47797678-47797679		98.51	99.09	100	100	100	100	99.45	98.9	100	99.13	100	100	100	100	100	100
N	intron_retention		chr16	+	chr16:29819563-29819591				chr16:29819562-29819563;chr16:29819591-29819592		100	100	98.48	100	100	100	100	100	100	100	100	100	100	100	100	100
N	alternative_acceptor		chr3	.	chr3:156261059-156262096;chr3:156248118-156262096;chr3:156259718-156262096;chr3:156261068-156262096;chr3:156261038-156262096;chr3:156259727-156262096;chr3:156246257-156262096;chr3:156192598-156262096;chr3:156202133-156262096;chr3:156261078-156262096;chr3:156202139-156262096;chr3:156261061-156262096	chr3:156259406-156262096		chr3:156192598-156202132;chr3:156202133-156202138;chr3:156202139-156246256;chr3:156246257-156248117;chr3:156248118-156259405;chr3:156259406-156259717;chr3:156259718-156259726;chr3:156259727-156261037;chr3:156261038-156261058;chr3:156261059-156261060;chr3:156261061-156261067;chr3:156261068-156261077	chr3:156192597-156192598;chr3:156202132-156202133;chr3:156202138-156202139;chr3:156246256-156246257;chr3:156248117-156248118;chr3:156259405-156259406;chr3:156259717-156259718;chr3:156259726-156259727;chr3:156261037-156261038;chr3:156261058-156261059;chr3:156261060-156261061;chr3:156261067-156261068		0	0	0	0	0	0	0	0	0	0	0	0	0	0	0	0
K	alternative_first_exon	C8orf44-SGK3,SGK3	chr8	+	chr8:67687555-67710776	chr8:67706068-67710776	chr8:67687453-67687554	chr8:67705849-67706067			100	100	100	100	100	100	100	100	100	100	100	100	100	100	96.77	100
N	intron_retention		chr12	+	chr12:110780254-110781053				chr12:110780253-110780254;chr12:110781053-110781054		100	100	100	98.53	100	93.85	100	100	100	100	100	96.61	100	100	97.1	100
K	intron_retention		chr14	-	chr14:23424386-23426132				chr14:23424385-23424386;chr14:23426132-23426133		24.29	28.33	29.23	25.35	28.89	22.22	32	25	23.64	20.51	26.09	27.37	22.5	28.16	23.53	23.21
N	alternative_donor	FAU,SYVN1	chr11	-	chr11:64889294-64889561;chr11:64889294-64889412	chr11:64889294-64889519		chr11:64889413-64889519;chr11:64889520-64889561	chr11:64889519-64889520;chr11:64889561-64889562		0.06	0	0	0	0	0	0.02	0.05	0.09	0.02	0	0	0.05	0.06	0.12	0.05
K	intron_retention		chr20	+	chr20:34144881-34144964				chr20:34144880-34144881;chr20:34144964-34144965		0	0	0	0	0	0.05	0	0	0.12	0.08	0	0	0	0	0	0
N	alternative_donor	CHMP5	chr9	+	chr9:33265168-33266007;chr9:33265825-33266007	chr9:33265146-33266007		chr9:33265146-33265167;chr9:33265168-33265824	chr9:33265145-33265146;chr9:33265167-33265168		95.6	95.88	96.15	96.48	97.5	97.76	95.96	96.64	98.65	97.91	98.32	98.1	96.06	96.43	98.07	98.12
N	intron_retention		chr17	.	chr17:79477235-79477290				chr17:79477234-79477235;chr17:79477290-79477291		100	100	100	100	100	100	100	100	100	100	100	99.99	100	100	100	100
N	cassette	TRIM38	chr6	+	chr6:25963511-25969552	chr6:25963511-25966562;chr6:25967162-25969552		chr6:25966563-25967161			100	100	100	100	100	100	99.22	100	100	100	100	100	100	100	100	100
N	alternative_donor	GPR125	chr4	-	chr4:22444487-22446595;chr4:22444487-22446663	chr4:22444487-22444854		chr4:22444855-22446595;chr4:22446596-22446663	chr4:22446595-22446596;chr4:22446663-22446664		0	0	0	0	0	0	0	0	0	0	0	0	0	0	0	0
N	alternative_acceptor	EXOC6B	chr2	-	chr2:72410064-72411203;chr2:72410049-72411203;chr2:72410035-72411203	chr2:72406591-72411203		chr2:72406591-72410034;chr2:72410035-72410048;chr2:72410049-72410063	chr2:72406590-72406591;chr2:72410034-72410035;chr2:72410048-72410049		98.95	98.17	98.91	98.9	99.15	99.04	96.74	98.95	100	97.96	97.73	96.36	98.65	99.19	99.07	99.01
N	intron_retention		chr12	-	chr12:49521851-49578818				chr12:49521850-49521851;chr12:49578818-49578819		99.94	100	99.52	100	99.72	99.83	100	100	100	100	100	100	100	100	100	100
N	intron_retention		chr14	+	chr14:105411723-105414197				chr14:105411722-105411723;chr14:105414197-105414198		90.24	100	100	100	100	100	84.26	100	100	NA	NA	NA	100	100	100	100
N	alternative_donor		chr19	-	chr19:14267958-14268069	chr19:14267958-14268062		chr19:14268063-14268069	chr19:14268069-14268070		100	100	100	100	100	100	100	100	100	100	100	97.73	100	100	100	100
N	alternative_acceptor	CBLC	chr19	+	chr19:45296878-45297368;chr19:45296878-45297363;chr19:45296878-45297460;chr19:45296878-45297358	chr19:45296878-45297497		chr19:45297359-45297363;chr19:45297364-45297368;chr19:45297369-45297460;chr19:45297461-45297497	chr19:45297363-45297364;chr19:45297368-45297369;chr19:45297460-45297461;chr19:45297497-45297498		0	0	0	0	0	0	0	0	3.23	0	0	0	0	0	0	0
K	intron_retention	HRSP12	chr8	-	chr8:99120980-99129259				chr8:99120979-99120980;chr8:99129259-99129260		0.56	1.65	1.73	0.96	1.43	0.92	1.37	0	0.96	0.46	0.72	0.59	0.84	2.19	0	0.91
N	intron_retention		chr5	+	chr5:139907608-139907779				chr5:139907607-139907608;chr5:139907779-139907780		100	100	100	100	100	NA	51.92	100	100	100	100	100	100	100	100	100
N	intron_retention	FBXW5	chr9	-	chr9:139837396-139837719				chr9:139837395-139837396;chr9:139837719-139837720		100	100	100	NA	NA	NA	100	100	100	90.91	100	NA	NA	NA	100	100
N	alternative_donor	ERN1	chr17	-	chr17:62122288-62122718	chr17:62122288-62122602		chr17:62122603-62122718	chr17:62122718-62122719		2.5	3.03	5.56	0	0	4.55	3.76	1.92	0	2.63	3.45	2.78	5	1.43	5.88	6.9
N	intron_retention		chr2	-	chr2:224763788-224765977				chr2:224763787-224763788;chr2:224765977-224765978		100	98.25	100	100	100	100	100	100	100	100	100	100	100	100	97.73	100
N	alternative_acceptor		chr22	+	chr22:20094922-20096415	chr22:20094922-20096412		chr22:20096413-20096415	chr22:20096415-20096416		95	93.33	97.33	98.33	98.04	100	93.53	100	100	98.89	92	98.28	91.43	95.1	93.62	93.97
K	intron_retention		chr9	+	chr9:2651955-2652779				chr9:2651954-2651955;chr9:2652779-2652780		0	0	0	0	0.82	1.09	0.85	1.27	NA	NA	NA	0	NA	NA	4.55	0
N	alternative_acceptor	CTSD	chr11	-	chr11:1782144-1782538;chr11:1780864-1782538	chr11:1780870-1782538		chr11:1780864-1780869;chr11:1780870-1782143	chr11:1780863-1780864;chr11:1780869-1780870		99.09	98.77	99.14	98.25	98.92	99.44	98.19	98.52	99.38	99.81	99.32	98.73	99.33	99.16	99.73	99.47
N	alternative_acceptor	APPL2	chr12	-	chr12:105591732-105593150;chr12:105591654-105593150	chr12:105591659-105593150		chr12:105591654-105591658;chr12:105591659-105591731	chr12:105591653-105591654;chr12:105591658-105591659		3.57	3.23	2.7	3.08	0	4.26	1.47	4.44	0	0	2.94	0	0	2.86	0	0
K	intron_retention	RP11-513I15.6	chr6	+	chr6:34249099-34251649				chr6:34249098-34249099;chr6:34251649-34251650		100	92.19	97.22	100	100	100	97.65	100	95.45	92.86	100	100	100	100	98.25	93.62
N	intron_retention		chr20	+	chr20:31436507-31437451				chr20:31436506-31436507;chr20:31437451-31437452		100	100	100	100	100	100	100	100	100	100	100	100	100	100	100	99.84
N	intron_retention		chr1	+	chr1:110597425-110603907				chr1:110597424-110597425;chr1:110603907-110603908		100	100	100	100	100	100	100	96.55	100	100	100	100	100	100	100	100
N	alternative_donor	GLRX	chr5	-	chr5:95150094-95152210	chr5:95150094-95152199		chr5:95152200-95152210	chr5:95152210-95152211		0.87	0.84	1.46	1.18	0.72	0.56	0.97	1.54	1.82	1.2	2.04	0.66	2.27	1.86	1.57	1.19
K	intron_retention		chr1	-	chr1:53737019-53738275				chr1:53737018-53737019;chr1:53738275-53738276		7.32	8.82	14.49	8.93	9.52	6.25	9.72	13.64	10.53	4.88	10.34	5.88	4.55	14.29	11.29	5.56
N	intron_retention		chr5	.	chr5:76737724-76749641				chr5:76737723-76737724;chr5:76749641-76749642		91.67	100	100	100	100	100	94.12	100	NA	NA	NA	NA	NA	NA	NA	NA
N	alternative_donor		chr19	-	chr19:1622223-1622395	chr19:1622223-1622311		chr19:1622312-1622395	chr19:1622395-1622396		100	100	100	100	100	100	100	100	100	100	100	100	100	99.74	100	100
K	intron_retention		chr19	+	chr19:11472165-11473188				chr19:11472164-11472165;chr19:11473188-11473189		1.57	1.87	0	2.08	2.3	0	0.94	1.89	2	0	NA	NA	NA	NA	0	0
N	cassette	CLUHP3	chr16	+	chr16:31715712-31716992	chr16:31715712-31716669;chr16:31716794-31716992		chr16:31716670-31716793			100	100	100	96.88	100	100	100	97.06	100	100	NA	NA	100	100	100	100
N	intron_retention		chr1	+	chr1:156692110-156697131				chr1:156692109-156692110;chr1:156697131-156697132		100	100	100	100	100	100	100	100	99.24	100	100	100	100	100	100	100
N	alternative_acceptor	RAF1	chr3	-	chr3:12626481-12626620	chr3:12626504-12626620		chr3:12626481-12626503	chr3:12626480-12626481		0.84	0.74	1.33	1.97	1.91	1.35	1.4	1.11	0.26	0.49	1.41	1.32	1.34	0.95	0.73	0.47
N	intron_retention		chr11	+	chr11:67810499-67810593				chr11:67810498-67810499;chr11:67810593-67810594		100	100	100	100	100	100	100	100	100	100	100	100	100	100	100	99.6
N	alternative_acceptor	BRPF1	chr3	+	chr3:9787615-9787983	chr3:9787615-9787902		chr3:9787903-9787983	chr3:9787983-9787984		0	0	0	0	0	1.89	0	0	0	0	0	0	0	0	0	0
N	alternative_donor	ATF6B	chr6	-	chr6:32095528-32095888;chr6:32095528-32096096;chr6:32095528-32095902	chr6:32095528-32095893		chr6:32095889-32095893;chr6:32095894-32095902;chr6:32095903-32096096	chr6:32095893-32095894;chr6:32095902-32095903;chr6:32096096-32096097		76.19	75.73	79.67	75	82.68	81.75	81.58	81.91	77.46	81.09	82.91	79.31	84.68	82.42	84.11	79.52
N	intron_retention		chr11	+	chr11:12549729-12549925				chr11:12549728-12549729;chr11:12549925-12549926		100	100	99.38	100	100	100	100	100	100	100	100	100	100	100	100	100
N	cassette	SLC35B1	chr17	-	chr17:47783672-47785091;chr17:47783697-47785091;chr17:47784431-47785091;chr17:47784431-47785437;chr17:47784431-47784890	chr17:47783672-47784704,chr17:47783697-47784704,chr17:47784431-47784704;chr17:47784807-47785437,chr17:47784807-47785091,chr17:47784807-47784890		chr17:47784705-47784806			4.13	4.69	9.29	9.41	5.15	4.92	5.75	2.21	6.04	4.93	4.94	4.37	6.4	7.99	2.87	4.21
N	alternative_acceptor	MAP3K4	chr6	+	chr6:161507700-161508797;chr6:161507700-161508719	chr6:161507700-161508762		chr6:161508720-161508762;chr6:161508763-161508797	chr6:161508762-161508763;chr6:161508797-161508798		0	0	2.08	0	0	0	3.57	0	0	0	0	0	0	0	0	0
N	cassette	GRIPAP1	chrX	-	chrX:48844292-48846022	chrX:48844292-48844532;chrX:48844611-48846022		chrX:48844533-48844610			100	98.46	100	100	100	100	100	100	100	100	100	100	100	100	100	100
K	intron_retention		chr6	+	chr6:170173499-170175365				chr6:170173498-170173499;chr6:170175365-170175366		0	1.27	0	0	0	0	0.62	1.85	0	0	1.98	0	0	1.89	0	2.7
N	alternative_acceptor	RBL2	chr16	+	chr16:53504576-53504657;chr16:53504576-53504634;chr16:53504576-53504670	chr16:53504576-53504673		chr16:53504635-53504657;chr16:53504658-53504670;chr16:53504671-53504673	chr16:53504657-53504658;chr16:53504670-53504671;chr16:53504673-53504674		0	0	0	0	0	0	0	0	1.1	0	0	0	0	0	0	0
K	intron_retention	MYH9	chr22	-	chr22:36718567-36722612				chr22:36718566-36718567;chr22:36722612-36722613		0.22	0.41	0.14	0.28	0.26	0.45	0.58	0.65	0.15	0.12	0	0	0	0.06	0.18	0.11
K	intron_retention	RP1-130H16.18	chr22	-	chr22:30683550-30688761				chr22:30683549-30683550;chr22:30688761-30688762		100	100	100	100	100	100	98.65	100	100	100	100	100	100	100	100	100
N	cassette	DST	chr6	-	chr6:56357232-56358807	chr6:56357232-56357731;chr6:56357888-56358807		chr6:56357732-56357887			100	100	100	99.26	100	100	100	100	100	100	100	100	100	100	100	100
N	cassette	GORASP1	chr3	-	chr3:39142594-39144168;chr3:39142594-39144183	chr3:39142594-39143000;chr3:39143062-39144183,chr3:39143062-39144168		chr3:39143001-39143061			4.3	4.17	0.79	0.86	2.3	0	7.01	4.49	0	1.72	4.76	6.82	0	1.39	1.47	3.92
N	alternative_acceptor		chr6	.	chr6:31502531-31503143;chr6:31502577-31503143;chr6:31502632-31503143;chr6:31502281-31503143;chr6:31502795-31503143;chr6:31502283-31503143;chr6:31500689-31503143;chr6:31502719-31503143;chr6:31500745-31503143;chr6:31500635-31503143	chr6:31502559-31503143		chr6:31500635-31500688;chr6:31500689-31500744;chr6:31500745-31502280;chr6:31502281-31502282;chr6:31502283-31502530;chr6:31502531-31502558;chr6:31502559-31502576;chr6:31502577-31502631;chr6:31502632-31502718;chr6:31502719-31502794	chr6:31500634-31500635;chr6:31500688-31500689;chr6:31500744-31500745;chr6:31502280-31502281;chr6:31502282-31502283;chr6:31502530-31502531;chr6:31502558-31502559;chr6:31502576-31502577;chr6:31502631-31502632;chr6:31502718-31502719		0.71	0.95	1.36	1.28	1.05	0.95	0.29	0.63	0.62	0.9	2	2.78	1.38	4.8	1.11	0.64
K	cassette	TPGS2	chr18	-	chr18:34398937-34408645	chr18:34398937-34403765;chr18:34403835-34408645		chr18:34403766-34403834			0.54	1.17	1.06	1.33	1.34	2.47	1.12	1.48	1.29	0.51	0.53	0	0.54	0.71	1.09	0.71
N	intron_retention		chr19	.	chr19:49610969-49611066				chr19:49610968-49610969;chr19:49611066-49611067		100	100	100	100	100	100	100	100	100	100	100	100	100	100	96.43	100
N	alternative_acceptor	MST1	chr3	-	chr3:49722577-49722694;chr3:49722523-49722694;chr3:49722389-49722694	chr3:49722519-49722694		chr3:49722389-49722518;chr3:49722519-49722522;chr3:49722523-49722576	chr3:49722388-49722389;chr3:49722518-49722519;chr3:49722522-49722523		5.56	6.25	0	0	14.29	0	3.7	17.65	0	0	3.7	7.84	8	7.41	NA	NA
N	alternative_donor	ARID3A	chr19	+	chr19:960165-964247	chr19:961941-964247		chr19:960165-961940	chr19:960164-960165		3.23	2.86	3.64	2.44	1.96	3.64	5.81	11.36	NA	NA	8.33	2.94	4.65	5	0	0
N	alternative_donor		chr19	+	chr19:28289085-28314166	chr19:28313523-28314166		chr19:28289085-28313522	chr19:28289084-28289085		100	100	100	100	100	100	93.1	100	100	100	100	100	100	100	100	100
N	intron_retention		chr2	+	chr2:61385148-61389976				chr2:61385147-61385148;chr2:61389976-61389977		3.37	2.27	1.72	1.96	0	2.13	3.25	1.43	3.57	0	5.26	4.08	0	0	0	0
K	intron_retention		chr11	+	chr11:65988719-65994974				chr11:65988718-65988719;chr11:65994974-65994975		0.98	0	0.92	0.82	0.83	0	1.38	0	0.6	0	0.82	0	0.81	0.98	0.57	0.45
N	intron_retention		chr17	-	chr17:39661568-39742794				chr17:39661567-39661568;chr17:39742794-39742795		100	100	98.23	96.35	99.98	100	99.98	100	NA	NA	NA	NA	NA	NA	NA	NA
K	intron_retention	HKR1	chr19	+	chr19:37837395-37838133				chr19:37837394-37837395;chr19:37838133-37838134		100	87.5	100	NA	100	100	100	100	100	87.5	NA	87.5	100	100	100	100
N	alternative_donor	SLC9A8	chr20	+	chr20:48476113-48479465;chr20:48479314-48479465;chr20:48472119-48479465	chr20:48476141-48479465		chr20:48472119-48476112;chr20:48476113-48476140;chr20:48476141-48479313	chr20:48472118-48472119;chr20:48476112-48476113;chr20:48476140-48476141		0	2.7	0	0	0	0	1.18	0	0	0	0	0	3.45	2.08	0	2.38
N	intron_retention		chr4	-	chr4:39699847-39699926				chr4:39699846-39699847;chr4:39699926-39699927		100	100	100	100	100	100	100	100	98.78	100	100	100	100	100	100	100
N	coord_cassette	SLC35D2	chr9	-	chr9:99086452-99120195	chr9:99086452-99106185;chr9:99106279-99107580;chr9:99107684-99114319;chr9:99114392-99120195		chr9:99106186-99106278;chr9:99107581-99107683;chr9:99114320-99114391			100	80	100	100	100	100	100	100	100	100	100	NA	NA	100	100	100
N	intron_retention		chr2	-	chr2:69689116-69691242				chr2:69689115-69689116;chr2:69691242-69691243		100	96.3	100	100	100	97.3	91.57	100	100	100	100	100	100	100	94.12	100
N	cassette	WBSCR27	chr7	-	chr7:73249333-73255399;chr7:73249333-73256347;chr7:73254451-73255399	chr7:73249333-73254743,chr7:73254451-73254743;chr7:73254880-73255399,chr7:73254880-73256347		chr7:73254744-73254879			76	73.33	70.59	94.12	88.89	76.92	80.85	92.86	NA	60	62.12	58.57	50.75	55.81	35.71	44.44
N	intron_retention		chr3	-	chr3:25651076-25651122				chr3:25651075-25651076;chr3:25651122-25651123		100	100	100	100	100	100	100	100	100	98.67	100	100	100	100	100	100
N	cassette	PARP10	chr8	-	chr8:145058273-145058711	chr8:145058273-145058377;chr8:145058600-145058711		chr8:145058378-145058599			100	100	100	100	100	100	100	100	100	100	98.57	100	100	100	96.36	99.18
N	intron_retention		chr19	+	chr19:37643212-37676765				chr19:37643211-37643212;chr19:37676765-37676766		100	100	100	100	100	100	97.44	100	NA	NA	NA	NA	NA	91.67	100	100
N	alternative_donor	PDZD11	chrX	-	chrX:69509205-69510245;chrX:69509205-69509461;chrX:69509205-69509370;chrX:69509205-69509371;chrX:69509205-69509471	chrX:69509205-69510253		chrX:69509371-69509371;chrX:69509372-69509461;chrX:69509462-69509471;chrX:69509472-69510245;chrX:69510246-69510253	chrX:69509371-69509372;chrX:69509461-69509462;chrX:69509471-69509472;chrX:69510245-69510246;chrX:69510253-69510254		14.29	0	0	0	0	0	0	0	35	28	16.67	0	0	0	27.27	29.63
N	alternative_acceptor		chr16	+	chr16:67228884-67229056;chr16:67228884-67229796;chr16:67228884-67229799;chr16:67228884-67229354;chr16:67228884-67229776;chr16:67228884-67229590;chr16:67228884-67229406	chr16:67228884-67229684		chr16:67229057-67229354;chr16:67229355-67229406;chr16:67229407-67229590;chr16:67229591-67229684;chr16:67229685-67229776;chr16:67229777-67229796;chr16:67229797-67229799	chr16:67229354-67229355;chr16:67229406-67229407;chr16:67229590-67229591;chr16:67229684-67229685;chr16:67229776-67229777;chr16:67229796-67229797;chr16:67229799-67229800		96.81	96.37	96.14	96.66	94.71	85.84	94.11	94.93	98.38	91.72	97.69	97.93	91.1	97.13	97.8	98.11
N	cassette	ANP32A	chr15	-	chr15:69076935-69080108;chr15:69072813-69080108	chr15:69076935-69079751,chr15:69072813-69079751;chr15:69079875-69080108		chr15:69079752-69079874			99.5	99.52	99.36	99.5	99.53	99.17	99.64	99.13	99.79	99.31	99.36	99.67	99.12	98.82	99.54	99.79
N	alternative_acceptor	AC068533.7,ASL	chr7	+	chr7:65552779-65553793;chr7:65552779-65553839	chr7:65552779-65553836		chr7:65553794-65553836;chr7:65553837-65553839	chr7:65553836-65553837;chr7:65553839-65553840		0	0	0	0	0	0	0	0	0	0	0	0	0	0	0	0
N	intron_retention		chr8	+	chr8:23425892-23429462				chr8:23425891-23425892;chr8:23429462-23429463		100	100	100	100	100	100	100	100	100	100	100	100	100	100	100	98.41
N	alternative_donor		chr22	-	chr22:36912655-36912757	chr22:36912655-36912751		chr22:36912752-36912757	chr22:36912757-36912758		100	100	100	100	100	100	100	100	100	100	99.89	100	100	100	100	100
N	alternative_donor	JUP,KRT17	chr17	-	chr17:39778764-39779208;chr17:39778764-39779201;chr17:39778764-39779202	chr17:39778764-39863354		chr17:39779202-39779202;chr17:39779203-39779208;chr17:39779209-39863354	chr17:39779202-39779203;chr17:39779208-39779209;chr17:39863354-39863355		0	0	0	0	0.4	0	0	0	NA	NA	NA	NA	NA	NA	NA	NA
N	intron_retention		chr9	-	chr9:130925978-130926031				chr9:130925977-130925978;chr9:130926031-130926032		96.1	96.52	100	100	100	100	93.19	100	100	100	98.69	95.39	100	100	100	93.95
N	intron_retention		chr5	-	chr5:176764463-176764706				chr5:176764462-176764463;chr5:176764706-176764707		99.84	100	100	100	100	100	100	100	100	100	100	100	100	100	100	100
N	alternative_acceptor	CEP95	chr17	+	chr17:62512947-62515365;chr17:62512947-62515438	chr17:62512947-62513836		chr17:62513837-62515365;chr17:62515366-62515438	chr17:62515365-62515366;chr17:62515438-62515439		15.15	24.32	18.18	13.95	23.26	14.06	24.74	8.97	16.22	17.14	12.35	9.46	18.84	16.38	24.24	25
N	intron_retention		chr9	+	chr9:104302920-104303120				chr9:104302919-104302920;chr9:104303120-104303121		100	93.1	97.5	100	100	93.55	96.3	100	100	93.33	95.65	100	96.3	100	100	97.14
N	intron_retention		chr2	+	chr2:220368930-220369949				chr2:220368929-220368930;chr2:220369949-220369950		100	100	100	100	100	100	100	100	100	77.78	100	100	100	100	100	100
N	cassette	GTF3C2	chr2	-	chr2:27550152-27551334	chr2:27550152-27550903;chr2:27551057-27551334		chr2:27550904-27551056			100	100	100	100	100	99.25	100	100	100	100	100	100	100	100	100	100
N	alternative_donor	GBF1	chr10	+	chr10:104136542-104136691;chr10:104136558-104136691	chr10:104136536-104136691		chr10:104136536-104136541;chr10:104136542-104136557	chr10:104136535-104136536;chr10:104136541-104136542		0	0	0	0	0	0	0	0	0	0	0	2.7	0	0	0	0
N	intron_retention		chrX	+	chrX:153694856-153695092				chrX:153694855-153694856;chrX:153695092-153695093		100	100	100	100	100	100	100	100	95.65	100	100	100	100	100	100	100
K	intron_retention		chr8	-	chr8:68115487-68116914				chr8:68115486-68115487;chr8:68116914-68116915		1.89	1.75	0	0.56	1.61	0.62	1.62	1.6	0	0.97	1.07	2.69	0.5	2.03	1.26	1.29
N	cassette	TRPT1	chr11	-	chr11:63991435-63991756;chr11:63991440-63991756	chr11:63991440-63991571,chr11:63991435-63991571;chr11:63991683-63991756		chr11:63991572-63991682			96.48	96.95	97.09	98.6	92.22	83.13	96.06	88.1	87.79	85.41	95.83	100	96.84	96.32	87.63	86.69
N	alternative_acceptor	GART	chr21	-	chr21:34876619-34876718;chr21:34876623-34876718	chr21:34871405-34876718		chr21:34871405-34876618;chr21:34876619-34876622	chr21:34871404-34871405;chr21:34876618-34876619		0	0	0	0	0	0	0	6.25	0	0	0	0	0	0	0	0
N	cassette	CABIN1	chr22	+	chr22:24563282-24567680	chr22:24563282-24564414;chr22:24564490-24567680		chr22:24564415-24564489			98.41	100	100	100	100	100	98.04	100	100	100	100	100	100	100	100	100
N	alternative_acceptor	DHRS4-AS1	chr14	-	chr14:24410368-24423333	chr14:24423243-24423333		chr14:24410368-24423242	chr14:24410367-24410368		100	100	100	100	100	100	60	100	100	100	100	100	100	100	100	100
N	alternative_acceptor	TGFBI	chr5	+	chr5:135390551-135391368;chr5:135390551-135391370;chr5:135390551-135390957	chr5:135390551-135390910		chr5:135390911-135390957;chr5:135390958-135391368;chr5:135391369-135391370	chr5:135390957-135390958;chr5:135391368-135391369;chr5:135391370-135391371		0.2	0.39	0.59	0.61	0.46	0.41	0.28	0.28	0.11	0.2	0.33	0.35	0.38	0.27	0.12	0.15
N	alternative_acceptor	DCAF11	chr14	+	chr14:24590201-24590573	chr14:24590201-24590549		chr14:24590550-24590573	chr14:24590573-24590574		0	0	0	0	0	0	0	0	0	0	0	0	0	0	0.54	0
N	intron_retention		chr8	+	chr8:133816278-133816900				chr8:133816277-133816278;chr8:133816900-133816901		100	100	100	100	100	100	100	100	100	100	100	100	100	96.67	100	100
K	alternative_first_exon	AKR1A1	chr1	+	chr1:46033850-46034598	chr1:46034357-46034598	chr1:46033221-46033849	chr1:46034157-46034356			97.95	97.45	97.21	98.19	97.65	96.94	97.14	95.28	89.82	93.32	95.25	94.93	96.84	94.58	90.05	92.55
K	intron_retention	ACTR10	chr14	+	chr14:58698986-58701087				chr14:58698985-58698986;chr14:58701087-58701088		0	0.34	0	0	0	0	0.16	0	0	0	0	0	0	0	0.44	0.4
N	cassette	DDX50	chr10	+	chr10:70679738-70694554;chr10:70679738-70695761	chr10:70679738-70693954;chr10:70694117-70694554,chr10:70694117-70695761		chr10:70693955-70694116			99.04	98.35	79.46	87.58	77.37	58.24	98.28	91.01	95.61	98.18	97.6	97.44	94.97	93.88	100	100
K	intron_retention		chr5	-	chr5:150920325-150921845				chr5:150920324-150920325;chr5:150921845-150921846		8.51	7.98	20	19.16	16.36	33.65	8.68	8.38	NA	NA	2.22	5.56	10.94	10.89	NA	NA
N	alternative_acceptor	C21orf58	chr21	-	chr21:47731482-47734629;chr21:47731407-47734629	chr21:47734369-47734629		chr21:47731407-47731481;chr21:47731482-47734368	chr21:47731406-47731407;chr21:47731481-47731482		22.22	41.67	29.17	35	20	12.5	33.33	28.57	15.38	17.65	13.64	9.68	11.54	14.29	21.43	20
N	alternative_acceptor		chr15	.	chr15:43483241-43483592;chr15:43483241-43483602	chr15:43483241-43483577		chr15:43483578-43483592;chr15:43483593-43483602	chr15:43483592-43483593;chr15:43483602-43483603		0	0	0	0	0	0	0	0	0	0	0	0	0	0	0	0
N	intron_retention		chr2	+	chr2:179291146-179291169				chr2:179291145-179291146;chr2:179291169-179291170		100	100	100	100	100	100	100	94.44	NA	NA	100	100	100	100	NA	NA
N	alternative_acceptor	RP11-282O18.3	chr12	-	chr12:123745491-123745675	chr12:123745495-123745675		chr12:123745491-123745494	chr12:123745490-123745491		4.17	0	3.23	3.45	6.67	6.06	0	3.03	0	NA	NA	NA	NA	0	0	0
N	intron_retention		chr19	.	chr19:11456042-11456195				chr19:11456041-11456042;chr19:11456195-11456196		98.09	100	96.53	100	100	100	100	100	100	100	98.14	100	100	100	100	100
K	coord_cassette	GPATCH1	chr19	+	chr19:33581772-33586667	chr19:33581772-33584264;chr19:33584426-33585077;chr19:33585176-33586667		chr19:33584265-33584425;chr19:33585078-33585175			100	100	100	100	100	100	95.92	96	100	100	100	100	100	100	100	100
N	intron_retention		chr19	.	chr19:1578443-1578463				chr19:1578442-1578443;chr19:1578463-1578464		100	99.15	100	100	100	100	100	100	100	100	100	100	100	99.67	100	100
N	alternative_donor	HEATR5B,ZC3H8	chr2	-	chr2:37285704-37286030	chr2:37285704-37286026		chr2:37286027-37286030	chr2:37286030-37286031		0	1.56	0	0	1.89	0	0.88	1.82	0	0	0	0	1.89	0	0	0
N	intron_retention		chr3	-	chr3:156869381-156869589				chr3:156869380-156869381;chr3:156869589-156869590		100	100	100	100	100	100	100	100	100	100	100	100	100	99.61	100	100
N	alternative_donor	FBXO41,STK25	chr2	-	chr2:73486425-73487489;chr2:73486425-73487516	chr2:73486425-73486994		chr2:73486995-73487489;chr2:73487490-73487516	chr2:73487489-73487490;chr2:73487516-73487517		9.09	4.55	5.36	4.41	4.17	2.04	7.32	1.54	3.61	3.45	2.63	4.17	2.94	4.67	3.7	4.13
N	intron_retention		chr19	.	chr19:41765906-41765934				chr19:41765905-41765906;chr19:41765934-41765935		100	100	100	99.83	100	100	100	100	100	100	100	100	100	99.68	100	100
K	intron_retention		chr2	+	chr2:46574203-46583289				chr2:46574202-46574203;chr2:46583289-46583290		0	0	0	0	0	0	0.11	0	0	0	0	0	0	0	0	0
N	intron_retention		chr17	-	chr17:7221492-7221585				chr17:7221491-7221492;chr17:7221585-7221586		100	100	100	100	100	100	100	100	100	100	100	100	96.15	100	100	100
K	intron_retention	COMMD5,ZNF250	chr8	-	chr8:146076781-146078756				chr8:146076780-146076781;chr8:146078756-146078757		2.94	2.78	9.52	4.55	3.85	5.88	5.77	NA	NA	10.53	23.08	10.53	8.7	15.38	18.18	9.68
N	alternative_acceptor	LSM4	chr19	-	chr19:18417258-18420487;chr19:18418387-18420487;chr19:18418534-18420487;chr19:18418366-18420487	chr19:18418342-18420487		chr19:18417258-18418341;chr19:18418342-18418365;chr19:18418366-18418386;chr19:18418387-18418533	chr19:18417257-18417258;chr19:18418341-18418342;chr19:18418365-18418366;chr19:18418386-18418387		0	0	0	4.41	0.32	0.29	0.12	6.29	0.96	5.14	0	0	0	0	0	0
N	intron_retention		chr12	-	chr12:125444970-125449086				chr12:125444969-125444970;chr12:125449086-125449087		100	100	100	96.55	100	100	100	100	100	100	100	100	100	100	100	100
K	intron_retention	RAP1B	chr12	+	chr12:69004824-69042485				chr12:69004823-69004824;chr12:69042485-69042486		30.77	50	36.36	NA	NA	NA	22.58	NA	NA	NA	NA	NA	NA	NA	NA	27.27
K	intron_retention		chr2	-	chr2:74656070-74656954				chr2:74656069-74656070;chr2:74656954-74656955		2	2.44	5.08	4.89	4	4.29	3.24	2.26	2.38	1.96	0.67	2.45	5.04	4.44	2.34	1.25
N	intron_retention		chr19	+	chr19:53156655-53344402				chr19:53156654-53156655;chr19:53344402-53344403		100	100	92	100	100	100	100	100	100	100	100	100	100	100	100	100
N	alternative_acceptor	NAA25	chr12	-	chr12:112468008-112471036;chr12:112467458-112471036;chr12:112463013-112471036;chr12:112468375-112471036	chr12:112457720-112471036		chr12:112457720-112463012;chr12:112463013-112467457;chr12:112467458-112468007;chr12:112468008-112468374	chr12:112457719-112457720;chr12:112463012-112463013;chr12:112467457-112467458;chr12:112468007-112468008		0	0	0	0	4.35	4.55	0	0	0	0	0	0	0	0	0	0
N	alternative_donor	CPSF1	chr8	-	chr8:145620398-145620476;chr8:145620398-145620479	chr8:145620398-145620480		chr8:145620477-145620479;chr8:145620480-145620480	chr8:145620479-145620480;chr8:145620480-145620481		0	0	0	0	0	0	0	0	0	0	0	0	0	0	0	0.73
N	alternative_donor	PCDH7	chr4	+	chr4:30726219-30921774	chr4:30788409-30921774		chr4:30726219-30788408	chr4:30726218-30726219		0	0	6.9	7.69	3.03	3.57	4	0	8.7	3.85	0	0	0	NA	10	4.17
K	intron_retention		chr17	+	chr17:41164295-41165063				chr17:41164294-41164295;chr17:41165063-41165064		4.31	5.79	4.08	4.17	7.58	4.17	4.46	0	2.31	4.11	1.12	2.86	3.88	4.22	3.32	3.67
N	alternative_acceptor	MYO1D	chr17	-	chr17:31039120-31048040;chr17:31041956-31048040;chr17:31039214-31048040	chr17:31044817-31048040		chr17:31039120-31039213;chr17:31039214-31041955;chr17:31041956-31044816	chr17:31039119-31039120;chr17:31039213-31039214;chr17:31041955-31041956		0	0	0	0	0	0	0	0	0	0	0	0	0	0	0	0
N	intron_retention		chr11	.	chr11:403758-404268				chr11:403757-403758;chr11:404268-404269		100	100	100	97.3	100	100	100	100	100	100	100	100	100	100	100	100
K	intron_retention		chr9	+	chr9:96312974-96318663				chr9:96312973-96312974;chr9:96318663-96318664		0.19	0.45	0.34	0.2	0.48	0.23	0.37	0.57	0	0	0.14	0	0.13	0.31	0.61	0.27
K	intron_retention		chr11	+	chr11:57529592-57561481				chr11:57529591-57529592;chr11:57561481-57561482		0	1.18	1.32	0	3.67	4.55	2.67	3	1.18	2.48	1.69	2.94	3.64	5.68	4.88	2.68
N	alternative_donor	FZR1	chr19	+	chr19:3519820-3522953;chr19:3521839-3522953;chr19:3506737-3522953;chr19:3508338-3522953;chr19:3521203-3522953;chr19:3509751-3522953;chr19:3521112-3522953;chr19:3505787-3522953;chr19:3510236-3522953	chr19:3506473-3522953		chr19:3505787-3506472;chr19:3506473-3506736;chr19:3506737-3508337;chr19:3508338-3509750;chr19:3509751-3510235;chr19:3510236-3519819;chr19:3519820-3521111;chr19:3521112-3521202;chr19:3521203-3521838	chr19:3505786-3505787;chr19:3506472-3506473;chr19:3506736-3506737;chr19:3508337-3508338;chr19:3509750-3509751;chr19:3510235-3510236;chr19:3519819-3519820;chr19:3521111-3521112;chr19:3521202-3521203		100	100	100	100	93.75	94.74	96.88	92.86	79.17	96.15	100	100	100	96.67	95.24	93.33
N	intron_retention		chr6	-	chr6:49407956-49407991				chr6:49407955-49407956;chr6:49407991-49407992		100	100	100	100	100	100	100	100	100	100	97.92	100	100	100	100	100
N	alternative_acceptor	SLMO2	chr20	-	chr20:57611267-57611525;chr20:57610212-57611525	chr20:57610182-57611525		chr20:57610182-57610211;chr20:57610212-57611266	chr20:57610181-57610182;chr20:57610211-57610212		99.46	99.12	99.22	99.35	98.93	99.21	99.23	99.27	99.4	99.31	99.52	99.26	98.8	98.8	99.5	99.29
N	cassette	TXLNG	chrX	+	chrX:16850866-16855715	chrX:16850866-16852405;chrX:16852481-16855715		chrX:16852406-16852480			100	100	98.61	100	100	100	100	98.98	100	100	100	100	100	100	100	100
N	alternative_donor	CLSTN1,RAB3B	chr1	-	chr1:9804702-9809521;chr1:9804702-9806946;chr1:9804702-9809518	chr1:9804702-9805454		chr1:9805455-9806946;chr1:9806947-9809518;chr1:9809519-9809521	chr1:9806946-9806947;chr1:9809518-9809519;chr1:9809521-9809522		0	0.28	0	0.26	0	0	0.13	0	0	0	0	0	0	0.43	0.3	0
N	cassette	C2CD5	chr12	-	chr12:22680827-22696994	chr12:22680827-22688191;chr12:22688279-22696994		chr12:22688192-22688278			95.12	93.48	95.89	93.33	94.64	95.56	91.95	91.67	90.16	100	96.67	100	93.1	90.67	93.51	95
N	alternative_donor	WDR55	chr5	+	chr5:140042277-140047818;chr5:140046699-140047818;chr5:140044687-140047818;chr5:140044689-140047818;chr5:140045751-140047818	chr5:140044683-140047818		chr5:140042277-140044682;chr5:140044683-140044686;chr5:140044687-140044688;chr5:140044689-140045750;chr5:140045751-140046698	chr5:140042276-140042277;chr5:140044682-140044683;chr5:140044686-140044687;chr5:140044688-140044689;chr5:140045750-140045751		0	0	0	0	0	0	0	0	0	0	0	0	0	0	0	0
K	intron_retention	RP9	chr7	-	chr7:33139049-33140142				chr7:33139048-33139049;chr7:33140142-33140143		0	2.97	0	0	1.72	3.39	0.56	1.03	0	4.17	4.88	1.75	0	3.57	0	1.41
N	alternative_donor	STRIP2	chr7	+	chr7:129100329-129102806;chr7:129100339-129102806;chr7:129100214-129102806	chr7:129102572-129102806		chr7:129100214-129100328;chr7:129100329-129100338;chr7:129100339-129102571	chr7:129100213-129100214;chr7:129100328-129100329;chr7:129100338-129100339		7.69	14.29	14.71	22.22	9.3	13.79	24.14	11.76	12.77	12.24	10.81	11.11	16.39	16.33	17.78	14.58
N	intron_retention		chr17	.	chr17:45901512-45901580				chr17:45901511-45901512;chr17:45901580-45901581		99.72	100	100	100	100	100	100	100	100	100	100	100	100	100	100	100
N	alternative_acceptor		chr2	-	chr2:192012931-192019943;chr2:192012879-192019943	chr2:192019362-192019943		chr2:192012879-192012930;chr2:192012931-192019361	chr2:192012878-192012879;chr2:192012930-192012931		25	25	0	NA	14.29	0	50	33.33	NA	NA	NA	NA	NA	NA	NA	NA
K	intron_retention	RSRC2	chr12	-	chr12:123005129-123005931				chr12:123005128-123005129;chr12:123005931-123005932		36.84	25	61.25	55.22	52.94	44.16	23.2	58.49	19.05	15.56	36.73	17.02	28.57	36.27	18.57	15.45
N	cassette	MAP2K4	chr17	+	chr17:11999012-12028610	chr17:11999012-12016549;chr17:12016678-12028610		chr17:12016550-12016677			100	100	100	100	100	98.41	100	100	100	100	100	100	100	100	100	100
N	intron_retention		chr1	+	chr1:40535422-40540376				chr1:40535421-40535422;chr1:40540376-40540377		100	100	100	100	100	100	100	100	100	100	100	100	100	100	99.9	100
K	coord_cassette	SGCB	chr4	-	chr4:52896030-52904392	chr4:52896030-52898017;chr4:52898128-52899596;chr4:52899807-52904392		chr4:52898018-52898127;chr4:52899597-52899806			68.42	70.83	47.83	36.36	33.33	30.56	74.47	42.86	NA	NA	75	NA	30	20	NA	NA
N	intron_retention		chr17	+	chr17:48152891-48153783				chr17:48152890-48152891;chr17:48153783-48153784		100	100	100	99.86	100	100	100	100	100	100	100	100	100	100	100	100
N	alternative_donor	FAM3C	chr7	-	chr7:121023065-121034258;chr7:121023065-121032343;chr7:121023065-121036571;chr7:121023065-121036575;chr7:121023065-121023392;chr7:121023065-121036578;chr7:121023065-121036251;chr7:121023065-121025456;chr7:121023065-121032499;chr7:121023065-121035829;chr7:121023065-121038390;chr7:121023065-121036215;chr7:121023065-121032379;chr7:121023065-121036352;chr7:121023065-121037513;chr7:121023065-121034315…	chr7:121023065-121034541		chr7:121023393-121024102;chr7:121024103-121024602;chr7:121024603-121025456;chr7:121025457-121028983;chr7:121028984-121029103;chr7:121029104-121030763;chr7:121030764-121032036;chr7:121032037-121032343;chr7:121032344-121032379;chr7:121032380-121032412;chr7:121032413-121032499;chr7:121032500-121032921;chr7:121032922-121033825;chr7:121033826-121034258;chr7:121034259-121034315;chr7:121034316-121034541…	chr7:121024102-121024103;chr7:121024602-121024603;chr7:121025456-121025457;chr7:121028983-121028984;chr7:121029103-121029104;chr7:121030763-121030764;chr7:121032036-121032037;chr7:121032343-121032344;chr7:121032379-121032380;chr7:121032412-121032413;chr7:121032499-121032500;chr7:121032921-121032922;chr7:121033825-121033826;chr7:121034258-121034259;chr7:121034315-121034316;chr7:121034541-121034542…		0	0	0	0	0	0	0	0	0	0	0	0	0	0	0	0
N	alternative_acceptor	TBL3	chr16	+	chr16:2028222-2028313;chr16:2028222-2028315	chr16:2028222-2028314		chr16:2028314-2028314;chr16:2028315-2028315	chr16:2028314-2028315;chr16:2028315-2028316		0	0	0	0	0	0	0	1.75	0	0	0	0	0	0	0	0
N	coord_cassette	TBC1D5	chr3	-	chr3:17550098-17665340	chr3:17550098-17617905;chr3:17618042-17627844;chr3:17627959-17665340		chr3:17617906-17618041;chr3:17627845-17627958			0	0	0	0	0	0	0.83	0	0	0	NA	NA	NA	0	0	0
N	alternative_donor	MPHOSPH8	chr13	+	chr13:20163121-20237179;chr13:20235979-20237179	chr13:20236222-20237179		chr13:20163121-20235978;chr13:20235979-20236221	chr13:20163120-20163121;chr13:20235978-20235979		0	0	0	0	0	0	0	0	0	0	0	0	0	0	0	0
N	alternative_acceptor		chr3	+	chr3:50192998-50194539;chr3:50192998-50197124	chr3:50192998-50197007		chr3:50194540-50197007;chr3:50197008-50197124	chr3:50197007-50197008;chr3:50197124-50197125		96.83	96	95.71	97.33	97.5	94.92	96.67	97.44	100	100	NA	NA	NA	NA	NA	100
N	intron_retention		chr2	-	chr2:241511064-241513592				chr2:241511063-241511064;chr2:241513592-241513593		100	100	100	100	100	100	97.79	100	100	100	100	100	100	100	100	100
K	intron_retention		chr19	-	chr19:10428277-10428365				chr19:10428276-10428277;chr19:10428365-10428366		3.06	0	1.11	1.44	0	2.17	0.9	1.54	4.06	5.31	2.47	1.85	2.76	1.6	4.49	4.23
N	cassette	PIGX	chr3	+	chr3:196449428-196454793;chr3:196449428-196454797	chr3:196449428-196453525;chr3:196453643-196454797,chr3:196453643-196454793		chr3:196453526-196453642			7.14	5.44	8.05	9	9.76	9.52	6.69	4.07	7.73	8.23	4.13	6.42	7.61	10.26	4.74	4.07
N	intron_retention	MRPL20	chr1	-	chr1:1337637-1337738				chr1:1337636-1337637;chr1:1337738-1337739		67.65	69.23	66.67	57.69	68.42	50	57.14	40.91	68.75	72.5	70.45	56.82	63.41	64.29	72.92	78.18
N	cassette	BRD8	chr5	-	chr5:137499034-137499775;chr5:137499034-137500008	chr5:137499034-137499275;chr5:137499333-137499775,chr5:137499333-137500008		chr5:137499276-137499332			1.86	0	2.15	1.72	2.96	1.17	0.84	0.79	1.87	1.19	0.78	0.54	1.17	1.16	1.74	1.93
K	intron_retention		chr15	+	chr15:31198101-31200320				chr15:31198100-31198101;chr15:31200320-31200321		0	0	0	0	0	0	0	0	3.12	4.76	2.08	0	0	2.9	3.33	2.86
N	alternative_donor	NDUFB10	chr16	+	chr16:2011185-2011497;chr16:2011290-2011497;chr16:2011260-2011497;chr16:2011293-2011497	chr16:2011297-2011497		chr16:2011185-2011259;chr16:2011260-2011289;chr16:2011290-2011292;chr16:2011293-2011296	chr16:2011184-2011185;chr16:2011259-2011260;chr16:2011289-2011290;chr16:2011292-2011293		0.3	0.33	0.3	0.35	0.36	0.34	0.19	0.4	1.01	0.73	0.38	0.38	1.27	0.4	0.29	0.8
N	alternative_last_exon		chr3	+	chr3:9974543-9976103	chr3:9974543-9974636	chr3:9976104-9976296	chr3:9974637-9975305			98.91	98.67	98.53	98.59	97.14	97.44	98.85	97.3	95.24	97.78	98.28	98.77	97.87	98.63	98	97.67
N	intron_retention		chr1	-	chr1:207198538-207200716				chr1:207198537-207198538;chr1:207200716-207200717		100	100	100	100	100	100	100	NA	100	100	100	100	100	100	94.74	100
N	alternative_acceptor		chr2	.	chr2:198285858-198288531;chr2:198285855-198288531	chr2:198288087-198288531		chr2:198285855-198285857;chr2:198285858-198288086	chr2:198285854-198285855;chr2:198285857-198285858		0	0	0	0	0	0	0	0	0	0	0	0	0	0.21	0	0
N	intron_retention	CAPRIN2	chr12	-	chr12:30868016-30868387				chr12:30868015-30868016;chr12:30868387-30868388		99.1	98.15	98.77	100	100	100	97.02	100	100	100	100	100	95.83	100	100	100
N	alternative_acceptor	IBTK	chr6	-	chr6:82915954-82920530;chr6:82914676-82920530	chr6:82914648-82920530		chr6:82914648-82914675;chr6:82914676-82915953	chr6:82914647-82914648;chr6:82914675-82914676		0	0	1.61	0	0	0	0	0	0	0	0	0	0	0	0	0
K	intron_retention		chr1	+	chr1:222895857-222897433				chr1:222895856-222895857;chr1:222897433-222897434		0	0	0	0	0.77	0	0.85	0.71	0	0	0	0	0	0	0.6	0
N	alternative_donor	MYO10	chr5	-	chr5:16680214-16681417	chr5:16680214-16680978		chr5:16680979-16681417	chr5:16681417-16681418		0.73	0.47	1.09	1.1	1.2	0.55	1.05	0.94	0	0	1.02	0.91	1.03	1.5	0.54	0
K	intron_retention	TTLL3	chr3	+	chr3:9855030-9857757				chr3:9855029-9855030;chr3:9857757-9857758		29.17	25.42	54.17	47.83	46.15	35.29	26.67	29.27	19.05	21.88	16.22	10	9.76	15.09	33.33	10.71
K	intron_retention		chr17	+	chr17:66031957-66033225				chr17:66031956-66031957;chr17:66033225-66033226		0	0	0.06	0	0	0	0	0	0.12	0.05	0	0	0	0	0.04	0.07
N	intron_retention	HSBP1	chr16	+	chr16:83843031-83846343				chr16:83843030-83843031;chr16:83846343-83846344		96.84	100	100	100	100	100	100	100	100	100	100	100	100	100	100	100
N	alternative_acceptor	TBRG1	chr11	+	chr11:124500382-124500640;chr11:124500382-124500702	chr11:124500382-124500641		chr11:124500641-124500641;chr11:124500642-124500702	chr11:124500641-124500642;chr11:124500702-124500703		0	0	0	0	0	0	0	0	0	0	0	0	0	0	0	0
N	intron_retention		chr8	.	chr8:125555499-125559302				chr8:125555498-125555499;chr8:125559302-125559303		100	100	100	100	100	100	99.85	100	100	100	100	100	100	100	100	100
K	intron_retention	ANO8	chr19	-	chr19:17443836-17443909				chr19:17443835-17443836;chr19:17443909-17443910		0	0	0	0	2.13	5.71	0	0	0	0	0	2.63	0	3.12	6.67	2.7
K	cassette	CENPH	chr5	+	chr5:68490523-68492879	chr5:68490523-68491543;chr5:68491578-68492879		chr5:68491544-68491577			98.17	96.53	97.5	96.43	97	99.33	95.74	100	96.04	96.11	97.59	100	98.63	98.98	95.45	96.26
N	alternative_acceptor	SIK2	chr11	+	chr11:111491127-111558724;chr11:111491127-111524110;chr11:111491127-111542351;chr11:111491127-111531863;chr11:111491127-111523480;chr11:111491127-111543321;chr11:111491127-111554650;chr11:111491127-111537084;chr11:111491127-111554653;chr11:111491127-111524319	chr11:111491127-111545047		chr11:111523481-111524110;chr11:111524111-111524319;chr11:111524320-111531863;chr11:111531864-111537084;chr11:111537085-111542351;chr11:111542352-111543321;chr11:111543322-111545047;chr11:111545048-111554650;chr11:111554651-111554653;chr11:111554654-111558724	chr11:111524110-111524111;chr11:111524319-111524320;chr11:111531863-111531864;chr11:111537084-111537085;chr11:111542351-111542352;chr11:111543321-111543322;chr11:111545047-111545048;chr11:111554650-111554651;chr11:111554653-111554654;chr11:111558724-111558725		0	0	0	0	0	0	0	0	0	0	0	0	0	0	0	0
N	intron_retention		chr21	-	chr21:38600609-38604677				chr21:38600608-38600609;chr21:38604677-38604678		100	100	100	100	100	100	100	100	96.49	100	100	98.48	96.15	97.47	100	100
N	intron_retention		chr16	-	chr16:31503573-31504298				chr16:31503572-31503573;chr16:31504298-31504299		100	98.02	100	98.81	96.15	96.61	98.86	100	100	100	100	99.38	99.35	100	100	96.12
N	alternative_donor	CHST12	chr7	+	chr7:2443842-2472197;chr7:2461801-2472197;chr7:2445645-2472197;chr7:2443186-2472197;chr7:2443295-2472197	chr7:2443281-2472197		chr7:2443186-2443280;chr7:2443281-2443294;chr7:2443295-2443841;chr7:2443842-2445644;chr7:2445645-2461800	chr7:2443185-2443186;chr7:2443280-2443281;chr7:2443294-2443295;chr7:2443841-2443842;chr7:2445644-2445645		100	100	100	80	100	100	87.5	100	100	100	100	80	75	66.67	66.67	80
N	alternative_acceptor		chr1	.	chr1:220179656-220180543	chr1:220179662-220180543		chr1:220179656-220179661	chr1:220179655-220179656		0	0	0	0	0	0	0	0	0	0	0	0	0	0	0	0.1
N	alternative_acceptor	TJAP1	chr6	+	chr6:43465716-43466712;chr6:43465716-43466665;chr6:43465716-43466660	chr6:43465716-43466715		chr6:43466661-43466665;chr6:43466666-43466712;chr6:43466713-43466715	chr6:43466665-43466666;chr6:43466712-43466713;chr6:43466715-43466716		64.46	61.04	65.29	63.79	65.91	67.27	62.06	62.04	55.29	50.53	63.27	63.64	63.83	64.29	60	53.92
N	alternative_acceptor	VAMP4	chr1	-	chr1:171671225-171675506;chr1:171672123-171675506;chr1:171673675-171675506	chr1:171673666-171675506		chr1:171671225-171672122;chr1:171672123-171673665;chr1:171673666-171673674	chr1:171671224-171671225;chr1:171672122-171672123;chr1:171673665-171673666		0	0	0	0	0	0	0	0	0	0	0	0	0	0	0	0
N	alternative_donor	RP1-283K11.3,TRERF1	chr6	-	chr6:42268488-42306500;chr6:42268488-42324252;chr6:42268488-42330734;chr6:42268488-42318185;chr6:42268488-42313146;chr6:42268488-42330684	chr6:42268488-42306356		chr6:42306357-42306500;chr6:42306501-42313146;chr6:42313147-42318185;chr6:42318186-42324252;chr6:42324253-42330684;chr6:42330685-42330734	chr6:42306500-42306501;chr6:42313146-42313147;chr6:42318185-42318186;chr6:42324252-42324253;chr6:42330684-42330685;chr6:42330734-42330735		0	0	0	0	0	0	0	0	NA	NA	0	0	0	0	NA	NA
K	intron_retention		chr7	-	chr7:107642179-107642571				chr7:107642178-107642179;chr7:107642571-107642572		100	84.31	100	100	100	100	91.01	92	NA	NA	NA	NA	NA	NA	NA	NA
N	cassette	TMEM135	chr11	+	chr11:86947727-87013337;chr11:86947727-87016977	chr11:86947727-87006823;chr11:87006866-87013337,chr11:87006866-87016977		chr11:87006824-87006865			100	100	100	100	100	97.85	99.2	96.08	100	98.85	100	100	98.11	100	100	98.84
N	cassette	IBTK	chr6	-	chr6:82921290-82923943;chr6:82914676-82923947;chr6:82921122-82923947;chr6:82921122-82923943;chr6:82914676-82923943;chr6:82921290-82925792	chr6:82921122-82922423,chr6:82921290-82922423,chr6:82914676-82922423;chr6:82922511-82923947,chr6:82922511-82925792,chr6:82922511-82923943		chr6:82922424-82922510			98.67	98.19	99.09	96.91	98.65	88.42	97.99	95.98	100	100	100	100	100	100	100	100
N	intron_retention		chr11	-	chr11:66206144-66206192				chr11:66206143-66206144;chr11:66206192-66206193		100	99.44	100	100	100	100	100	100	100	100	100	100	100	100	100	100
N	coord_cassette	ANKMY2	chr7	-	chr7:16644475-16655368	chr7:16644475-16649254;chr7:16649391-16650173;chr7:16650389-16655368		chr7:16649255-16649390;chr7:16650174-16650388			100	100	100	100	100	96.67	100	100	100	100	98.95	100	100	100	100	100
N	alternative_acceptor	CDK2	chr12	+	chr12:56360650-56360810	chr12:56360650-56360740		chr12:56360741-56360810	chr12:56360810-56360811		92.86	100	94.44	96.58	100	96.23	100	100	97.3	98.8	100	100	95.08	96.05	100	100
N	intron_retention		chr17	.	chr17:39680134-39740572				chr17:39680133-39680134;chr17:39740572-39740573		100	100	100	100	100	99.77	100	100	100	100	100	100	100	100	100	100
N	intron_retention		chr4	.	chr4:7057208-7057289				chr4:7057207-7057208;chr4:7057289-7057290		100	100	100	100	100	100	100	100	100	100	100	100	100	100	100	98.55
N	alternative_donor	U2AF1	chr21	-	chr21:44524513-44525895;chr21:44524513-44527560;chr21:44524513-44525611;chr21:44524513-44526837;chr21:44524513-44527134	chr21:44524513-44526937		chr21:44525612-44525895;chr21:44525896-44526837;chr21:44526838-44526937;chr21:44526938-44527134;chr21:44527135-44527560	chr21:44525895-44525896;chr21:44526837-44526838;chr21:44526937-44526938;chr21:44527134-44527135;chr21:44527560-44527561		0	0	0	0	0	0	0	0	0	0.42	0.4	0	0	0.12	0.15	0
N	alternative_acceptor	CIT	chr12	-	chr12:120128257-120135463;chr12:120130762-120135463;chr12:120128287-120135463	chr12:120128260-120135463		chr12:120128257-120128259;chr12:120128260-120128286;chr12:120128287-120130761	chr12:120128256-120128257;chr12:120128259-120128260;chr12:120128286-120128287		42.31	42.11	38.24	33.93	35	40	50	50	41.18	30.59	41.67	36.36	50.63	33.91	42.86	39.45
N	cassette	MIA-RAB4B,RAB4B,RAB4B-EGLN2	chr19	+	chr19:41284297-41289682;chr19:41284297-41286289	chr19:41284297-41285923;chr19:41286005-41286289,chr19:41286005-41289682		chr19:41285924-41286004			100	100	100	98.28	100	100	100	100	100	100	93.55	94.34	96.3	93.18	100	100
K	intron_retention		chr5	+	chr5:96103704-96106234				chr5:96103703-96103704;chr5:96106234-96106235		0.21	0.25	0.43	0.26	0.27	0.36	0.44	0.33	0.68	0.95	0.24	0.08	0.48	0.55	0.32	0.76
N	alternative_acceptor	ALCAM	chr3	+	chr3:105271430-105289273;chr3:105271430-105271691;chr3:105271430-105287938;chr3:105271430-105290695	chr3:105271430-105278242		chr3:105271692-105278242;chr3:105278243-105287938;chr3:105287939-105289273;chr3:105289274-105290695	chr3:105278242-105278243;chr3:105287938-105287939;chr3:105289273-105289274;chr3:105290695-105290696		0	0	0	0	0	0	0	0	0.07	0.05	0.07	0.11	0.1	0.13	0.06	0.12
N	intron_retention		chr19	+	chr19:1980680-1980731				chr19:1980679-1980680;chr19:1980731-1980732		100	100	100	100	100	100	100	99.16	100	100	100	100	100	100	100	100
N	alternative_acceptor	ITSN2	chr2	-	chr2:24427175-24428082	chr2:24427288-24428082		chr2:24427175-24427287	chr2:24427174-24427175		96.88	100	97.14	100	100	100	100	95.65	100	100	100	100	100	100	100	100
N	cassette	GOLGA4	chr3	+	chr3:37292976-37327504;chr3:37315093-37327504	chr3:37292976-37323448,chr3:37315093-37323448;chr3:37323764-37327504		chr3:37323449-37323763			100	98.55	100	100	100	100	99.26	100	98.91	100	100	100	100	100	100	100
N	intron_retention		chr19	-	chr19:49558740-49560718				chr19:49558739-49558740;chr19:49560718-49560719		100	100	95.24	100	100	100	100	100	NA	NA	NA	NA	NA	NA	NA	NA
N	cassette	TMEM116	chr12	-	chr12:112371835-112381068	chr12:112371835-112375964;chr12:112376015-112381068		chr12:112375965-112376014			100	100	100	100	NA	100	100	100	100	100	94.74	100	100	100	100	100
N	intron_retention		chr17	+	chr17:42276299-42288177				chr17:42276298-42276299;chr17:42288177-42288178		100	100	100	100	100	100	94.55	100	100	84.62	100	100	100	100	100	85.25
N	intron_retention		chr16	.	chr16:72827678-72827697				chr16:72827677-72827678;chr16:72827697-72827698		100	100	100	100	100	100	100	100	100	100	100	100	100	100	100	96.88
N	alternative_acceptor		chr9	+	chr9:131456281-131456929	chr9:131456281-131456919		chr9:131456920-131456929	chr9:131456929-131456930		100	100	100	100	100	100	76.92	24.07	100	100	100	100	100	22.73	23.94	66.67
K	intron_retention	FDX1L	chr19	-	chr19:10426230-10426380				chr19:10426229-10426230;chr19:10426380-10426381		15	30.77	72.73	NA	NA	NA	27.27	10	44.44	44.44	70	40	NA	58.33	35.29	50
N	intron_retention		chr18	-	chr18:47373657-47376003				chr18:47373656-47373657;chr18:47376003-47376004		100	100	100	100	NA	NA	100	100	NA	NA	NA	NA	NA	NA	NA	100
N	intron_retention		chr4	+	chr4:1377623-1379806				chr4:1377622-1377623;chr4:1379806-1379807		100	100	100	100	100	100	100	100	100	100	100	100	100	100	95.24	100
N	intron_retention		chr19	-	chr19:4324636-4325212				chr19:4324635-4324636;chr19:4325212-4325213		100	100	100	100	100	NA	100	100	92.31	100	100	100	100	100	100	100
K	intron_retention	ORAOV1	chr11	-	chr11:69482781-69487983				chr11:69482780-69482781;chr11:69487983-69487984		100	100	100	NA	100	NA	96.55	NA	NA	100	100	100	100	100	100	NA
N	alternative_donor	AHNAK2	chr14	-	chr14:105424010-105428737;chr14:105424010-105432355;chr14:105424010-105441509;chr14:105424010-105436520;chr14:105424010-105434507;chr14:105424010-105439276;chr14:105424010-105433297;chr14:105424010-105436483;chr14:105424010-105430676;chr14:105424010-105436792;chr14:105424010-105437018;chr14:105424010-105439390;chr14:105424010-105434335	chr14:105424010-105444519		chr14:105428738-105430676;chr14:105430677-105432355;chr14:105432356-105433297;chr14:105433298-105434335;chr14:105434336-105434507;chr14:105434508-105436483;chr14:105436484-105436520;chr14:105436521-105436792;chr14:105436793-105437018;chr14:105437019-105439276;chr14:105439277-105439390;chr14:105439391-105441509;chr14:105441510-105444519	chr14:105430676-105430677;chr14:105432355-105432356;chr14:105433297-105433298;chr14:105434335-105434336;chr14:105434507-105434508;chr14:105436483-105436484;chr14:105436520-105436521;chr14:105436792-105436793;chr14:105437018-105437019;chr14:105439276-105439277;chr14:105439390-105439391;chr14:105441509-105441510;chr14:105444519-105444520		100	77.78	63.64	50	68.75	52.38	65.62	47.06	NA	NA	100	NA	NA	100	NA	NA
N	alternative_donor	SCYL2	chr12	+	chr12:100717416-100720399;chr12:100717417-100720399;chr12:100718917-100720399	chr12:100718951-100720399		chr12:100717416-100717416;chr12:100717417-100718916;chr12:100718917-100718950	chr12:100717415-100717416;chr12:100717416-100717417;chr12:100718916-100718917		1.09	0.93	0	0	0	0	1.19	0	0	0	0	0	0	0	0	0
N	cassette	C5orf42	chr5	-	chr5:37206528-37221425	chr5:37206528-37213660;chr5:37213835-37221425		chr5:37213661-37213834			100	100	100	100	97.06	100	100	100	100	100	100	100	100	100	100	100
K	alternative_first_exon	PDK2	chr17	+	chr17:48171943-48174786,chr17:48172745-48174786;chr17:48172918-48174786	chr17:48173651-48174786	chr17:48172639-48172917	chr17:48173101-48173650			0	3.85	6.9	2.56	1.92	2.33	0	4.35	0	1.22	0	0	0	1	0	0
N	intron_retention		chr2	+	chr2:55461978-55462595				chr2:55461977-55461978;chr2:55462595-55462596		100	100	99.96	100	100	100	100	100	100	100	100	100	100	100	100	100
N	alternative_acceptor		chr5	+	chr5:36955740-36958266	chr5:36955740-36958205		chr5:36958206-36958266	chr5:36958266-36958267		100	100	100	100	95.24	100	100	96.36	100	100	100	100	100	100	100	100
K	intron_retention		chr19	+	chr19:39218667-39219635				chr19:39218666-39218667;chr19:39219635-39219636		0.48	0.75	0.57	0.34	0.45	0.31	0.74	0.65	0.44	0.42	0.33	0.37	0.82	0.53	0.75	0.4
K	intron_retention	ABHD11	chr7	-	chr7:73151441-73151891				chr7:73151440-73151441;chr7:73151891-73151892		64.29	66.67	45.45	68.75	66.67	45.83	51.85	40.74	65.71	60.91	90.48	93.33	91.3	96.23	61.33	52
N	intron_retention		chr6	.	chr6:34212720-34213933				chr6:34212719-34212720;chr6:34213933-34213934		100	100	100	100	100	100	100	100	100	100	100	99.92	100	100	100	100
N	intron_retention		chr17	.	chr17:39742765-39742818				chr17:39742764-39742765;chr17:39742818-39742819		100	99.94	99.97	100	100	100	100	100	NA	NA	NA	NA	NA	NA	NA	NA
K	cassette	NUSAP1	chr15	+	chr15:41663883-41669393	chr15:41663883-41667909;chr15:41668027-41669393		chr15:41667910-41668026			94	92.01	89.48	89.56	90.42	88.78	91.11	92.71	87.81	87.17	93.54	94.09	93.28	93.85	90.78	89.37
N	intron_retention		chr13	+	chr13:39613849-39616355				chr13:39613848-39613849;chr13:39616355-39616356		100	100	95.45	100	100	91.67	97.44	100	100	100	100	100	100	100	96	100
N	cassette	ATG13	chr11	+	chr11:46639926-46651594;chr11:46639926-46665828;chr11:46639926-46646637	chr11:46639926-46642591;chr11:46642708-46651594,chr11:46642708-46665828,chr11:46642708-46646637		chr11:46642592-46642707			3.7	2.17	0	2.86	6.06	0	2.84	3.28	0	3.23	5	3.33	0	3.85	0	1.92
N	cassette	DHX36	chr3	-	chr3:154011602-154017626	chr3:154011602-154013072;chr3:154013087-154017626		chr3:154013073-154013086			100	100	100	100	100	100	100	100	98.25	100	100	100	100	100	100	100
N	intron_retention		chr12	.	chr12:113828424-113828492				chr12:113828423-113828424;chr12:113828492-113828493		100	100	100	100	100	100	99.67	100	100	100	100	100	100	100	100	100
K	intron_retention	CDC27	chr17	-	chr17:45199903-45201251				chr17:45199902-45199903;chr17:45201251-45201252		71.95	90.32	75.23	83.81	82.11	75.37	78.2	81.82	82.98	84.69	89.29	80.72	84.48	87.36	86.05	86.17
N	intron_retention		chr9	-	chr9:136206333-136210979				chr9:136206332-136206333;chr9:136210979-136210980		100	100	97.3	100	100	94.44	93.85	96.43	100	90.91	91.67	90.91	100	97.3	100	100
N	intron_retention		chr1	+	chr1:24021282-24022261				chr1:24021281-24021282;chr1:24022261-24022262		98	100	100	95.74	100	85	100	100	100	100	100	94.12	100	100	100	100
N	intron_retention		chr12	+	chr12:121134129-121134310				chr12:121134128-121134129;chr12:121134310-121134311		100	100	100	100	100	99.39	100	100	100	100	100	100	100	100	100	100
N	alternative_donor	SUGP1	chr19	-	chr19:19421010-19427195;chr19:19421010-19427230	chr19:19421010-19427232		chr19:19427196-19427230;chr19:19427231-19427232	chr19:19427230-19427231;chr19:19427232-19427233		0	0	0	0	0	1.64	0	0	0	0	0	0	0	0	0	0
K	intron_retention	ARHGEF40	chr14	+	chr14:21543925-21544518				chr14:21543924-21543925;chr14:21544518-21544519		1.85	2.27	5	0	2.04	0	1.94	0	NA	NA	NA	NA	NA	NA	NA	NA
K	alternative_donor	C17orf76-AS1	chr17	+	chr17:16342560-16342640;chr17:16342344-16342640	chr17:16342375-16342640		chr17:16342344-16342374;chr17:16342375-16342559	chr17:16342343-16342344;chr17:16342374-16342375		59.52	67.5	44	37.21	92.28	85.25	92.13	80.94	85.63	89.54	92.72	94.65	94.37	93.67	86.8	90.95
N	alternative_last_exon	MAX	chr14	-	chr14:65537088-65560425,chr14:65528721-65560425,chr14:65499471-65560425,chr14:65544761-65560425;chr14:65551018-65560425;chr14:65543382-65560425	chr14:65473003-65560425	chr14:65550462-65551017;chr14:65541842-65543381	chr14:65472892-65473002			0	4.35	0	0	0	0	2.94	0	0	0	0	0	0	0	0	0
N	intron_retention		chr1	-	chr1:52824028-52824060				chr1:52824027-52824028;chr1:52824060-52824061		100	100	100	100	100	100	100	100	100	100	100	98.18	100	100	100	100
K	intron_retention	APBB1	chr11	-	chr11:6422660-6422803				chr11:6422659-6422660;chr11:6422803-6422804		3.33	1.47	0	7.32	0	0	0	0	NA	NA	0	0	1.09	3.12	NA	NA
N	intron_retention		chr11	-	chr11:62334387-62334428				chr11:62334386-62334387;chr11:62334428-62334429		100	100	100	100	100	100	100	100	100	100	100	100	100	100	99.87	100
N	intron_retention	TECPR2	chr14	+	chr14:102901274-102901351				chr14:102901273-102901274;chr14:102901351-102901352		100	100	100	100	100	92.86	99.07	100	92.86	100	90.62	100	96.43	100	100	100
N	alternative_last_exon	C2orf42	chr2	-	chr2:70406775-70409798	chr2:70409130-70409798	chr2:70406664-70406774	chr2:70408295-70409129			100	100	100	100	100	100	100	98.48	100	100	100	100	100	100	100	100
N	alternative_acceptor		chr16	+	chr16:11217804-11219858	chr16:11217804-11219835		chr16:11219836-11219858	chr16:11219858-11219859		100	100	100	96.23	100	96.36	100	95.45	96.88	100	100	100	100	100	100	100
N	intron_retention		chr8	+	chr8:23082824-23085578				chr8:23082823-23082824;chr8:23085578-23085579		100	100	100	100	100	100	100	100	100	100	100	100	100	100	100	96
N	alternative_acceptor	DHX37	chr12	-	chr12:125435087-125435235	chr12:125435097-125435235		chr12:125435087-125435096	chr12:125435086-125435087		100	100	100	100	100	100	97.5	100	100	100	100	100	100	100	100	100
N	alternative_acceptor		chr8	+	chr8:68026098-68026563;chr8:68026098-68027431	chr8:68026098-68028148		chr8:68026564-68027431;chr8:68027432-68028148	chr8:68027431-68027432;chr8:68028148-68028149		100	100	100	96.67	95.83	100	100	92.86	100	100	100	100	100	98.81	100	100
K	intron_retention		chr5	+	chr5:72192384-72192882				chr5:72192383-72192384;chr5:72192882-72192883		0	0	0.24	0.26	0.44	0.75	0.08	0.23	0	0	0	0	0	0	0	0
K	intron_retention	ASCC2	chr22	-	chr22:30230540-30234166				chr22:30230539-30230540;chr22:30234166-30234167		4.35	0	0	0	0	3.51	1.06	2.27	7.32	4.08	0	0	2.33	3.12	1.79	2.78
N	alternative_acceptor	EPS15L1	chr19	-	chr19:16532288-16535893;chr19:16532281-16535893	chr19:16534210-16535893		chr19:16532281-16532287;chr19:16532288-16534209	chr19:16532280-16532281;chr19:16532287-16532288		0	1.45	0	0	0	0	0.83	1.79	0	0	0	0	0.95	0	1.35	1.04
N	intron_retention		chr17	-	chr17:80211880-80212369				chr17:80211879-80211880;chr17:80212369-80212370		100	100	100	100	100	100	100	91.67	100	100	100	100	100	100	100	100
N	alternative_donor	RGS20	chr8	+	chr8:54844228-54852135;chr8:54795591-54852135;chr8:54841325-54852135;chr8:54793645-54852135;chr8:54792847-54852135;chr8:54803166-54852135	chr8:54792599-54852135		chr8:54792599-54792846;chr8:54792847-54793644;chr8:54793645-54795590;chr8:54795591-54803165;chr8:54803166-54841324;chr8:54841325-54844227	chr8:54792598-54792599;chr8:54792846-54792847;chr8:54793644-54793645;chr8:54795590-54795591;chr8:54803165-54803166;chr8:54841324-54841325		20.83	20.83	20.83	10.53	0	0	21.43	22.22	20	0	0	0	0	0	0	0
N	alternative_acceptor	SPTLC1	chr9	-	chr9:94794871-94797091;chr9:94791629-94797091;chr9:94794841-94797091;chr9:94794809-94797091;chr9:94796349-94797091	chr9:94778356-94797091		chr9:94778356-94791628;chr9:94791629-94794808;chr9:94794809-94794840;chr9:94794841-94794870;chr9:94794871-94796348	chr9:94778355-94778356;chr9:94791628-94791629;chr9:94794808-94794809;chr9:94794840-94794841;chr9:94794870-94794871		0	0	0	0	0	0	0	2.44	0	0	0	0	0	0	0	0
K	intron_retention		chr19	+	chr19:14676103-14676429				chr19:14676102-14676103;chr19:14676429-14676430		0.22	0.65	0.29	0.16	0	0	0.34	0.27	0.31	0.35	0.3	0.38	0.11	0.3	0.4	0.48
N	alternative_donor		chr1	+	chr1:16767349-16770017	chr1:16767794-16770017		chr1:16767349-16767793	chr1:16767348-16767349		66.67	100	100	NA	100	100	77.78	100	100	NA	NA	NA	NA	NA	100	100
K	intron_retention		chr12	+	chr12:13229078-13232722				chr12:13229077-13229078;chr12:13232722-13232723		4.76	7.41	10.53	11.11	13.16	8.33	5.56	11.76	4.55	NA	0	0	NA	8.7	6.45	0
N	alternative_acceptor	NKTR	chr3	+	chr3:42684888-42685369;chr3:42684888-42685182;chr3:42684888-42685393	chr3:42684888-42685390		chr3:42685183-42685369;chr3:42685370-42685390;chr3:42685391-42685393	chr3:42685369-42685370;chr3:42685390-42685391;chr3:42685393-42685394		29.21	29.75	27.86	25.23	29.69	29.2	30.74	27.45	33.87	34.57	38.78	29.51	34.52	31.62	30.67	37.68
N	alternative_donor	TUG1	chr22	+	chr22:31365520-31368033;chr22:31367597-31368033;chr22:31367766-31368033	chr22:31365373-31368033		chr22:31365373-31365519;chr22:31365520-31367596;chr22:31367597-31367765	chr22:31365372-31365373;chr22:31365519-31365520;chr22:31367596-31367597		1.57	0.61	0.34	0	0.81	0	0.76	1.12	0	0.78	0	0	0	0.67	0.76	0
N	intron_retention		chr19	-	chr19:42462536-42462889				chr19:42462535-42462536;chr19:42462889-42462890		4.76	8.33	5	4.17	5.88	13.33	10.71	16.67	NA	NA	NA	10.53	11.76	19.23	NA	NA
N	intron_retention		chr12	-	chr12:7086908-7087582				chr12:7086907-7086908;chr12:7087582-7087583		100	100	100	96.49	100	100	100	100	100	100	100	100	100	100	100	100
N	alternative_acceptor	EVPL	chr17	-	chr17:74006688-74007656;chr17:74006625-74007656;chr17:74006628-74007656;chr17:74007469-74007656;chr17:74000786-74007656;chr17:74006622-74007656	chr17:74006764-74007656		chr17:74000786-74006621;chr17:74006622-74006624;chr17:74006625-74006627;chr17:74006628-74006687;chr17:74006688-74006763;chr17:74006764-74007468	chr17:74000785-74000786;chr17:74006621-74006622;chr17:74006624-74006625;chr17:74006627-74006628;chr17:74006687-74006688;chr17:74006763-74006764		1.69	0	1.69	1.47	1.45	1.92	0	0	0.65	1.03	0.35	0.67	0.76	0.54	0.58	2.2
N	intron_retention		chr15	+	chr15:34679039-34825144				chr15:34679038-34679039;chr15:34825144-34825145		100	100	100	100	100	100	100	100	100	100	100	100	100	100	97.75	100
N	cassette	GALT	chr9	+	chr9:34647256-34647653;chr9:34647256-34647828;chr9:34647256-34648111;chr9:34647256-34647740	chr9:34647256-34647471;chr9:34647565-34648111,chr9:34647565-34647653,chr9:34647565-34647740,chr9:34647565-34647828		chr9:34647472-34647564			77.89	81.61	70.15	76.19	76.67	57.89	75.71	43.08	73.08	91.67	96.3	90.77	87.5	92.86	84	68.97
N	intron_retention		chr10	.	chr10:79795467-79796973				chr10:79795466-79795467;chr10:79796973-79796974		100	99.27	100	100	100	100	100	100	100	100	100	100	100	100	100	100
N	intron_retention		chr5	+	chr5:177021213-177024501				chr5:177021212-177021213;chr5:177024501-177024502		100	99.9	100	100	99.88	99.9	99.95	100	100	100	100	100	100	99.89	99.74	100
N	cassette	HIPK3	chr11	+	chr11:33369560-33373153;chr11:33370365-33373153	chr11:33370365-33370692,chr11:33369560-33370692;chr11:33370834-33373153		chr11:33370693-33370833			100	100	100	100	100	99.38	99.44	99.16	100	100	98.41	100	98.21	100	100	100
N	intron_retention		chr11	+	chr11:61732979-61734792				chr11:61732978-61732979;chr11:61734792-61734793		100	100	100	100	100	100	38.59	100	100	100	100	100	100	100	100	100
N	alternative_acceptor	POFUT2	chr21	-	chr21:46688674-46689753;chr21:46687629-46689753;chr21:46685551-46689753	chr21:46678593-46689753		chr21:46678593-46685550;chr21:46685551-46687628;chr21:46687629-46688673	chr21:46678592-46678593;chr21:46685550-46685551;chr21:46687628-46687629		0	0	0	0	0	0	0	0	2.5	0	0	0	0	0	0	0
N	intron_retention		chr11	-	chr11:93465458-93468128				chr11:93465457-93465458;chr11:93468128-93468129		100	100	100	100	100	100	100	100	100	100	100	100	100	100	99.33	100
K	intron_retention	PRDM1	chr6	+	chr6:106554375-106554785				chr6:106554374-106554375;chr6:106554785-106554786		2.13	1.82	0	0	0	3.7	2.37	4.9	NA	NA	6.82	0	5	8.57	NA	NA
N	cassette	IL6ST	chr5	-	chr5:55264225-55272042;chr5:55265418-55272042;chr5:55259335-55272042;chr5:55259208-55272042;chr5:55260141-55272042	chr5:55259208-55265587,chr5:55265418-55265587,chr5:55259335-55265587,chr5:55264225-55265587,chr5:55260141-55265587;chr5:55265684-55272042		chr5:55265588-55265683			93.1	96.92	88.33	92.96	91.46	92.93	95.13	93.85	96.23	92.59	89.19	100	87.72	89.11	94.83	95.52
N	alternative_acceptor	METRN	chr16	+	chr16:766993-768543;chr16:766993-767117;chr16:766993-767070;chr16:766993-767071	chr16:766993-767052		chr16:767053-767070;chr16:767071-767071;chr16:767072-767117;chr16:767118-768543	chr16:767070-767071;chr16:767071-767072;chr16:767117-767118;chr16:768543-768544		5.43	5.74	3.23	5.1	4.4	5.13	7.78	6.17	7.81	8.86	5.47	6.72	6.67	7.2	8.24	8.73
N	intron_retention		chr1	-	chr1:155145105-155145366				chr1:155145104-155145105;chr1:155145366-155145367		100	100	100	100	100	100	100	100	100	100	100	100	100	100	100	96
K	intron_retention	PCBD1	chr10	-	chr10:72644990-72645554				chr10:72644989-72644990;chr10:72645554-72645555		0	0.43	0	1.39	0	0	0.81	0.95	0.31	0.62	0	0	0.23	0.24	0	0.13
N	intron_retention		chr14	+	chr14:35592316-35592710				chr14:35592315-35592316;chr14:35592710-35592711		100	100	100	100	100	100	100	100	100	100	98.15	100	100	100	100	100
N	alternative_donor	CASP8	chr2	+	chr2:202098306-202098738;chr2:202098346-202098738;chr2:202098157-202098738;chr2:202098278-202098738	chr2:202098363-202098738		chr2:202098157-202098277;chr2:202098278-202098305;chr2:202098306-202098345;chr2:202098346-202098362	chr2:202098156-202098157;chr2:202098277-202098278;chr2:202098305-202098306;chr2:202098345-202098346		0	0	0	0	0	0	0	0	0	0	0	0	0	0	0	0
N	alternative_acceptor	C11orf82,DPP3	chr11	+	chr11:82642892-82694663;chr11:82642892-82688254;chr11:82642892-82668455	chr11:82642892-82663893		chr11:82663894-82668455;chr11:82668456-82688254;chr11:82688255-82694663	chr11:82668455-82668456;chr11:82688254-82688255;chr11:82694663-82694664		0	20	12.5	33.33	12.5	9.09	15.38	0	60	18.18	NA	NA	NA	NA	NA	11.11
N	intron_retention		chr12	-	chr12:6444277-6457236				chr12:6444276-6444277;chr12:6457236-6457237		100	100	100	100	100	100	100	98.58	100	100	100	100	100	99.47	99.64	99.38
K	intron_retention		chr7	+	chr7:38247331-38253957				chr7:38247330-38247331;chr7:38253957-38253958		0	0.29	0.32	0.34	0	0	0.51	0	0.4	0.39	0.53	0	0	0.49	0	0
N	cassette	GPR107	chr9	+	chr9:132845882-132861735;chr9:132845882-132854526	chr9:132845882-132853154;chr9:132853263-132854526,chr9:132853263-132861735		chr9:132853155-132853262			100	100	100	100	100	100	99.54	100	100	100	100	100	98.82	100	100	99.25
N	alternative_acceptor	RAPGEF3	chr12	-	chr12:48145304-48145505;chr12:48145300-48145505	chr12:48145213-48145505		chr12:48145213-48145299;chr12:48145300-48145303	chr12:48145212-48145213;chr12:48145299-48145300		0	0	0	0	0	6.25	0	0	NA	0	NA	NA	NA	NA	0	0
N	intron_retention		chr4	+	chr4:37841867-37845984				chr4:37841866-37841867;chr4:37845984-37845985		100	100	100	100	93.75	100	100	100	100	100	100	100	90.91	100	100	100
N	intron_retention		chr20	+	chr20:5976265-5978594				chr20:5976264-5976265;chr20:5978594-5978595		100	100	100	100	87.5	100	100	100	100	100	100	100	100	100	100	100
N	intron_retention		chr1	-	chr1:36929452-36929813				chr1:36929451-36929452;chr1:36929813-36929814		100	100	97.87	100	100	98.26	100	100	100	100	100	100	100	100	100	100
N	intron_retention		chr15	-	chr15:68482517-68485200				chr15:68482516-68482517;chr15:68485200-68485201		100	100	100	100	100	100	95.31	100	100	100	100	100	100	100	100	94.44
K	cassette	DBF4B	chr17	+	chr17:42808384-42811457	chr17:42808384-42809545;chr17:42809634-42811457		chr17:42809546-42809633			32.14	35	25.71	32.43	38.46	25	27.27	15.38	50	61.29	50	56	70.83	57.14	41.3	50
N	intron_retention		chr1	+	chr1:987196-988840				chr1:987195-987196;chr1:988840-988841		96.43	98.28	100	100	100	100	100	100	100	100	100	100	100	97.67	100	98.61
N	alternative_donor		chr1	+	chr1:222141839-222263322	chr1:222149796-222263322		chr1:222141839-222149795	chr1:222141838-222141839		100	100	100	100	NA	NA	NA	NA	100	100	99.38	100	100	100	100	100
N	intron_retention		chrX	-	chrX:73046631-73046658				chrX:73046630-73046631;chrX:73046658-73046659		100	99	100	100	100	100	100	100	NA	NA	NA	NA	NA	NA	NA	NA
N	intron_retention		chr12	+	chr12:66232350-66357024				chr12:66232349-66232350;chr12:66357024-66357025		100	100	100	NA	NA	NA	100	NA	NA	NA	NA	NA	NA	NA	NA	NA
N	intron_retention		chr19	+	chr19:5032900-5032933				chr19:5032899-5032900;chr19:5032933-5032934		100	100	100	100	100	100	100	100	100	100	100	100	100	100	100	93.75
N	alternative_donor	SFSWAP	chr12	+	chr12:132223568-132237667;chr12:132212955-132237667;chr12:132212974-132237667	chr12:132230692-132237667		chr12:132212955-132212973;chr12:132212974-132223567;chr12:132223568-132230691	chr12:132212954-132212955;chr12:132212973-132212974;chr12:132223567-132223568		0	0	0	0	0	0	0	0	0	1.85	0	0	0	0	1.27	1.03
N	intron_retention		chr19	+	chr19:55895447-55919154				chr19:55895446-55895447;chr19:55919154-55919155		100	100	100	100	100	NA	100	100	100	100	100	100	98.6	100	100	100
N	intron_retention		chr11	+	chr11:66025202-66026063				chr11:66025201-66025202;chr11:66026063-66026064		100	100	100	100	100	100	100	100	100	100	100	91.67	100	100	100	100
N	cassette	DNAJC6	chr1	+	chr1:65831880-65849875	chr1:65831880-65845084;chr1:65845208-65849875		chr1:65845085-65845207			100	93.33	100	100	100	100	100	100	100	100	100	100	100	100	100	100
N	intron_retention		chr10	+	chr10:129902868-129904316				chr10:129902867-129902868;chr10:129904316-129904317		100	100	100	100	100	100	100	100	99.66	100	100	100	100	100	100	100
N	intron_retention		chr17	-	chr17:45112531-45133825				chr17:45112530-45112531;chr17:45133825-45133826		95.24	100	100	100	100	100	100	100	100	100	100	100	100	100	100	100
K	intron_retention		chr11	+	chr11:64699082-64699220				chr11:64699081-64699082;chr11:64699220-64699221		1.47	0.82	2.7	1.63	3.45	2.15	1.63	0.81	0	0	NA	0	0	0	2.78	0
N	alternative_acceptor	EIF3I,TSSK3	chr1	+	chr1:32819143-32829195	chr1:32819143-32824431		chr1:32824432-32829195	chr1:32829195-32829196		100	100	100	100	100	100	91.43	100	100	100	100	100	100	100	100	100
N	intron_retention		chr8	+	chr8:57127662-57128991				chr8:57127661-57127662;chr8:57128991-57128992		100	100	100	100	100	100	100	100	100	88.24	100	100	100	100	100	100
N	alternative_acceptor	HUWE1	chrX	-	chrX:53563452-53564516;chrX:53563621-53564516;chrX:53563629-53564516	chrX:53563501-53564516		chrX:53563452-53563500;chrX:53563501-53563620;chrX:53563621-53563628	chrX:53563451-53563452;chrX:53563500-53563501;chrX:53563620-53563621		0	0	0	0	0	0	0	0.52	0	0	0	0	0	0	0	0
N	intron_retention		chr11	-	chr11:33722648-33722741				chr11:33722647-33722648;chr11:33722741-33722742		100	93.48	93.33	94.29	100	100	91.78	91.89	NA	NA	NA	NA	NA	NA	NA	NA
N	alternative_acceptor	MYO10	chr5	-	chr5:16814791-16818117	chr5:16815573-16818117		chr5:16814791-16815572	chr5:16814790-16814791		92	90.91	70	70	75	77.78	91.67	100	40	50	100	NA	NA	NA	80	78.57
N	intron_retention		chr14	.	chr14:71275705-71275896				chr14:71275704-71275705;chr14:71275896-71275897		100	100	100	100	100	97.62	100	100	100	100	100	100	100	100	100	100
N	intron_retention		chr1	+	chr1:31887780-31888688				chr1:31887779-31887780;chr1:31888688-31888689		100	100	100	100	100	100	100	93.1	NA	NA	NA	NA	NA	NA	NA	NA
K	intron_retention		chr12	+	chr12:118462816-118463551				chr12:118462815-118462816;chr12:118463551-118463552		0	0	0	0	1.82	1.41	0	0	0	0.47	0	1.06	0.69	0	0	0
N	intron_retention		chr1	-	chr1:17747223-17747248				chr1:17747222-17747223;chr1:17747248-17747249		100	100	100	100	100	100	100	97.22	100	100	100	100	100	100	100	100
K	intron_retention		chr11	+	chr11:812634-812759				chr11:812633-812634;chr11:812759-812760		0.03	0.08	0.03	0.04	0.04	0.04	0.04	0.05	0.07	0.05	0.03	0.02	0.02	0.03	0.1	0.12
K	intron_retention		chrX	+	chrX:24226488-24227016				chrX:24226487-24226488;chrX:24227016-24227017		0	4.35	0	0	0	0	0.82	0	0	0	0	NA	0	0	0	0
N	intron_retention		chr17	.	chr17:26900557-26900766				chr17:26900556-26900557;chr17:26900766-26900767		100	100	99.71	100	100	100	100	100	100	100	100	100	100	100	100	100
N	cassette	PPA1	chr10	-	chr10:71964672-71968960;chr10:71962943-71968960	chr10:71964672-71966019,chr10:71962943-71966019;chr10:71966090-71968960		chr10:71966020-71966089			99.75	99.63	99.77	100	100	99.29	99.59	99.54	99.61	99.88	99.54	99.53	99.54	99.56	99.68	99.36
N	intron_retention		chr1	+	chr1:228333326-228334542				chr1:228333325-228333326;chr1:228334542-228334543		98.28	96.43	89.72	95.29	91.89	61.27	96.67	90.48	94.74	90.24	97.83	98.31	96.15	93.24	93.55	98
N	alternative_acceptor		chr17	+	chr17:45682919-45683288;chr17:45682919-45685080	chr17:45682919-45689825		chr17:45683289-45685080;chr17:45685081-45689825	chr17:45685080-45685081;chr17:45689825-45689826		100	100	100	100	100	100	100	100	100	100	99.89	100	99.73	99.83	100	99.93
N	cassette	PSME1	chr14	+	chr14:24606227-24606728	chr14:24606227-24606529;chr14:24606641-24606728		chr14:24606530-24606640			100	100	100	100	100	100	100	100	100	100	100	100	100	100	99.8	100
N	intron_retention		chr17	.	chr17:7166397-7166440				chr17:7166396-7166397;chr17:7166440-7166441		100	100	100	NA	NA	100	100	100	100	100	100	100	95.35	100	100	100
N	intron_retention		chr19	+	chr19:53453170-53453841				chr19:53453169-53453170;chr19:53453841-53453842		100	100	100	100	100	96.15	100	100	100	100	100	100	100	100	100	100
K	intron_retention		chr3	-	chr3:14201331-14206312				chr3:14201330-14201331;chr3:14206312-14206313		0.78	2.36	2.9	5.13	3.83	6.06	5.38	6.51	0	2.08	2.82	0	4	6.82	0	0
N	intron_retention		chr1	+	chr1:201843451-201845072				chr1:201843450-201843451;chr1:201845072-201845073		100	100	95.65	100	100	100	100	100	100	100	100	100	100	100	100	100
N	intron_retention		chr11	-	chr11:70265958-70266501				chr11:70265957-70265958;chr11:70266501-70266502		100	100	100	100	100	100	100	100	100	100	98.7	100	98.33	100	100	100
N	coord_cassette	MATR3	chr5	+	chr5:138629495-138651764	chr5:138629495-138642927;chr5:138644017-138650363;chr5:138650426-138651764		chr5:138642928-138644016;chr5:138650364-138650425			98.77	98.62	100	100	99.83	100	98.59	97.24	100	99.86	100	100	100	100	100	99.66
N	intron_retention		chr11	-	chr11:104821666-104821730				chr11:104821665-104821666;chr11:104821730-104821731		99.7	100	100	100	100	100	100	100	100	100	100	100	100	100	100	100
N	intron_retention		chr8	-	chr8:109226879-109254057				chr8:109226878-109226879;chr8:109254057-109254058		99.39	100	100	100	100	100	100	100	100	100	100	100	100	100	100	100
N	alternative_acceptor	TFG	chr3	+	chr3:100455561-100463681;chr3:100455561-100460999;chr3:100455561-100458280;chr3:100455561-100458727;chr3:100455561-100463676	chr3:100455561-100461807		chr3:100458281-100458727;chr3:100458728-100460999;chr3:100461000-100461807;chr3:100461808-100463676;chr3:100463677-100463681	chr3:100458727-100458728;chr3:100460999-100461000;chr3:100461807-100461808;chr3:100463676-100463677;chr3:100463681-100463682		0.6	1.19	1.39	0.58	1.09	0.6	1.33	1.26	1.08	1.33	1.22	0.84	2.17	2.32	3.03	0.74
K	intron_retention	RBM22	chr5	-	chr5:150080060-150080493				chr5:150080059-150080060;chr5:150080493-150080494		0.41	0.64	0.27	0.32	0.37	0.51	1.09	2.48	0	0	1.2	0.47	0.38	0.84	0.81	0
K	intron_retention	RNF146	chr6	+	chr6:127601486-127603431				chr6:127601485-127601486;chr6:127603431-127603432		35.71	75	75.86	90	90.32	90.62	75	63.33	100	80	100	88.89	82.14	93.02	100	100
K	intron_retention	SCRIB	chr8	-	chr8:144893516-144894435				chr8:144893515-144893516;chr8:144894435-144894436		1.73	2.56	2.07	2.03	1.05	1.21	1.28	1.32	0.39	0.8	0.28	0.87	1.75	1.19	0.94	1.03
K	intron_retention		chr3	-	chr3:48619066-48619138				chr3:48619065-48619066;chr3:48619138-48619139		1.43	1.93	2.95	2.24	2.37	2.84	1.61	1.83	NA	NA	NA	NA	NA	NA	NA	NA
N	alternative_acceptor	HMGB2	chr4	-	chr4:174254147-174254219;chr4:174254175-174254219	chr4:174254107-174254219		chr4:174254107-174254146;chr4:174254147-174254174	chr4:174254106-174254107;chr4:174254146-174254147		0	0.36	0	0.11	0	0	0.13	0	0	0	0	0	0	0	0	0.03
N	alternative_acceptor	STXBP1	chr9	+	chr9:130374720-130404675;chr9:130374720-130401706;chr9:130374720-130404747;chr9:130374720-130413881;chr9:130374720-130375321	chr9:130374720-130375544		chr9:130375322-130375544;chr9:130375545-130401706;chr9:130401707-130404675;chr9:130404676-130404747;chr9:130404748-130413881	chr9:130375544-130375545;chr9:130401706-130401707;chr9:130404675-130404676;chr9:130404747-130404748;chr9:130413881-130413882		0	0	0	0	0	0	0	0	0	0	0	0	0	0	0	0
N	intron_retention		chr11	+	chr11:63517503-63517607				chr11:63517502-63517503;chr11:63517607-63517608		100	100	100	100	100	100	100	100	100	100	100	100	100	100	99.31	100
N	alternative_donor	C3orf18	chr3	-	chr3:50599179-50602896;chr3:50599179-50602952;chr3:50599179-50602956	chr3:50599179-50602884		chr3:50602885-50602896;chr3:50602897-50602952;chr3:50602953-50602956	chr3:50602896-50602897;chr3:50602952-50602953;chr3:50602956-50602957		10	7.14	12.5	22.22	NA	NA	6.25	0	NA	NA	16.67	14.29	NA	14.29	0	NA
N	alternative_donor		chr6	-	chr6:13283784-13295027	chr6:13283784-13284623		chr6:13284624-13295027	chr6:13295027-13295028		100	100	100	100	75	100	100	100	100	100	100	100	100	100	100	100
K	intron_retention	VPS13D	chr1	+	chr1:12567148-12568946				chr1:12567147-12567148;chr1:12568946-12568947		14.29	16.25	12.82	14.47	12.36	17.58	8.64	17.78	15.62	12.96	4.17	6.82	8	5.88	11.84	12.98
N	alternative_acceptor	STX1A	chr7	-	chr7:73119555-73122918;chr7:73121419-73122918;chr7:73121617-73122918;chr7:73120094-73122918;chr7:73122046-73122918	chr7:73120206-73122918		chr7:73119555-73120093;chr7:73120094-73120205;chr7:73120206-73121418;chr7:73121419-73121616;chr7:73121617-73122045	chr7:73119554-73119555;chr7:73120093-73120094;chr7:73120205-73120206;chr7:73121418-73121419;chr7:73121616-73121617		2.26	3.23	1.37	3.9	0	0	3.54	1.89	1.64	1.82	3.61	2.13	1.2	2.8	1.87	0.64
N	cassette	NXF1	chr11	-	chr11:62569104-62569413	chr11:62569104-62569210;chr11:62569292-62569413		chr11:62569211-62569291			99	100	100	100	98.43	100	98.78	100	100	100	100	100	100	100	99.49	100
K	intron_retention		chr17	+	chr17:7489116-7489263				chr17:7489115-7489116;chr17:7489263-7489264		0.31	0.33	0.5	0.28	0	0	0.38	0	0	0.56	0	0	0	0.88	0.46	0
N	alternative_donor		chr13	-	chr13:77670617-77672949	chr13:77670617-77671504		chr13:77671505-77672949	chr13:77672949-77672950		100	100	100	100	100	100	100	97.96	100	98.18	100	100	100	100	96.92	100
N	intron_retention		chr14	-	chr14:105406452-105406537				chr14:105406451-105406452;chr14:105406537-105406538		100	100	99.34	100	99.14	100	100	100	100	100	100	100	100	100	100	100
N	intron_retention		chr19	.	chr19:18780627-18780652				chr19:18780626-18780627;chr19:18780652-18780653		100	100	100	100	100	100	100	100	100	100	97.96	100	100	100	100	100
K	intron_retention	DNAJC11	chr1	-	chr1:6698425-6699961				chr1:6698424-6698425;chr1:6699961-6699962		0	1.29	0	0.62	0.83	0.6	1.06	0.63	0	0.4	0.5	0.66	0.79	1.02	0.36	0.27
N	alternative_acceptor	TTC12	chr11	+	chr11:113194738-113195281;chr11:113194738-113195326	chr11:113194738-113195302		chr11:113195282-113195302;chr11:113195303-113195326	chr11:113195302-113195303;chr11:113195326-113195327		0	0.93	1.47	1.45	1.12	0	0.66	1.64	0	0	1.12	0	0	0.81	0	0
N	alternative_acceptor		chr1	+	chr1:10238877-10239500	chr1:10238877-10239473		chr1:10239474-10239500	chr1:10239500-10239501		100	100	100	100	100	100	100	100	96.36	98.61	100	100	100	100	98.51	100
N	cassette	EHMT2	chr6	-	chr6:31852577-31854357	chr6:31852577-31852688;chr6:31852833-31854357		chr6:31852689-31852832			100	96.15	100	100	100	100	100	100	100	100	100	100	100	100	100	100
N	alternative_donor		chr16	-	chr16:2012860-2014452	chr16:2012860-2013149		chr16:2013150-2014452	chr16:2014452-2014453		100	100	100	100	100	19.73	100	100	100	100	100	100	100	100	100	100
N	cassette	DAGLB	chr7	-	chr7:6464467-6472467;chr7:6464467-6470110;chr7:6461436-6485583;chr7:6461436-6472467	chr7:6464467-6465618,chr7:6461436-6465618;chr7:6465746-6470110,chr7:6465746-6472467,chr7:6465746-6485583		chr7:6465619-6465745			100	100	100	100	96.72	100	100	97.22	100	100	100	100	100	100	100	97.67
K	intron_retention		chr12	+	chr12:122612516-122613683				chr12:122612515-122612516;chr12:122613683-122613684		1.28	0.68	0.56	0.67	0	0	0	0	0	0	0	0	0	0	0	0
N	intron_retention		chr1	-	chr1:151298805-151299746				chr1:151298804-151298805;chr1:151299746-151299747		100	100	100	100	NA	100	100	100	100	90	100	100	100	100	100	100
K	intron_retention	CSAD	chr12	-	chr12:53573797-53574384				chr12:53573796-53573797;chr12:53574384-53574385		100	86.67	100	100	100	100	96.55	100	NA	100	100	100	100	100	100	100
K	intron_retention		chr19	+	chr19:16973371-16974490				chr19:16973370-16973371;chr19:16974490-16974491		30.77	31.58	30.38	29.67	23.86	15	27.56	30.77	10.53	10.77	28.05	40	35.56	31.11	14.04	14.08
K	intron_retention	HPCAL1	chr2	+	chr2:10563215-10566849				chr2:10563214-10563215;chr2:10566849-10566850		2.42	2.02	3.63	3.58	3.48	3.42	1.69	4.48	2.02	1.47	1.56	1.38	2.92	3.07	1.71	1.03
K	cassette	RPS10	chr6	-	chr6:34385325-34386145	chr6:34385325-34385574;chr6:34385675-34386145		chr6:34385575-34385674			0.26	0.24	0.03	0.16	0.1	0.08	0.16	0.13	0.19	0.09	0.15	0.11	0.1	0.09	0.12	0.2
K	intron_retention		chr1	+	chr1:20940393-20944944				chr1:20940392-20940393;chr1:20944944-20944945		0	0.44	0.54	0	0	0	0.42	0.66	0	0.19	1.15	0	0	0	0.19	0.39
N	alternative_acceptor	TNPO2	chr19	-	chr19:12834178-12834582;chr19:12834149-12834582;chr19:12834175-12834582	chr19:12834180-12834582		chr19:12834149-12834174;chr19:12834175-12834177;chr19:12834178-12834179	chr19:12834148-12834149;chr19:12834174-12834175;chr19:12834177-12834178		79.17	79.17	87.1	84.85	77.78	80.49	77.42	77.78	85	94.74	85.71	85	86.36	87.1	92	86.67
K	intron_retention		chr1	+	chr1:983068-983155				chr1:983067-983068;chr1:983155-983156		0.68	0.48	0.4	0	0.17	1.12	0.57	0.23	0.62	0.14	0.59	0	0.28	0.24	0.87	0.47
N	alternative_donor	PKP4	chr2	+	chr2:159313731-159389691;chr2:159314820-159389691;chr2:159356594-159389691;chr2:159362457-159389691;chr2:159334428-159389691	chr2:159377738-159389691		chr2:159313731-159314819;chr2:159314820-159334427;chr2:159334428-159356593;chr2:159356594-159362456;chr2:159362457-159377737	chr2:159313730-159313731;chr2:159314819-159314820;chr2:159334427-159334428;chr2:159356593-159356594;chr2:159362456-159362457		0	0	0	0	0	0	0	0	0	0	0	0	0	0	0	0
K	intron_retention	TMEM161B-AS1	chr5	+	chr5:87566403-87577858				chr5:87566402-87566403;chr5:87577858-87577859		5.41	9.72	24.53	20.75	36.96	43.33	14.04	13.33	10.71	15	26.47	32.26	33.33	35.71	16	10.87
N	intron_retention		chr11	-	chr11:494964-549076				chr11:494963-494964;chr11:549076-549077		100	99.64	100	100	100	100	100	100	100	100	100	100	100	100	100	100
N	intron_retention		chr17	-	chr17:79827834-79828994				chr17:79827833-79827834;chr17:79828994-79828995		100	95.83	100	100	100	100	100	100	100	94.12	100	100	100	100	100	100
N	alternative_acceptor	NUBP2	chr16	+	chr16:1838053-1838161;chr16:1838053-1838141	chr16:1838053-1838138		chr16:1838139-1838141;chr16:1838142-1838161	chr16:1838141-1838142;chr16:1838161-1838162		98.75	100	95.58	97.14	96.67	93.1	97.84	96.97	100	98.88	98.72	100	98.53	100	98.82	97.18
N	intron_retention		chr2	-	chr2:3589180-3589256				chr2:3589179-3589180;chr2:3589256-3589257		100	100	100	100	100	100	100	100	97.96	100	100	100	100	100	100	100
K	intron_retention		chr7	-	chr7:158536370-158540884				chr7:158536369-158536370;chr7:158540884-158540885		0.3	0.26	0	0.27	0.56	0	0.1	0	0.24	0.35	0	0.51	0.34	0.26	0.28	0.21
N	alternative_donor	TAF8	chr6	+	chr6:42023753-42025126	chr6:42023773-42025126		chr6:42023753-42023772	chr6:42023752-42023753		1.39	1.92	2.38	2.4	0	1.64	1.49	1.23	5.56	2.02	0	3.33	0	0	3.75	2.83
N	intron_retention		chr16	+	chr16:89365822-89365866				chr16:89365821-89365822;chr16:89365866-89365867		100	100	85	89.47	100	100	95.83	80.65	100	100	100	92.31	100	100	97.56	100
N	alternative_donor		chr17	-	chr17:37499495-37558722;chr17:37499495-37554917;chr17:37499495-37514025;chr17:37499495-37557620;chr17:37499495-37557918	chr17:37499495-37558425		chr17:37514026-37554917;chr17:37554918-37557620;chr17:37557621-37557918;chr17:37557919-37558425;chr17:37558426-37558722	chr17:37554917-37554918;chr17:37557620-37557621;chr17:37557918-37557919;chr17:37558425-37558426;chr17:37558722-37558723		75	55.56	72.73	66.67	88.89	71.43	66.67	100	71.43	85.71	50	71.43	63.64	52.38	90	81.82
K	intron_retention	MYSM1	chr1	-	chr1:59125828-59126841				chr1:59125827-59125828;chr1:59126841-59126842		0	0	1.19	5.17	1.28	6.67	2.8	1.45	3.85	4.92	0	0	0	2.22	1.35	3.57
N	alternative_donor	WDR54	chr2	+	chr2:74649609-74649996;chr2:74649479-74649996	chr2:74648944-74649996		chr2:74648944-74649478;chr2:74649479-74649608	chr2:74648943-74648944;chr2:74649478-74649479		3.92	7.69	6.43	4.31	6.02	8.22	8.43	4.88	22.58	36	22.86	51.16	29.27	33.33	23.91	36
N	alternative_acceptor		chr2	.	chr2:11924049-11924901;chr2:11924049-11925011;chr2:11924049-11924885;chr2:11924049-11924888;chr2:11924049-11924837	chr2:11924049-11924879		chr2:11924838-11924879;chr2:11924880-11924885;chr2:11924886-11924888;chr2:11924889-11924901;chr2:11924902-11925011	chr2:11924879-11924880;chr2:11924885-11924886;chr2:11924888-11924889;chr2:11924901-11924902;chr2:11925011-11925012		2.15	1.53	1.01	1.53	2.6	0.79	2.61	7.39	0.85	1.21	1.22	4	0.68	1.72	1.82	1.85
N	alternative_donor	MCTP2	chr15	+	chr15:94899526-94901710	chr15:94899531-94901710		chr15:94899526-94899530	chr15:94899525-94899526		100	92.59	100	100	100	NA	96.36	97.06	100	100	100	100	97.83	97.62	97.47	97.53
N	alternative_acceptor	TGIF1	chr18	+	chr18:3456579-3457689;chr18:3456579-3457394;chr18:3456579-3457238;chr18:3456579-3457343	chr18:3456579-3457362		chr18:3457239-3457343;chr18:3457344-3457362;chr18:3457363-3457394;chr18:3457395-3457689	chr18:3457343-3457344;chr18:3457362-3457363;chr18:3457394-3457395;chr18:3457689-3457690		91.78	91.47	93.62	94.26	88.74	92.05	86.6	89.21	89.44	87.36	89.56	86.18	92.27	92.43	91.71	90.37
N	cassette	RPS3A	chr4	+	chr4:152020867-152022185;chr4:152020867-152024022;chr4:152020867-152022126	chr4:152020867-152021578;chr4:152021741-152022185,chr4:152021741-152024022,chr4:152021741-152022126		chr4:152021579-152021740			99.59	99.64	99.77	99.81	99.69	99.59	99.03	97.66	99.2	99.53	98.66	99.19	98.87	98.78	98.8	98.97
N	alternative_acceptor	B3GAT3	chr11	-	chr11:62384810-62387968;chr11:62386446-62387968;chr11:62385039-62387968;chr11:62386452-62387968;chr11:62384820-62387968	chr11:62385643-62387968		chr11:62384810-62384819;chr11:62384820-62385038;chr11:62385039-62385642;chr11:62385643-62386445;chr11:62386446-62386451	chr11:62384809-62384810;chr11:62384819-62384820;chr11:62385038-62385039;chr11:62385642-62385643;chr11:62386445-62386446		1.83	4.5	4.31	3.06	2	3.33	2.25	4.6	1	1.38	1.2	2.25	5.71	2.5	0.75	1.45
N	cassette	ANO10	chr3	-	chr3:43616357-43621844;chr3:43616357-43640023;chr3:43607220-43621844;chr3:43602895-43640023;chr3:43607220-43640023	chr3:43602895-43618183,chr3:43616357-43618183,chr3:43607220-43618183;chr3:43618754-43640023,chr3:43618754-43621844		chr3:43618184-43618753			95.95	97.78	97.06	95.83	96.26	93.52	95.47	94.33	97.62	93.41	95.65	97.83	100	94.64	98.8	100
N	intron_retention		chr4	+	chr4:941545-941615				chr4:941544-941545;chr4:941615-941616		100	100	100	100	100	100	100	100	97.37	100	100	100	100	100	100	100
N	intron_retention		chr11	+	chr11:62558376-62558912				chr11:62558375-62558376;chr11:62558912-62558913		100	100	100	100	100	NA	100	100	100	100	100	100	100	100	100	100
N	alternative_acceptor	HSPA8	chr11	-	chr11:122932413-122932771;chr11:122932038-122932771;chr11:122931967-122932771	chr11:122932055-122932771		chr11:122931967-122932037;chr11:122932038-122932054;chr11:122932055-122932412	chr11:122931966-122931967;chr11:122932037-122932038;chr11:122932054-122932055		0	0	0.04	0	0	0	0	0	0.03	0.03	0.04	0.03	0.05	0.01	0.04	0.02
N	cassette	ATP6V1B2	chr8	+	chr8:20070417-20074730;chr8:20072480-20074730	chr8:20070417-20073923,chr8:20072480-20073923;chr8:20074007-20074730		chr8:20073924-20074006			99.36	100	100	100	100	98.85	100	100	100	100	100	100	100	100	100	100
N	alternative_donor	HOXC13	chr12	+	chr12:54333427-54338783	chr12:54333688-54338783		chr12:54333427-54333687	chr12:54333426-54333427		7.69	0	0	14.29	14.29	NA	10.34	NA	NA	NA	NA	NA	NA	NA	NA	NA
N	intron_retention	PFN2	chr3	-	chr3:149686338-149687856				chr3:149686337-149686338;chr3:149687856-149687857		100	100	100	100	100	100	100	100	NA	87.5	NA	NA	NA	NA	100	100
N	alternative_donor	TMEM109	chr11	+	chr11:60681169-60687157;chr11:60681741-60687157	chr11:60682990-60687157		chr11:60681169-60681740;chr11:60681741-60682989	chr11:60681168-60681169;chr11:60681740-60681741		0	0	1.92	0	0	2.7	0	0	0	0.55	0	0	0	0	0.75	0.45
N	intron_retention		chr15	+	chr15:40759647-40759666				chr15:40759646-40759647;chr15:40759666-40759667		100	100	100	100	100	100	100	100	100	100	100	100	100	99.43	100	100
N	cassette	TMEM230	chr20	-	chr20:5090092-5093375;chr20:5090092-5092409;chr20:5090092-5093400;chr20:5090092-5093606;chr20:5090092-5093388	chr20:5090092-5092145;chr20:5092252-5093388,chr20:5092252-5093400,chr20:5092252-5093375,chr20:5092252-5092409,chr20:5092252-5093606		chr20:5092146-5092251			1.03	1.47	1.06	0.73	1.19	0.24	2.66	1.23	1.97	2.27	1.82	1.53	1.7	1.56	1.1	2.23
N	intron_retention		chr12	+	chr12:53433063-53433108				chr12:53433062-53433063;chr12:53433108-53433109		100	100	100	100	100	100	100	100	100	100	100	100	100	99.72	100	100
N	coord_cassette	RBM41	chrX	-	chrX:106358787-106359879	chrX:106358787-106359091;chrX:106359285-106359380;chrX:106359475-106359879		chrX:106359092-106359284;chrX:106359381-106359474			95	100	100	100	100	NA	91.89	100	100	100	NA	NA	NA	NA	100	100
N	alternative_acceptor		chr1	+	chr1:159751158-159752011;chr1:159751158-159751661;chr1:159751158-159751734	chr1:159751158-159751942		chr1:159751662-159751734;chr1:159751735-159751942;chr1:159751943-159752011	chr1:159751734-159751735;chr1:159751942-159751943;chr1:159752011-159752012		100	98.89	96.83	97.64	98.18	95.1	100	100	96.41	98.25	97.74	96.35	97.58	97.72	98.37	98.11
N	intron_retention		chr2	+	chr2:173460752-173461859				chr2:173460751-173460752;chr2:173461859-173461860		100	95.24	100	100	100	100	100	100	100	100	100	100	100	100	100	100
K	intron_retention	GANC	chr15	+	chr15:42630689-42631866				chr15:42630688-42630689;chr15:42631866-42631867		0	0	0	0	0	0	2.7	0	NA	NA	0	0	0	0	NA	NA
K	intron_retention	VPS13B	chr8	+	chr8:100880694-100883012				chr8:100880693-100880694;chr8:100883012-100883013		0	2.56	0	0	0	1.75	1.04	2.56	0	0	2	0	0	0	0	4.55
N	alternative_donor	GPRC5A	chr12	+	chr12:13057962-13061176;chr12:13045975-13061176;chr12:13044911-13061176;chr12:13044977-13061176;chr12:13046100-13061176;chr12:13044599-13061176;chr12:13025406-13061176	chr12:13046267-13061176		chr12:13025406-13044598;chr12:13044599-13044910;chr12:13044911-13044976;chr12:13044977-13045974;chr12:13045975-13046099;chr12:13046100-13046266;chr12:13046267-13057961	chr12:13025405-13025406;chr12:13044598-13044599;chr12:13044910-13044911;chr12:13044976-13044977;chr12:13045974-13045975;chr12:13046099-13046100;chr12:13046266-13046267		0	0	0	0	0	0	0	0	0	0	0	0	0	0	0	0
N	coord_cassette	ARHGEF12	chr11	+	chr11:120207985-120291461	chr11:120207985-120276826;chr11:120276851-120278446;chr11:120278533-120291461		chr11:120276827-120276850;chr11:120278447-120278532			95.31	100	98.46	100	97.37	95.62	94.08	100	97.5	95.92	96.24	100	97.62	96.4	95.58	100
N	cassette	PEX19	chr1	-	chr1:160251991-160252737;chr1:160251991-160252733	chr1:160251991-160252206;chr1:160252293-160252737,chr1:160252293-160252733		chr1:160252207-160252292			100	98.91	100	100	99.31	97.98	99.41	94.47	99.01	98.41	99.58	98.9	99.51	99.34	98.17	98.85
N	cassette	AMMECR1L	chr2	-	chr2:128622780-128627027;chr2:128622780-128631401	chr2:128622780-128624473;chr2:128624571-128627027,chr2:128624571-128631401		chr2:128624474-128624570			100	98.15	100	100	100	98.39	99.17	98.97	100	100	100	100	100	100	100	100
N	intron_retention		chr11	+	chr11:66026294-66029296				chr11:66026293-66026294;chr11:66029296-66029297		100	100	100	92.42	100	100	100	100	100	100	100	100	100	100	100	100
N	alternative_acceptor	ZNF346	chr5	+	chr5:176468872-176471392;chr5:176468872-176471389	chr5:176468872-176469391		chr5:176469392-176471389;chr5:176471390-176471392	chr5:176471389-176471390;chr5:176471392-176471393		0	3.28	3.33	3.51	4.26	8.16	5.26	5.41	4.35	7.41	2.38	3.33	6.45	6.78	8	11.11
N	alternative_acceptor	PCID2	chr13	-	chr13:113850534-113851491	chr13:113850537-113851491		chr13:113850534-113850536	chr13:113850533-113850534		100	100	100	100	100	98.7	100	100	100	100	100	100	100	100	100	100
N	intron_retention		chr12	-	chr12:109018089-109041176				chr12:109018088-109018089;chr12:109041176-109041177		100	100	100	100	100	100	99.17	100	99.12	100	100	99	98.96	98.83	100	100
K	cassette	ZNF251	chr8	-	chr8:145979707-145980789	chr8:145979707-145980080;chr8:145980189-145980789		chr8:145980081-145980188			100	93.94	100	100	100	100	100	100	100	100	100	97.67	100	100	100	100
N	cassette	TJP1	chr15	-	chr15:30009043-30010469	chr15:30009043-30010224;chr15:30010323-30010469		chr15:30010225-30010322			100	100	100	100	100	100	99.84	100	100	100	100	100	100	100	100	100
N	intron_retention		chr1	-	chr1:201356102-201356170				chr1:201356101-201356102;chr1:201356170-201356171		99.38	100	100	100	100	100	100	100	100	100	100	100	100	100	100	100
N	intron_retention		chr19	+	chr19:1986965-1987183				chr19:1986964-1986965;chr19:1987183-1987184		100	100	100	100	100	100	100	100	100	100	100	100	100	96.3	100	100
N	alternative_acceptor	AARS2	chr6	-	chr6:44273524-44274016	chr6:44273787-44274016		chr6:44273524-44273786	chr6:44273523-44273524		0	2	0	0	0	0	1.82	0	0	0	0	0	0	0	1.85	0
K	cassette	TRIT1	chr1	-	chr1:40310313-40313219	chr1:40310313-40312891;chr1:40312970-40313219		chr1:40312892-40312969			98.53	100	100	100	100	100	98.46	96.94	98.77	98.88	100	100	100	100	100	100
N	intron_retention		chr7	+	chr7:149412560-149416654				chr7:149412559-149412560;chr7:149416654-149416655		100	100	100	100	100	100	88.89	100	NA	NA	NA	NA	NA	NA	NA	NA
N	alternative_acceptor		chr5	+	chr5:76115090-76128524	chr5:76115090-76128514		chr5:76128515-76128524	chr5:76128524-76128525		100	100	100	100	100	100	100	100	100	100	100	100	95.24	100	100	100
K	intron_retention		chr18	+	chr18:2750506-2751275				chr18:2750505-2750506;chr18:2751275-2751276		0	0	0	0	0	0	1.27	7.14	0	0	0	0	0	0	0	0
N	alternative_acceptor	DENND4B	chr1	-	chr1:153903777-153904679;chr1:153903541-153904679	chr1:153903499-153904679		chr1:153903499-153903540;chr1:153903541-153903776	chr1:153903498-153903499;chr1:153903540-153903541		0	0	0	0	0	0	0.86	0	0	0	0	0	0	0	0	0
N	alternative_acceptor	C7orf26	chr7	+	chr7:6634232-6637376;chr7:6634232-6639459;chr7:6634232-6639237;chr7:6634232-6639220;chr7:6634232-6639576	chr7:6634232-6634979		chr7:6634980-6637376;chr7:6637377-6639220;chr7:6639221-6639237;chr7:6639238-6639459;chr7:6639460-6639576	chr7:6637376-6637377;chr7:6639220-6639221;chr7:6639237-6639238;chr7:6639459-6639460;chr7:6639576-6639577		0	0	0	0	0	0	0.59	1.39	0	0	0	0	0	1.2	0	0
N	cassette	LRP5	chr11	+	chr11:68193656-68201069	chr11:68193656-68197042;chr11:68197169-68201069		chr11:68197043-68197168			100	100	100	100	100	100	100	100	100	99.82	100	100	100	100	100	100
N	alternative_donor	ZW10	chr11	-	chr11:113639690-113643432;chr11:113639690-113641946;chr11:113639690-113644283;chr11:113639690-113643434	chr11:113639690-113643476		chr11:113641947-113643432;chr11:113643433-113643434;chr11:113643435-113643476;chr11:113643477-113644283	chr11:113643432-113643433;chr11:113643434-113643435;chr11:113643476-113643477;chr11:113644283-113644284		0	0	0	0	0	0	0	0	0	0	0	0	0	0	0	0
K	intron_retention	ENG	chr9	-	chr9:130587254-130587509				chr9:130587253-130587254;chr9:130587509-130587510		0	0	0	0	0	0	0	0	0	0	0	0	0	9.52	NA	0
N	intron_retention		chr15	.	chr15:89873452-89873487				chr15:89873451-89873452;chr15:89873487-89873488		100	100	100	100	100	100	98.45	100	100	100	100	100	100	100	100	100
N	alternative_donor		chr1	+	chr1:32790089-32797113;chr1:32796510-32797113	chr1:32794688-32797113		chr1:32790089-32794687;chr1:32794688-32796509	chr1:32790088-32790089;chr1:32794687-32794688		0	0	2.38	2.94	0	0	0	0	3.03	0	0	0	0	0	0	4.17
N	intron_retention		chr1	-	chr1:145296451-145302747				chr1:145296450-145296451;chr1:145302747-145302748		37.5	37.14	36.21	31.15	37.18	30.89	29.39	38.57	57.14	51.26	70.59	NA	57.69	34.88	46.84	48.75
N	intron_retention		chr17	+	chr17:73732776-73733460				chr17:73732775-73732776;chr17:73733460-73733461		100	99.76	100	100	100	99.72	100	100	100	100	100	100	100	100	100	100
N	intron_retention		chr11	+	chr11:65347591-65347636				chr11:65347590-65347591;chr11:65347636-65347637		100	100	100	100	100	100	99.63	100	100	100	100	100	100	100	100	100
N	alternative_donor	ERRFI1	chr1	-	chr1:8075753-8086217;chr1:8075753-8080194;chr1:8075753-8080645;chr1:8075753-8085806	chr1:8075753-8082452		chr1:8080195-8080645;chr1:8080646-8082452;chr1:8082453-8085806;chr1:8085807-8086217	chr1:8080645-8080646;chr1:8082452-8082453;chr1:8085806-8085807;chr1:8086217-8086218		1.87	4.14	6.59	6.8	5.14	8.12	5.32	8.14	7.39	7.43	5.99	2.11	7.41	7.14	10.19	6.7
[truncated: 416,882+ more rows]
[truncated: 3 more columns]
