# Supplementary material for: Full-length transcript alterations in human bronchial epithelial cells with U2AF1 S34F mutations
Source: Life Sci Alliance. 2023 Jul 24;6(10):e202000641. doi: 10.26508/lsa.202000641 (PMC10366530; doi:10.26508/lsa.202000641)
Supplement: Supplementary file 7 [file LSA-2020-00641_TableS4.xlsx]

## Sheet: ST7_cassette_Fei_PSI_Soulette_P
gene_names	chrom	start	end	LR_?PSI	LR_DRIM_pvalue	LR_DRIM_p.adj	as_event_type	Fei_Mut-WT_dPSI
AGTRAP	chr1	11806183	11806280	-12.6646	1.67e-08	7.62e-06	cassette	-11.52
MICOS10	chr1	19927280	19927465	-2.43415	0.000139298	0.0130899	cassette	-1.085
MIR205HG	chr1	209605087	209605170	-10.7392	1.05e-09	9.6e-07	cassette	-5.385
SRP9	chr1	225974563	225974687	-10.086	0.000287084	0.0232211	cassette	-5.765
ATP6V0B	chr1	44441471	44441520	-6.1982	0.000369856	0.0284744	cassette	-3.5
UQCRH	chr1	46775568	46775716	-7.04351	4.03e-05	0.00659786	cassette	-6.285
GSTO1	chr10	106022736	106022835	-2.9738	0.00048662	0.0353352	cassette	-1.81
RPS24	chr10	79799961	79799983	-9.786	4.74e-06	0.00112203	cassette	-14.535
MRPL52	chr14	23300172	23300246	-11.2715	6.64e-05	0.00902733	cassette	-7.905
RPAIN	chr17	5329555	5329619	-18.5434	0.000194188	0.0172342	cassette	-12.66
SAP30BP	chr17	73701690	73701773	-8.79133	0.000123738	0.0121644	cassette	-4.34
RNF181	chr2	85823979	85824054	-25.6707	9.23e-05	0.00990453	cassette	-0.795
ITPA	chr20	3193964	3194029	15.1008	2.17e-07	7.62e-05	cassette	20.9
ITPA	chr20	3193964	3194072	14.2032	3.95e-09	1.94e-06	cassette	31.97
ZFAS1	chr20	47897439	47897501	-18.636	6.82e-05	0.00906901	cassette	-17.315
TPD52L2	chr20	62507168	62507228	-20.1039	9.71e-06	0.00206917	cassette	-27.645
HTD2, RPP14	chr3	58296035	58296133	-27.2777	0.000170617	0.0153556	cassette	-24.22
MRPS18C	chr4	84379498	84379582	-16.9818	1.53e-11	2.45e-08	cassette	-21.28
PDCD6	chr5	272825	272887	-4.44971	7.83e-05	0.0097165	cassette	-1.69
TPD52L1	chr6	125574862	125574901	-25.7861	4.76e-08	2.03e-05	cassette	-16.88
TPD52L1	chr6	125578243	125578304	-22.147	8.41e-07	0.000244351	cassette	-19.98
SNHG32	chr6	31804200	31804294	-23.1314	8.74e-05	0.00990453	cassette	-20.9
PPIA	chr7	44838346	44838413	-9.96232	0.000136505	0.0130189	cassette	-6.205
UPP1	chr7	48141420	48141467	-28.657	8.51e-19	2.72e-15	cassette	-24.115
UPP1	chr7	48142893	48143008	28.2412	2.29e-09	1.39e-06	cassette	21.09
LETM2	chr8	38264463	38264556	-21.9251	0.000219449	0.0189497	cassette	-15.355
SSR4	chrX	153061117	153061316	-5.16952	6.95e-05	0.00906901	cassette	-4.985
PDHA1	chrX	19372608	19372701	-12.911	1.05e-06	0.000292781	cassette	-16.59
