# Supplementary material for: Full-length transcript alterations in human bronchial epithelial cells with U2AF1 S34F mutations
Source: Life Sci Alliance. 2023 Jul 24;6(10):e202000641. doi: 10.26508/lsa.202000641 (PMC10366530; doi:10.26508/lsa.202000641)
Supplement: Supplementary file 8 [file LSA-2020-00641_TableS5.xlsx]

## Sheet: ST8_HBEB3kt_TCGA-LUAD-495_casse
novel_event	as_type	hugo	chromosome	strand	exclusion_coords	inclusion_exon_coord	tcga_dPSI	SRR3355988-WT1-gene_editing-immortalized_lung_epithelial_cell_line	SRR3355989-WT2-gene_editing-immortalized_lung_epithelial_cell_line	SRR3355990-Mut1a-gene_editing-immortalized_lung_epithelial_cell_line	SRR3355991-Mut1b-gene_editing-immortalized_lung_epithelial_cell_line	SRR3355992-MUT1a_sgRNA-GFP_Cas9_p-u2af1_allele-specific_disruption-immortalized_lung_epithelial_cell_line	SRR3355993-MUT1a_sgRNA-WT_Cas9_p-u2af1_allele-specific_disruption-immortalized_lung_epithelial_cell_line	SRR3355994-WT_sgRNA-GFP_Cas9_p-u2af1_allele-specific_disruption-immortalized_lung_epithelial_cell_line	SRR3355995-WT_sgRNA-WT_Cas9_p-u2af1_allele-specific_disruption-immortalized_lung_epithelial_cell_line	SRR3355996-H441_sgRNA-GFP_Cas9_p-u2af1_allele-specific_disruption-lung_adenocarcinoma_cell_line	SRR3355997-H441_sgRNA-GFP_Cas9_1-u2af1_allele-specific_disruption-lung_adenocarcinoma_cell_line	SRR3355998-HCC78_sgRNA-S34F_Cas9_6-u2af1_allele-specific_disruption-lung_adenocarcinoma_cell_line	SRR3355999-HCC78_sgRNA-S34F_Cas9_4-u2af1_allele-specific_disruption-lung_adenocarcinoma_cell_line	SRR3356000-HCC78_sgRNA-GFP_Cas9_3-u2af1_allele-specific_disruption-lung_adenocarcinoma_cell_line	SRR3356001-HCC78_sgRNA-GFP_Cas9_2-u2af1_allele-specific_disruption-lung_adenocarcinoma_cell_line	SRR3356002-H441_sgRNA-S34F_Cas9_p-u2af1_allele-specific_disruption-lung_adenocarcinoma_cell_line	SRR3356003-H441_sgRNA-S34F_Cas9_1-u2af1_allele-specific_disruption-lung_adenocarcinoma_cell_line
N	cassette	ZC3H18	chr16	+	chr16:88586685-88598619	chr16:88598178-88598326	0	100	98.08	100	97.8	98.63	100	99.1	100	97.99	100	100	100	100	100	99.36	100
N	cassette	GABBR1	chr6	-	chr6:29604989-29606896;chr6:29605697-29606896	chr6:29606391-29606484	0	100	98.89	97.1	93.75	97.87	61.11	98.62	97.1	100	NA	NA	NA	NA	100	100	100
N	cassette	ANXA2	chr15	-	chr15:60386087-60397942;chr15:60386087-60397257;chr15:60393441-60397942;chr15:60393441-60397257;chr15:60386087-60396966	chr15:60396373-60396427	0.38	0.5	0.54	0.27	0.17	0.25	0.32	0.72	1.85	0.41	0.25	0.44	0.39	0.26	0.3	0.57	0.6
K	cassette	CSNK1E	chr22	-	chr22:38294535-38298785	chr22:38295387-38295447	-24.58	16.01	15.89	11.98	12.28	13.4	16.16	19.73	9.24	38.12	35.98	45.8	43.75	53.74	51.32	38.36	29.43
N	cassette	PAPOLA	chr14	+	chr14:96560712-96564954;chr14:96556414-96564954	chr14:96562819-96562893	-5.63	82.78	83.33	92.36	91.14	89.35	91.01	71.34	71.66	87.86	86.59	87.5	81.16	89.74	90.63	82.48	80.17
N	cassette	ASS1	chr9	+	chr9:130445199-130452223;chr9:130444996-130452263;chr9:130444996-130451601;chr9:130444996-130452223	chr9:130450272-130450333	-2.88	NA	NA	NA	NA	NA	NA	NA	NA	NA	NA	NA	NA	NA	NA	NA	NA
N	cassette	DONSON	chr21	-	chr21:33579563-33584589;chr21:33582056-33584589	chr21:33582165-33582246	34.42	72.73	76.47	57.39	64.21	62.5	39.62	75.68	91.67	51.53	39.8	74.74	72.46	42	42.98	80.11	63.81
N	cassette	GNL3L	chrX	+	chrX:54541390-54543206	chrX:54542955-54543038	0	100	100	100	96.55	98.08	96.91	96.92	100	98.91	99.19	100	100	100	98.9	99.02	97.89
N	cassette	RBM3	chrX	+	chrX:48575668-48576313;chrX:48575284-48576313	chrX:48575815-48576083	2.19	10.42	9.99	1.98	1.84	1.8	0.94	13.37	8.52	1.18	0.97	2.09	3.56	1.86	1.95	2.65	2.37
N	cassette	LMBR1L	chr12	-	chr12:49103814-49104718;chr12:49103814-49106960;chr12:49103814-49105923;chr12:49103814-49104745	chr12:49104448-49104551	5.75	97.83	99	90.62	92.11	88.52	62.75	100	79.25	96.55	92.98	76.54	75.95	80.95	78.33	95.95	97.44
N	cassette	SNX17	chr2	+	chr2:27371469-27373246;chr2:27372741-27373246;chr2:27371344-27373246	chr2:27373040-27373113	1.53	9.12	10.65	0.56	1.32	1.15	0.34	15.36	6.38	0.85	1.21	1.74	2.48	0.74	0.6	1.68	2.54
N	cassette	GBA	chr1	-	chr1:155240718-155244505;chr1:155241160-155244505;chr1:155241162-155244505;chr1:155241181-155244505;chr1:155240078-155244505;chr1:155238651-155244505	chr1:155244095-155244233	9.26	24.24	33.33	18.18	11.54	11.11	19.35	22.22	21.28	17.89	27.17	18.18	18.85	23.48	21.13	22.12	28.28
N	cassette	FAAH2	chrX	+	chrX:57378787-57488756;chrX:57381030-57488756;chrX:57378787-57481508;chrX:57381030-57446927;chrX:57393839-57446927;chrX:57399781-57446927;chrX:57381030-57481508	chrX:57431918-57432037	-13.66	90	63.64	88.24	88.24	88.46	88	76	100	90.91	85.25	79.31	74.19	87.8	89.39	93.75	81.03
N	cassette	SHOC2	chr10	+	chr10:111009386-111011609	chr10:111009713-111009830	0	100	98.17	98.33	99.07	97.52	98.4	98.21	95.3	100	100	100	100	98.15	98.64	100	100
K	cassette	MFSD9	chr2	-	chr2:102731069-102732321	chr2:102732024-102732138	10.31	22.22	18.6	10.42	8.11	9.68	5.26	22.86	18.42	20.93	15.79	9.68	5.08	20	19.67	20.83	16.67
N	cassette	ZFAND4	chr10	-	chr10:45618261-45639815;chr10:45624638-45639815;chr10:45618261-45639750;chr10:45618261-45648293	chr10:45625951-45627105	23.31	94.74	100	100	85.71	100	55.56	93.48	93.33	NA	NA	94.74	94.44	93.33	86.36	100	NA
K	cassette	ZNHIT1	chr7	+	chr7:101218218-101222603	chr7:101218319-101218485	1.82	5.12	4.82	2.6	1.05	4.57	1.83	8.97	11.11	3.17	2.79	7.61	6.83	7.11	5	4.95	5.47
N	cassette	SLC20A1	chr2	+	chr2:112652799-112658824;chr2:112652948-112658824	chr2:112657122-112657241	0	100	99.24	99.57	97.77	97.92	79.84	98.82	98.97	98.43	99.1	100	98.92	100	99.46	100	100
N	cassette	ASUN	chr12	-	chr12:26914129-26917351;chr12:26914129-26916001	chr12:26914408-26914532	19.19	90.53	86.67	63.54	63.89	63.64	37.5	88.14	73.56	61.4	61.29	83.33	80.68	62.79	65.38	81.97	81.82
N	cassette	UROS	chr10	-	chr10:125796189-125807412	chr10:125798065-125798145	-4.97	97.44	97.01	99.28	100	95.65	98	94.01	95.91	98.29	96.81	97.16	96.29	99.59	98.75	100	97.24
N	cassette	PPP4C	chr16	+	chr16:30076476-30082483;chr16:30076476-30082745	chr16:30081200-30081310	-3.2	91.71	84.79	86.05	88.32	87.84	90.06	88.45	78.61	84.34	89.12	90.27	96.51	91.12	92.45	81.65	83.55
N	cassette	MFF	chr2	+	chr2:227340381-227347225;chr2:227340381-227352513;chr2:227340381-227347342;chr2:227340381-227355676	chr2:227342745-227342819	-14.88	10.1	8.6	13.59	15.75	11.47	17.95	7.55	8.35	16.47	16.82	13.9	10.99	17.36	16.21	11.74	11
N	cassette	SMAD2	chr18	-	chr18:47896810-47930360;chr18:47896810-47930251;chr18:47896810-47929735;chr18:47896810-47930799	chr18:47920072-47920169	4.51	5.02	7.19	4.72	3.21	3.74	1.74	6.52	6.13	5.52	2.96	8.39	8.28	5.15	5.18	5.62	8.92
N	cassette	PICALM	chr11	-	chr11:85981989-85996825;chr11:85982004-85996825;chr11:85983974-85996825;chr11:85983956-85996825	chr11:85990250-85990378	7.26	12.28	11.57	10.14	7.75	8.48	6.42	11.29	15.02	13.43	11.06	11.68	7.17	10.3	12.27	19.87	15.75
N	cassette	PTK2	chr8	-	chr8:140819021-140846598;chr8:140830527-140846598	chr8:140846260-140846322	1.1	98.6	99.26	97.92	99.16	96.77	92.98	98.76	97.12	99.57	98.95	99.24	100	99.28	99.59	100	100
N	cassette	SH3YL1	chr2	-	chr2:221729-229965;chr2:219002-229965;chr2:219855-229965	chr2:224864-224920	-17.06	28.28	28.85	56.48	51.03	39.72	49.66	19.16	35.64	9.61	13.01	34.98	32.49	40.4	39.82	6.41	5.6
N	cassette	CALU	chr7	+	chr7:128748805-128758870;chr7:128739433-128758870;chr7:128748805-128754528;chr7:128748805-128758879	chr7:128754262-128754455	-5.39	NA	NA	NA	NA	NA	NA	NA	NA	NA	NA	NA	NA	NA	NA	NA	NA
N	cassette	TSEN15	chr1	+	chr1:184054436-184072826;chr1:184054864-184072826;chr1:184070733-184072826	chr1:184072157-184072194	-14.73	80.56	73.33	86.21	80.47	84.44	92.11	74.48	67.14	69.3	64.58	40.44	31.47	56.39	56.71	59.09	51.95
N	cassette	CCT5	chr5	+	chr5:10254206-10255954;chr5:10250446-10255954;chr5:10254206-10258110;chr5:10250446-10258110	chr5:10254766-10254838	3.66	98.83	97.63	97.63	96.31	95.51	78.26	98.62	88.58	97.93	97.82	98.69	98.03	95.1	97.7	98.98	99.57
N	cassette	DPH5	chr1	-	chr1:100990632-101013709;chr1:100995150-101013709;chr1:100992741-101021640;chr1:100990629-101013709;chr1:100995150-101025682;chr1:100995150-101021640	chr1:101001467-101001544	5.88	91.43	91.85	88.24	89.02	88.61	78.65	88.6	88.46	90.38	85	95.65	86.99	85	86.67	95.83	95.45
N	cassette	BMS1	chr10	+	chr10:42787248-42791626	chr10:42790323-42790511	0	98.02	98.58	98.68	98.54	96.48	92.09	97.55	97.67	97.44	100	100	97.89	97.3	97.62	100	100
K	cassette	DROSHA	chr5	-	chr5:31515220-31526078;chr5:31515565-31526078	chr5:31521123-31521215	-16.07	NA	NA	NA	NA	NA	NA	NA	NA	NA	NA	NA	NA	NA	NA	NA	NA
K	cassette	MTMR14	chr3	+	chr3:9690144-9701789;chr3:9689083-9701789	chr3:9697711-9697866	-6.56	62.41	69.84	66.97	68.87	71.91	69	66.99	68.57	51.61	67.74	55.45	50.68	49.44	58.59	42.53	51.08
N	cassette	MPDU1	chr17	+	chr17:7586778-7587160;chr17:7586778-7587169;chr17:7585798-7587160;chr17:7583966-7587160;chr17:7586079-7587160	chr17:7586899-7587017	5.53	NA	NA	NA	NA	NA	NA	NA	NA	NA	NA	NA	NA	NA	NA	NA	NA
N	cassette	STAT6	chr12	-	chr12:57108659-57111128;chr12:57108300-57110381;chr12:57108300-57111109;chr12:57108300-57111128	chr12:57110043-57110110	5.55	13.82	12.81	2.88	2.85	2.21	1.32	12.85	5.64	8.08	4.82	9.56	9.18	5.06	5.64	13.49	16.67
N	cassette	POLG	chr15	-	chr15:89317477-89318540;chr15:89317537-89318540	chr15:89317939-89318037	7.91	15.43	17.9	5.37	4.9	5.61	3.35	14.25	9.85	5.96	4.73	20.62	22.45	11.51	12.5	11.2	9.46
N	cassette	EIF4B	chr12	+	chr12:53022607-53028014;chr12:53022628-53033805;chr12:53021861-53028014;chr12:53022628-53028014	chr12:53027782-53027919	7.19	NA	NA	NA	NA	NA	NA	NA	NA	NA	NA	NA	NA	NA	NA	NA	NA
N	cassette	MBOAT2	chr2	-	chr2:8862323-8864169;chr2:8860765-8864169	chr2:8862590-8862722	5.66	NA	NA	NA	NA	NA	NA	NA	NA	NA	NA	NA	NA	NA	NA	NA	NA
N	cassette	RHOC	chr1	-	chr1:112703807-112706731;chr1:112703807-112710459;chr1:112703807-112705604;chr1:112703807-112706832;chr1:112703807-112707077	chr1:112705053-112705168	-12.76	27.79	29.26	30.43	29.32	30.45	23.97	30.84	23	20.57	20.63	32.31	33.33	37.13	33.78	16.67	15.54
N	cassette	PTBP1	chr19	+	chr19:805188-808359;chr19:805188-806407	chr19:805492-805569	9.88	NA	NA	NA	NA	NA	NA	NA	NA	NA	NA	NA	NA	NA	NA	NA	NA
N	cassette	SSR4	chrX	+	chrX:153794755-153796433	chrX:153795663-153795861	0.79	5.81	5.21	0.64	0.41	0.46	0.32	8.13	2.26	0.86	0.85	0.97	2.15	0.58	0.55	2.13	2.52
N	cassette	PKD1P6	chr16	-	chr16:15123568-15125690;chr16:15123377-15125690;chr16:15114572-15125690;chr16:15119055-15125690	chr16:15125551-15125600	0	NA	NA	NA	NA	NA	NA	NA	NA	NA	NA	NA	NA	NA	NA	NA	NA
N	cassette	BPNT1	chr1	-	chr1:220074072-220089817;chr1:220074072-220089643;chr1:220074072-220089685	chr1:220079727-220079854	7.85	86.61	77.97	80.98	82.44	84.97	73.1	77.12	75.19	79.93	76.67	88.11	87.12	83.03	80	87.46	87.5
N	cassette	IFT80,RP11-432B6.3	chr3	-	chr3:160280815-160300882;chr3:160279365-160285803;chr3:160280815-160285803;chr3:160279365-160300882	chr3:160282478-160282613	0	97.1	95.12	90.91	90.36	89.33	74.63	94.71	92.31	91.78	91.76	100	100	97.41	98.77	100	100
K	cassette	SLC20A2	chr8	-	chr8:42465918-42472101	chr8:42471067-42471201	1.27	10.08	11.19	1.83	2.76	1.6	0	7.77	5.56	1.5	2.92	3.16	0.97	1.14	1.03	2.4	1.6
N	cassette	RHBDD2	chr7	+	chr7:75879261-75881828;chr7:75879261-75887991;chr7:75879261-75881835;chr7:75879261-75883733;chr7:75879261-75883697	chr7:75881365-75881486	-9.1	27.17	35.5	40.8	39.45	42.97	54.29	39.13	21.62	25.58	34.48	21.23	31.46	42.41	35.21	23.89	19.44
N	cassette	SOD2	chr6	-	chr6:159682639-159692660;chr6:159685034-159692660;chr6:159679299-159692660;chr6:159595205-159692660	chr6:159688126-159688242	-1.46	NA	NA	NA	NA	NA	NA	NA	NA	NA	NA	NA	NA	NA	NA	NA	NA
N	cassette	DNM1L	chr12	+	chr12:32737162-32740063;chr12:32737943-32740063;chr12:32738054-32740063	chr12:32738264-32738296	-24.18	3.39	0	0	0	0	0	0	0	0	0	0	0	0	0	0	0
N	cassette	DNM1L	chr12	+	chr12:32737162-32740063;chr12:32737943-32740063;chr12:32738054-32740063	chr12:32738264-32738296	-24.18	3.39	0	0	0	0	0	0	0	0	0	0	0	0	0	0	0
N	cassette	DNM1L	chr12	+	chr12:32737162-32740063;chr12:32737943-32740063;chr12:32738054-32740063	chr12:32738264-32738296	-24.18	61.54	56.41	84.47	81.25	71.21	84.84	53.54	57.6	70.73	65.28	68.18	81.42	76.47	79.08	61.03	42.15
N	cassette	KARS	chr16	-	chr16:75641724-75647463;chr16:75640350-75647577;chr16:75641724-75647577;chr16:75641724-75645721	chr16:75644283-75644462	9.95	NA	NA	NA	NA	NA	NA	NA	NA	NA	NA	NA	NA	NA	NA	NA	NA
N	cassette	SRCAP	chr16	+	chr16:30704316-30709512	chr16:30707183-30707368	0	100	98.02	100	100	100	100	99.08	99.15	100	100	100	100	100	100	100	100
N	cassette	MLPH	chr2	+	chr2:237518649-237525600;chr2:237518649-237527376;chr2:237518649-237540347;chr2:237518649-237524634	chr2:237519910-237520029	-7.05	NA	NA	NA	NA	NA	NA	NA	NA	NA	NA	NA	NA	NA	NA	NA	NA
K	cassette	RPP30	chr10	+	chr10:90894892-90895879	chr10:90895454-90895483	10.72	100	100	96.43	96.18	97.27	80	96.39	91.96	100	99.1	97.44	98.13	91.82	92.52	99.04	98.77
N	cassette	TMEM116	chr12	-	chr12:111934754-111937159;chr12:111932660-111937159;chr12:111934031-111938160;chr12:111934031-111937159	chr12:111936692-111936830	22.21	72.73	78.05	34.48	42.31	50	20	79.61	57.89	58.7	70.45	78.43	68.33	67.86	71.11	70.83	82.72
K	cassette	C4orf33	chr4	+	chr4:129106648-129109472	chr4:129109307-129109358	26.32	90.77	88.41	85.19	80.77	78.95	48.39	80	80	74.51	76.92	90	86.36	73.53	85.42	89.8	82.35
K	cassette	MAGI1	chr3	-	chr3:65364947-65379260	chr3:65375745-65375948	19.25	25	31.25	24	36.84	23.33	25.81	25.53	56.25	63.64	62.11	NA	NA	NA	NA	75	69.12
N	cassette	PCM1	chr8	+	chr8:17972688-17985446;chr8:17980756-17985446	chr8:17983233-17983289	-13.26	5.6	3.55	18.35	10.66	13.53	13.51	6.29	3.85	9.8	11.4	4.23	5.71	8.42	8.7	3.7	8.06
N	cassette	ACAD8	chr11	+	chr11:134253710-134258514;chr11:134256649-134258514;chr11:134256649-134259607;chr11:134256649-134259007;chr11:134253710-134259007;chr11:134253710-134259607	chr11:134257088-134257257	13.47	84.91	83.08	66.39	61.29	69.57	51.95	77.34	78.85	53.97	63.01	69.78	66.04	53.52	54.28	70.63	77.54
N	cassette	WDR76	chr15	+	chr15:43842672-43851086	chr15:43843901-43844054	0	100	100	100	100	100	98.18	100	100	100	100	100	100	100	98.81	100	100
K	cassette	TCOF1	chr5	+	chr5:150390024-150391956	chr5:150391544-150391657	-8.59	84.39	87.93	80.3	80.46	83.23	84.43	85.53	70.67	68.18	70.26	61.68	66.67	65.53	66.24	64.94	63.81
N	cassette	TMEM62	chr15	+	chr15:43135650-43148754;chr15:43135650-43138978;chr15:43135650-43146492	chr15:43138574-43138619	14.67	78.33	75	56	59.09	40	23.33	65.07	62.22	60.66	67.5	62.63	71.84	53.03	56.45	76.56	75.82
K	cassette	MCM3	chr6	-	chr6:52264787-52266074	chr6:52265235-52265385	2.67	12.5	11.76	3.05	3.65	3.85	0.97	20.75	8.24	2.92	3.29	4.46	7.93	2.7	2.02	4.21	4.44
N	cassette	LYRM1	chr16	+	chr16:20900536-20911182;chr16:20900890-20915555;chr16:20901463-20915555;chr16:20900536-20920121;chr16:20900536-20915555;chr16:20901125-20915555;chr16:20900890-20920121;chr16:20900890-20911182	chr16:20902486-20902717	10.24	31.52	29.89	12.5	25	16.67	11.11	31.18	30.86	27.94	27.64	19.95	21	13.01	10.78	35.09	28.16
N	cassette	PTBP1	chr19	+	chr19:805188-808359;chr19:805188-806407	chr19:805513-805569	12.36	NA	NA	NA	NA	NA	NA	NA	NA	NA	NA	NA	NA	NA	NA	NA	NA
N	cassette	CLK1	chr2	-	chr2:200856986-200857972	chr2:200857718-200857884	2.25	99.17	99.72	98.35	98.05	97.68	93.31	98.66	96.95	93.6	94.03	98.05	100	96.24	97.29	96.88	97.04
N	cassette	FAM179B	chr14	+	chr14:45046704-45054430;chr14:45047025-45054430	chr14:45052436-45052562	0	NA	NA	NA	NA	NA	NA	NA	NA	NA	NA	NA	NA	NA	NA	NA	NA
N	cassette	COMMD4	chr15	+	chr15:75339345-75339964;chr15:75339105-75339964	chr15:75339702-75339878	-3.08	96.15	96.17	93.28	94.1	98.25	97.37	96.4	96.89	91.29	91.96	94.02	95.34	95.89	94.43	90.82	92.25
N	cassette	DAP3	chr1	+	chr1:155727739-155729207;chr1:155721619-155729207	chr1:155729042-155729122	7.47	NA	NA	NA	NA	NA	NA	NA	NA	NA	NA	NA	NA	NA	NA	NA	NA
K	cassette	DDX50	chr10	+	chr10:68919982-68934798	chr10:68934199-68934360	4.27	99.04	98.35	79.46	87.58	77.37	58.24	98.28	91.01	95.61	98.18	97.6	97.44	94.97	93.88	100	100
N	cassette	SBDSP1	chr7	+	chr7:72829784-72831601;chr7:72829977-72831601	chr7:72830692-72830813	-12.81	64.16	69.39	61.47	56.36	57.83	56.62	72.16	60.13	30.6	32.28	39.6	55.62	51.49	51.85	29.81	33.52
N	cassette	RAB6A	chr11	-	chr11:73718719-73720845;chr11:73716363-73720845	chr11:73718785-73718890	-9.15	99.61	99.67	100	99.5	99.47	99.16	98.99	99.25	99.74	99.52	100	100	100	99.71	100	100
K	cassette	GALT,IL11RA	chr9	+	chr9:34655318-34657034;chr9:34655666-34657034	chr9:34656739-34656908	0	100	89.47	95.45	96.77	93.33	82.35	98.57	92	90.91	93.33	93.55	100	100	94.29	100	94.12
N	cassette	DPH5	chr1	-	chr1:100992741-101021640;chr1:100995150-101021640;chr1:100990632-101013709;chr1:100990629-101013709;chr1:100995150-101013709	chr1:101001467-101001587	4.35	94	94.09	89.92	90.62	90.32	72.86	91.46	91.28	91.38	87.76	96.86	90.26	87.41	89.47	97.01	96.7
N	cassette	RWDD2B	chr21	-	chr21:29006652-29008394	chr21:29007761-29008123	10.42	95.79	94.76	88.3	87	83.17	64.79	96.19	93.1	89.86	92	93.13	93.62	91.37	91.5	95.65	98.18
N	cassette	CAPN7	chr3	+	chr3:15240618-15242177;chr3:15240854-15242177	chr3:15241453-15241588	18.33	81.08	73.96	52.94	51.52	55.07	43.28	76.67	47.62	73.53	72.73	69.57	72.34	61.29	59.52	77.27	86.79
K	cassette	ECD	chr10	-	chr10:73160552-73167865	chr10:73163733-73163950	6.78	93.44	96.75	91.33	90.3	87.6	76.92	92.28	82.88	90.4	91.96	97.32	98.36	96.53	95.41	94.53	98.14
K	cassette	ABHD11	chr7	-	chr7:73737736-73738327	chr7:73737876-73738072	12.21	17.39	11.29	5.32	3.3	2.38	1.54	13.1	5.66	5.94	6.11	4.7	9.44	5.07	4.18	7.73	12.32
N	cassette	ARL14EP	chr11	+	chr11:30323203-30332865	chr11:30330886-30331374	5.88	87.98	93.27	75.78	80.72	84.38	67.58	89.36	92.63	100	98.98	90.53	91.74	78.85	80.12	100	100
N	cassette	RALY	chr20	+	chr20:33994132-34072065;chr20:34031605-34072065;chr20:34059467-34072065	chr20:34065044-34065160	-2.78	2.95	2.64	4.17	3.44	2.16	3.22	2.9	4.3	3.88	4.56	2.76	3.59	3.77	2.49	3.99	3.45
N	cassette	TP53I13	chr17	+	chr17:29569087-29571590;chr17:29569087-29571831;chr17:29569087-29571703;chr17:29569087-29571856	chr17:29569318-29569359	1.73	97.71	99.45	100	97.71	98.61	98.59	98.21	98.4	100	100	100	100	98.26	99.12	100	100
N	cassette	OXSR1	chr3	+	chr3:38224705-38236838	chr3:38229687-38229735	0	98.53	100	97.56	100	100	98.61	100	100	100	100	100	100	100	100	100	98.08
K	cassette	NOP56	chr20	+	chr20:2657219-2657928	chr20:2657373-2657488	2.17	7.77	7.02	2.75	2.67	3.34	0.96	6.28	8.29	1.63	2.34	4.92	5.12	3.71	3.46	4	5.03
N	cassette	MAP3K4	chr6	+	chr6:161091541-161092977	chr6:161092010-161092143	0	NA	NA	NA	NA	NA	NA	NA	NA	NA	NA	NA	NA	NA	NA	NA	NA
N	cassette	PLD3	chr19	+	chr19:40348725-40366378;chr19:40353482-40366418;chr19:40348725-40366383;chr19:40348725-40365717;chr19:40348725-40366418;chr19:40354669-40365717;chr19:40348769-40365717;chr19:40348769-40366418;chr19:40353482-40365717;chr19:40348769-40366378;chr19:40348769-40366383	chr19:40365553-40365585	25.5	59.11	59.39	37.7	33.17	22.61	10.97	49.6	52.31	19.51	27.54	41.43	48.67	29.2	28.46	34.51	36.42
N	cassette	NONO	chrX	+	chrX:71284454-71285364;chrX:71284454-71290628;chrX:71283722-71290628	chrX:71284984-71285097	-1.88	5.71	5.38	6.54	5.82	6.56	5.53	5.66	5.64	8.11	7.04	3.56	4.4	4.34	4.26	7.2	6.87
N	cassette	HNRNPK	chr9	-	chr9:83973400-83974516;chr9:83973400-83976994	chr9:83973902-83973973	-3.99	88.08	88.3	90.18	90.29	88.56	88.4	86.44	88.85	93.23	91.28	85.27	85.72	84.64	86.66	91.79	88.04
K	cassette	PANK3	chr5	-	chr5:168561517-168566012	chr5:168563889-168564065	0	99.04	99	96.82	95.43	95.24	80	99.03	98.45	97.5	96.9	99.19	100	95.12	94.77	98.94	100
N	cassette	MED15	chr22	+	chr22:20568632-20582839;chr22:20571382-20582610;chr22:20568632-20583112;chr22:20568632-20582661;chr22:20568632-20582610;chr22:20569114-20582610;chr22:20568632-20582658;chr22:20568632-20582697	chr22:20575113-20575232	-13.81	43.04	47.5	57.58	56.28	59.15	64.8	45.22	40	55.41	51.45	56.91	59.22	68.64	66.67	48.68	45.86
N	cassette	ZNF140	chr12	+	chr12:133083562-133105624;chr12:133083562-133105509;chr12:133083562-133105515;chr12:133093506-133105509	chr12:133100987-133101053	-26.65	27.27	39.66	53.66	68.29	52.73	61.54	27.81	16.88	68	51.79	41.07	38	52.17	43.62	56.25	40.4
K	cassette	RIF1	chr2	+	chr2:151468147-151468640	chr2:151468474-151468551	9.56	45.61	48.75	37.84	30	28.81	16.88	45.4	36	54.03	47.75	36.78	36.49	46.46	37.14	63.57	61.63
N	cassette	ROS1	chr6	-	chr6:117393322-117394615	chr6:117394162-117394346	0	NA	NA	NA	NA	NA	NA	NA	NA	NA	NA	NA	NA	NA	NA	NA	NA
N	cassette	HPCAL1	chr2	+	chr2:10396921-10419733;chr2:10406362-10419733;chr2:10396921-10419739	chr2:10408562-10408734	-11.92	9.97	9.42	15	13.94	14.75	26.4	12.69	17.18	16.51	15.7	16.03	15.54	15.05	14.97	15.25	15.45
N	cassette	ACAD11,NPHP3	chr3	-	chr3:132630559-132639491	chr3:132631341-132631479	0	99.09	98.51	100	100	100	100	97.74	98.33	100	100	100	100	100	100	100	100
N	cassette	LSM14A	chr19	+	chr19:34196764-34215595;chr19:34209052-34215595	chr19:34215124-34215300	2.82	92.64	94.75	88.82	92.74	91.52	84.81	93.49	87.4	90.33	95.55	93.91	95.51	97.54	95.25	92.73	94.32
K	cassette	SPAG5	chr17	-	chr17:28585412-28585863	chr17:28585534-28585653	5.41	100	98.99	98.68	100	100	100	100	100	96.21	93.35	96.77	98.35	95.61	94.96	96.7	95.17
K	cassette	DCTD	chr4	-	chr4:182894606-182915460	chr4:182914923-182915058	2.34	98.2	98.52	96.32	97.03	95.58	95.51	97	98.21	97	96.96	99.1	98.67	97.79	97.64	98.78	98.93
N	cassette	PAPOLA	chr14	+	chr14:96556414-96564954;chr14:96556414-96562818	chr14:96560649-96560711	-7.82	6.25	6.06	0	11.11	11.76	22.22	10.89	21.28	0	7.41	21.05	22.22	28.57	0	8.33	0
N	cassette	PAPOLA	chr14	+	chr14:96556414-96564954;chr14:96556414-96562818	chr14:96560649-96560711	-7.82	74.49	75.54	88.18	87.95	86.38	88.89	62.7	64.27	82.65	79.62	85.12	79.43	89.66	89.45	76.91	72.45
N	cassette	SFI1	chr22	+	chr22:31546972-31556941;chr22:31528864-31556941;chr22:31508377-31556941	chr22:31550254-31550348	0	100	98.08	100	100	100	100	98.78	100	100	100	100	100	97.78	100	100	100
N	cassette	PMS2P2	chr7	-	chr7:75353403-75355548;chr7:75352022-75355548	chr7:75353569-75353655	0	NA	NA	NA	NA	NA	NA	NA	NA	NA	NA	NA	NA	NA	NA	NA	NA
N	cassette	WDR1	chr4	-	chr4:10088742-10103895;chr4:10088742-10116112	chr4:10098992-10099139	-1.03	100	99.95	100	100	100	100	99.92	100	99.94	100	100	100	100	100	100	100
N	cassette	CALU	chr7	+	chr7:128754456-128758870;chr7:128748805-128758870;chr7:128754456-128758879;chr7:128748805-128758879	chr7:128754529-128754722	9.63	15.82	15.48	9.96	9.83	10.61	5.02	13.23	13.73	16.3	14.48	23.32	22.61	14.98	15.33	22.82	22.38
N	cassette	EPC1	chr10	-	chr10:32293738-32346762	chr10:32305772-32305931	0	NA	NA	NA	NA	NA	NA	NA	NA	NA	NA	NA	NA	NA	NA	NA	NA
N	cassette	GPN1,RP11-158I13.2,ZNF512	chr2	+	chr2:27629953-27631833	chr2:27631027-27631066	0	NA	NA	NA	NA	NA	NA	NA	NA	NA	NA	NA	NA	NA	NA	NA	NA
N	cassette	CNOT2	chr12	+	chr12:70285587-70310894;chr12:70278275-70297758;chr12:70278275-70301704;chr12:70285587-70301704;chr12:70278275-70310894	chr12:70294071-70294294	-10.37	NA	NA	NA	NA	NA	NA	NA	NA	NA	NA	NA	NA	NA	NA	NA	NA
N	cassette	ACACA	chr17	-	chr17:37149975-37161780	chr17:37155683-37155780	0	NA	NA	NA	NA	NA	NA	NA	NA	NA	NA	NA	NA	NA	NA	NA	NA
N	cassette	CANT1	chr17	-	chr17:78997964-79005371;chr17:78997964-79008062;chr17:78997964-79009663;chr17:78998287-79009663;chr17:78997964-79005956;chr17:78997962-79005371;chr17:78998287-79005371	chr17:79000100-79000270	-30.35	25.68	25.26	46.58	44.94	45.16	59.18	16.25	24.1	41.24	48.53	37.41	53.42	72	65.23	23.82	25.72
N	cassette	DLG1	chr3	-	chr3:197069261-197081050;chr3:197069261-197085579;chr3:197075871-197081050	chr3:197076586-197076685	-12.03	74.79	66.67	85.29	88.26	79.7	82.43	74.21	50	80.49	88.43	74.45	76.15	82.47	80.42	70.37	81.59
K	cassette	AMZ2	chr17	+	chr17:68250471-68251049;chr17:68250481-68251049	chr17:68250794-68250967	2.19	0	0	0	0	0	0	10	6.82	0	NA	0	NA	NA	0	0	NA
N	cassette	MORF4L2	chrX	-	chrX:103677034-103685170;chrX:103677052-103684680;chrX:103677052-103685170	chrX:103678499-103678620	8.75	91.37	88.31	77.79	74.41	76.12	59.98	90.55	72.56	87.89	85.11	87.12	89.4	85.22	82.89	91.31	91.79
N	cassette	DLG1	chr3	-	chr3:197069261-197076585;chr3:197066755-197076585;chr3:197069261-197081050	chr3:197075837-197075870	11.05	21.77	26.03	11.75	10.28	17.01	12.15	25.14	45.55	16.04	10.56	25.51	26.2	19.21	17.06	24.5	18.36
N	cassette	NYNRIN	chr14	+	chr14:24413099-24414595	chr14:24413316-24413417	0	NA	NA	NA	NA	NA	NA	NA	NA	NA	NA	NA	NA	NA	NA	NA	NA
N	cassette	SLC35B1	chr17	-	chr17:49705282-49707729;chr17:49706310-49707729;chr17:49706310-49707342;chr17:49706335-49707342;chr17:49706335-49707729	chr17:49706965-49707068	4.76	99.23	99.21	96.68	96.39	93.79	88.83	97.1	93.08	90.5	91.47	88.75	89.55	88.54	83.9	89.55	94.12
K	cassette	CEP63	chr3	+	chr3:134546289-134549061	chr3:134547335-134547472	5.86	32.11	23.28	7.92	15.38	11.43	9.33	29.74	17.2	11.67	16.44	13.4	14.96	7.69	11.67	19.7	16.67
N	cassette	WWP1	chr8	+	chr8:86381630-86398571	chr8:86398342-86398479	0	95.4	92.66	94	91.86	96.19	80.18	90.04	93.83	94.02	89.57	89.74	95.16	88.89	90.91	93.28	94.89
N	cassette	UFC1	chr1	+	chr1:161157318-161158411;chr1:161157694-161158411;chr1:161157018-161158411	chr1:161158121-161158211	4.21	94.32	90.03	83.2	87.25	81.63	54.46	92.42	78.21	79.81	83.62	89.83	91.15	83.74	83.33	90.02	92.02
K	cassette	STRAP	chr12	+	chr12:15882820-15889927	chr12:15883541-15883676	19.87	97.42	95.15	88.29	85.36	79.95	56.58	93.86	91.89	87.98	85.4	93.84	96.16	83.66	82.7	95.3	95.36
N	cassette	BAZ1A	chr14	-	chr14:34785957-34792774;chr14:34786002-34792774	chr14:34786126-34786221	-15.21	77.14	61.11	92.11	89.55	91.86	91.3	67.58	75.29	95.35	91.3	77.33	71.67	92.21	96.15	79.25	79.57
N	cassette	BAZ1A	chr14	-	chr14:34785957-34792774;chr14:34786002-34792774	chr14:34786126-34786221	-15.21	0	0	0	0	0	0	3.77	0	NA	0	0	0	0	NA	0	0
N	cassette	GTF3C1	chr16	-	chr16:27486155-27488553	chr16:27488227-27488415	3.08	NA	NA	NA	NA	NA	NA	NA	NA	NA	NA	NA	NA	NA	NA	NA	NA
N	cassette	TMEM106B	chr7	+	chr7:12224386-12230388;chr7:12218522-12230388	chr7:12229679-12229819	4.03	97.39	99.39	95.58	98.04	97.09	96.41	99.46	94.59	98.57	99.5	99.68	100	100	100	98.94	99.3
N	cassette	ASUN	chr12	-	chr12:26914129-26917351;chr12:26914129-26916001	chr12:26914408-26914578	15	94.86	92.73	76.97	78.33	75.51	50.89	93.42	85.26	75.56	75	90.72	88.19	75	76	89	89.19
N	cassette	DDX59	chr1	-	chr1:200649227-200654125;chr1:200649227-200654440;chr1:200649227-200663918;chr1:200649227-200659026	chr1:200650425-200650676	17.19	94.12	96.1	61.54	63.41	71.79	66.67	91.27	82.81	66.07	76.79	84.91	83.56	71.79	65.67	80.65	87.64
N	cassette	UPP1	chr7	+	chr7:48094828-48103781;chr7:48101871-48106872;chr7:48094828-48106872;chr7:48101983-48106872;chr7:48101871-48103781;chr7:48101983-48103781	chr7:48103297-48103411	-8.54	20.28	20.69	42.29	40.86	36.93	44.25	20.05	8.81	41.87	46.37	18.85	19.91	26	27.54	29.7	31.25
K	cassette	SLAIN2	chr4	+	chr4:48383785-48420124	chr4:48394576-48394653	-12.52	0	0	0	0	0	0	0	0	0	0	0	0	0	0	0.75	0
K	cassette	SLAIN2	chr4	+	chr4:48383785-48420124	chr4:48394576-48394653	-12.52	49.82	52.2	62.27	58.93	59.9	55.71	46.4	51.95	45.05	43.83	50.65	47.4	44.12	52.07	38.21	41.32
K	cassette	FIP1L1	chr4	+	chr4:53428184-53442652	chr4:53440582-53440608	6.47	24.73	23.66	18.88	22.22	22.33	15.98	24.01	18.21	22.62	25.4	26.4	31.12	21.93	18.64	25.31	25.05
K	cassette	EXOSC9	chr4	+	chr4:121811672-121813865	chr4:121813234-121813380	0	100	100	98.7	99.13	97.67	100	99.16	100	98.1	98.23	100	99.12	98.35	97.47	100	97.79
N	cassette	RP11-896J10.3,SFTA3	chr14	-	chr14:36473882-36477715;chr14:36473882-36491200;chr14:36474874-36491200;chr14:36474874-36477715;chr14:36473882-36513111;chr14:36473882-36477300;chr14:36474874-36513676;chr14:36473882-36491004;chr14:36474874-36513111;chr14:36474874-36491004	chr14:36476971-36477103	-13.34	NA	NA	NA	NA	NA	NA	NA	NA	NA	NA	NA	NA	NA	NA	NA	NA
K	cassette	EVA1C	chr21	+	chr21:32495171-32503925	chr21:32501415-32501538	5.79	93.22	95.92	93.75	80	73.08	91.67	92.59	89.29	NA	NA	95.31	91.49	84.09	87.93	NA	NA
K	cassette	ARHGAP12	chr10	-	chr10:31831801-31843460	chr10:31839637-31839711	20.66	46.05	51.69	27.27	26.15	28.24	25	50.99	44.94	61.7	56.1	91.89	92.75	87.65	87.07	70.91	64.86
N	cassette	CUTC	chr10	+	chr10:99747391-99753595;chr10:99747391-99754528;chr10:99747391-99755624	chr10:99750369-99750396	-15.85	46.84	48.45	86.21	87.85	77.11	85.37	29.69	49.25	72.63	71.59	56.92	46.27	62.07	58.33	70.83	54.65
N	cassette	RABGGTB	chr1	+	chr1:75787605-75789951;chr1:75787605-75791284	chr1:75789159-75789356	3.75	98.34	98.06	96.17	93.47	95.05	81.06	96.82	94.89	95.86	91.32	98.73	99.36	96.07	96.02	98.4	98.65
K	cassette	HPS4	chr22	-	chr22:26470814-26472301	chr22:26471213-26471388	5.03	16.67	19.35	8	7.35	10.61	3.95	18.75	5.83	7.55	11.54	14.89	13.64	8.7	12.05	11.29	20
N	cassette	KARS	chr16	-	chr16:75631856-75635679	chr16:75634173-75634292	0.42	98.24	97.73	98.47	97.83	97.28	96.13	98.02	96.28	98.83	98.42	99.65	99.81	99.25	99.65	98.98	99.36
N	cassette	NAPSB	chr19	-	chr19:50335182-50337324;chr19:50336706-50337324	chr19:50337017-50337135	0	NA	NA	NA	NA	NA	NA	NA	NA	NA	NA	NA	NA	NA	NA	NA	NA
N	cassette	RBPMS	chr8	+	chr8:30544625-30547291;chr8:30544625-30545344;chr8:30544625-30545360	chr8:30545164-30545220	-2.55	3.68	3.75	8.22	8.89	8.24	10.94	4.02	6.67	5.88	6.21	4.51	3.18	4.38	3.72	3.54	2.13
N	cassette	THOC1	chr18	-	chr18:252613-259179	chr18:254273-254355	0	100	98.77	97.14	98.8	97.26	81.94	98.74	93.9	97.62	100	96.88	97.33	100	96.88	100	100
N	cassette	SNX21	chr20	+	chr20:45835110-45840638;chr20:45838361-45840638;chr20:45835117-45840638	chr20:45840448-45840458	10.63	8.96	11.24	1.92	1.61	1.52	0	9.92	32.73	6	4.69	8	5.71	0	7.14	11.76	10.81
K	cassette	PPP1R12A	chr12	-	chr12:79798585-79807225;chr12:79805769-79807225	chr12:79806166-79806333	15.22	74.47	71.83	42.59	41.13	39.29	25.81	69.86	52.54	54.23	46.04	60.19	54.72	44.25	42.21	67.07	69.57
N	cassette	TMEM62	chr15	+	chr15:43135650-43148754;chr15:43138620-43148754;chr15:43139133-43148754	chr15:43146493-43146634	17.18	81.36	70.42	65.38	61.9	47.06	29.03	64.93	63.89	57.69	72.6	73.4	76.09	63.77	63.72	79.59	79.79
K	cassette	TMEM131	chr2	-	chr2:97793554-97796217	chr2:97794930-97795115	17.54	95.33	95.45	85.4	91.67	83.09	75.47	95.52	97.37	80	75.81	91.38	82.26	67.5	68.75	92.75	91.96
N	cassette	ASPH	chr8	-	chr8:61626281-61651049;chr8:61626281-61642887;chr8:61626281-61637946;chr8:61607323-61637946;chr8:61619020-61637946;chr8:61619020-61642887;chr8:61632669-61637946;chr8:61584030-61651049;chr8:61626281-61637959;chr8:61619020-61637959;chr8:61584030-61637946;chr8:61584030-61680967;chr8:61584030-61642887;chr8:61626281-61680967;chr8:61619020-61680967;chr8:61607323-61642887;chr8:61619020-61651049	chr8:61633683-61633727	7.69	94.42	92.84	91.51	91.81	89.68	87.57	89.53	94.13	86.84	84.88	93.38	93.36	89.38	89.56	92.31	92
N	cassette	GSAP	chr7	-	chr7:77330368-77352943;chr7:77330849-77352943	chr7:77349351-77349404	11.67	95	95.52	100	93.75	91.67	90.91	96.36	95.45	100	88.37	86.79	90	86.36	90.11	89.29	90.7
K	cassette	NDEL1	chr17	+	chr17:8444358-8445710	chr17:8444954-8445040	-5.03	7.43	8.24	14.88	12.5	14.02	13.3	7.77	2.24	3.56	7.66	6.25	6.54	6.99	6.16	2.7	4.08
N	cassette	MR1	chr1	+	chr1:181050287-181055224;chr1:181050287-181053572	chr1:181052235-181052510	16.45	49.63	42.86	15.89	16.82	17.24	11.27	49.71	46.29	35.71	31.34	41.35	41.89	19.55	15.9	50	53.33
K	cassette	ZNF608	chr5	-	chr5:124644662-124649609	chr5:124646679-124649133	0	92.86	100	100	100	96.19	88.89	98.15	100	96.88	97.7	97.16	95.65	93.41	97.36	97.7	100
N	cassette	SFTA3	chr14	-	chr14:36473882-36477715;chr14:36473882-36491200;chr14:36474874-36491200;chr14:36474874-36477715;chr14:36473882-36513111;chr14:36473882-36477300;chr14:36474874-36513676;chr14:36473882-36491004;chr14:36474874-36513111;chr14:36474874-36491004	chr14:36476971-36477098	-13.16	NA	NA	NA	NA	NA	NA	NA	NA	NA	NA	NA	NA	NA	NA	NA	NA
K	cassette	SNHG16	chr17	+	chr17:76557858-76561287;chr17:76557858-76558944	chr17:76558374-76558600	2.46	3.05	3.64	2.89	2.61	3.33	3.02	5.26	4.55	3.99	2.7	2.53	2.49	2.81	2.72	2.87	3.09
N	cassette	TANGO2	chr22	+	chr22:20052585-20061529;chr22:20052585-20055942;chr22:20052585-20063337;chr22:20052585-20064541	chr22:20053360-20053551	-24.04	33.94	32.64	26.98	31.34	43.18	44.44	31.46	30.39	25	24.39	21.15	30	29.27	21.82	21.28	23.26
K	cassette	SLC30A6	chr2	+	chr2:32193984-32197706	chr2:32197318-32197392	-15.84	36.67	38.3	77.42	84.38	78.57	71.43	35.11	16.67	71.05	88.89	50	47.62	86.21	80	45.1	58.54
N	cassette	PLOD2	chr3	-	chr3:146072666-146079115;chr3:146073353-146079115;chr3:146073353-146077861	chr3:146076782-146076895	9.48	97	97.47	84.92	83.07	85.29	63.33	92.52	88.73	91.63	89.21	97.18	100	95.16	93.55	97.52	97.53
N	cassette	TMEM184C	chr4	+	chr4:147631506-147633764;chr4:147631506-147645745;chr4:147631506-147634168	chr4:147632955-147633002	0	100	100	100	94.29	96	77.42	96.63	93.94	100	100	100	100	96.55	95.56	100	100
N	cassette	FBXO8	chr4	-	chr4:174241219-174262763	chr4:174259699-174259825	0	96.74	95.51	100	100	96.92	96.43	95.03	100	100	100	100	100	100	100	100	100
N	cassette	APLP2	chr11	+	chr11:130135716-130141497;chr11:130135640-130141497;chr11:130135716-130140397;chr11:130135640-130140397	chr11:130137256-130137291	3.19	6.05	6.38	4.37	4.35	4.3	2.62	5.49	5.59	4.69	5.25	10.2	11.73	5.07	5.88	7.01	6.87
K	cassette	G2E3	chr14	+	chr14:30602132-30607887	chr14:30605505-30605812	13.69	94.81	96.97	88.89	91.89	92.31	78.08	92.07	93.33	88.52	89.61	90.82	96.25	81.33	83.84	94.32	92.07
N	cassette	TLK2	chr17	+	chr17:62523178-62552301;chr17:62523178-62536169	chr17:62524236-62524331	-12.75	40.91	43.43	28.57	34.72	38.6	30.51	44.2	32.53	41.98	48.65	51.69	47.78	55.77	50.7	39.51	35.59
N	cassette	SNHG16	chr17	+	chr17:76558601-76561287;chr17:76557858-76561287;chr17:76557858-76561293	chr17:76558945-76559043	12.66	40.44	43.11	27.55	26.97	28.73	15.58	39.06	30.53	46.2	51.7	50.14	53.12	45.89	44.17	58.4	63.91
N	cassette	PIGF	chr2	-	chr2:46588127-46592474;chr2:46581592-46592474;chr2:46588180-46592474	chr2:46591803-46591925	3.91	12.43	12.8	2.89	2.58	3.18	5.6	10.69	41.07	1.92	1.26	7.66	6.02	1.01	1.22	7.69	1.49
N	cassette	THOC2	chrX	-	chrX:123611517-123613638;chrX:123601339-123613638;chrX:123603749-123613638	chrX:123613399-123613556	2.3	96.33	89.66	71.54	75.26	77.27	28.57	92.86	70.77	94.01	85.71	98.08	99.48	97.88	98.35	97.28	97.17
N	cassette	AMZ2P1	chr17	-	chr17:64972928-64974950;chr17:64972928-64975559;chr17:64972928-64974554	chr17:64973242-64973517	18.46	65.52	79.31	84.62	75	77.27	53.33	81.82	77.78	77.42	75.86	71.15	78.05	70	75	86.49	62.79
N	cassette	CRY1	chr12	-	chr12:106992891-106997293	chr12:106992965-106993036	0	NA	NA	NA	NA	NA	NA	NA	NA	NA	NA	NA	NA	NA	NA	NA	NA
N	cassette	GGCX	chr2	-	chr2:85553498-85561385;chr2:85559816-85561385;chr2:85559076-85561385	chr2:85560815-85560985	-5.79	87.1	86.9	92.9	92.16	88.78	88.12	83.52	85.51	83.2	88.39	82.95	79.55	86.32	87.06	76.51	82.61
K	cassette	APOLD1,DDX47	chr12	+	chr12:12823320-12824539	chr12:12823870-12824016	2.25	100	99.24	100	99.25	99.14	98.59	99.25	99.21	97.44	98.19	100	100	100	100	98.5	99.3
N	cassette	NAE1	chr16	-	chr16:66826584-66827979;chr16:66826584-66830846	chr16:66826668-66826780	11.76	84.62	89.53	74.75	65.09	65.67	27	85.61	57.89	82.86	90.57	82.09	88.46	82.35	80.72	89.16	89.61
K	cassette	STAU2	chr8	-	chr8:73688814-73738283;chr8:73697443-73738283;chr8:73673243-73738283	chr8:73709032-73709177	-11.05	23.81	27.94	22.54	22.81	16.46	15	12.17	15.62	15.45	16.33	18.29	17.39	18.89	18.98	15.5	12.26
N	cassette	SMG7	chr1	+	chr1:183545313-183549763;chr1:183546338-183549763;chr1:183547253-183549763	chr1:183549208-183549288	0	97.89	97.79	86.18	85.71	91.79	57.24	97.35	86.79	95.85	98.5	100	99.48	98.18	98.14	96.6	99.29
N	cassette	KIAA0430	chr16	-	chr16:15625174-15631380;chr16:15625798-15631380;chr16:15625801-15631380	chr16:15630332-15630504	0	91.89	96.61	100	98.11	100	100	97.63	96.83	100	100	100	97.5	100	98.97	96.77	100
N	cassette	FAM188A	chr10	-	chr10:15837319-15843211;chr10:15838280-15843211	chr10:15841426-15841599	0	98.08	98.1	97.06	97.06	97.73	92.98	98.97	97.59	100	97.62	100	100	95.74	100	100	100
K	cassette	GPR107	chr9	+	chr9:130107540-130124914	chr9:130110370-130110426	-18.1	16.22	13.73	18.8	20.3	19.53	23.39	15.9	20.45	26.5	28.31	21.01	23.86	23.85	24.56	27.52	25.24
N	cassette	TRAPPC6A	chr19	-	chr19:45164971-45178134;chr19:45164971-45173816;chr19:45164971-45179242;chr19:45164971-45178092	chr19:45165127-45165194	13.19	76.6	80.43	50	59.09	50	45.45	67.65	75	50	63.08	73.26	76.26	58.65	57.28	66.67	69.91
N	cassette	CRYZ	chr1	-	chr1:74706995-74723117;chr1:74706995-74710097;chr1:74706995-74714578;chr1:74707016-74710097	chr1:74707103-74707204	29.52	81.25	85.04	44.83	42.96	36.84	8.33	78.12	36.36	69.29	78.23	73.33	76.5	60.75	61.62	76.87	92.86
K	cassette	SMARCA4	chr19	+	chr19:11033518-11034122	chr19:11033767-11033865	-5.88	7.36	8.42	6.65	8.05	8.91	8.53	8.57	5.83	7.93	8.35	8.64	6.27	9.07	9.23	6.35	6.44
N	cassette	PITHD1	chr1	+	chr1:23785780-23787274	chr1:23786315-23786423	0	98.51	98.54	94.12	90.21	94.55	66.96	98.55	59.65	98.54	97.19	100	100	98.7	98.32	98.17	99.32
N	cassette	CCDC58	chr3	-	chr3:122363028-122383173;chr3:122368323-122383173	chr3:122371675-122371800	9.33	97.22	98.12	92.47	95.92	94.38	86.51	97.01	94.96	98.61	95.26	98.06	96.86	98.13	96.08	99.08	98.22
K	cassette	CSDE1	chr1	-	chr1:114736856-114737962	chr1:114737471-114737563	4.39	14.3	14.84	6.61	6.67	8.82	6.02	15.19	9.96	7.56	9.71	7.95	9.24	6.9	6.88	10.74	11.26
N	cassette	ROS1	chr6	-	chr6:117329447-117341134;chr6:117329447-117342399;chr6:117329447-117344059;chr6:117326415-117341134;chr6:117324416-117342399;chr6:117326415-117342399	chr6:117337172-117337340	11.76	NA	NA	NA	NA	NA	NA	NA	NA	NA	NA	NA	NA	NA	NA	NA	NA
N	cassette	GUCY1A3	chr4	+	chr4:155713584-155722037;chr4:155708295-155722037	chr4:155717159-155717302	0	NA	NA	NA	NA	NA	NA	NA	NA	NA	NA	NA	NA	NA	NA	NA	NA
N	cassette	RAPH1	chr2	-	chr2:203476754-203489583;chr2:203470314-203489583;chr2:203461926-203489583	chr2:203477076-203477156	-21.02	6.82	5.95	23.29	15.71	13.41	22.52	8.16	10.47	27.21	17.39	0	0	13.33	11.36	16.94	16.39
N	cassette	RBM39	chr20	-	chr20:35729363-35731940;chr20:35725156-35731940;chr20:35729366-35731940	chr20:35729462-35729527	4.05	97.08	97.05	95.25	92.76	94.27	90.2	96.78	95.94	95.93	97.3	97.69	97.79	95.94	92.63	98.29	98.19
N	cassette	GNAS	chr20	+	chr20:58895685-58903530;chr20:58895685-58899948;chr20:58889354-58903530	chr20:58898941-58898985	-13.78	NA	NA	NA	NA	NA	NA	NA	NA	NA	NA	NA	NA	NA	NA	NA	NA
N	cassette	SLC35F2	chr11	-	chr11:107803156-107806716;chr11:107803156-107805358	chr11:107804718-107804770	9.09	98.15	99.49	91.22	87.83	95.88	62.75	95.83	93.5	95.89	97.77	98.58	98.31	95.61	96.92	99.16	99.2
K	cassette	ACSF2	chr17	+	chr17:50460873-50461632	chr17:50461242-50461287	20.96	82.05	74.51	56.94	52.31	50	36.36	64.1	73.08	50	47.12	63.3	63.19	63.89	68.44	65.66	60.68
N	cassette	ASL	chr7	+	chr7:66076094-66087728;chr7:66086663-66087413;chr7:66086663-66087728;chr7:66083175-66087333;chr7:66083175-66087728;chr7:66086663-66087333;chr7:66086663-66087759	chr7:66086744-66086821	-7.99	0	4.92	5.13	6.25	0	0	3.08	0	5.88	4.65	0	0	0	0	0	2.74
N	cassette	ASL	chr7	+	chr7:66076094-66087728;chr7:66086663-66087413;chr7:66086663-66087728;chr7:66083175-66087333;chr7:66083175-66087728;chr7:66086663-66087333;chr7:66086663-66087759	chr7:66086744-66086821	-7.99	85.63	81.58	87.46	88.93	91.4	86.15	87.31	79.08	84.43	82.52	92.37	92.86	93.78	93.65	80.53	74.92
N	cassette	RAB6A	chr11	-	chr11:73716363-73718784;chr11:73716363-73720845;chr11:73679721-73720845	chr11:73718613-73718718	12.88	99.34	99.47	100	98.86	98.84	98.15	97.99	98.47	99.48	98.82	100	100	100	99.37	100	100
N	cassette	UGP2	chr2	+	chr2:63842438-63856305;chr2:63841233-63856305;chr2:63841233-63882465;chr2:63842205-63856305;chr2:63842205-63882465	chr2:63842539-63842599	-7.87	3.47	2.1	2.96	2.98	4.09	6.53	3.43	1.43	1.42	1.54	0.95	0.96	1.59	0.88	0.91	0.51
N	cassette	FBXL20	chr17	-	chr17:39270857-39281388	chr17:39274970-39275100	0	100	100	100	96.43	100	100	100	100	100	100	100	100	100	100	100	100
N	cassette	SMEK2	chr2	-	chr2:55568364-55574368;chr2:55568364-55579678;chr2:55568364-55577314	chr2:55573619-55573777	5.67	93.43	92.22	81.25	82.44	79.25	69.06	88.74	85.71	88.27	89.83	88.67	94.08	88.28	89	89.94	87.5
N	cassette	ZDHHC3	chr3	-	chr3:44929437-44933117;chr3:44929407-44933117;chr3:44918144-44933117;chr3:44926848-44933117;chr3:44929437-44933113	chr3:44932907-44932990	-4.63	12.58	14.01	11.92	12.28	7.44	8.92	8.58	6.97	15.53	16.27	12.39	13.61	18.78	23.73	12.28	13.51
N	cassette	PPHLN1	chr12	+	chr12:42335975-42355160;chr12:42335975-42441314	chr12:42351885-42352049	11.45	45.32	53.11	25.71	25.88	26.09	15.51	43.37	60.56	28.95	22.92	50	57.98	34.57	36.06	40	42.99
N	cassette	NPIPA1	chr16	+	chr16:14950256-14951614;chr16:14950256-14951433	chr16:14950752-14950821	34.42	NA	NA	NA	NA	NA	NA	NA	NA	NA	NA	NA	NA	NA	NA	NA	NA
K	cassette	USP25	chr21	+	chr21:15842541-15864267	chr21:15849777-15849872	-10.92	7.34	8.78	21.6	18.84	15.65	21.54	4.43	4.88	14.22	16.41	7.11	7.43	12.2	14.75	10.4	9.09
N	cassette	EFCAB2	chr1	+	chr1:244970444-245059385;chr1:244970444-245017241;chr1:244973428-245059385;chr1:244973428-245017241	chr1:245002121-245002232	15.68	14.29	0	0	0	0	0	11.11	NA	0	11.11	NA	16.67	0	0	7.69	12.5
N	cassette	EFCAB2	chr1	+	chr1:244970444-245059385;chr1:244970444-245017241;chr1:244973428-245059385;chr1:244973428-245017241	chr1:245002121-245002232	15.68	23.08	14.29	7.69	33.33	11.11	NA	18.42	37.5	18.75	15	54.55	33.33	23.53	22.22	39.47	33.33
N	cassette	OSBPL9	chr1	+	chr1:51750196-51759516;chr1:51750196-51760689;chr1:51752726-51760689;chr1:51750196-51765821	chr1:51756320-51756358	-10.13	71.48	72.56	88.68	88.57	84.01	91.32	59.39	77.3	93.25	91.67	98.19	98.58	98.3	99.39	88.96	92.26
K	cassette	PARD3	chr10	-	chr10:34401918-34470084	chr10:34450317-34450448	11.59	70	74.16	45.29	51.22	55.81	27.78	66.33	70.91	52.6	55.56	63.16	65.28	47.18	43.35	67.55	67.83
N	cassette	CMC1	chr3	+	chr3:28316424-28319508;chr3:28263381-28319508	chr3:28316753-28316859	-2.29	3.08	4.11	5.34	5.91	5.68	13.16	2.71	2.59	1.63	1.49	0.47	3.48	6.67	4.55	0.68	1.38
N	cassette	AKAP9	chr7	+	chr7:92085687-92089384	chr7:92086228-92086416	7.41	100	100	96.72	100	97.56	90.32	96.77	90	94.19	100	100	100	100	94.63	96.3	96.9
K	cassette	GFM2	chr5	-	chr5:74738418-74739988	chr5:74738502-74738642	14.89	90.97	91.81	73.58	77.58	78.86	53.54	84.81	81.95	85.88	82.61	91.03	93.26	85.88	93.08	91.21	89.61
N	cassette	CTDSP2	chr12	-	chr12:57827098-57829447;chr12:57824320-57829447	chr12:57827534-57827590	0	NA	NA	NA	NA	NA	NA	NA	NA	NA	NA	NA	NA	NA	NA	NA	NA
K	cassette	MYEF2	chr15	-	chr15:48151943-48153791	chr15:48152234-48152284	28.75	41.67	92.31	75	66.67	64.29	57.14	53.33	83.33	NA	NA	NA	NA	NA	NA	NA	NA
K	cassette	IL17RE	chr3	+	chr3:9903065-9904031;chr3:9903065-9906363	chr3:9903397-9903412	37.05	69.05	70.69	18.1	15.96	21.12	14.55	59.7	70.97	28	20	40.74	65.22	34.09	30	29.17	NA
N	cassette	RAB9A	chrX	+	chrX:13689289-13735247;chrX:13680599-13708720;chrX:13689901-13708720;chrX:13689289-13708720	chrX:13703814-13703902	-6.9	67.58	65.45	80.14	74.62	80.87	79.14	69.08	50.67	82.26	88.89	61.29	61.9	70	67.89	70.77	68.29
N	cassette	AGAP3	chr7	+	chr7:151134569-151141897;chr7:151138314-151141897	chr7:151139979-151140116	-6.76	86.22	87.56	90.7	92.93	90.32	90.91	88.68	92	85.66	85.17	84.72	86.78	92.38	90.91	82.5	80.73
N	cassette	RHOC	chr1	-	chr1:112703807-112705604;chr1:112703807-112707077	chr1:112705100-112705201	-14.5	53.5	53.79	54.58	54.23	53.8	45.24	50.46	41.43	37.72	39.52	56.09	58.84	62.63	56.44	32.8	30.03
N	cassette	KAT2A	chr17	-	chr17:42115036-42117034	chr17:42115723-42115833	0	NA	NA	NA	NA	NA	NA	NA	NA	NA	NA	NA	NA	NA	NA	NA	NA
K	cassette	RSAD1	chr17	+	chr17:50483488-50484441	chr17:50483706-50483760	0	97.69	97.83	100	98.33	98.89	97.7	99.29	93.46	97.56	97.67	100	99.72	98.55	99.01	100	96.23
N	cassette	SACM1L	chr3	+	chr3:45732152-45737582	chr3:45735246-45735373	3.08	100	96.97	88.46	87.5	97.73	84	95.73	96.34	94.74	100	95	100	96.97	93.02	94.87	100
K	cassette	PLD2	chr17	+	chr17:4817260-4818296	chr17:4818002-4818106	0	98.98	99.12	96.91	95.15	99.16	94.52	99.47	98.73	100	100	100	100	100	100	97.1	100
N	cassette	TOP2B	chr3	-	chr3:25601226-25606042;chr3:25601211-25606042	chr3:25604760-25604870	3.69	97.47	97.31	92.34	93.36	92.69	80.75	96.99	96.43	95.39	95.97	98.1	98.78	97.41	97.71	97.55	96.41
N	cassette	ITGB6	chr2	-	chr2:160195616-160200002;chr2:160196421-160200002	chr2:160199179-160199258	12	93.37	93.72	75.12	74.47	78.3	51.88	89.21	88.24	78.43	87.27	93.88	100	96.55	88.24	94.12	87.04
N	cassette	TBRG4	chr7	-	chr7:45103444-45104537;chr7:45103444-45105440	chr7:45104099-45104256	-8.21	97.9	96.94	95.37	96.95	97.18	92.53	96.75	92.98	92.86	91.96	89.97	91.81	93.56	89	89.66	86.7
N	cassette	ITGB6	chr2	-	chr2:160195616-160200002;chr2:160195616-160199178	chr2:160196389-160196420	23.63	96.49	95.04	79.58	79.23	77.6	50.28	88.49	79.47	79.41	91.43	100	100	95.24	82.35	100	96.92
N	cassette	ITGB6	chr2	-	chr2:160195616-160200002;chr2:160195616-160199178	chr2:160196389-160196420	23.63	66.67	62.5	73.68	79.17	63.33	74.42	55.17	30	NA	NA	NA	NA	NA	NA	NA	100
K	cassette	SETD4	chr21	-	chr21:36057205-36058815	chr21:36057384-36057477	-16.4	42.42	38.3	35.59	40.74	43.86	40.98	46.78	31.91	23.73	30.77	12.96	14.81	38.98	34.62	14.81	11.69
N	cassette	DCTD	chr4	-	chr4:182915576-182917287;chr4:182915576-182916726;chr4:182915576-182916672;chr4:182915576-182917310	chr4:182916419-182916539	4.73	14.48	15.61	9.86	11.36	13.83	7.14	21.24	14.67	9.84	15.51	9.94	8.33	7.43	8.79	11.72	14.2
N	cassette	DCTD	chr4	-	chr4:182915576-182917287;chr4:182915576-182916726;chr4:182915576-182916672;chr4:182915576-182917310	chr4:182916419-182916539	4.73	13.33	22.73	0	5	28.57	33.33	10	25	17.65	11.11	0	20	18.18	8.33	16.67	46.15
N	cassette	RIT1	chr1	-	chr1:155910507-155910877;chr1:155910507-155911242;chr1:155910507-155911271	chr1:155910656-155910804	10.37	93.07	94.35	77.68	73.58	79.05	48.99	93.52	89.8	77.65	84.39	95.45	97.3	89.47	91.25	87.96	92.34
K	cassette	GGH	chr8	-	chr8:63017631-63024079	chr8:63023907-63023997	2.3	100	99.02	99.18	98.51	98.18	94.85	99.07	98.21	97.16	97.65	99.41	100	100	100	98.55	98.94
N	cassette	FXR1	chr3	+	chr3:180971156-180976121;chr3:180968255-180976121;chr3:180970359-180976104;chr3:180970359-180976121	chr3:180975313-180975404	-12.32	39.14	37.29	55.25	59.81	54.88	61.63	34.05	29.38	46.84	53.61	28.33	28.98	42.62	42.78	34.38	39.59
K	cassette	ISCU	chr12	+	chr12:108562737-108564278	chr12:108564060-108564155	5.49	5.54	6.42	1.83	3.52	1.77	2.61	6.36	24.58	2.5	1.79	5.03	7.59	1.86	1.82	6.23	3.14
K	cassette	PHKA1	chrX	-	chrX:72593275-72602157	chrX:72601991-72602029	-3.26	6.35	3.33	22	12.5	8.89	26	2.08	6.45	3.45	3.33	2.86	0	5.36	2.47	0	1.01
N	cassette	CAST	chr5	+	chr5:96695908-96729611;chr5:96727531-96729611;chr5:96722699-96729611	chr5:96729153-96729209	-5.63	90.22	90.59	95.33	95.67	92.96	92.73	90.59	67.4	87.01	87.94	84.37	81.86	90.96	92.72	77.62	78.13
N	cassette	OCIAD2	chr4	-	chr4:48894054-48904483;chr4:48897836-48904483;chr4:48885566-48904483;chr4:48892890-48904483;chr4:48897876-48904483;chr4:48897858-48904483;chr4:48894054-48906657	chr4:48899829-48899925	-5.97	83.79	85.33	88.36	89.96	88.75	88.41	87.31	70.06	88.08	83.13	84.94	85.41	90.92	87.82	80.75	79.7
K	cassette	EED	chr11	+	chr11:86268562-86276979	chr11:86270083-86270157	-9	5.62	7.95	16.03	19.51	15.84	22.62	4.94	4.48	27.27	24.39	13.57	10.32	14.18	13.66	17.92	16.81
N	cassette	PAK1	chr11	-	chr11:77323361-77332729;chr11:77323361-77329150;chr11:77323361-77336085	chr11:77325328-77325376	-2.26	12.64	13.45	15.95	17.57	14.39	14.69	6.38	11.52	8.14	10.19	3.66	2.95	5.07	3.56	7.07	9.43
N	cassette	SEC24B	chr4	+	chr4:109473187-109491326;chr4:109463645-109491326	chr4:109481677-109481781	-17.87	38.54	40.62	45.45	36.45	36.84	40.16	38.66	52.88	29.35	30.43	24.69	22.45	28.24	22.22	41.67	32.98
N	cassette	BLZF1	chr1	+	chr1:169380610-169386996	chr1:169382062-169382281	11.02	96.84	96.02	93.94	89.34	96.03	96	95.68	98.1	90.76	97.45	97.37	96.58	91.06	95.06	96.73	97.62
N	cassette	SNHG6	chr8	-	chr8:66922115-66925436;chr8:66922115-66922613;chr8:66922102-66922613;chr8:66922115-66926377	chr8:66922324-66922392	9.65	NA	NA	NA	NA	NA	NA	NA	NA	NA	NA	NA	NA	NA	NA	NA	NA
N	cassette	ITGB6	chr2	-	chr2:160195616-160200002;chr2:160195616-160199178	chr2:160196216-160196420	10.42	98.11	97.42	88.35	88.31	86.34	66.22	93.24	87.77	87.72	95.31	100	100	96.77	89.09	100	98.43
N	cassette	ITGB6	chr2	-	chr2:160195616-160200002;chr2:160195616-160199178	chr2:160196216-160196420	10.42	78.57	76.92	84.38	88.1	76.6	85.14	69.05	46.15	NA	100	NA	NA	NA	NA	NA	100
N	cassette	TMCO4	chr1	-	chr1:19737457-19746455;chr1:19740942-19746455	chr1:19745532-19745651	13.51	90.24	100	88	86.96	78.26	64.29	89.66	94.12	76.67	76.71	92.75	100	81.48	76.71	93.06	92.68
N	cassette	SLC35F2	chr11	-	chr11:107803156-107806716;chr11:107804771-107806716	chr11:107805359-107805515	8.27	98.78	98.97	96.64	95.2	97.35	98.64	97.45	98.82	99.33	99.4	99.27	99.13	96.88	98.93	99.09	99.23
N	cassette	ZFYVE21	chr14	+	chr14:103729183-103732622;chr14:103729183-103732619	chr14:103729793-103729846	2.61	3.87	2.69	0.32	0.32	0.69	0.76	3.55	6.27	2.42	0	0.46	1.58	1.82	1.28	2.16	3.83
N	cassette	SUGP2	chr19	-	chr19:18991150-18993637;chr19:18991150-18993647	chr19:18991340-18991553	-19.71	69.88	67.53	75.58	69.47	47.62	36.14	52.11	47.44	66.07	76.92	74.14	55.95	83.78	80.68	63.49	70.11
N	cassette	TMC4	chr19	-	chr19:54161081-54163032;chr19:54161261-54163032;chr19:54161034-54163032	chr19:54162673-54162770	0	98.97	100	100	100	100	96.67	100	100	100	97.96	96.73	97.72	98.51	98.17	96	100
K	cassette	RPAP3	chr12	-	chr12:47670346-47679703	chr12:47679493-47679594	-7.96	90.57	91.67	98.39	98.51	100	91.43	85.27	55.56	93.55	89.23	92.31	93.02	95	100	83.49	82.01
N	cassette	U2AF1	chr21	-	chr21:43100520-43104314;chr21:43095744-43104314	chr21:43101366-43101432	4.71	27.58	29.77	14.18	17.55	19.86	21.76	26.96	58.75	13.63	10.92	18.21	19.55	10.76	10.97	20.32	19.73
N	cassette	TMEM62	chr15	+	chr15:43175791-43181180;chr15:43169678-43181180;chr15:43160795-43181180;chr15:43169678-43184259	chr15:43178607-43178711	21.5	86.21	82.46	42.86	40	50	31.25	81.58	50	77.08	89.47	94.57	94.12	92.75	89.47	87.88	96.63
N	cassette	SLC41A2	chr12	-	chr12:104886440-104895273	chr12:104889033-104889177	0	100	100	100	75	100	94.74	95.35	100	100	96	100	100	96.77	100	100	100
N	cassette	AC002055.4	chr22	+	chr22:50785294-50798654;chr22:50785294-50788894;chr22:50785294-50788891	chr22:50788750-50788798	10.12	NA	NA	NA	NA	NA	NA	NA	NA	NA	NA	NA	NA	NA	NA	NA	NA
N	cassette	MYNN	chr3	+	chr3:169782644-169784621;chr3:169782644-169783729;chr3:169779562-169784621	chr3:169783477-169783560	15.33	89.19	84.38	71.19	70.59	74.55	45.71	86.41	84.04	63.27	67.92	88.68	76.67	64.15	66.27	77.36	80
N	cassette	IMMP1L	chr11	-	chr11:31433571-31460625;chr11:31433571-31488127;chr11:31433571-31509518;chr11:31449092-31509518;chr11:31433571-31473723;chr11:31433571-31469739;chr11:31433571-31469757;chr11:31433571-31463171	chr11:31456260-31456386	-24.51	40.43	45.16	65.75	55.13	60.34	62.67	34.36	47.22	42.86	24.47	40.91	51.72	41.94	46	38.6	21.74
K	cassette	PAM	chr5	+	chr5:103019844-103028886;chr5:103019844-103028181;chr5:103019844-103028184	chr5:103025134-103025334	-8.58	54.33	52.45	59.56	60.4	59.48	56.36	59.01	49.19	40.04	39.27	45.35	52.98	52.18	52.47	33.51	30.92
N	cassette	FBXO9	chr6	+	chr6:53076544-53080967;chr6:53076544-53082503	chr6:53078799-53078898	1.97	99.14	97.38	95	92.58	96.38	89.86	95.83	95.98	96.05	94.8	99.04	100	97.44	97.71	97.02	97.25
N	cassette	TMEM184C	chr4	+	chr4:147631506-147633764;chr4:147631506-147645745;chr4:147631506-147634168	chr4:147632903-147633002	0	100	100	100	97.67	98.57	91.57	98.44	97.53	100	100	100	100	98.44	97.92	100	100
N	cassette	MGRN1	chr16	+	chr16:4677573-4681549;chr16:4673658-4681549;chr16:4677573-4681670	chr16:4680032-4680097	-9.06	83.33	81.63	85.39	86.08	92.86	84.81	79.79	67.47	69.32	80.17	74.26	70.48	84.3	80.19	67.96	68.78
N	cassette	PUM2	chr2	-	chr2:20327379-20333408;chr2:20331938-20350596;chr2:20327379-20350596;chr2:20331938-20333408	chr2:20332967-20333063	3.85	5.63	4.44	0.83	0.8	1.88	1.25	2.6	3.6	0.79	1.67	4.88	3.28	0.77	1.56	5.38	3.54
N	cassette	WWP1	chr8	+	chr8:86435528-86438584	chr8:86435633-86435704	4.91	95.56	95.1	84.54	84.52	78.43	67.54	93.64	63.95	97.27	93.33	98.72	97.3	93.24	94.85	93.39	93.82
N	cassette	CBLB	chr3	-	chr3:105693589-105703987;chr3:105693589-105720046	chr3:105702094-105702459	0	100	100	100	100	100	100	100	100	100	98.25	100	100	100	100	100	98.18
K	cassette	CDIPT	chr16	-	chr16:29861260-29862814	chr16:29862586-29862635	-3.34	88.37	87.31	90.68	89.08	95.29	88.33	91.13	76.42	48.57	44.21	86.52	90.2	91.04	92.91	33.84	43.11
K	cassette	MRPS18C	chr4	+	chr4:83456959-83459739;chr4:83456959-83460972	chr4:83458346-83458429	12.63	61.81	60.16	38.63	40.78	42.52	20.51	64.21	23.68	72.13	69.19	82.84	80.42	81.13	80.91	72.25	77.07
K	cassette	ATR	chr3	-	chr3:142449603-142453127	chr3:142450466-142450602	-19.67	14.08	12.24	24.19	28.85	20.83	41.86	13.45	8.47	9.09	16.13	5.56	3.47	13.13	12.6	6.25	3.12
N	cassette	MRPL2	chr6	-	chr6:43054487-43056080;chr6:43054487-43058064;chr6:43054487-43055896	chr6:43055545-43055618	-5.75	93.77	92.91	93.75	93.55	91.26	94.98	92.53	87.39	88.43	91.67	97.58	96.24	95.71	94.95	84.91	85.55
K	cassette	AP1G2	chr14	-	chr14:23566420-23567110	chr14:23566562-23566686	11.23	81.47	78.19	59.29	48.68	56.44	28.17	80.32	74.3	55.67	56.45	87.11	87.89	66.67	62.91	75.4	75.25
K	cassette	MTRR	chr5	+	chr5:7870924-7875257	chr5:7873373-7873512	16.76	37.8	26.23	13.25	12.9	18.75	5.13	31.8	21.52	35.44	26.88	40.24	32.35	28.74	29.14	44.44	45.19
N	cassette	EPB41	chr1	+	chr1:29030488-29035825	chr1:29033093-29033245	0	100	100	100	95.65	100	100	100	100	100	100	100	100	100	100	99.11	100
N	cassette	GABBR1	chr6	-	chr6:29604989-29606896;chr6:29604989-29606390	chr6:29605569-29605696	0	100	98.78	93.55	90.54	95.24	61.76	100	98.18	90.91	NA	NA	NA	NA	100	100	100
K	cassette	RBM38	chr20	+	chr20:57392778-57407542	chr20:57393279-57393333	7.33	100	92.31	86.36	80.65	70.27	63.89	87.18	69.57	93.75	93.24	94.94	94.59	91.25	92.73	95	96.3
K	cassette	TMEM50B	chr21	-	chr21:33455785-33460412	chr21:33456004-33456097	-1.83	4.35	7.37	10.5	11.45	8.82	19.63	5.39	9.76	8.6	9.18	1.5	1.8	1.81	1.99	7.78	3.12
N	cassette	USP48	chr1	-	chr1:21721167-21723897;chr1:21721164-21728565;chr1:21721164-21723897;chr1:21721167-21728569;chr1:21721167-21728565	chr1:21721650-21721764	1.67	99.07	96.3	94.64	94.06	95.61	88.78	97.69	96.25	95.33	92.17	97.75	100	100	96.7	97.52	97.52
N	cassette	GDI2	chr10	-	chr10:5766296-5773841;chr10:5730958-5768212;chr10:5766296-5768212;chr10:5766153-5768212	chr10:5766494-5766638	1.2	NA	NA	NA	NA	NA	NA	NA	NA	NA	NA	NA	NA	NA	NA	NA	NA
N	cassette	GRB7	chr17	+	chr17:39744208-39744885	chr17:39744553-39744663	7.74	97.65	95.24	91.67	91.21	85.48	71.3	96.34	86.25	91.55	91.58	97.86	98.11	95.85	95.62	93.41	91.59
K	cassette	BRE	chr2	+	chr2:27890843-27894532	chr2:27892383-27892448	6.01	10	12.94	3.9	2.94	1.94	1.19	8.13	9.45	2.78	6.59	10.69	11.84	9.4	10.32	15.96	15.08
N	cassette	NARS	chr18	-	chr18:57613681-57615816;chr18:57613681-57620568	chr18:57615641-57615730	0	99.67	99.69	100	99.86	100	99.83	99.62	99.69	99.8	99.67	100	100	100	100	100	100
N	cassette	PPP4R2	chr3	+	chr3:73063748-73064851	chr3:73064065-73064146	0	98.59	100	100	100	95.12	95.5	97.31	98.17	97.18	95.24	98.6	98.35	96.83	96.07	96.15	99.44
N	cassette	DNAJC10	chr2	+	chr2:182731108-182739544;chr2:182732543-182740298;chr2:182731108-182740298;chr2:182732543-182739544;chr2:182729942-182739544	chr2:182736249-182736386	9.33	84.57	80.87	74.61	71.34	66.5	55.42	74.97	85.41	73.03	65.65	91.36	90	87.14	81.7	82.14	78.8
N	cassette	MBIP	chr14	-	chr14:36311726-36314511;chr14:36311726-36314690	chr14:36311959-36312024	3.91	95.45	95.96	91.18	92.5	90.14	75.58	97.83	81.33	97.74	97.34	98.51	98.43	99.26	97.54	98.17	98.4
N	cassette	UBA2	chr19	+	chr19:34428571-34438644;chr19:34430187-34431860;chr19:34428571-34431860;chr19:34428571-34433347;chr19:34428571-34434867	chr19:34430576-34430659	5.88	97.37	95.74	91.67	91.6	86.94	68.33	95.35	87.61	95.28	91.7	100	98.39	97.83	98.39	97.95	97.97
K	cassette	ZDHHC16	chr10	+	chr10:97446354-97451670	chr10:97450357-97450536	-23.18	10.43	6.33	25.74	26.76	36.25	36.36	14.02	9.64	29.52	34.34	7.62	4.65	13.04	12.5	15.75	15.5
N	cassette	KIAA1191	chr5	-	chr5:176355750-176361601;chr5:176350738-176361601;chr5:176359568-176361601;chr5:176348357-176361601;chr5:176352749-176361601	chr5:176359811-176359918	7.19	94.42	94.86	85.01	83.11	85.78	69.55	93.66	88.42	87.43	85.5	92.75	92.05	86.55	86.18	87.77	89.79
N	cassette	ACOX3	chr4	-	chr4:8370995-8374977;chr4:8367081-8374977	chr4:8373561-8373628	-21.45	77.78	77.08	85.29	83.78	81.82	82.35	83.64	76.67	88.89	70.45	84.44	86.27	88.1	86.67	91.89	70.59
N	cassette	FAM188B,INMT-FAM188B	chr7	+	chr7:30850556-30853393	chr7:30852216-30852279	9.76	NA	NA	NA	NA	NA	NA	NA	NA	NA	NA	NA	NA	NA	NA	NA	NA
N	cassette	NAE1	chr16	-	chr16:66826781-66830846;chr16:66827565-66830846;chr16:66826584-66830846	chr16:66827980-66828077	6.17	11.17	11.17	3.35	5.83	3.79	0.71	9.6	12.5	4.43	5.6	12.93	7.5	3.48	6.01	8.59	7.43
N	cassette	UBR2	chr6	+	chr6:42644337-42645465	chr6:42644473-42644536	0	100	98.63	97.4	100	96.67	91.55	97.41	94.03	100	100	100	100	100	100	100	100
N	cassette	PBX1	chr1	+	chr1:164812150-164821536;chr1:164812039-164821536	chr1:164820072-164820184	14.82	NA	NA	NA	NA	NA	NA	NA	NA	NA	NA	NA	NA	NA	NA	NA	NA
N	cassette	C16orf13	chr16	-	chr16:634798-636093;chr16:634798-635280;chr16:634798-635517;chr16:634790-635280;chr16:634798-635415;chr16:634798-635611	chr16:634889-634956	-12.38	73.79	69.14	81.3	79.79	80.06	84.77	72.23	77.21	58.43	53.13	58.68	67.92	69.32	65.78	49.65	46.54
N	cassette	DZIP3	chr3	+	chr3:108675874-108684215	chr3:108677497-108677598	0	NA	NA	NA	NA	NA	NA	NA	NA	NA	NA	NA	NA	NA	NA	NA	NA
N	cassette	TIMM50	chr19	+	chr19:39483157-39485724;chr19:39483157-39486186;chr19:39483157-39485687;chr19:39480962-39485687;chr19:39482917-39485687	chr19:39485544-39485602	5.05	98.75	99.16	96.86	97.22	96.98	83.33	98.65	94.07	80.13	85.14	94.36	94.53	91.76	92.51	86.23	86.4
N	cassette	ZFAND1	chr8	-	chr8:81715115-81718181;chr8:81714896-81718181	chr8:81717249-81717288	-26.39	19.19	26.03	60.61	55.23	67.51	67.23	18.35	6.39	47.46	52.72	73.16	69.91	93.98	95.41	29.37	34.06
N	cassette	SHARPIN	chr8	-	chr8:144098952-144099276;chr8:144098995-144099276;chr8:144098990-144099276	chr8:144099081-144099205	-3.42	80.9	82.03	86.7	85.58	88.27	87.91	85.02	82.18	80	73.2	87.64	90.13	90.43	90.32	80.5	65.48
N	cassette	MORF4L2	chrX	-	chrX:103677034-103685170;chrX:103677052-103684680;chrX:103677052-103685170	chrX:103678499-103678651	9.24	93.17	90.88	80.61	77.5	78.84	61.32	92.45	74.89	88.77	85.73	88.38	90.32	85.86	83.46	92.64	92.91
N	cassette	DPY30,MEMO1	chr2	-	chr2:31868493-31891991;chr2:31869953-31932066;chr2:31868493-31917925;chr2:31869953-31917925;chr2:31869953-31891991	chr2:31883386-31883462	-8.69	NA	NA	NA	NA	NA	NA	NA	NA	NA	NA	NA	NA	NA	NA	NA	NA
N	cassette	PAM	chr5	+	chr5:103019844-103028886;chr5:103023817-103028181;chr5:103019844-103028181;chr5:103019844-103028184	chr5:103025131-103025334	-8.32	61.84	59.57	67.14	68.03	67.42	64.33	66.17	57.48	47.23	46.61	53.84	61.26	60.5	60.51	40.91	38.83
K	cassette	SUMF1	chr3	-	chr3:4362255-4410864	chr3:4376330-4376389	7.69	96.84	95.74	86.67	84.78	88.29	79.05	96.88	88.17	85	95.24	95.33	93.55	87.21	90.98	95.45	96.67
N	cassette	POLB	chr8	+	chr8:42352569-42355515;chr8:42350066-42355515	chr8:42354417-42354521	-18.99	10.87	14.08	38.24	36.67	27.78	42.16	10.2	8.85	29.55	20.91	11.93	16.5	30	28.89	11.79	7.67
N	cassette	PUM1	chr1	-	chr1:30953819-30965981;chr1:30953982-30965981	chr1:30964674-30964910	3.69	94.27	93.03	93.82	91.59	90.12	90.17	96.11	95.68	90.75	82.77	89.01	84.71	89.64	86.21	88.89	92.51
K	cassette	ALDOC	chr17	-	chr17:28575545-28576800	chr17:28575965-28576020	9.12	11.56	13.17	1.24	2.14	1.92	1.24	9.17	7.43	1.7	2.96	8	8.11	0	1.12	8.51	8.8
N	cassette	BCL2L13	chr22	+	chr22:17689143-17702242;chr22:17689143-17726676;chr22:17655833-17726676;chr22:17683322-17702242;chr22:17683322-17726676;chr22:17655833-17702242	chr22:17696141-17696210	-9.81	1.99	1.1	1.45	1.39	2.84	1.61	3.14	2.68	3.6	1.71	2.56	3.01	0.72	3.35	3.23	5.95
K	cassette	RBCK1	chr20	+	chr20:408780-417525;chr20:408780-410411	chr20:409881-410025	-2.16	96.29	96.43	97.07	97.81	97.94	98.68	95.86	94.83	97.2	96.12	95.13	95.82	93.95	93.85	90.7	95.71
N	cassette	IMMP1L	chr11	-	chr11:31456387-31509518;chr11:31433571-31488127;chr11:31433571-31509518;chr11:31456387-31473723;chr11:31456387-31463171;chr11:31433571-31473723;chr11:31456387-31488127;chr11:31433571-31463171	chr11:31460626-31460714	-29.99	29.47	31.87	56.16	44.16	52.63	57.53	25.67	25.4	42.22	18.28	31.11	50	44.12	43.1	32.76	20.21
N	cassette	PACRGL	chr4	+	chr4:20718977-20727284;chr4:20716249-20727284;chr4:20713540-20727284	chr4:20724808-20724888	-18.94	14.08	19.28	46.34	52.86	39.51	54.46	14.42	3.16	40.26	23.53	24.75	22.11	43.18	48.18	23.4	22.79
N	cassette	ENTPD6	chr20	+	chr20:25197227-25207075;chr20:25195868-25207078;chr20:25197227-25209848;chr20:25195868-25207075;chr20:25196255-25207078;chr20:25196255-25207075;chr20:25195868-25209848;chr20:25196255-25209848	chr20:25206522-25206590	-19.05	50.8	50	64.8	59.2	54.37	67.26	52.98	47.2	58.5	65.77	46.76	55.64	63.64	55.4	44.89	49.63
N	cassette	ZFYVE19	chr15	+	chr15:40807869-40809851;chr15:40807869-40809407	chr15:40809156-40809240	0	97.75	95.37	94.44	95.28	82.81	78.05	93.43	85.39	95.45	95.56	97.5	100	100	100	100	96.36
N	cassette	ELP2	chr18	+	chr18:36160016-36171046;chr18:36167223-36171046	chr18:36170063-36170196	7.57	NA	NA	NA	NA	NA	NA	NA	NA	NA	NA	NA	NA	NA	NA	NA	NA
N	cassette	INTS10	chr8	+	chr8:19848323-19851648;chr8:19847434-19851648;chr8:19845798-19851648	chr8:19849162-19849239	-3.4	0.82	0.95	9.46	6.76	5.41	5.56	0.85	3.06	4.62	5	0.89	0	5.08	3	3.33	2.41
N	cassette	ZNF263	chr16	+	chr16:3284206-3289392;chr16:3286150-3289392	chr16:3288454-3288570	-11.39	78.12	82.05	83.08	86.54	89.09	83.33	77.72	73.56	82.95	84.09	72.6	69.14	81.33	78.5	77.66	76.73
N	cassette	CP	chr3	-	chr3:149207618-149212450;chr3:149207618-149210166;chr3:149207618-149221646	chr3:149209211-149209384	4.27	NA	NA	NA	NA	NA	NA	NA	NA	NA	NA	NA	NA	NA	NA	NA	NA
N	cassette	MTHFD1L	chr6	+	chr6:151034601-151092466	chr6:151036965-151037117	0	100	100	100	100	100	100	99.65	99.44	100	100	100	100	100	100	100	100
K	cassette	TM2D3	chr15	-	chr15:101650162-101652270	chr15:101651696-101651773	5.88	35.79	31.86	21.67	19.51	23.68	25.33	31.93	31.97	24.46	23.13	41.21	34.71	23.94	29.41	30.6	31.49
N	cassette	SRSF7	chr2	-	chr2:38733617-38746693;chr2:38745188-38746693	chr2:38746144-38746179	-5.59	89.39	88.77	94.34	94.35	93.78	93.76	90.37	75.56	87.17	90.14	85.61	90.06	89.84	91.83	84.78	84.09
K	cassette	MED24	chr17	-	chr17:40033457-40035116	chr17:40034916-40034972	-26.1	11.32	16.82	29.41	24.85	29.71	46.38	22.49	8.89	24.51	36.61	7.98	12.59	21.74	24.57	14.15	18.6
K	cassette	SLC30A6	chr2	+	chr2:32193984-32197706	chr2:32197344-32197392	-13.72	55.81	55.22	88.71	92.42	89.09	86.36	53.38	30.77	86.42	95	70.73	66.67	93.44	89.01	64.56	77.92
N	cassette	DARS2	chr1	+	chr1:173853568-173856665;chr1:173850480-173856665	chr1:173853795-173853905	5.48	98.35	100	96.36	96.85	96.95	89.06	96.39	91.3	97.85	97.87	99.07	100	98.31	98.88	97.19	99.01
N	cassette	MTMR14	chr3	+	chr3:9689083-9697715;chr3:9689083-9697710;chr3:9689083-9701789	chr3:9689964-9690143	-7.13	88.89	85.71	87.5	81.48	100	87.5	81.43	81.82	87.5	82.61	88.89	89.74	83.87	90.32	89.29	91.89
N	cassette	COX5B	chr2	+	chr2:97646190-97647066;chr2:97646392-97647066;chr2:97646190-97647343	chr2:97646517-97646666	1.04	0.47	0.51	0.15	0.26	0.34	0.17	1.13	0.71	0.41	0.26	0.32	0.39	0.23	0.37	0.44	0.24
K	cassette	OSBPL3	chr7	-	chr7:24861770-24863495	chr7:24863200-24863292	-19.8	18.87	18.18	54.79	50	40.28	57.14	26.17	15.24	48.65	46.25	29.73	32.08	68.18	62.5	27.18	37.39
N	cassette	RPN2	chr20	+	chr20:37234096-37241307;chr20:37236710-37241302;chr20:37236710-37241307;chr20:37234096-37241302;chr20:37236710-37239612	chr20:37238402-37238449	-3.08	1.37	2.3	3.47	4.24	2.45	4.35	1.42	1.65	4.15	5.48	1.03	0.83	1.69	1.79	2.1	1.62
N	cassette	CYTH1	chr17	-	chr17:78676170-78680970;chr17:78676170-78680189	chr17:78676995-78677050	3.23	3.6	3.55	1.89	1.74	0.92	0.7	2.93	8.57	6.19	7.24	2.24	2.68	1.43	1.83	8.89	10.23
N	cassette	TBRG4	chr7	-	chr7:45103444-45105485;chr7:45102492-45105440;chr7:45103444-45105440;chr7:45104257-45105440	chr7:45104538-45104709	-7.39	97.98	96.83	93.79	96.74	96.61	92.24	97.25	93.4	93.58	92.59	88.93	90.87	92.97	87.22	91.35	88.17
K	cassette	FAM120A	chr9	+	chr9:93516270-93527154	chr9:93523280-93523363	-6.65	1.79	1.56	5.31	4.7	5.23	7.16	1.43	0.52	7.5	9.4	2.48	1.86	5.15	5.5	3.23	2.74
K	cassette	ACSF2	chr17	+	chr17:50460873-50461632	chr17:50461242-50461370	9.72	0	14.29	0	0	0	0	0	0	0	0	0	0	0	0	0	0
K	cassette	ACSF2	chr17	+	chr17:50460873-50461632	chr17:50461242-50461370	9.72	89.06	83.54	70.48	65.56	66.39	48.15	74.77	82.93	63.41	58.33	72.7	74.47	74.84	78.19	75.71	71.6
K	cassette	ACSF2	chr17	+	chr17:50460873-50461632	chr17:50461242-50461370	9.72	0	14.29	0	0	0	0	0	0	0	0	0	0	0	0	0	0
N	cassette	SNAPC3	chr9	+	chr9:15447245-15457959;chr9:15444707-15453040;chr9:15447245-15453040;chr9:15447250-15453040	chr9:15451320-15451402	0	96.3	98.43	100	98.36	96.09	95.65	95.44	94.66	98	100	100	100	97.1	100	95.65	100
K	cassette	BOLA3	chr2	-	chr2:74135659-74145188	chr2:74142272-74142360	16.51	0	0	0	0	0	0	0	2.2	0	0	0	0	0	0	0	0
K	cassette	BOLA3	chr2	-	chr2:74135659-74145188	chr2:74142272-74142360	16.51	66.78	66.67	50.83	50.7	46.62	39.67	58.8	70.64	54.48	49.74	72.64	71.53	55.79	50.53	70.85	68.11
K	cassette	BOLA3	chr2	-	chr2:74135659-74145188	chr2:74142272-74142360	16.51	0	0	0	0	0	0	0	2.2	0	0	0	0	0	0	0	0
N	cassette	IL6ST	chr5	-	chr5:55952076-55956024;chr5:55952076-55954809	chr5:55952250-55952351	0	97.83	97.45	94.2	95.69	93.75	86.32	94.82	93.09	94.92	96.36	95.7	100	98.52	98.12	98.5	96.71
N	cassette	IL6ST	chr5	-	chr5:55952076-55956024;chr5:55952076-55954809	chr5:55952250-55952351	0	66.67	66.67	30	25	16.67	6.9	50	30.43	0	40	50	NA	NA	55.56	40	45.45
N	cassette	DMKN	chr19	-	chr19:35508233-35510183;chr19:35505987-35510183;chr19:35506050-35510183;chr19:35503448-35510183;chr19:35502887-35510183;chr19:35505766-35510183;chr19:35508241-35510183;chr19:35506666-35510183;chr19:35507512-35510183;chr19:35506186-35510183	chr19:35509911-35509961	-14.43	61.77	65.15	64.73	68.45	62.95	60.54	59.52	43.49	46.86	45.73	76.38	78.5	81.81	81.97	43.04	37.54
K	cassette	TYW1	chr7	+	chr7:67009685-67017852	chr7:67014367-67014561	5.26	96.36	96.55	88	88.89	88.46	77.19	96.67	94.83	94	92.86	92.75	90.28	81.71	84.68	98.04	97.22
N	cassette	PCBP2	chr12	+	chr12:53467294-53468182;chr12:53467294-53471637;chr12:53467446-53468776;chr12:53467446-53468779;chr12:53467291-53468776;chr12:53467294-53468776;chr12:53467294-53479405;chr12:53467294-53468779	chr12:53467805-53467843	-13.2	70.61	68.78	73.11	75.13	70.73	70.83	66.41	38.85	77.53	85.28	65.23	68.12	75.51	75.1	70.64	73.62
N	cassette	PYROXD2	chr10	-	chr10:98388085-98390597;chr10:98387308-98390597	chr10:98388354-98388508	-12.37	68.75	79.17	90.91	90	80	100	77.78	70	63.64	45.45	57.89	61.76	76.09	68.46	33.33	45
N	cassette	METTL23	chr17	+	chr17:76727179-76732977;chr17:76726288-76732977;chr17:76727358-76733292;chr17:76727179-76733292;chr17:76726880-76732977;chr17:76727214-76732977;chr17:76727358-76732977;chr17:76727214-76733292;chr17:76726880-76733292	chr17:76729690-76729794	-9.27	31.76	31.25	52.9	48.82	53.33	61.96	36.2	53.03	62.16	61.78	57.68	52.59	63.33	63.64	58.64	57.22
N	cassette	AC108488.3	chr2	+	chr2:3558999-3561316;chr2:3558751-3561316	chr2:3559448-3559729	-22.55	74.71	69.89	91.03	83.33	80.77	95.65	77.78	72.88	85.71	87.8	59.09	57.78	79.31	74.26	79.63	84.31
K	cassette	SUSD4	chr1	-	chr1:223268676-223292438	chr1:223289123-223289277	-4.69	NA	NA	NA	NA	NA	NA	NA	NA	NA	NA	NA	NA	NA	NA	NA	NA
N	cassette	MORF4L2	chrX	-	chrX:103677034-103685170;chrX:103677052-103684680;chrX:103677052-103685170	chrX:103678499-103678600	7.27	93.24	90.83	82.53	79.72	81.54	67.63	92.64	80.19	91.08	89.2	90.78	92.25	88.56	87.4	93.24	94.02
K	cassette	TEX30	chr13	-	chr13:102766581-102768259	chr13:102767273-102767478	7.44	85.19	89.33	78.57	80	83.33	61.11	80.62	81.69	58.87	46.7	92.45	90.38	84	72.5	74.5	69.82
K	cassette	ETFDH	chr4	+	chr4:158672491-158684591	chr4:158682195-158682424	0	100	96	100	100	100	100	98.82	100	100	98.57	100	100	100	100	100	100
N	cassette	2023-09-15	chr1	-	chr1:86858789-86903280;chr1:86863606-86903280;chr1:86863606-86880661;chr1:86858789-86880661	chr1:86868053-86868102	-3.23	95.66	94.11	97.31	97.02	97.48	95.8	92.96	89.73	95.23	94.82	95.51	96.24	97.18	97.2	91.29	92.09
N	cassette	CNOT2	chr12	+	chr12:70285587-70310894;chr12:70278275-70297758;chr12:70278275-70301704;chr12:70285587-70301704;chr12:70278275-70310894	chr12:70294237-70294294	-10.3	4.43	3.45	7.03	7.26	7.14	17.26	4.6	3.73	8.38	7.81	5.19	5.31	9.74	6.53	3.81	4.5
N	cassette	SLMAP	chr3	+	chr3:57864717-57890040;chr3:57864858-57896510;chr3:57864858-57890040;chr3:57864717-57907883;chr3:57864717-57871635;chr3:57864717-57896510;chr3:57864858-57871635	chr3:57865242-57865292	7.48	20.71	21.77	11.26	12.82	11.88	5.62	18.18	20.61	17.71	16.54	20.73	20.83	16.39	13.51	28.89	22.58
N	cassette	TBC1D14	chr4	+	chr4:7006727-7010652;chr4:7004925-7010652	chr4:7009877-7009948	18.08	87.39	84.85	86.27	82.06	85.14	73.63	79.66	78.18	87.08	88.19	84.18	88.55	75.41	79.45	91.81	91.77
N	cassette	LSM14A	chr19	+	chr19:34221739-34227364;chr19:34221739-34227368	chr19:34226408-34226464	-10.75	39.37	37.25	57.75	55.71	53.64	57.4	36.33	33.94	35.04	34.39	29.77	28.27	32.33	29.02	26.12	27.48
N	cassette	AQR	chr15	-	chr15:34910314-34918257	chr15:34915038-34915179	0	100	100	100	100	100	100	100	100	100	100	100	100	100	100	98.78	100
N	cassette	PKP4	chr2	+	chr2:158533317-158577270;chr2:158533317-158603069	chr2:158533438-158533534	-2.38	0	0.41	1.43	1.9	4.8	8.21	0	1.33	3.42	4.08	0.83	0.91	1.98	0.71	1.38	0.68
N	cassette	IPO5	chr13	+	chr13:97989165-97990432	chr13:97990126-97990222	0	100	99.76	100	99.52	99.75	98.06	99.75	98.73	98.81	100	100	100	100	100	100	100
N	cassette	PRSS8	chr16	-	chr16:31132954-31135413;chr16:31133389-31135413	chr16:31135154-31135171	2.05	100	100	95.54	94	95.74	80.15	100	95.12	94.67	98.05	98.28	99.63	98.37	96.14	96.86	98.8
N	cassette	NAE1	chr16	-	chr16:66826584-66827979;chr16:66826584-66830846	chr16:66826677-66826780	8.7	93.62	95.91	88.99	84.39	82.58	50.68	93.67	79.75	92.81	95.87	91.89	95.24	91.96	90.7	95.26	95.88
K	cassette	C8orf59	chr8	-	chr8:85214632-85217385	chr8:85214921-85215037	-7.08	95.27	95.18	98.47	99.01	96.81	94.44	94.03	59.33	95.95	98.41	94.58	96.64	98.76	99.25	83.4	89.62
K	cassette	RBCK1	chr20	+	chr20:408780-417525;chr20:408780-410411	chr20:409884-410025	-2.61	95.05	95.3	96.05	97.04	97.2	98.15	94.32	92.92	95.83	94.57	93.2	94.28	91.65	91.53	87.1	93.64
N	cassette	TMEM11	chr17	-	chr17:21198841-21213147;chr17:21208540-21214090;chr17:21198841-21214090	chr17:21210936-21211227	17.38	36.29	38.07	21.77	22.79	22.54	18.55	30.93	56.08	32.23	26.19	39.32	37.39	19.81	18.3	46.19	41.47
N	cassette	ANXA2	chr15	-	chr15:60386087-60397870;chr15:60364524-60397942;chr15:60357237-60397942;chr15:60386087-60402768;chr15:60393441-60402768;chr15:60386087-60398478;chr15:60382442-60397942;chr15:60386087-60397942;chr15:60390318-60397942;chr15:60393441-60397942;chr15:60396428-60397942	chr15:60397258-60397338	7.47	8.14	8.4	3.77	3.19	3.64	2.21	7.42	8.35	5.19	4.31	10.02	8.7	5.32	5.63	7.9	8.55
N	cassette	FUK	chr16	+	chr16:70466955-70468848;chr16:70467472-70468848	chr16:70467886-70467966	26.29	93.33	86.96	68.18	60	56	41.38	97.3	73.33	66.67	68.97	73.33	86.36	56.67	56.1	78.79	88.37
N	cassette	CD46	chr1	+	chr1:207767196-207767778;chr1:207759725-207767778;chr1:207759725-207770320;chr1:207767196-207770320	chr1:207767607-207767651	1.14	2.69	2.79	0.8	0.87	1.59	0.5	3.24	4.42	0.29	0.23	2.18	2.46	0.73	0.79	0.55	0.36
N	cassette	NSUN2	chr5	-	chr5:6623286-6632598;chr5:6625670-6632598	chr5:6631873-6631977	6.77	81.48	85.12	73.03	69.09	74.65	62.64	82.38	64.55	79.5	75.47	93.86	94.85	90.62	89.93	83.63	83.85
N	cassette	PTP4A2	chr1	-	chr1:31908961-31918969;chr1:31910113-31937986;chr1:31911842-31918969;chr1:31911827-31918969;chr1:31911827-31937986;chr1:31910113-31918969	chr1:31915895-31915987	-2.42	89.95	89.95	93.37	93.12	93.35	94.65	90.52	87.05	87.12	90.21	90.84	91.18	92.54	92.49	87.15	87.91
N	cassette	AFMID	chr17	+	chr17:78202752-78206910;chr17:78204901-78206910;chr17:78205754-78206910;chr17:78191061-78206910	chr17:78205946-78206050	-6.25	83.64	88.46	86.6	90.91	88.66	90.11	82.61	82.05	78.21	81.32	87.8	88.06	90.37	89.09	76.16	77.25
N	cassette	MICAL2	chr11	+	chr11:12241163-12256784;chr11:12244113-12256784;chr11:12242433-12256784;chr11:12236246-12256784;chr11:12239586-12255642;chr11:12239586-12256784	chr11:12249184-12249246	-9.86	26.51	25.9	45.54	42.95	39.44	55.82	22.34	31.7	35.58	38.24	22.73	24.07	31.82	37.93	37	29.21
N	cassette	TSEN15	chr1	+	chr1:184054436-184072826;chr1:184054864-184072826;chr1:184070733-184072826	chr1:184072157-184072298	-9.72	87.88	82.98	90.83	87.05	88.98	94.67	84.13	79.91	77.71	72.58	51.98	45.25	65.88	67.87	72.31	66.06
N	cassette	PHIP	chr6	-	chr6:78946875-78954813	chr6:78947623-78947775	0	100	96.36	96.88	100	93.98	90.36	98.21	100	100	100	100	100	100	98.26	100	100
N	cassette	HDAC7	chr12	-	chr12:47795768-47796206;chr12:47795768-47797016	chr12:47795906-47796016	-16.78	NA	NA	NA	NA	NA	NA	NA	NA	NA	NA	NA	NA	NA	NA	NA	NA
N	cassette	DMKN	chr19	-	chr19:35497539-35498715;chr19:35497539-35498719;chr19:35497539-35498597	chr19:35497647-35497681	11.23	0	0	0	0	0	0	0	0	0	0	0	0	0	0	0	0
N	cassette	DMKN	chr19	-	chr19:35497539-35498715;chr19:35497539-35498719;chr19:35497539-35498597	chr19:35497647-35497681	11.23	23.04	23.15	3.54	5.02	6.34	2.53	21.06	9.04	3.65	7.22	18.71	20.1	13.39	12.52	11.08	8.73
N	cassette	DMKN	chr19	-	chr19:35497539-35498715;chr19:35497539-35498719;chr19:35497539-35498597	chr19:35497647-35497681	11.23	0	0	0	0	0	0	0	0	0	0	0	0	0	0	0	0
N	cassette	BCAP29	chr7	+	chr7:107613433-107616763;chr7:107613433-107621609;chr7:107613433-107616260;chr7:107613433-107618327;chr7:107613433-107628607;chr7:107613433-107621629;chr7:107613433-107621632;chr7:107613433-107615245	chr7:107613654-107613732	-3.41	2.96	5.21	6.25	7.42	5.99	10.12	4.88	1.89	10	10.27	5.47	11.36	8.8	11.24	10.63	9.15
N	cassette	HMCN1	chr1	+	chr1:186172132-186182167	chr1:186174514-186174642	0	NA	NA	NA	NA	NA	NA	NA	NA	NA	NA	NA	NA	NA	NA	NA	NA
N	cassette	RBM39	chr20	-	chr20:35729363-35731940;chr20:35725156-35731940;chr20:35729366-35731940	chr20:35729462-35729551	7.52	94.1	94.06	90.59	86.27	89.27	82.4	93.81	92.47	92.13	94.68	95.43	95.63	92.24	85.98	96.59	96.43
N	cassette	NAE1	chr16	-	chr16:66821560-66826522;chr16:66823601-66826522;chr16:66823307-66826522	chr16:66824855-66824885	18.42	95.28	96.07	89.8	88.85	80.41	52.02	94.59	86.27	92.51	95.21	89.6	90.68	83.94	87.05	95.45	97.79
N	cassette	TMEM159	chr16	+	chr16:21158747-21161084;chr16:21159687-21161084	chr16:21160978-21161008	10.62	40.51	36.26	32.26	34.92	21.88	22.54	39.44	51.4	23.36	26.88	27.11	31.52	14.36	17.65	38.96	41.38
K	cassette	OPA1	chr3	+	chr3:193617286-193618868	chr3:193617784-193617837	-10.78	20.86	22.6	38.07	29.49	36.53	53.76	20.66	22.3	21.58	18.8	17.14	20.75	22.73	21.26	15.87	12.87
N	cassette	ANKHD1,ANKHD1-EIF4EBP3	chr5	+	chr5:140510182-140513362	chr5:140512828-140512923	0	100	97.76	92.76	94.78	90.48	67.86	96.29	93.22	100	100	98.4	98.8	97.83	97.81	100	100
N	cassette	U2AF1	chr21	-	chr21:43095744-43107450;chr21:43095744-43101365;chr21:43095744-43104314	chr21:43100453-43100519	-7.2	70.8	69.74	84.49	80.47	77.16	82.26	70.66	43.7	86.33	90.19	81.2	82.09	91.58	90.62	80.92	80.44
N	cassette	MAP4K3	chr2	-	chr2:39303118-39309460;chr2:39299802-39309460	chr2:39307943-39308005	-17.73	36.99	38.71	72.46	72.73	73.85	76.06	39.57	43.24	39.82	47.06	40	37.1	43.21	35	36.64	35.57
N	cassette	TMEM11	chr17	-	chr17:21198841-21213147;chr17:21198841-21214090	chr17:21211067-21211227	15.55	20.94	24.58	12.88	13.93	11.29	11.4	19.43	39.26	18.75	16.85	25.26	21.74	8.7	9.42	27.33	25.11
N	cassette	GNPDA2	chr4	-	chr4:44711138-44726473;chr4:44711138-44722083;chr4:44707927-44726473	chr4:44717113-44717295	22.73	98.29	82.35	72.02	65.08	80.29	58.13	73.54	86.62	75.64	NA	93.33	92.31	95.45	91.43	92.06	NA
N	cassette	RNF181	chr2	+	chr2:85596650-85597444;chr2:85596650-85597103	chr2:85596857-85596931	-2.91	90.53	90.83	89.03	90.74	90.48	88.08	92.16	86.26	82.94	85.56	83.62	88.73	89.21	89.24	76.87	77.7
N	cassette	CETN3	chr5	-	chr5:90394108-90399357;chr5:90394108-90399471	chr5:90396493-90396564	-5.64	3.9	2.98	11.91	11.51	13.42	22.54	3.83	7.03	6.93	7.22	2.28	3.7	4.4	7	4.69	3.29
N	cassette	SDF2	chr17	-	chr17:28649277-28661725;chr17:28649138-28655286;chr17:28649138-28661725;chr17:28649277-28655286;chr17:28649273-28655286	chr17:28651486-28651577	-2.67	13.51	12.61	9.55	9.81	7.33	8.07	10.19	9.64	7.04	6.47	4.33	5.22	5.76	5.71	6.01	5.72
N	cassette	DYRK4	chr12	+	chr12:4605087-4610154;chr12:4605087-4609462	chr12:4607327-4607387	-15.23	45	43.7	69.15	74.75	53.7	70.31	46.86	49.15	65	71.43	77.14	86.08	80.7	84.47	40	55.56
K	cassette	SENP6	chr6	+	chr6:75634812-75647730	chr6:75640687-75640704	-16.3	58.93	73.17	79.17	81.25	76.39	73.91	47.41	51.27	51.49	59.63	54.35	60.34	80	72.13	46.83	43.94
N	cassette	ATG13	chr11	+	chr11:46617891-46630044;chr11:46617891-46621041;chr11:46617891-46644278;chr11:46617891-46629906;chr11:46617891-46625300	chr11:46618260-46618375	10.45	35.24	30.5	17.04	16.45	16.38	16.67	38.3	44.92	20	18.35	27.12	32.26	10.59	19.1	31.87	27.7
K	cassette	FZD6	chr8	+	chr8:103325499-103329654	chr8:103328268-103328416	7.52	93.75	93.09	79.9	85.96	88.33	57.08	92.66	92.58	88.99	91.6	96.43	96.37	88.37	88.6	96.09	96.67
K	cassette	AXIN1	chr16	-	chr16:289608-293487	chr16:291190-291297	11	23.71	24.89	17.42	13.89	13.08	5.56	21.11	24.11	7.65	14.72	23.3	27.78	16.99	20.47	12.38	19.08
N	cassette	BBS2	chr16	-	chr16:56510922-56514452	chr16:56511133-56511284	0	97.59	100	88.89	95.1	89.52	73.79	94.71	91.67	90.57	100	96.26	97.96	93.02	91.72	96.49	100
K	cassette	ANKRD46	chr8	-	chr8:100529861-100533208	chr8:100532356-100532460	-5.82	7.41	7.14	5.41	11.11	6.12	5.36	5.71	4.35	6.25	5.77	8	3.33	8.51	11.11	4.26	1.64
N	cassette	PRRC2C	chr1	+	chr1:171588506-171591595;chr1:171589606-171591586;chr1:171588464-171591586;chr1:171588506-171591586	chr1:171591152-171591200	19.5	42.8	48.91	20.4	19.75	17.18	8.88	35.48	13.26	31.47	40.32	43.13	53.44	31.86	30.46	50.45	50.76
N	cassette	BAIAP2	chr17	+	chr17:81106908-81115769;chr17:81108510-81115769;chr17:81109085-81115769	chr17:81110914-81110955	-12.16	34.78	39.71	34.38	36.36	30	28.21	23	28	38.14	34.46	43.17	52.88	50.46	52.91	36.92	38.27
N	cassette	ANKRA2	chr5	-	chr5:73554987-73557574	chr5:73555488-73555585	0	0	0	0	0	0	0	8.33	18.18	NA	0	NA	NA	NA	0	NA	NA
N	cassette	CEP135	chr4	+	chr4:56017858-56020675	chr4:56019353-56019555	0	95.24	100	94.44	86.49	100	96.88	91.94	92.86	95.45	100	100	100	100	95.83	100	100
K	cassette	PPP1R12A	chr12	-	chr12:79798585-79807225;chr12:79805769-79807225	chr12:79806166-79806297	14.81	66.2	61.9	31.62	29.06	26.09	17.27	58.88	37.78	45.38	35.9	51.76	47.83	35.05	31.54	58.46	60.84
N	cassette	NCAPG2	chr7	-	chr7:158656706-158662193	chr7:158658338-158658408	0	NA	NA	NA	NA	NA	NA	NA	NA	NA	NA	NA	NA	NA	NA	NA	NA
N	cassette	SH3D19	chr4	-	chr4:151144051-151147921;chr4:151144051-151149499	chr4:151144220-151144288	-26.33	19.17	21.32	51.69	43.75	53.45	51.89	20.29	4.96	55.88	54.59	31.46	40	75.56	79.44	32.39	31.23
N	cassette	SH3D19	chr4	-	chr4:151144051-151147921;chr4:151144051-151149499	chr4:151144220-151144288	-26.33	0	0	0	0	0	0	0	0	3.12	3.03	0	0	0	0	0	0
N	cassette	ERICH2	chr2	+	chr2:170782390-170798040;chr2:170771188-170792862;chr2:170782390-170792862;chr2:170777681-170798040	chr2:170784646-170784833	7.38	95.24	93.1	100	100	100	100	94.4	93.33	90	NA	96.67	96.88	91.18	95.65	100	78.57
K	cassette	ELP2	chr18	+	chr18:36138427-36141136;chr18:36138427-36139418	chr18:36138795-36138872	13.89	93.4	97.73	79.41	83.18	76.55	49.14	94.15	51.32	90.48	88.64	86.89	88.51	91.53	92.22	93.26	95.52
K	cassette	ARID4B	chr1	-	chr1:235196116-235219792	chr1:235213769-235214026	-13.1	84.38	80	100	95.52	97.89	97.62	82.11	62.82	92.96	94.05	89.24	95.12	97.06	95.54	83.17	81.67
N	cassette	MLLT10	chr10	+	chr10:21651769-21681331	chr10:21670449-21670704	0	100	100	100	98.39	100	100	99.39	100	100	100	100	97.73	100	100	100	100
N	cassette	RCOR3	chr1	+	chr1:211260165-211289177;chr1:211274263-211289177	chr1:211276257-211276418	0	100	100	100	100	100	100	98.72	100	100	100	100	100	100	100	100	100
K	cassette	IARS	chr9	-	chr9:92287911-92289300	chr9:92288126-92288282	0	NA	NA	NA	NA	NA	NA	NA	NA	NA	NA	NA	NA	NA	NA	NA	NA
N	cassette	SH3YL1	chr2	-	chr2:219002-229965	chr2:224868-224920	-15.49	17.92	18.03	41.42	36.03	25.98	34.03	11.54	22.36	5.91	7.3	22.24	20.34	27.24	26.88	4.37	3.52
N	cassette	FAM105B	chr5	+	chr5:14687647-14692853;chr5:14681608-14692853	chr5:14690039-14690308	0	100	97.33	93.88	94.87	92.86	85.15	97.18	86.21	97.73	96.08	90.32	95.16	89.47	90.12	97.87	100
N	cassette	ZNF384	chr12	-	chr12:6678461-6678945;chr12:6678344-6678945	chr12:6678663-6678710	-12.42	71.57	68.14	82.57	88.35	78.74	78.23	78.4	50.98	74.44	82.22	68.46	73.23	86.33	88.52	54.86	56.47
N	cassette	CSNK2A1	chr20	-	chr20:508661-543671;chr20:505230-543671	chr20:527933-528049	5.94	4.74	4.16	1.85	1.36	1.48	0.6	5	3.16	4.32	4.23	8.04	5.53	2.46	4.01	9.76	11.81
K	cassette	BPTF	chr17	+	chr17:67959876-67964211	chr17:67963333-67963506	14.97	63.24	57.14	53.09	51.32	55.56	47.31	61.14	75.34	50	46.79	49.31	63.04	38.93	35.81	54.47	60.84
N	cassette	MAN2A1	chr5	+	chr5:109819888-109823722	chr5:109820220-109820342	0	100	96.72	98.11	97.64	97.69	90.85	97.83	94.54	96.39	94.58	97.69	100	100	98.21	98.45	97.06
N	cassette	PCM1	chr8	+	chr8:17972688-17985446;chr8:17972688-17983232	chr8:17980591-17980755	-15.11	44.62	47.13	72.31	69.34	71.92	75.4	40	38.46	54.81	54.76	48.86	53.45	63.24	56.88	56.67	47.94
K	cassette	TERF1	chr8	+	chr8:73027053-73032041	chr8:73030336-73030395	-16.21	16.28	20.56	36.61	42.39	47.95	54.88	24.43	11.11	46.27	59.06	43.02	62.67	73.27	65.77	29.84	27.27
K	cassette	RAPH1	chr2	-	chr2:203461926-203477075;chr2:203461926-203489583	chr2:203470239-203470313	-17.23	9.09	9.52	8.22	5.71	13.1	14.29	9.15	8.89	18.05	18.68	4.17	9.52	22.58	22.73	20.32	13.68
N	cassette	OXNAD1	chr3	+	chr3:16271723-16281923;chr3:16271723-16286323;chr3:16271723-16286341	chr3:16272145-16272321	6.84	4.83	4.9	1.59	0	0	1.47	11.4	11.84	0	1.67	6.38	5.63	5	7.69	6.38	2.33
K	cassette	MAPK13	chr6	+	chr6:36135862-36136483	chr6:36136019-36136048	6.23	96.43	96.14	81.38	82.06	82.92	54.9	96.76	78.87	83.96	91.16	86.07	89.5	85.86	81.89	88.21	90.9
K	cassette	ZNF185	chrX	+	chrX:152922257-152928574;chrX:152922257-152931671	chrX:152922720-152922809	-17.12	57.51	55.6	58.27	58.11	60.59	54.99	56.92	37.44	37.66	41.67	45.45	37.25	62.12	47.06	31.38	32.93
N	cassette	WDR60	chr7	+	chr7:158926464-158930454	chr7:158926992-158927043	0	100	100	96.88	100	100	100	97.33	100	100	98.84	100	100	100	100	100	100
N	cassette	RHOC,RP11-426L16.10	chr1	-	chr1:112703807-112706731;chr1:112703807-112710459;chr1:112703807-112705604;chr1:112703807-112706832;chr1:112703807-112707077	chr1:112705100-112705168	-14.27	61.82	62.24	63.1	62.82	62.78	54.34	60.58	50.9	47.16	48.63	64.37	66.82	69.91	64.87	41.7	38.49
K	cassette	TRIP12	chr2	-	chr2:229859575-229879981	chr2:229860406-229860531	-22.63	44.64	49.24	47.84	50.75	62.2	55.56	50.41	25.83	62.07	67.33	45.83	60.38	66.82	64.31	59.09	65.67
K	cassette	VPS45	chr1	+	chr1:150093649-150110495	chr1:150098850-150099080	1.25	1.55	0	0	0	1.96	0	2.67	1.14	0	0	1.63	0.86	0.46	0.32	0	1.94
K	cassette	ATXN2	chr12	-	chr12:111452841-111456028	chr12:111453677-111453845	-7.74	88.99	83.62	94.23	90.2	88.89	92.13	83.25	76.29	82.88	86.62	67.44	75.54	74.56	77.97	70.12	75.11
K	cassette	EIF4G2	chr11	-	chr11:10801088-10802048	chr11:10801661-10801774	3.64	0	0.5	0	0	0	0	0.25	0	0	0	0	0	0	0	0	0
K	cassette	EIF4G2	chr11	-	chr11:10801088-10802048	chr11:10801661-10801774	3.64	0	0.5	0	0	0	0	0.25	0	0	0	0	0	0	0	0	0
K	cassette	EIF4G2	chr11	-	chr11:10801088-10802048	chr11:10801661-10801774	3.64	81.41	83.96	81.9	81.35	85.39	75.63	83.16	69.33	80.99	81.29	78.96	78.82	78.51	79.03	80.59	82.65
N	cassette	SFI1	chr22	+	chr22:31508377-31531057;chr22:31508377-31561289;chr22:31508377-31556941;chr22:31508377-31550253;chr22:31508377-31546860	chr22:31528690-31528863	-10	66.67	76.47	88.14	90.91	90.62	91.18	68.29	77.14	84.38	89.19	75	84.62	91.11	87.5	89.13	77.97
N	cassette	TLK1	chr2	-	chr2:171049951-171053760;chr2:171049951-171117738	chr2:171050064-171050174	0	100	100	100	99.12	98.62	95.33	99.69	97.97	97.81	100	100	98.86	99.11	98.21	99.44	99.55
N	cassette	SLC3A2	chr11	+	chr11:62856382-62881018;chr11:62871670-62881018	chr11:62876784-62876879	11.11	25.57	22.44	14.33	15.32	14.03	8.92	19.92	23.11	17.7	17.84	24.58	22.32	17.51	15.1	23.25	24.35
K	cassette	PPP1R13B	chr14	-	chr14:103757752-103778744	chr14:103763863-103764479	-7.16	9.38	10	20	20	22.45	38.89	10	2.38	20.83	26.09	10.87	13.16	9.52	16.67	17.07	15.38
K	cassette	MAEA	chr4	+	chr4:1322504-1332756;chr4:1315601-1332756	chr4:1327627-1327703	-2.11	NA	NA	NA	NA	NA	NA	NA	NA	NA	NA	NA	NA	NA	NA	NA	NA
N	cassette	SETDB1	chr1	+	chr1:150942689-150944917	chr1:150943920-150943993	0	NA	NA	NA	NA	NA	NA	NA	NA	NA	NA	NA	NA	NA	NA	NA	NA
K	cassette	ERICH1	chr8	-	chr8:674048-692477	chr8:690898-691096	-7.6	6.52	4.62	9.59	10.53	5.97	23.53	5.76	11.94	15.38	15.38	13.21	11.76	13.16	19.64	15.15	15
K	cassette	RIPK2	chr8	+	chr8:89758234-89765340	chr8:89762829-89762982	25.92	52.11	61.03	10.23	9.76	15.62	3.8	45.79	21.37	42.11	50.44	51.85	58.49	26.58	24.11	59.78	73.48
N	cassette	STARD10	chr11	-	chr11:72755143-72758529;chr11:72755754-72759233;chr11:72755754-72758529;chr11:72755754-72781061;chr11:72755143-72780974;chr11:72755754-72780974	chr11:72757767-72757884	-1.98	94.25	93.69	97.21	95.62	98.26	97.21	94.86	96.65	87.37	90.06	93.75	92.55	95.81	94.51	86.65	85.71
N	cassette	NIPAL2	chr8	-	chr8:98222601-98252462	chr8:98236155-98236214	0	100	97.93	97.2	97.83	98.76	98.84	97.52	93.39	97.56	98.28	100	100	96.61	95.65	97.67	100
K	cassette	TMEM134	chr11	-	chr11:67464857-67467311	chr11:67465056-67465100	5.63	89.49	95.99	87.44	89.16	77.83	79.76	93.86	90.08	88.24	87.93	95.94	96.2	95.58	91.7	87.1	91.86
N	cassette	DCAF6	chr1	+	chr1:168004794-168038370;chr1:168015952-168038370;chr1:168004794-168043024;chr1:168019668-168043024;chr1:168019668-168038370	chr1:168022988-168023047	-12.82	21.45	21.49	34.48	35.14	38.28	46.1	24.37	30.92	24.58	30.1	26.98	28.54	30.2	33.95	22.22	20.46
N	cassette	TRIM5	chr11	-	chr11:5678435-5679760	chr11:5679074-5679169	0	100	96.92	100	100	94.67	100	100	100	100	100	100	100	100	100	100	100
K	cassette	RBCK1	chr20	+	chr20:408780-417525;chr20:408780-410411	chr20:409830-410025	-3.14	94.83	95	95.72	96.79	96.96	97.99	94.07	92.85	95.38	94.12	92.95	94.14	91.3	91.22	86.67	93.33
K	cassette	DCBLD1	chr6	+	chr6:117541026-117544527	chr6:117543124-117543211	12.05	86	78.26	68.33	74	65.69	58.27	77.48	83.33	87.93	75	90.28	85.71	88.54	87.5	83.08	89.33
K	cassette	TNRC18	chr7	-	chr7:5359570-5361896	chr7:5361594-5361722	-7.69	85.45	87.83	91.54	94.42	89.93	87.25	89.18	79.76	89.3	94.58	91.21	88.67	96.72	94.8	88.09	88.3
K	cassette	TCOF1	chr5	+	chr5:150390024-150391956	chr5:150391544-150391795	-10.44	68	73.58	62.8	62.56	66.67	67.7	69.95	49.17	45	48	37.87	42.77	41.73	44.21	42.11	41.81
K	cassette	SAP30L	chr5	+	chr5:154451214-154453401	chr5:154452456-154452499	-7.65	29.6	27.43	33.11	30.43	31.43	34.75	31.42	11.02	14.78	13.22	7.55	10.78	11.8	15.69	7.03	11.05
K	cassette	HMGCR	chr5	+	chr5:75354698-75355364	chr5:75355056-75355214	11.65	86.35	83.67	80.06	78.94	79.11	56.3	85.45	78.57	79.33	84.27	86.62	82.69	78.43	77.32	90.91	86.18
N	cassette	SFTA3	chr14	-	chr14:36473882-36477715;chr14:36473882-36491200;chr14:36474874-36491200;chr14:36474874-36477715;chr14:36473882-36513111;chr14:36473882-36477300;chr14:36474874-36513676;chr14:36473882-36491004;chr14:36474874-36513111;chr14:36474874-36491004	chr14:36476945-36477098	-21.62	NA	NA	NA	NA	NA	NA	NA	NA	NA	NA	NA	NA	NA	NA	NA	NA
N	cassette	BCAS3	chr17	+	chr17:61368495-61391976;chr17:61380572-61391976	chr17:61388618-61388708	-20.42	15.62	9.68	24.14	36.36	20.59	41.38	8.06	4.55	40	30.77	23.08	17.31	35.11	36.84	21.74	24.32
N	cassette	RHOC	chr1	-	chr1:112703807-112706731;chr1:112703807-112707077	chr1:112705100-112705123	-12.62	57.92	58.06	58.83	58.59	58.22	49.66	54.94	45.7	42.03	44.03	60.76	63.5	66.98	61.03	36.97	33.66
N	cassette	TMEM159	chr16	+	chr16:21165248-21170436;chr16:21161279-21170436	chr16:21166840-21166911	-5.46	6.67	7.48	6.6	10.16	7.66	9.54	3.82	6.7	6.11	3.7	9.48	7.95	10.42	9.59	2.17	3.59
N	cassette	IKBKB	chr8	+	chr8:42326098-42344952;chr8:42326098-42330913	chr8:42329124-42329214	4.76	97.52	93.8	82	86.75	88.37	64.1	94.64	90.43	89.47	93.95	98.53	98.62	95.59	97.25	97.22	98.58
N	cassette	NSMCE2	chr8	+	chr8:125091901-125102316;chr8:125091959-125102316;chr8:125099558-125102316	chr8:125102014-125102146	19.64	83.72	80.7	51.28	59.15	51.85	34.12	68.12	51.02	57.01	49.51	70.09	62.93	59.8	52.63	71.74	72.48
N	cassette	PPIA	chr7	+	chr7:44796794-44799246;chr7:44797622-44799246;chr7:44796794-44799256	chr7:44798748-44798814	6.83	7.12	6.75	0.75	0.71	0.94	1.02	12.24	8.32	1.37	1.49	2.21	3.36	1.3	1.54	2.3	1.62
N	cassette	ITGA1	chr5	+	chr5:52918899-52922776	chr5:52920332-52920468	0	100	100	90.91	100	100	88.89	95.71	96.43	100	100	NA	NA	NA	NA	100	100
N	cassette	GGT1	chr22	+	chr22:24608024-24610249;chr22:24608024-24609964;chr22:24608024-24609961;chr22:24608024-24610357	chr22:24608990-24609231	4.36	NA	NA	NA	NA	NA	NA	NA	NA	NA	NA	NA	NA	NA	NA	NA	NA
N	cassette	EVA1C	chr21	+	chr21:32428685-32467695;chr21:32412194-32467695;chr21:32413014-32495026;chr21:32453509-32467695;chr21:32413014-32467695	chr21:32457597-32457720	11.34	66.27	62.9	53.85	67.44	57.14	41.94	63.85	72.73	NA	NA	62.24	49.28	57.63	47.96	NA	NA
K	cassette	SPAG9	chr17	-	chr17:50974948-50977107	chr17:50975863-50975901	6.84	10.47	5.6	2.14	1.78	1.57	2.78	4.86	5.94	4.52	2.53	9.45	7.17	4.45	5.34	8.44	6.28
N	cassette	RALY	chr20	+	chr20:34073636-34076701;chr20:34073636-34075873;chr20:34072331-34077027;chr20:34031605-34075873;chr20:34072331-34078504;chr20:34072206-34075873;chr20:34031605-34078504;chr20:34073636-34078504;chr20:34031605-34076701;chr20:34072331-34076701;chr20:34072331-34075873	chr20:34073819-34073866	-6.68	70.38	69.3	70.91	69.58	70.96	73.31	72.41	59.08	80.6	76.48	73.72	79.59	73.72	74.64	73.88	68.98
K	cassette	SAP30L	chr5	+	chr5:154451214-154453401	chr5:154452456-154452495	-6.48	22.66	21.53	25.74	23.2	25.77	25.96	26.92	8.79	11.71	12.5	7.11	9.45	10.13	11.79	6.3	7.65
K	cassette	LRRC42	chr1	+	chr1:53946550-53951985	chr1:53947862-53947981	-13.7	26.36	25.35	28.57	23.46	28.57	31.46	27.54	20.87	27.82	25.41	15.12	19.78	17.86	15.93	20.56	18.23
K	cassette	PABPC4	chr1	-	chr1:39563742-39564422;chr1:39563742-39564470	chr1:39563836-39563922	17.32	87.34	85.14	55.8	57.91	59.36	28.21	89.36	80.81	67.07	69.09	89.4	89.41	79.25	81.07	82.24	82.68
N	cassette	UBE2K	chr4	+	chr4:39774934-39778359;chr4:39755740-39778359;chr4:39745811-39778359	chr4:39777682-39777810	6.75	97.51	96.17	88.73	91.31	88	72.16	94.86	87.03	93.55	95.08	99.47	100	98.68	97.11	98.12	98.64
N	cassette	TROVE2	chr1	+	chr1:193060223-193076500;chr1:193060223-193075819;chr1:193059777-193075819;chr1:193059771-193075819;chr1:193059777-193076500	chr1:193069034-193069181	28.18	58.82	55.81	50	47.73	47.54	42.11	44.92	61.54	41.46	34.78	60	58.62	44	48.57	51.06	39.13
N	cassette	AGAP1	chr2	+	chr2:235908907-235968461;chr2:235908907-236036560	chr2:235930765-235930923	29.06	39.73	34.69	16.47	10.13	13.33	7.87	41.62	38.82	28.26	25	41.94	41.25	23.61	27.27	49.23	44.93
N	cassette	SWAP70	chr11	+	chr11:9694287-9728052;chr11:9720484-9728052;chr11:9713640-9728052	chr11:9724658-9724885	2.7	98.25	97.47	92.55	93.14	89.29	85.38	95.07	94.87	94.25	96.15	100	96.72	88.71	93.6	93.64	100
N	cassette	NOL6	chr9	-	chr9:33469342-33470011	chr9:33469499-33469667	0	NA	NA	NA	NA	NA	NA	NA	NA	NA	NA	NA	NA	NA	NA	NA	NA
N	cassette	PPP4R2	chr3	+	chr3:73063748-73064851;chr3:73061061-73064851	chr3:73064003-73064146	0	99.4	100	100	100	97.78	97.81	98.59	99.21	98.71	97.65	98.99	99.24	98.06	98.11	97.85	99.73
N	cassette	PDGFC	chr4	-	chr4:156850417-156970785;chr4:156850417-156970505;chr4:156850417-156967570;chr4:156854607-156970785	chr4:156861429-156861489	-9.84	26.51	40.28	38.24	37.37	30.95	35.96	25.42	19.88	34.12	27.27	30.14	37.18	35.04	32.8	25.49	30
N	cassette	ILVBL	chr19	-	chr19:15115431-15115849	chr19:15115566-15115671	4.72	100	99.33	100	99.07	98.11	91.09	99.23	95.87	100	98.95	100	100	99.01	98.64	98.37	98.31
K	cassette	MAGI1	chr3	-	chr3:65364947-65379260	chr3:65375745-65375945	19.56	25	31.25	24	36.84	23.33	25.81	30	61.11	64.44	60.87	NA	NA	NA	NA	76.12	70.42
N	cassette	CAMLG	chr5	+	chr5:134738793-134750758;chr5:134741524-134750758	chr5:134743987-134744052	-8.61	82.07	80.75	88.58	90	86.75	92.62	80.13	69.85	83.04	86.12	83.98	89.92	89.77	89.53	83.03	76
K	cassette	INTS8	chr8	+	chr8:94866192-94867139	chr8:94866312-94866351	0	0	0	0.6	0.76	0.92	3.09	0.97	1.18	0.68	0.86	0.91	0.83	5.32	2.17	0.72	1.06
N	cassette	IDH3G	chrX	-	chrX:153790293-153794245;chrX:153790293-153790809	chrX:153790564-153790575	7.81	95.35	93.96	65.8	70.19	76.11	55.24	95.61	78.49	82.21	75.1	90.31	92.42	88.89	89.93	87.2	86.55
N	cassette	RAB14	chr9	-	chr9:121192225-121201638	chr9:121193361-121193419	0	97.58	98.1	98.66	98.67	98	95.29	97.72	96.86	97.86	98.44	100	100	98.4	99.39	99.33	99.01
K	cassette	BAG6	chr6	-	chr6:31648752-31649198	chr6:31648911-31648964	-5.67	94.55	94.65	94.18	96.5	94.37	95.43	94.32	91.69	90.67	88.95	92.93	89.71	92.48	92.35	88.36	86.59
N	cassette	MTO1	chr6	+	chr6:73462072-73466488	chr6:73466209-73466408	0	100	100	100	100	100	100	99.45	100	100	100	100	100	100	100	100	100
N	cassette	SACM1L	chr3	+	chr3:45732152-45737582	chr3:45735235-45735373	2.35	100	98.11	92.77	91.67	98.61	88.73	97.14	97.56	96.83	100	96.92	100	97.96	95.77	96.97	100
N	cassette	GEMIN7	chr19	+	chr19:45079378-45087970;chr19:45075802-45090106;chr19:45075823-45090106;chr19:45079280-45090106;chr19:45079489-45090106;chr19:45079618-45090106;chr19:45079378-45090106	chr19:45079907-45080029	12.73	55.08	63.83	46.58	40.32	46.15	28.3	56.08	68.42	48.65	43.06	65.14	66.67	55.91	51.52	51.11	55.1
N	cassette	RPAIN	chr17	+	chr17:5426072-5432541;chr17:5426083-5432541;chr17:5422830-5432541;chr17:5426072-5428070;chr17:5422830-5428070;chr17:5426083-5428070	chr17:5426236-5426299	10.6	64.86	54.41	47.5	46.45	42.57	23.16	53.96	69.79	65.22	66.82	73.68	73.57	68.18	66.74	77.03	77.11
K	cassette	IFRD1	chr7	+	chr7:112462180-112467980	chr7:112462270-112462378	4.55	99.31	99.56	96.89	93.96	95.33	90.48	99.28	98.64	98.35	98.35	98.57	98.66	99.17	97.49	99.19	99.4
N	cassette	TMEM116	chr12	-	chr12:111932660-111936691;chr12:111932660-111937159;chr12:111895034-111937159	chr12:111933886-111934030	0	100	100	95	100	94.74	92.31	100	97.3	96.67	100	100	96.61	100	93.18	95.45	97.22
N	cassette	TMEM116	chr12	-	chr12:111932660-111936691;chr12:111932660-111937159;chr12:111895034-111937159	chr12:111933886-111934030	0	100	100	100	100	100	100	100	100	100	100	100	100	100	100	100	100
K	cassette	MTRR	chr5	+	chr5:7870924-7875257	chr5:7873373-7873526	19.4	48.48	36.62	24.21	20.59	27.78	7.5	43.08	32.61	46.88	40.87	57.39	47.73	40.95	40.88	59.56	60.96
N	cassette	PLAT	chr8	-	chr8:42188017-42193113;chr8:42182891-42191371;chr8:42188017-42191371	chr8:42188934-42189071	4.67	NA	NA	NA	NA	NA	NA	NA	NA	NA	NA	NA	NA	NA	NA	NA	NA
N	cassette	RPE	chr2	+	chr2:210017560-210019668;chr2:210017888-210019668;chr2:210017560-210019672	chr2:210018153-210018221	-5.71	3.56	2.54	5.84	8.23	5.99	7.32	2.81	0.85	4.86	5.91	6.53	8.39	13.64	14.01	1.66	1.81
N	cassette	RNF19A	chr8	-	chr8:100288268-100309866;chr8:100288268-100303159	chr8:100300528-100300651	-12.09	19.35	36.11	19.72	20.34	25.81	18.84	32.5	42.86	7.14	23.53	29.41	15.38	24.39	14.04	16.67	15.38
N	cassette	ITGA5	chr12	-	chr12:54403780-54404144	chr12:54403911-54403966	0	100	99.81	100	100	100	99.46	99.64	99.33	100	NA	100	100	100	100	100	NA
N	cassette	PDS5B	chr13	+	chr13:32753537-32758086	chr13:32755842-32755956	0	100	100	100	100	100	100	98.78	100	100	98.04	100	100	100	100	100	100
N	cassette	ZFYVE16	chr5	+	chr5:80439008-80443122	chr5:80439936-80440032	0	NA	NA	NA	NA	NA	NA	NA	NA	NA	NA	NA	NA	NA	NA	NA	NA
K	cassette	MTMR3	chr22	+	chr22:30020885-30022608	chr22:30022029-30022139	-7.76	78.85	80.15	82.35	81.82	78.89	80.43	73.76	66.97	90.79	91.58	92.11	94.59	92.31	96.92	87.5	86.61
N	cassette	PSMA4	chr15	+	chr15:78542220-78544868;chr15:78542220-78544189	chr15:78542576-78542645	8.11	93.5	97.3	88.41	88.19	82.5	58.06	94.12	65.92	87.86	89.02	95.54	96.7	93.98	94.66	91.18	93.47
K	cassette	MRPL52	chr14	+	chr14:22830255-22834171;chr14:22830255-22833417	chr14:22830964-22831037	1.25	9.38	9.18	1.07	1.68	1.04	0.87	8.86	11.34	1.32	0.99	1.92	3.03	1.22	0.74	2.99	2.7
N	cassette	CDKAL1	chr6	+	chr6:20548706-20739518	chr6:20649293-20649377	0	NA	NA	NA	NA	NA	NA	NA	NA	NA	NA	NA	NA	NA	NA	NA	NA
N	cassette	CARD8	chr19	-	chr19:48215385-48230437;chr19:48215385-48221729	chr19:48218871-48219012	8.81	79.31	65.79	53.33	70	46.43	45.45	74.67	62.96	70	70.83	92.31	81.82	76.92	68	81.48	85.19
N	cassette	CARD8	chr19	-	chr19:48215385-48230437;chr19:48215385-48221729	chr19:48218871-48219012	8.81	33.33	0	0	0	12.5	NA	0	0	NA	NA	NA	NA	NA	0	NA	NA
N	cassette	PTGR2	chr14	+	chr14:73874215-73880054;chr14:73877169-73880054	chr14:73879096-73879305	24	95.65	94.12	69.77	75.86	86.67	46.15	96.63	76.6	55.17	55.43	93.2	100	91.49	89.36	68.82	78.15
N	cassette	TSPAN4	chr11	+	chr11:847301-862549;chr11:843046-862549;chr11:842916-864436;chr11:842916-862549;chr11:847301-864436;chr11:844187-862549	chr11:850288-850367	4.53	91.11	92.91	81.6	81.77	79.75	61.26	90.54	79.6	89.3	90.8	77.82	69.29	73.74	71.74	89.83	93.46
N	cassette	APPL1	chr3	+	chr3:57267793-57287596;chr3:57267793-57269540	chr3:57268398-57268487	0	97.62	99.44	99.15	98.62	97.81	92.91	99.38	95.73	100	100	98.9	97.14	100	98.58	100	99.14
K	cassette	ZNF207	chr17	+	chr17:32360968-32362913	chr17:32361468-32361515	-5	94.78	94.92	99.65	98.69	97.58	95.3	92.97	75.81	98.12	98.5	96.26	98.92	97.16	98.41	95.24	94.24
N	cassette	NUP54	chr4	-	chr4:76132720-76148307;chr4:76132720-76144389;chr4:76132720-76144148;chr4:76134363-76144389;chr4:76134363-76144148	chr4:76136186-76136412	12.5	93.59	90.1	79.73	75.19	85.71	63.11	90.09	82.88	78.39	72.73	97.54	99.09	92.22	90.58	88.71	90.58
N	cassette	LSM14A	chr19	+	chr19:34215662-34219705;chr19:34215662-34219708;chr19:34209052-34219705	chr19:34219391-34219573	12.75	92.02	88.76	71.16	70.56	74.26	50.38	90.24	86.81	86.82	82.32	86.42	94.15	69.51	70.31	89.73	93.68
N	cassette	PARD3	chr10	-	chr10:34269900-34317106;chr10:34269900-34302328;chr10:34131584-34317106	chr10:34284135-34284245	-9.88	66.67	66.1	81.36	79.41	76.39	92.45	64.43	77.65	85.37	72.88	75	76.79	77.46	73.96	72.22	79.03
N	cassette	PRR3	chr6	+	chr6:30557451-30561309;chr6:30557451-30561327;chr6:30557451-30561833	chr6:30558150-30558212	12.72	80.6	72.97	42	61.29	46.51	27.5	65.85	59.68	41.46	27.93	64.29	75.81	65.45	64.44	38.18	36.26
N	cassette	PRR3	chr6	+	chr6:30557451-30561309;chr6:30557451-30561327;chr6:30557451-30561833	chr6:30558150-30558212	12.72	33.33	21.05	46.15	NA	52.38	50	19.15	50	58.33	61.54	11.76	0	25	11.11	37.5	32
N	cassette	SETX	chr9	-	chr9:132266250-132269614;chr9:132264986-132269614	chr9:132269403-132269489	-14.2	15.38	22.12	35.65	37.38	33.7	47.12	22.51	15.18	54.35	40.35	28.83	29.2	45.54	33.59	27.87	25.35
N	cassette	SETX	chr9	-	chr9:132266250-132269614;chr9:132264986-132269614	chr9:132269403-132269489	-14.2	0	0	2.78	0	0	0	0.82	0	0	0	0	0	0	0	0	0
N	cassette	SETX	chr9	-	chr9:132266250-132269614;chr9:132264986-132269614	chr9:132269403-132269489	-14.2	0	0	2.78	0	0	0	0.82	0	0	0	0	0	0	0	0	0
N	cassette	PDHA1	chrX	+	chrX:19351408-19355348;chrX:19353174-19355348	chrX:19354491-19354583	14.87	96.67	95	75.97	82.52	82.35	50	95.08	92.27	79.01	80.75	91.48	96.05	86.39	87.19	89.81	93.3
N	cassette	TOPBP1	chr3	-	chr3:133601394-133608872	chr3:133608535-133608696	0	96.3	98	100	95.79	100	97.4	97.12	96.49	98.94	96.49	99.24	100	100	100	100	98.68
N	cassette	RAB11FIP3	chr16	+	chr16:489001-503003	chr16:496824-496859	0	100	100	98.04	98.68	100	100	97.41	95.83	100	100	100	100	100	98.89	100	100
N	cassette	HDAC10	chr22	-	chr22:50248752-50249327;chr22:50248473-50249102;chr22:50248752-50249102;chr22:50248752-50249634;chr22:50248473-50249634;chr22:50248473-50249327	chr22:50248831-50248859	14.82	81.25	81.63	68.89	78.95	79.41	65.52	89.47	75	74.19	83.33	78.95	88.89	81.48	81.13	86.84	88.37
N	cassette	GTF2I	chr7	+	chr7:74716951-74728785;chr7:74716951-74730228	chr7:74718879-74718941	-10.54	44.17	48.08	47.62	52.03	50.17	58.46	47.96	31.36	34.69	36.64	30.75	37.08	37.97	37.83	25.7	28.02
N	cassette	CASC4	chr15	+	chr15:44380977-44413335;chr15:44380977-44411046	chr15:44402887-44403054	-18.3	58.08	56.37	73.1	76.17	64.78	66.3	50.76	61.81	56.13	51.86	40.48	33.52	49.62	49.75	50.87	43.49
N	cassette	KRBOX4	chrX	+	chrX:46463294-46472024;chrX:46463309-46472024;chrX:46463294-46472749;chrX:46463294-46472752;chrX:46463309-46472749;chrX:46463309-46472752	chrX:46471142-46471185	-18.53	11.76	17.02	54.29	50	42.86	54.29	16.22	20.75	65	37.93	26.67	25	27.03	35.85	56.67	37.5
N	cassette	NSMCE2	chr8	+	chr8:125091901-125102316;chr8:125091959-125102316;chr8:125099558-125102316	chr8:125102051-125102146	15.55	87.72	86.9	67.24	71	66.23	51.3	75.28	63.64	71.6	65.79	78.95	73.12	73.89	68.97	79.53	79.73
N	cassette	HGSNAT	chr8	+	chr8:43193844-43196947;chr8:43192431-43196947;chr8:43194934-43196947;chr8:43194026-43196947	chr8:43196430-43196540	-19.16	13.08	15.32	11.49	12.94	15.12	10.81	16.03	13	17.54	11.39	10.53	6.58	11.63	11.57	18.9	9.26
N	cassette	C10orf76	chr10	-	chr10:102014025-102025155	chr10:102023675-102023749	0	100	100	96.97	100	96.77	100	96.55	100	95.83	100	100	100	100	97.22	100	100
N	cassette	THOC2	chrX	-	chrX:123601339-123614051;chrX:123611517-123619400;chrX:123611517-123614051	chrX:123613639-123613708	15.26	96.36	95	84.62	90.91	85.94	50	92.75	72.22	86.36	78.15	93.22	96.33	97.2	87.58	92.11	94.33
N	cassette	INTS8	chr8	+	chr8:94873478-94876220;chr8:94873478-94876073	chr8:94874552-94874602	7.25	95.83	98.02	97.04	97.48	97.89	89.12	97.17	90.27	91.05	92.17	100	97.96	96.95	97.83	95.57	95.28
N	cassette	OPTN	chr10	+	chr10:13100303-13109096;chr10:13108290-13109111;chr10:13100303-13109111	chr10:13108962-13109015	-7.87	7.87	9.28	12.47	14.82	13.47	13.99	8.11	2.83	13.64	12.07	3.57	9.77	12.79	10.37	7.06	4.11
N	cassette	SUCO	chr1	+	chr1:172579268-172585857	chr1:172585018-172585086	0	94.64	89.41	85.25	88.89	85.96	57.32	86.79	80.88	82.4	78.46	89.13	93.06	88.89	85.04	88.46	89.4
N	cassette	PACRGL	chr4	+	chr4:20704815-20712787;chr4:20704815-20713431;chr4:20707871-20712787;chr4:20704534-20712787;chr4:20707871-20713431	chr4:20709683-20709773	28.5	51.43	46.67	17.24	25	26.92	10.87	37.07	52.94	44.44	39.51	65.43	61.9	50	31.31	67.12	60
N	cassette	RHOT1	chr17	+	chr17:32208310-32224615;chr17:32208310-32221065;chr17:32209446-32224615;chr17:32208310-32221070;chr17:32208310-32253084;chr17:32209446-32221065;chr17:32208310-32212717;chr17:32209446-32221070	chr17:32211116-32211238	-14.7	18.48	30	27.12	33.33	30.65	42.5	23.88	9.41	39.16	35.66	41.07	38.86	41.14	39.51	31.05	29.86
N	cassette	KIAA1468	chr18	+	chr18:62275474-62280645;chr18:62277656-62280645;chr18:62275474-62280359	chr18:62279774-62279856	14.91	58.33	51.92	23.26	31.58	26.79	23.33	54.7	71.74	9.33	12.12	18.99	11.11	12.31	15.91	14.49	24.21
N	cassette	KIAA1468	chr18	+	chr18:62275474-62280645;chr18:62277656-62280645;chr18:62275474-62280359	chr18:62279774-62279856	14.91	67.86	63.16	24.14	34.48	30.77	25.53	62.79	80.56	9.52	13.46	27.45	15.69	14.29	19.78	16.67	27.85
N	cassette	SHQ1	chr3	-	chr3:72750837-72815349	chr3:72812671-72812794	0	100	100	100	100	100	100	100	100	98.9	98.96	100	100	100	100	100	99.03
N	cassette	SSR4	chrX	+	chrX:153794755-153796433;chrX:153795754-153796433;chrX:153795805-153796433	chrX:153795928-153796126	0.48	2.11	1.69	0.37	0.41	0.27	0.16	3	0.88	0.43	0.46	0.49	0.91	0.19	0.25	0.76	1.11
N	cassette	PEA15	chr1	+	chr1:160207238-160211542;chr1:160205523-160211542	chr1:160208464-160208665	-2.48	60.71	52.08	72.22	80.77	68	87.88	52.08	58.14	71.79	77.14	71.43	90	100	92.31	62.16	53.49
N	cassette	SP140,SP140L	chr2	+	chr2:230328832-230370907	chr2:230357805-230357967	0	100	100	100	100	100	97.44	97.06	96.43	100	97.62	100	100	100	98.51	97.78	100
