# Supplementary material for: Full-length transcript alterations in human bronchial epithelial cells with U2AF1 S34F mutations
Source: Life Sci Alliance. 2023 Jul 24;6(10):e202000641. doi: 10.26508/lsa.202000641 (PMC10366530; doi:10.26508/lsa.202000641)
Supplement: Supplementary file 9 [file LSA-2020-00641_TableS6.xlsx]

## Sheet: ST4_HBEC3kt_diffSplice_events-g
gene_names	diffSplice_event	∆PSI	pvalue	p.adj	as_type	mt1	mt2	mt3	wt1	wt2	wt3
AGTRAP	chr1:11806183-11806280	-0.126646305	1.67e-8	7.62e-6	es	7:185	3:116	4:133	50:332	35:195	43:169
S100A2	chr1:153536004-153535890	-0.014131411	5.05984e-4	0.036328484	es	24:2637	9:1372	22:2410	92:4327	49:2159	46:1826
C1orf43	chr1:154192413-154192311	-0.233656136	6.84e-6	0.001560831	es	27:18	15:28	48:60	131:57	76:37	184:75
SCAMP3	chr1:155227177-155227075	-0.088377768	2.66112e-4	0.022134084	es	145:28	98:19	196:29	347:24	208:19	338:14
SCAMP3	chr1:155227448-155227288	-0.099508688	2.23809e-4	0.019068499	es	152:32	101:18	200:29	356:19	213:20	344:9
FDPS	chr1:155279833-155279996	-0.042262459	1.35941e-4	0.013018897	es	286:27	148:12	377:19	1245:39	639:16	1179:24
GAS5	chr1:173833644-173833621	0.07847009	4.71e-5	0.007172411	es	327:33	105:18	201:26	535:135	847:188	664:151
MICOS10	chr1:19927280-19927465	-0.0243415	1.39298e-4	0.013089903	es	1:486	2:181	4:399	26:947	38:1154	20:560
MIR205HG	chr1:209605087-209605170	-0.107392013	1.05e-9	9.6e-7	es	175:41	154:46	297:69	819:76	548:59	696:75
MIR205HG	chr1:209605091-209605170	-0.127332108	5.83743e-4	0.040990298	es	117:41	74:46	136:69	378:76	226:59	272:75
SRP9	chr1:225974563-225974687	-0.100860201	2.87084e-4	0.023221134	es	2:24	7:98	28:272	30:125	16:71	62:284
MRPL55	chr1:228296722-228296137	-0.157575453	2.84e-5	0.004771518	es	76:155	19:46	37:79	125:133	126:137	67:78
MRPL55	chr1:228296722-228296655	-0.14737792	1.19e-5	0.002352444	es	89:177	22:51	52:87	151:159	152:157	83:88
DNAJC8	chr1:28556763-28556641	-0.070773176	1.64566e-4	0.015022546	es	5:139	7:92	17:346	48:361	30:207	50:383
ELOVL1	chr1:43831047-43830856	-0.10238476	4.37435e-4	0.032502431	es	77:29	63:17	204:49	389:56	200:29	433:50
ATP6V0B	chr1:44441471-44441520	-0.061982015	3.69856e-4	0.028474444	es	217:32	141:21	244:33	809:40	473:38	463:37
ATP6V0B	chr1:44441471-44441646	-0.063429043	3.61016e-4	0.028132869	es	212:32	137:21	234:33	780:40	454:38	451:37
UQCRH	chr1:46775568-46775716	-0.070435077	4.03e-5	0.006597862	es	40:462	17:189	35:341	83:506	95:439	60:344
ATP5MD	chr10:105155789-105155502	-0.159544145	4.66183e-4	0.034240328	es	24:52	9:27	20:51	102:138	122:139	65:78
COL17A1	chr10:105792048-105791961	-0.144325519	3.50369e-4	0.027640201	es	3:70	2:40	12:226	33:104	42:114	42:329
GSTO1	chr10:106022736-106022835	-0.029737989	4.8662e-4	0.035335217	es	386:20	258:13	428:23	1110:31	813:13	717:12
BUB3	chr10:124916849-124916911	-0.062011068	1.85e-5	0.003203204	es	5:224	5:274	12:550	31:422	16:245	61:454
RPS24	chr10:79799961-79799983	-0.097859964	4.74e-6	0.001122028	es	85:372	48:162	153:574	155:395	194:411	201:453
EXOSC1	chr10:99203068-99202993	-0.120338267	1.07e-5	0.002211885	es	77:18	25:7	66:8	225:10	235:12	205:8
RPS13	chr11:17099024-17098975	0.055478655	4.20268e-4	0.031970353	es	672:54	244:23	565:55	872:164	743:122	561:71
CD59	chr11:33753014-33752969	-0.129544418	1.08e-13	2.31e-10	es	213:1003	129:528	272:1134	934:1864	643:1437	672:1504
MRPL11	chr11:66204380-66204272	-0.062798057	9.06e-5	0.009904526	es	3:156	0:58	1:146	18:203	10:156	11:135
MRPL11	chr11:66204380-66204286	-0.062798057	9.06e-5	0.009904526	es	3:156	0:58	1:146	18:203	10:156	11:135
SARNP	chr12:56209723-56209670	-0.09361354	6.14e-5	0.008555568	es	3:87	5:89	17:208	43:233	51:279	58:339
MYL6	chr12:56554409-56554454	-0.15579178900000001	2.26e-7	7.62e-5	es	1441:2772	366:768	777:1789	1236:1698	1030:925	807:834
MTIF3	chr13:28014586-28014125	-0.12447272	5.51707e-4	0.039171214	es	25:7	32:3	30:3	88:2	88:0	59:0
MOK	chr14:102698158-102698043	-0.212552109	1.92e-9	1.36e-6	es	65:40	40:36	124:109	476:136	216:64	323:103
MRPL52	chr14:23300172-23300246	-0.112715401	6.64e-5	0.009027328	es	1:66	2:38	3:79	24:156	15:74	11:68
CHURC1	chr14:65398855-65399010	-0.083228	1.04135e-4	0.01073261	es	136:20	69:10	106:14	300:16	312:9	145:7
PLEK2	chr14:67859144-67859042	-0.057607097	7.29e-5	0.009317801	es	163:24	204:24	399:41	771:38	354:23	496:20
PLEK2	chr14:67864772-67864723	-0.106428796	7.81e-8	3.12e-5	es	21:172	20:212	37:406	139:652	74:278	108:396
SNRPA1	chr15:101832245-101832166	-0.157667379	1.48e-7	5.56e-5	es	53:17	51:12	101:21	177:12	125:4	186:5
TNFRSF12A	chr16:3071033-3071320	-0.229401699	2.70181e-4	0.022134084	es	5:16	5:20	20:44	130:107	61:66	66:80
VKORC1	chr16:31104187-31104103	-0.067689399	8.59e-5	0.009904526	es	8:224	4:79	5:202	39:329	30:288	26:229
NMRAL1	chr16:4521450-4521314	-0.118759989	4.53e-5	0.007053871	es	4:80	3:52	3:79	25:121	20:88	12:79
HMOX2	chr16:4546146-4546267	-0.078816336	3.1223e-4	0.024939366	es	7:112	11:127	10:182	64:344	27:174	25:173
RPAIN	chr17:5329555-5329619	-0.18543445	1.94188e-4	0.017234159	es	36:38	17:15	31:39	128:76	188:97	121:49
DERL2	chr17:5381319-5381163	-0.092466606	1.77e-6	4.35229e-4	es	6:117	2:108	10:287	41:291	29:224	50:310
DERL2	chr17:5381319-5381167	-0.092466606	1.77e-6	4.35229e-4	es	6:117	2:108	10:287	41:291	29:224	50:310
SAP30BP	chr17:73701690-73701771	-0.087913703	1.23404e-4	0.012164431	es	5:139	3:78	2:219	22:272	34:191	34:253
SAP30BP	chr17:73701690-73701773	-0.087913291	1.23738e-4	0.012164431	es	5:139	3:78	2:219	22:272	34:191	34:253
SMIM7	chr19:16770258-16770205	-0.040444458	6.88353e-4	0.047296532	es	100:4	60:3	124:6	284:1	207:2	203:0
DMKN	chr19:35997087-35997027	-0.112939894	4.45e-5	0.007053871	es	12:147	4:81	10:118	75:383	57:287	63:218
DMKN	chr19:36000863-36000812	0.138712477	5.25e-5	0.007795297	es	127:39	76:17	110:38	298:167	216:132	186:108
RNF181	chr2:85823979-85824054	-0.256707282	9.23e-5	0.009904526	es	19:50	4:13	6:31	78:111	108:106	56:43
IDH3B	chr20:2640822-2640713	-0.051396835	6.51459e-4	0.045248076	es	170:15	151:14	294:29	549:14	355:21	572:17
HM13	chr20:30154012-30154098	-0.089884962	7.91e-5	0.009716499	es	110:20	122:16	129:25	530:23	274:17	253:18
ITPA	chr20:3193964-3194029	0.151008101	2.17e-7	7.62e-5	es	103:4	104:6	201:23	271:70	168:52	177:50
ITPA	chr20:3193964-3194072	0.142031568	3.95e-9	1.94e-6	es	103:4	103:5	200:15	266:60	167:45	176:43
RBM39	chr20:34328519-34328446	-0.252364583	5.25e-7	1.5963e-4	es	15:47	20:73	18:71	64:88	81:67	61:75
SNHG17	chr20:37050888-37050733	-0.331474311	1.28e-5	0.002352444	es	8:22	15:10	10:11	151:58	134:29	102:30
SNHG17	chr20:37050888-37050738	-0.331473952	1.28e-5	0.002352444	es	8:22	15:10	10:11	151:58	134:29	102:30
SNHG17	chr20:37050888-37050742	-0.331464319	1.29e-5	0.002352444	es	8:22	15:10	10:11	151:58	134:29	102:30
ZFAS1	chr20:47897439-47897501	-0.186359904	6.82e-5	0.009069011	es	31:42	26:35	36:54	93:71	168:93	118:83
TPD52L2	chr20:62507168-62507228	-0.201039049	9.71e-6	0.002069166	es	30:26	20:29	67:56	164:71	113:48	192:71
RWDD2B	chr21:30380444-30380081	-0.150278786	1.18039e-4	0.011972569	es	21:8	20:3	209:61	79:4	48:8	667:39
U2AF1L5, U2AF1	chr21:44521542-44521475	-0.073333684	2.69872e-4	0.022134084	es	54:269	36:160	40:215	197:637	169:500	119:386
RPL24	chr3:101405401-101405325	0.059045911	6.14e-5	0.008555568	es	462:29	139:11	389:18	335:42	389:54	384:48
TMEM40	chr3:12785488-12785398	-0.150062984	2.92e-7	9.32e-5	es	125:147	72:69	153:179	487:287	299:210	365:199
TMEM40	chr3:12790291-12790153	-0.154380779	8.98e-10	9.57e-7	es	159:120	80:63	191:145	550:231	371:140	419:149
IP6K2	chr3:48732257-48732126	-0.279966507	1.75e-5	0.003103259	es	8:48	9:19	11:33	30:31	27:27	47:44
IP6K2	chr3:48732257-48732134	-0.270744168	6.16e-5	0.008555568	es	7:48	9:19	11:33	29:31	25:27	44:44
IFRD2	chr3:50326787-50326685	-0.358485227	1.51e-6	4.01226e-4	es	18:21	11:17	8:19	73:18	30:13	32:12
IFRD2	chr3:50326791-50326685	-0.129726022	7.3e-6	0.001607947	es	88:21	53:17	100:17	357:17	146:12	150:9
IFRD2	chr3:50327059-50326877	-0.112519256	4.264e-4	0.032055225	es	104:19	62:17	98:21	412:18	159:19	170:12
HTD2, RPP14	chr3:58296035-58296133	-0.272776983	1.70617e-4	0.015355569	es	12:8	7:8	23:21	51:8	27:8	59:17
OCIAD2	chr4:48901942-48901845	0.047448867	9.23e-5	0.009904526	es	1739:143	661:57	1446:102	3204:472	4369:660	2597:299
HNRNPDL	chr4:83346820-83346715	-0.24583179	2.17551e-4	0.018949723	es	7:15	11:47	16:60	48:70	48:34	39:50
MRPS18C	chr4:84379498-84379582	-0.169817727	1.53e-11	2.45e-8	es	186:99	79:51	190:99	446:102	580:144	281:55
PDCD6	chr5:272825-272887	-0.044497075	7.83e-5	0.009716499	es	261:26	305:25	692:80	1577:77	1170:56	1414:75
TPD52L1	chr6:125574862-125574901	-0.257860835	4.76e-8	2.03e-5	es	5:49	5:30	11:69	51:68	34:70	71:112
TPD52L1	chr6:125578243-125578304	-0.221470285	8.41e-7	2.44351e-4	es	8:46	4:31	11:69	48:71	35:69	62:121
SNHG32	chr6:31804200-31804294	-0.231313973	8.74e-5	0.009904526	es	12:69	5:24	37:93	48:85	110:147	300:277
SRSF3	chr6:36567597-36568053	-0.228954873	1.53e-9	1.22e-6	es	7:118	9:193	12:281	76:328	85:195	128:225
PPIA	chr7:44838346-44838413	-0.099623201	1.36505e-4	0.013018897	es	55:438	25:241	116:632	120:550	121:379	148:444
PPIA	chr7:44838346-44838503	-0.097228602	1.4689e-4	0.01360329	es	59:448	32:245	127:646	131:566	131:386	157:453
UPP1	chr7:48139266-48139384	-0.226621016	3.73e-10	4.77e-7	es	35:54	43:43	43:51	1369:616	1155:605	854:393
UPP1	chr7:48141420-48141467	-0.286570221	8.51e-19	2.72e-15	es	43:47	48:38	46:48	1576:417	1400:364	999:250
UPP1	chr7:48141420-48141579	-0.289366838	5.35e-19	2.72e-15	es	42:46	48:38	45:48	1569:411	1395:362	997:248
UPP1	chr7:48142893-48143008	0.282412293	2.29e-9	1.39e-6	es	19:24	33:15	27:19	437:1139	397:1003	322:677
LETM2	chr8:38264463-38264556	-0.219251436	2.19449e-4	0.018949723	es	21:14	12:8	21:16	115:30	74:20	68:12
SSR4	chrX:153061117-153061208	-0.053489995	9.46e-5	0.009904526	es	24:827	12:173	16:390	91:775	62:737	51:477
SSR4	chrX:153061117-153061259	-0.053491008	9.42e-5	0.009904526	es	24:827	12:173	16:390	91:775	62:737	51:477
SSR4	chrX:153061117-153061316	-0.051695177	6.95e-5	0.009069011	es	24:886	12:187	16:405	91:823	62:778	51:491
SSR4	chrX:153061117-153061581	-0.05351285	8.74e-5	0.009904526	es	24:827	12:173	16:390	91:775	62:737	51:477
PDHA1	chrX:19372608-19372701	-0.12910984	1.05e-6	2.92781e-4	es	66:12	72:18	126:25	209:12	152:9	265:7
ACOT9	chrX:23752484-23752448	-0.303625176	2.61e-9	1.39e-6	es	17:28	14:22	44:56	143:51	42:21	115:45
ACOT9	chrX:23752484-23752457	-0.303625176	2.61e-9	1.39e-6	es	17:28	14:22	44:56	143:51	42:21	115:45
