# Supplementary material for: Full-length transcript alterations in human bronchial epithelial cells with U2AF1 S34F mutations
Source: Life Sci Alliance. 2023 Jul 24;6(10):e202000641. doi: 10.26508/lsa.202000641 (PMC10366530; doi:10.26508/lsa.202000641)
Supplement: Supplementary file 10 [file LSA-2020-00641_TableS7.xlsx]

## Sheet: ST5_drimseq_diu_ENSG_st2_202208
gene	isoform	hugo	change iso usage	p-val	adj-p	st2 adj-p	wt1_wt_b1_0	wt2_wt_b1_1	wt3_wt_b2_2	mut1_mt_b1_3	mut2_mt_b1_4	mut3_mt_b2_5
ENSG00000112081	ENST00000477442.2_ENSG00000112081.12	SRSF3	0.197789	4.09e-14	3.8e-10	0.27265	58	70	110	1	5	9
ENSG00000183696	024b542a-1668-4504-990f-50af6191c68a_ENSG00000183696.9	UPP1	-0.210637	2.13e-12	9.9e-09	NA	162	113	102	20	19	20
ENSG00000125835	ENST00000438552.2_ENSG00000125835.13	SNRPB	-0.123691	7.36e-12	2.28e-08	NA	336	220	218	161	158	282
ENSG00000230937	337fe1b4-6f80-4ece-87c3-09b2533ea545_ENSG00000230937.5	MIR205HG	0.0843272	1.31e-11	3.04e-08	0.00405466	129	96	130	11	11	24
ENSG00000130066	ENST00000489394.1_ENSG00000130066.12	SAT1	0.150986	2.12e-11	3.95e-08	0.528486	333	506	874	7	21	25
ENSG00000230937	4ccc5bfc-70f6-42d5-ab27-14eeacb1c9bf-1_ENSG00000230937.5	MIR205HG	0.0775308	2.08e-10	3.23e-07	0.00405466	136	84	116	11	13	21
ENSG00000107223	ENST00000224073.1_ENSG00000107223.8	EDF1	-0.178866	5.86e-10	6.59e-07	NA	294	300	164	193	74	108
ENSG00000163319	ENST00000295491.4-1_ENSG00000163319.6	MRPS18C	0.172731	6.37e-10	6.59e-07	NA	424	549	265	178	77	180
ENSG00000163319	ENST00000507019.1-1_ENSG00000163319.6	MRPS18C	-0.172731	6.37e-10	6.59e-07	NA	101	141	53	99	50	97
ENSG00000154473	ENST00000368858.5-2_ENSG00000154473.13	BUB3	-0.193996	8.03e-10	7.47e-07	NA	74	45	72	76	100	198
ENSG00000153037	ENST00000282999.3-1_ENSG00000153037.8	SRP19	-0.263589	1.56e-09	1.32e-06	NA	28	32	27	24	18	39
ENSG00000042753	ENST00000263270.6-1_ENSG00000042753.7	AP2S1	-0.210491	3.51e-09	2.72e-06	NA	882	428	237	390	225	227
ENSG00000106366	8e5484ea-b72d-4a12-8925-90afaddea5f3_ENSG00000106366.7	SERPINE1	-0.0683129	9.06e-09	6.48e-06	0.108368	17	19	25	56	76	111
ENSG00000092841	ENST00000547649.1_ENSG00000092841.14	MYL6	-0.089048	4.34e-08	2.89e-05	NA	791	474	494	1432	364	1075
ENSG00000088726	ENST00000435575.1-2_ENSG00000088726.11	TMEM40	-0.087513	4.66e-08	2.89e-05	NA	32	23	21	30	12	40
ENSG00000154473	ENST00000368858.5_ENSG00000154473.13	BUB3	-0.170079	5.12e-08	2.98e-05	NA	93	37	71	85	100	157
ENSG00000214706	1e24053d-e951-44d3-b661-bc095ce1d6be_ENSG00000214706.6	IFRD2	-0.143631	6.63e-08	3.63e-05	NA	3	5	3	15	10	13
ENSG00000154473	ENST00000368865.4-1_ENSG00000154473.13	BUB3	0.125965	1.13e-07	5.55e-05	NA	85	53	71	12	15	34
ENSG00000092841	ENST00000550697.1_ENSG00000092841.14	MYL6	0.074181	1.13e-07	5.55e-05	NA	550	528	479	739	179	447
ENSG00000042753	ENST00000601498.1_ENSG00000042753.7	AP2S1	0.174328	1.33e-07	6.17e-05	NA	369	440	288	119	51	81
ENSG00000113068	ENST00000510217.1-1_ENSG00000113068.5	PFDN1	-0.110401	1.4e-07	6.19e-05	NA	24	25	34	21	18	42
ENSG00000183696	1d7ad398-b9ab-43c5-9569-a7292825cee1-1_ENSG00000183696.9	UPP1	0.110816	2.57e-07	0.000102511	NA	208	161	103	1	0	3
ENSG00000105854	ENST00000222572.3_ENSG00000105854.8	PON2	0.407135	2.86e-07	0.000102511	NA	41	24	69	6	23	18
ENSG00000123130	ENST00000336430.7_ENSG00000123130.12	ACOT9	-0.316613	2.85e-07	0.000102511	NA	44	18	35	23	21	46
ENSG00000123130	ENST00000379303.5_ENSG00000123130.12	ACOT9	0.316613	2.85e-07	0.000102511	NA	101	29	75	11	12	27
ENSG00000105854	ENST00000433091.2_ENSG00000105854.8	PON2	-0.407135	2.86e-07	0.000102511	NA	9	3	14	11	21	30
ENSG00000187514	ENST00000409115.3_ENSG00000187514.10	PTMA	-0.0894255	2.99e-07	0.000103168	NA	452	222	472	766	345	769
ENSG00000088726	ENST00000435575.1-1_ENSG00000088726.11	TMEM40	-0.0587811	3.52e-07	0.000117138	NA	17	7	7	18	12	16
ENSG00000170889	ENST00000302907.4_ENSG00000170889.9	RPS9	-0.100376	5.48e-07	0.00017588	NA	971	629	494	770	249	465
ENSG00000112081	ENST00000373715.6-1_ENSG00000112081.12	SRSF3	-0.199036	7.5e-07	0.000232672	0.27265	260	146	179	96	153	218
ENSG00000120686	bf1142ec-13c2-42df-a278-8ac59389d618-1_ENSG00000120686.7	UFM1	-0.240336	1.03e-06	0.000298576	NA	7	10	7	15	9	23
ENSG00000120686	ENST00000239878.4-1_ENSG00000120686.7	UFM1	0.240336	1.03e-06	0.000298576	NA	90	97	54	30	15	50
ENSG00000131828	ENST00000540249.1_ENSG00000131828.9	PDHA1	-0.131351	1.24e-06	0.00034908	NA	9	6	6	10	15	22
ENSG00000100558	9aa56bb0-65c6-4c3d-a9ab-57927221610b_ENSG00000100558.4	PLEK2	0.0809209	1.48e-06	0.000405326	NA	63	37	68	8	8	18
ENSG00000134057	dfbd1bd6-ed07-4728-8c0b-be5d9bfd6c57-1_ENSG00000134057.10	CCNB1	-0.0477753	1.55e-06	0.000407024	NA	32	6	21	23	23	63
ENSG00000204387	ENST00000375640.3_ENSG00000204387.8	C6orf48	-0.266712	1.57e-06	0.000407024	NA	68	119	242	59	18	85
ENSG00000177674	ENST00000400895.2_ENSG00000177674.11	AGTRAP	0.0912177	1.64e-06	0.000412965	NA	34	26	29	6	2	3
ENSG00000111907	ENST00000368388.2_ENSG00000111907.16	TPD52L1	-0.246201	1.77e-06	0.000423383	NA	47	55	91	40	25	59
ENSG00000111907	ENST00000534000.1_ENSG00000111907.16	TPD52L1	0.246201	1.77e-06	0.000423383	NA	30	22	46	3	3	6
ENSG00000107223	ENST00000371649.1_ENSG00000107223.8	EDF1	0.100466	2.35e-06	0.000545681	NA	71	63	40	12	2	11
ENSG00000101150	ENST00000348257.5_ENSG00000101150.13	TPD52L2	-0.212506	2.8e-06	0.000634898	NA	41	29	41	19	23	33
ENSG00000125877	ENST00000460550.1-2_ENSG00000125877.8	ITPA	0.0891326	2.97e-06	0.000657184	NA	22	16	16	1	1	3
ENSG00000142864	ENST00000370990.5-2_ENSG00000142864.10	SERBP1	0.0960828	3.38e-06	0.000731567	NA	32	19	38	2	5	7
ENSG00000089248	ENST00000261735.3_ENSG00000089248.6	ERP29	-0.164711	3.74e-06	0.000740261	NA	293	174	136	152	109	151
ENSG00000230937	ENST00000431096.1_ENSG00000230937.5	MIR205HG	0.0398908	3.55e-06	0.000740261	0.00405466	69	50	44	9	2	9
ENSG00000114391	ENST00000464595.1_ENSG00000114391.8	RPL24	0.0678695	3.66e-06	0.000740261	NA	40	51	46	26	9	12
ENSG00000168701	ENST00000562235.1_ENSG00000168701.14	TMEM208	0.0946313	3.7e-06	0.000740261	NA	45	40	43	9	4	9
ENSG00000168894	ENST00000443647.1_ENSG00000168894.5	RNF181	0.0281334	3.96e-06	0.000767068	NA	35	50	23	6	2	2
ENSG00000167397	9f59fb68-3adf-4e97-b2d2-5176261b4081-1_ENSG00000167397.10	VKORC1	0.059749	4.14e-06	0.000785829	NA	39	29	23	6	3	5
ENSG00000066322	ENST00000487209.1_ENSG00000066322.8	ELOVL1	-0.143607	4.31e-06	0.000802353	0.741574	22	12	18	19	10	32
ENSG00000168894	ENST00000306368.4_ENSG00000168894.5	RNF181	-0.0692631	6.36e-06	0.00116128	NA	869	1064	527	752	148	296
ENSG00000154473	ENST00000368865.4-3_ENSG00000154473.13	BUB3	0.110718	7.21e-06	0.00128945	NA	71	53	84	14	19	44
ENSG00000143612	ENST00000350592.3_ENSG00000143612.14	C1orf43	-0.304879	7.85e-06	0.00135327	NA	40	25	53	14	18	43
ENSG00000143612	ENST00000368521.5_ENSG00000143612.14	C1orf43	0.304879	7.85e-06	0.00135327	NA	91	46	137	14	5	29
ENSG00000034510	03905f42-cad8-4eb3-b1e9-9c9755589b1f_ENSG00000034510.4	TMSB10	0.0358841	8.32e-06	0.00140852	NA	500	417	210	170	77	121
ENSG00000249915	a60c66f6-e522-4136-bc0a-c69176ac485d_ENSG00000249915.3	PDCD6	-0.0364947	1.23e-05	0.00203888	NA	25	19	33	12	16	46
ENSG00000160752	030bcf80-5c87-404e-8dff-08dc7dd157d0-1_ENSG00000160752.10	FDPS	0.0617973	1.54e-05	0.00246767	NA	237	110	292	35	27	69
ENSG00000088833	ENST00000216879.4_ENSG00000088833.13	NSFL1C	-0.159599	1.53e-05	0.00246767	NA	216	107	213	81	101	232
ENSG00000171311	ENST00000370885.4_ENSG00000171311.8	EXOSC1	-0.136648	1.61e-05	0.00253975	0.851463	10	12	8	18	7	8
ENSG00000153037	ENST00000505459.1-1_ENSG00000153037.8	SRP19	0.229093	1.78e-05	0.00276825	NA	171	183	161	17	30	32
ENSG00000168894	ENST00000443647.1-1_ENSG00000168894.5	RNF181	0.0302645	1.98e-05	0.00302373	NA	41	57	32	12	2	4
ENSG00000051596	9e6cb126-6e40-4fc7-bd06-f80c0fe5e214-2_ENSG00000051596.5	THOC3	-0.107669	2.28e-05	0.00329566	NA	11	4	18	18	10	39
ENSG00000233913	e130f791-8115-472f-827f-e767ecaf20df_ENSG00000233913.6	CTC-575D19.1	-0.0759995	2.34e-05	0.00329566	NA	1334	981	541	976	356	454
ENSG00000233913	e130f791-8115-472f-827f-e767ecaf20df-2_ENSG00000233913.6	CTC-575D19.1	0.0759995	2.34e-05	0.00329566	NA	288	279	134	130	46	71
ENSG00000162910	ENST00000366746.3_ENSG00000162910.14	MRPL55	-0.122096	2.27e-05	0.00329566	NA	27	28	20	53	11	28
ENSG00000171858	ENST00000492356.2_ENSG00000171858.13	RPS21	-0.0591113	2.26e-05	0.00329566	NA	23	29	18	19	13	27
ENSG00000204387	ENST00000375638.3_ENSG00000204387.8	C6orf48	0.213638	2.63e-05	0.00365035	NA	44	92	279	11	3	31
ENSG00000230937	8a60a7e8-494d-497f-abe5-4781afe49615_ENSG00000230937.5	MIR205HG	-0.0261345	2.78e-05	0.00378164	0.00405466	7	7	15	11	8	15
ENSG00000177410	ENST00000441722.1-2_ENSG00000177410.8	ZFAS1	-0.188543	2.84e-05	0.00378164	NA	39	48	52	31	19	39
ENSG00000117632	ENST00000513116.1_ENSG00000117632.16	STMN1	0.0613872	2.83e-05	0.00378164	0.533335	52	33	15	11	5	3
ENSG00000168275	ENST00000366613.1_ENSG00000168275.10	COA6	0.211876	3.01e-05	0.00388438	NA	44	66	32	5	2	10
ENSG00000168275	ENST00000366615.4_ENSG00000168275.10	COA6	-0.211876	3.01e-05	0.00388438	NA	103	106	83	45	25	65
ENSG00000080823	ENST00000524370.1_ENSG00000080823.17	MOK	-0.0783284	3.2e-05	0.00408291	NA	12	4	15	7	4	18
ENSG00000135480	42d32f09-3b60-46b3-b229-30ecbd15ac0f_ENSG00000135480.10	KRT7	0.077287	3.27e-05	0.00411519	NA	979	867	467	381	135	318
ENSG00000068438	ab6bac89-5d39-4f4c-a0dd-965992ab58e0_ENSG00000068438.10	FTSJ1	-0.19714	3.5e-05	0.00423176	NA	30	23	17	17	26	23
ENSG00000101294	e811dd84-92aa-4eca-943d-3d1aba940e3e_ENSG00000101294.12	HM13	-0.106052	3.46e-05	0.00423176	NA	8	9	7	13	11	13
ENSG00000173436	ENST00000481464.1_ENSG00000173436.9	MINOS1	0.0179166	3.48e-05	0.00423176	NA	13	24	16	0	0	2
ENSG00000154473	38faf70b-669a-4d0c-857b-aea44952a849-1_ENSG00000154473.13	BUB3	0.0626243	4.45e-05	0.00523784	NA	27	14	59	4	4	10
ENSG00000120708	5630674f-5c2c-41ba-91ce-54292e45e29e_ENSG00000120708.12	TGFBI	-0.0441816	4.41e-05	0.00523784	NA	8	6	10	21	18	40
ENSG00000189334	9f239627-6556-428a-a44b-02b2e0fd1f0c_ENSG00000189334.4	S100A14	0.0155283	4.64e-05	0.00539918	0.741574	42	26	34	6	6	8
ENSG00000234741	e9c3a862-9811-4f92-82c3-f0c327f218e3_ENSG00000234741.3	GAS5	-0.104907	4.72e-05	0.00542829	NA	162	229	171	113	37	71
ENSG00000161249	ENST00000474928.1_ENSG00000161249.16	DMKN	-0.282746	4.8e-05	0.00544564	NA	39	37	23	38	11	20
ENSG00000117410	ENST00000236067.4_ENSG00000117410.9	ATP6V0B	-0.0624292	4.99e-05	0.00559592	NA	36	36	33	31	20	29
ENSG00000256861	ENST00000267169.6_ENSG00000256861.1	RP11-512M8.5	0.187442	5.08e-05	0.00562859	NA	29	24	30	8	3	7
ENSG00000230937	28a909f8-b705-42b6-a4a9-c740255721fe_ENSG00000230937.5	MIR205HG	-0.0273453	6.12e-05	0.00665168	0.00405466	10	15	12	8	7	24
ENSG00000161016	ENST00000262584.3_ENSG00000161016.11	RPL8	-0.0511346	6.15e-05	0.00665168	NA	3375	2256	1722	2116	888	1338
ENSG00000126698	ENST00000489277.1_ENSG00000126698.6	DNAJC8	0.0711903	6.31e-05	0.00675026	NA	37	22	33	3	2	10
ENSG00000080823	ENST00000523231.1-1_ENSG00000080823.17	MOK	-0.0805677	6.68e-05	0.00706416	NA	23	3	13	7	6	19
ENSG00000089248	ENST00000455836.1_ENSG00000089248.6	ERP29	0.104971	6.82e-05	0.00712798	NA	75	72	49	19	13	18
ENSG00000197956	ENST00000368719.4-1_ENSG00000197956.5	S100A6	-0.0833459	7.14e-05	0.00738693	NA	1332	1190	869	809	230	528
ENSG00000213719	b5cf5b16-d03c-424f-b242-7cb9c33c7aac_ENSG00000213719.4	CLIC1	-0.0249037	7.24e-05	0.00740227	NA	120	73	88	79	39	113
ENSG00000157020	31aa437d-dbbe-4aa3-8aaf-fb4b4d013f9b_ENSG00000157020.13	SEC13	-0.143595	8.35e-05	0.00844508	NA	18	16	19	15	16	22
ENSG00000162244	ENST00000294189.6_ENSG00000162244.6	RPL29	-0.0819467	8.81e-05	0.00880654	NA	745	420	337	496	279	332
ENSG00000082515	ENST00000523037.1_ENSG00000082515.12	MRPL22	-0.0612454	8.9e-05	0.00880654	NA	1160	1476	899	890	297	687
ENSG00000125877	233788de-41be-4c0b-9dcf-65e0a4678162_ENSG00000125877.8	ITPA	0.0608485	9.32e-05	0.00912766	NA	15	10	11	0	1	2
ENSG00000242485	303cf727-7cc8-47e5-ad53-198af63aea67_ENSG00000242485.1	MRPL20	0.0403108	0.000113068	0.0108476	NA	20	29	15	2	1	4
ENSG00000100911	ENST00000558273.1_ENSG00000100911.9	PSME2	0.0292039	0.000111939	0.0108476	NA	33	32	24	5	4	5
ENSG00000145247	ENST00000508069.2_ENSG00000145247.7	OCIAD2	0.0304148	0.000114463	0.0108694	0.940344	294	460	209	111	38	68
ENSG00000167526	ENST00000311528.5-1_ENSG00000167526.9	RPL13	-0.0507065	0.000121042	0.0111526	NA	3124	1986	1376	1626	807	1043
ENSG00000189171	ENST00000392623.1_ENSG00000189171.9	S100A13	0.216599	0.000119999	0.0111526	NA	111	155	86	46	12	28
ENSG00000189171	ENST00000392623.1-1_ENSG00000189171.9	S100A13	-0.216599	0.000119999	0.0111526	NA	24	17	11	18	11	15
ENSG00000084072	8dfa1645-1f03-4a66-989f-b32097bbe989_ENSG00000084072.12	PPIE	-0.121498	0.000135331	0.0123469	NA	16	8	18	26	18	23
ENSG00000085231	ENST00000217893.5_ENSG00000085231.9	TAF9	-0.120692	0.00013792	0.012461	NA	171	122	201	71	171	153
ENSG00000138326	ENST00000360830.4-2_ENSG00000138326.14	RPS24	0.0369306	0.000139877	0.0125163	NA	47	42	35	10	7	29
ENSG00000129197	ENST00000327154.6_ENSG00000129197.10	RPAIN	-0.107053	0.000143975	0.0126399	NA	14	18	8	11	4	14
ENSG00000142864	ENST00000370994.4-2_ENSG00000142864.10	SERBP1	-0.128396	0.00014306	0.0126399	NA	55	30	83	25	38	66
ENSG00000162910	dbb353f1-08f3-4c1e-8406-5f596e159f70_ENSG00000162910.14	MRPL55	0.0611876	0.000153154	0.0133201	NA	14	19	13	4	2	2
ENSG00000104872	ENST00000262265.5_ENSG00000104872.6	PIH1D1	-0.213952	0.000163559	0.013964	NA	80	29	68	43	36	67
ENSG00000101363	ENST00000373606.3_ENSG00000101363.8	MANBAL	-0.148925	0.000163004	0.013964	NA	87	43	45	49	22	41
ENSG00000256861	1ab3075b-c8a5-4282-a18d-9636e6022418-1_ENSG00000256861.1	RP11-512M8.5	-0.207796	0.000167014	0.01412	NA	43	35	38	25	30	35
ENSG00000217555	ENST00000345436.4_ENSG00000217555.8	CKLF	-0.121396	0.00016842	0.01412	NA	42	33	21	40	6	21
ENSG00000051596	ENST00000265097.4_ENSG00000051596.5	THOC3	0.123898	0.000178926	0.0147353	NA	207	79	228	61	51	202
ENSG00000148303	ENST00000468019.1_ENSG00000148303.12	RPL7A	0.0553113	0.000178347	0.0147353	NA	84	80	74	41	16	31
ENSG00000230937	7a381ab8-331b-4cc5-80cf-a586d0a73fa6_ENSG00000230937.5	MIR205HG	-0.0233895	0.000208838	0.016925	0.00405466	12	8	12	5	16	12
ENSG00000230937	c411ecb4-56e5-4b21-9ce1-4e1a1502cb5f_ENSG00000230937.5	MIR205HG	0.0322085	0.000209153	0.016925	0.00405466	63	49	43	8	8	8
ENSG00000072682	560f3a49-8f7d-4588-8f52-ca061c5eeecb-1_ENSG00000072682.14	P4HA2	0.158137	0.000220829	0.0177158	NA	23	13	30	4	0	8
ENSG00000161526	b642fa69-6264-443d-a58b-f555b703855b_ENSG00000161526.10	SAP30BP	0.0738664	0.000227485	0.0180938	NA	18	17	15	1	1	4
ENSG00000065618	8101b19c-7ca2-45b8-898d-9cebacf5b80c_ENSG00000065618.12	COL17A1	0.105272	0.000234546	0.0184974	NA	27	33	29	1	1	7
ENSG00000223477	224850bc-9c6f-4936-a2f3-b2eefe5c825b-1_ENSG00000223477.3	LINC00842	0.266104	0.000239717	0.01859	NA	28	21	23	3	16	18
ENSG00000223477	e317391a-c73b-4281-bcf0-10dde9163777-1_ENSG00000223477.3	LINC00842	-0.266104	0.000239717	0.01859	NA	22	19	29	11	45	62
ENSG00000135480	8799ce54-710e-426a-9a2b-0027162b9aeb_ENSG00000135480.10	KRT7	-0.0855061	0.000262616	0.0201976	NA	1924	836	620	549	832	616
ENSG00000177697	ENST00000322008.4_ENSG00000177697.13	CD151	0.27208	0.000272739	0.020635	NA	82	40	20	17	14	6
ENSG00000177697	ENST00000397421.1_ENSG00000177697.13	CD151	-0.27208	0.000272739	0.020635	NA	40	21	10	22	22	13
ENSG00000147403	ENST00000458500.1_ENSG00000147403.12	RPL10	-0.0365081	0.000279676	0.0209892	0.741574	23	22	18	59	25	23
ENSG00000084072	a370acab-4ea4-4e53-8f10-17671d269a89_ENSG00000084072.12	PPIE	0.140941	0.000283198	0.0210835	NA	55	40	75	22	10	17
ENSG00000169715	ENST00000306061.6-2_ENSG00000169715.10	MT1E	-0.123372	0.000297741	0.0218171	NA	567	476	343	282	129	199
ENSG00000198034	ENST00000316084.6_ENSG00000198034.6	RPS4X	-0.0691649	0.000297273	0.0218171	NA	669	524	507	394	257	531
ENSG00000104872	133a1ed8-b040-4808-ad06-35b0a90f82e2-1_ENSG00000104872.6	PIH1D1	0.161394	0.000312036	0.0225101	NA	18	15	29	5	1	5
ENSG00000080823	898fca43-c039-4cf6-b261-547cf4fa8c2c_ENSG00000080823.17	MOK	0.0958615	0.00031135	0.0225101	NA	70	33	47	4	5	15
ENSG00000196262	ENST00000468812.1_ENSG00000196262.9	PPIA	-0.090837	0.000321925	0.0230449	NA	202	111	139	173	107	229
ENSG00000142864	ENST00000370995.2-2_ENSG00000142864.10	SERBP1	0.0827559	0.000334601	0.0237695	NA	31	26	42	5	4	15
ENSG00000162910	ENST00000336520.3_ENSG00000162910.14	MRPL55	0.105148	0.000353238	0.0249033	NA	55	56	29	30	7	16
ENSG00000161249	ENST00000461300.1_ENSG00000161249.16	DMKN	0.214867	0.000362635	0.0253736	NA	29	24	22	5	3	4
ENSG00000198755	ENST00000322203.6-2_ENSG00000198755.6	RPL10A	-0.0757276	0.000368624	0.0256001	NA	524	446	497	409	135	358
ENSG00000116521	8bc9bc5f-28cb-45f4-8eee-e26da89af173_ENSG00000116521.6	SCAMP3	-0.0634708	0.000379528	0.0261621	NA	14	6	6	14	7	17
ENSG00000100387	a886aa27-faa0-4f71-a88a-8282407fe842_ENSG00000100387.8	RBX1	0.0317621	0.000388434	0.0265792	NA	21	38	17	10	2	6
ENSG00000145247	ENST00000508632.1-1_ENSG00000145247.7	OCIAD2	-0.0493393	0.000403273	0.0272582	0.940344	2392	3491	2089	1407	503	1174
ENSG00000128463	ENST00000558205.1_ENSG00000128463.8	EMC4	0.0405269	0.000404216	0.0272582	NA	45	43	71	12	6	11
ENSG00000188643	ENST00000368705.2_ENSG00000188643.6	S100A16	0.0182955	0.000409859	0.0274399	NA	181	101	127	33	27	40
ENSG00000126088	f5968166-493d-404f-93d7-196ac27f0b5f_ENSG00000126088.8	UROD	0.086133	0.000425818	0.0283047	NA	65	42	41	17	5	14
ENSG00000126698	ENST00000263697.4_ENSG00000126698.6	DNAJC8	-0.129522	0.000430205	0.0283935	NA	197	97	182	90	55	195
ENSG00000173660	ENST00000496387.1_ENSG00000173660.7	UQCRH	0.068151	0.000466883	0.0305972	NA	71	90	56	37	16	26
chr4:44963000	85e84598-6232-43ec-ba49-9bbc997f70ff-2_chr4:44963000	chr4:44963000	0.0918467	0.000474973	0.0309097	NA	82	84	34	13	7	5
ENSG00000117122	bf4cfa87-0c52-4af5-b0c8-73a7e08044f7_ENSG00000117122.9	MFAP2	0.0816916	0.00049368	0.0311748	NA	66	25	59	9	9	13
ENSG00000143742	ENST00000304786.7_ENSG00000143742.8	SRP9	-0.0988693	0.000491389	0.0311748	NA	111	60	263	22	86	244
ENSG00000182199	ENST00000328923.3-1_ENSG00000182199.6	SHMT2	-0.13125	0.00049491	0.0311748	NA	181	94	96	32	32	49
ENSG00000143742	ENST00000366839.4_ENSG00000143742.8	SRP9	0.0988693	0.000491389	0.0311748	NA	18	10	48	1	4	13
ENSG00000165046	ENST00000527175.1_ENSG00000165046.8	LETM2	-0.233349	0.000499146	0.0311748	NA	30	20	12	14	8	16
ENSG00000165046	ENST00000530448.1_ENSG00000165046.8	LETM2	0.233349	0.000499146	0.0311748	NA	102	60	59	19	10	17
ENSG00000169100	ENST00000381401.5_ENSG00000169100.8	SLC25A6	-0.0994813	0.000524094	0.0325148	NA	917	460	367	193	358	315
ENSG00000160752	07eb0491-40d4-462b-8711-d6c9dbf2031c_ENSG00000160752.10	FDPS	-0.0280463	0.000531369	0.0327478	NA	64	23	12	42	16	22
ENSG00000012061	2301b5e9-2e74-47e3-8aec-07eb1f468bc5_ENSG00000012061.11	ERCC1	0.0970427	0.000537384	0.0329006	0.752518	48	28	35	8	3	11
ENSG00000186081	c9688fcb-5e56-49ac-8731-bc5593a9498b_ENSG00000186081.7	KRT5	0.0270883	0.000604115	0.0367444	NA	20	19	39	13	7	15
ENSG00000105619	e271ebb5-e9e2-4d2d-8f54-694206e25ef0-1_ENSG00000105619.9	TFPT	0.12169	0.00061267	0.0370228	NA	11	15	10	1	0	2
ENSG00000197958	ENST00000361436.5-1_ENSG00000197958.8	RPL12	-0.0627263	0.00064032	0.038444	NA	1052	804	500	662	330	358
ENSG00000145247	ENST00000506226.2-1_ENSG00000145247.7	OCIAD2	0.00753719	0.000667888	0.0398421	0.940344	38	45	22	4	0	4
ENSG00000124614	ENST00000326199.8_ENSG00000124614.9	RPS10	-0.0658145	0.000682426	0.0404501	NA	772	579	528	915	195	660
ENSG00000196756	70c4dff8-72e6-4622-8d70-d9890af6854c_ENSG00000196756.7	SNHG17	-0.313293	0.000688607	0.0405581	NA	22	15	11	11	4	5
ENSG00000110700	cb022f37-459f-4aec-b11f-564ea77375f0_ENSG00000110700.2	RPS13	0.0249332	0.00072983	0.0427157	NA	63	43	15	11	9	8
ENSG00000175061	ENST00000580180.1_ENSG00000175061.13	C17orf76-AS1	-0.0198059	0.00075249	0.0437667	NA	431	424	671	204	124	398
ENSG00000186081	535585cf-f0f7-4313-b0d0-e1ca3eb392f2_ENSG00000186081.7	KRT5	0.0225569	0.000849317	0.0487023	NA	18	13	26	8	0	18
ENSG00000130066	ENST00000379270.4_ENSG00000130066.12	SAT1	-0.13562	0.000847912	0.0487023	0.528486	938	791	1617	337	442	879
ENSG00000166333	ENST00000420936.2_ENSG00000166333.9	ILK	-0.176653	0.000858282	0.0487023	NA	146	53	66	53	47	79
ENSG00000187024	ENST00000456267.1-1_ENSG00000187024.9	PTRH1	-0.108489	0.000856914	0.0487023	NA	22	26	12	27	18	14
ENSG00000130731	ENST00000397664.4_ENSG00000130731.11	C16orf13	0.0868621	0.00086404	0.0487318	NA	42	34	19	10	3	5
ENSG00000031698	ENST00000482384.1_ENSG00000031698.8	SARS	0.0246729	0.000888363	0.0498019	NA	34	37	22	6	2	5

## Sheet: MSigDB
Overlap Results
Collection(s):	C5, CP, H
# overlaps shown:	5
# genesets in collections:	12245
# genes in comparison (n):	53
# genes in universe (N):	38055
Gene Set Name	# Genes in Gene Set (K)	Description	# Genes in Overlap (k)	k/K	p-value	FDR q-value
REACTOME_METABOLISM_OF_RNA	672	Metabolism of RNA	9	0.0134	3.51e-07	0.0043
REACTOME_PROCESSING_OF_CAPPED_INTRON_CONTAINING_PRE_MRNA	242	Processing of Capped Intron-Containing Pre-mRNA	6	0.0248	1.11e-06	0.0068
GO_RNA_BINDING	1922	Interacting selectively and non-covalently with an RNA molecule or a portion thereof. [GOC:jl, GOC:mah]	13	0.0068	1.69e-06	0.00688
GO_CELLULAR_MACROMOLECULE_LOCALIZATION	1897	Any process in which a macromolecule is transported to, and/or maintained in, a specific location at the level of a cell. Localization at the cellular level encompasses movement within the cell, from within the cell to the cell surface, or from one location to another at the surface of a cell. [GOC:mah]	12	0.0063	9.01e-06	0.0276
GO_CELLULAR_AMIDE_METABOLIC_PROCESS	1039	The chemical reactions and pathways involving an amide, any derivative of an oxoacid in which an acidic hydroxy group has been replaced by an amino or substituted amino group, as carried out by individual cells. [CHEBI:32988]	9	0.0087	1.23e-05	0.03
Gene/Gene Set Overlap Matrix
Entrez Gene Id	Gene Symbol	Gene Description	REACTOME_METABOLISM_OF_RNA	REACTOME_PROCESSING_OF_CAPPED_INTRON_CONTAINING_PRE_MRNA	GO_RNA_BINDING	GO_CELLULAR_MACROMOLECULE_LOCALIZATION	GO_CELLULAR_AMIDE_METABOLIC_PROCESS
6428	SRSF3	serine and arginine rich splicing factor 3 [Source:HGNC Symbol;Acc:HGNC:10785]	REACTOME_METABOLISM_OF_RNA	REACTOME_PROCESSING_OF_CAPPED_INTRON_CONTAINING_PRE_MRNA	GO_RNA_BINDING	GO_CELLULAR_MACROMOLECULE_LOCALIZATION
84321	THOC3	THO complex 3 [Source:HGNC Symbol;Acc:HGNC:19072]	REACTOME_METABOLISM_OF_RNA	REACTOME_PROCESSING_OF_CAPPED_INTRON_CONTAINING_PRE_MRNA	GO_RNA_BINDING	GO_CELLULAR_MACROMOLECULE_LOCALIZATION
6628	SNRPB	small nuclear ribonucleoprotein polypeptides B and B1 [Source:HGNC Symbol;Acc:HGNC:11153]	REACTOME_METABOLISM_OF_RNA	REACTOME_PROCESSING_OF_CAPPED_INTRON_CONTAINING_PRE_MRNA	GO_RNA_BINDING
10450	PPIE	peptidylprolyl isomerase E [Source:HGNC Symbol;Acc:HGNC:9258]	REACTOME_METABOLISM_OF_RNA	REACTOME_PROCESSING_OF_CAPPED_INTRON_CONTAINING_PRE_MRNA	GO_RNA_BINDING
6396	SEC13	SEC13 homolog, nuclear pore and COPII coat complex component [Source:HGNC Symbol;Acc:HGNC:10697]	REACTOME_METABOLISM_OF_RNA	REACTOME_PROCESSING_OF_CAPPED_INTRON_CONTAINING_PRE_MRNA		GO_CELLULAR_MACROMOLECULE_LOCALIZATION
22826	DNAJC8	DnaJ heat shock protein family (Hsp40) member C8 [Source:HGNC Symbol;Acc:HGNC:15470]	REACTOME_METABOLISM_OF_RNA	REACTOME_PROCESSING_OF_CAPPED_INTRON_CONTAINING_PRE_MRNA
6203	RPS9	ribosomal protein S9 [Source:HGNC Symbol;Acc:HGNC:10442]	REACTOME_METABOLISM_OF_RNA		GO_RNA_BINDING	GO_CELLULAR_MACROMOLECULE_LOCALIZATION	GO_CELLULAR_AMIDE_METABOLIC_PROCESS
51013	EXOSC1	exosome component 1 [Source:HGNC Symbol;Acc:HGNC:17286]	REACTOME_METABOLISM_OF_RNA		GO_RNA_BINDING
24140	FTSJ1	FtsJ RNA 2'-O-methyltransferase 1 [Source:HGNC Symbol;Acc:HGNC:13254]	REACTOME_METABOLISM_OF_RNA				GO_CELLULAR_AMIDE_METABOLIC_PROCESS
6728	SRP19	signal recognition particle 19 [Source:HGNC Symbol;Acc:HGNC:11300]			GO_RNA_BINDING	GO_CELLULAR_MACROMOLECULE_LOCALIZATION
51023	MRPS18C	mitochondrial ribosomal protein S18C [Source:HGNC Symbol;Acc:HGNC:16633]			GO_RNA_BINDING		GO_CELLULAR_AMIDE_METABOLIC_PROCESS
26135	SERBP1	SERPINE1 mRNA binding protein 1 [Source:HGNC Symbol;Acc:HGNC:17860]			GO_RNA_BINDING
388753	COA6	cytochrome c oxidase assembly factor 6 [Source:HGNC Symbol;Acc:HGNC:18025]			GO_RNA_BINDING
8721	EDF1	endothelial differentiation related factor 1 [Source:HGNC Symbol;Acc:HGNC:3164]			GO_RNA_BINDING
138428	PTRH1	peptidyl-tRNA hydrolase 1 homolog [Source:HGNC Symbol;Acc:HGNC:27039]			GO_RNA_BINDING
7165	TPD52L2	TPD52 like 2 [Source:HGNC Symbol;Acc:HGNC:12007]			GO_RNA_BINDING
81502	HM13	histocompatibility minor 13 [Source:HGNC Symbol;Acc:HGNC:16435]				GO_CELLULAR_MACROMOLECULE_LOCALIZATION	GO_CELLULAR_AMIDE_METABOLIC_PROCESS
84268	RPAIN	RPA interacting protein [Source:HGNC Symbol;Acc:HGNC:28641]				GO_CELLULAR_MACROMOLECULE_LOCALIZATION
1175	AP2S1	adaptor related protein complex 2 subunit sigma 1 [Source:HGNC Symbol;Acc:HGNC:565]				GO_CELLULAR_MACROMOLECULE_LOCALIZATION
10961	ERP29	endoplasmic reticulum protein 29 [Source:HGNC Symbol;Acc:HGNC:13799]				GO_CELLULAR_MACROMOLECULE_LOCALIZATION
55011	PIH1D1	PIH1 domain containing 1 [Source:HGNC Symbol;Acc:HGNC:26075]				GO_CELLULAR_MACROMOLECULE_LOCALIZATION
55968	NSFL1C	NSFL1 cofactor [Source:HGNC Symbol;Acc:HGNC:15912]				GO_CELLULAR_MACROMOLECULE_LOCALIZATION
9184	BUB3	BUB3 mitotic checkpoint protein [Source:HGNC Symbol;Acc:HGNC:1151]				GO_CELLULAR_MACROMOLECULE_LOCALIZATION
6472	SHMT2	serine hydroxymethyltransferase 2 [Source:HGNC Symbol;Acc:HGNC:10852]					GO_CELLULAR_AMIDE_METABOLIC_PROCESS
5160	PDHA1	pyruvate dehydrogenase E1 alpha 1 subunit [Source:HGNC Symbol;Acc:HGNC:8806]					GO_CELLULAR_AMIDE_METABOLIC_PROCESS
64834	ELOVL1	ELOVL fatty acid elongase 1 [Source:HGNC Symbol;Acc:HGNC:14418]					GO_CELLULAR_AMIDE_METABOLIC_PROCESS
128308	MRPL55	mitochondrial ribosomal protein L55 [Source:HGNC Symbol;Acc:HGNC:16686]					GO_CELLULAR_AMIDE_METABOLIC_PROCESS
23597	ACOT9	acyl-CoA thioesterase 9 [Source:HGNC Symbol;Acc:HGNC:17152]					GO_CELLULAR_AMIDE_METABOLIC_PROCESS
6284	S100A13	S100 calcium binding protein A13 [Source:HGNC Symbol;Acc:HGNC:10490]
6880	TAF9	TATA-box binding protein associated factor 9 [Source:HGNC Symbol;Acc:HGNC:11542]
1308	COL17A1	collagen type XVII alpha 1 chain [Source:HGNC Symbol;Acc:HGNC:2194]
977	CD151	CD151 molecule (Raph blood group) [Source:HGNC Symbol;Acc:HGNC:1630]
3611	ILK	integrin linked kinase [Source:HGNC Symbol;Acc:HGNC:6040]
8974	P4HA2	prolyl 4-hydroxylase subunit alpha 2 [Source:HGNC Symbol;Acc:HGNC:8547]
7378	UPP1	uridine phosphorylase 1 [Source:HGNC Symbol;Acc:HGNC:12576]
6303	SAT1	spermidine/spermine N1-acetyltransferase 1 [Source:HGNC Symbol;Acc:HGNC:10540]
137994	LETM2	leucine zipper and EF-hand containing transmembrane protein 2 [Source:HGNC Symbol;Acc:HGNC:14648]
5445	PON2	paraoxonase 2 [Source:HGNC Symbol;Acc:HGNC:9205]
29844	TFPT	TCF3 fusion partner [Source:HGNC Symbol;Acc:HGNC:13630]
7164	TPD52L1	TPD52 like 1 [Source:HGNC Symbol;Acc:HGNC:12006]
4493	MT1E	metallothionein 1E [Source:HGNC Symbol;Acc:HGNC:7397]
5201	PFDN1	prefoldin subunit 1 [Source:HGNC Symbol;Acc:HGNC:8866]
51569	UFM1	ubiquitin fold modifier 1 [Source:HGNC Symbol;Acc:HGNC:20597]
93099	DMKN	dermokine [Source:HGNC Symbol;Acc:HGNC:25063]
51192	CKLF	chemokine like factor [Source:HGNC Symbol;Acc:HGNC:13253]
25912	C1orf43	chromosome 1 open reading frame 43 [Source:HGNC Symbol;Acc:HGNC:29876]
388796	SNHG17	small nucleolar RNA host gene 17 [Source:HGNC Symbol;Acc:HGNC:48600]
441951	ZFAS1	ZNFX1 antisense RNA 1 [Source:HGNC Symbol;Acc:HGNC:33101]
50854	SNHG32	small nucleolar RNA host gene 32 [Source:HGNC Symbol;Acc:HGNC:19078]
60674	GAS5	growth arrest specific 5 [Source:HGNC Symbol;Acc:HGNC:16355]
63905	MANBAL	mannosidase beta like [Source:HGNC Symbol;Acc:HGNC:15799]
643650	LINC00842	long intergenic non-protein coding RNA 842 [Source:HGNC Symbol;Acc:HGNC:44989]
7866	IFRD2	interferon related developmental regulator 2 [Source:HGNC Symbol;Acc:HGNC:5457]
