# Supplementary material for: Full-length transcript alterations in human bronchial epithelial cells with U2AF1 S34F mutations
Source: Life Sci Alliance. 2023 Jul 24;6(10):e202000641. doi: 10.26508/lsa.202000641 (PMC10366530; doi:10.26508/lsa.202000641)
Supplement: Supplementary file 11 [file LSA-2020-00641_TableS8.xls]

## Sheet: DIE
HUGO_symbol	ensembl	isoform_id	log2FoldChange	pvalue	p.adj
	chr18:26736000	7ac4edfc-d57a-41a4-befd-9205d3961df6	2.45942	8.81e-12	8.98e-09
SERPINE1	ENSG00000106366.7	8e5484ea-b72d-4a12-8925-90afaddea5f3	2.35265	1.35e-13	4.03e-10
	chr10:105342000	e24cd69f-d896-4b2d-b7e7-035e0956b1cb	2.08523	5.13e-11	3.61e-08
GSTM3	ENSG00000134202.6	ENST00000256594.3	2.0115	7.59e-09	3.25e-06
	chr22:41684000	b8591659-541c-4740-af94-f9b443e0ee3e	1.98998	2.18e-08	7.92e-06
TGFBI	ENSG00000120708.12	5630674f-5c2c-41ba-91ce-54292e45e29e	1.9014	3.72e-08	1.2e-05
AKR1C3	ENSG00000196139.7	ENST00000380554.3	1.89228	1.03e-08	4.25e-06
NPC2	ENSG00000119655.4	9f15d4ef-1752-45ed-9997-7a8f656d9c3d	1.83261	4.58e-12	6.86e-09
	chr1:183170000	b0799381-15b2-47c8-b845-073cdb83202d	1.82744	4.86e-08	1.45e-05
HSPB1	ENSG00000106211.8	ENST00000248553.6	1.75689	3.69e-07	7.6e-05
HSPA8	ENSG00000109971.9	ENST00000534624.1	1.72005	1.46e-07	3.78e-05
BUB3	ENSG00000154473.13	ENST00000368858.5-2	1.68823	1.24e-08	4.79e-06
PTMA	ENSG00000187514.10	e9668903-18a1-45d6-bbc6-3290ad333de2	1.65751	1.81e-07	4.41e-05
FEN1	ENSG00000168496.3	ENST00000305885.2-2	1.65061	7.69e-07	0.000131645
HSPB1	ENSG00000106211.8	ENST00000248553.6-2	1.62578	9.21e-07	0.000147112
IFRD2	ENSG00000214706.6	1e24053d-e951-44d3-b661-bc095ce1d6be	1.61801	1.11e-05	0.00120851
MYL6	ENSG00000092841.14	6a9242ae-b095-400a-b934-70b1b28f2abb	1.57213	3.74e-07	7.6e-05
BUB3	ENSG00000154473.13	ENST00000368858.5	1.56455	2.22e-07	4.92e-05
TIMP3	ENSG00000100234.11	ENST00000266085.6	1.56074	8.01e-06	0.000932203
KRT5	ENSG00000186081.7	e469d54d-d6fa-45f3-a798-605109346a65	1.55699	8.72e-06	0.0009761
PTMA	ENSG00000187514.10	ENST00000409115.3	1.54926	4.46e-08	1.38e-05
CCDC28B	ENSG00000160050.10	ENST00000373602.5-1	1.53785	3.83e-06	0.000508961
CAV1	ENSG00000105974.7	ENST00000393467.1-1	1.53492	2.49e-07	5.41e-05
PON2	ENSG00000105854.8	ENST00000433091.2	1.52779	1.35e-05	0.00142005
TUBA4A	ENSG00000127824.9	ENST00000248437.4	1.51979	8.7e-07	0.00014271
GLUL	ENSG00000135821.12	ENST00000331872.6-1	1.5193	3.84e-06	0.000508961
MYL6	ENSG00000092841.14	23644b41-8ad3-434c-82fe-ea0453638fec	1.4912	5e-07	9.36e-05
	chr5:43289000	40df9141-2d86-40ea-bb8f-9c6b1e7d403b	1.47952	4.37e-07	8.53e-05
DNAJA1	ENSG00000086061.11	ENST00000330899.4-1	1.46068	1.74e-05	0.00165271
MYL6	ENSG00000092841.14	ENST00000547649.1	1.4544	1.09e-06	0.000169653
EMP2	ENSG00000213853.5	ENST00000359543.3-1	1.4345	2.08e-06	0.000312058
PDHA1	ENSG00000131828.9	ENST00000540249.1	1.43391	5.31e-05	0.00397245
PTMA	ENSG00000187514.10	d46cfdf6-b6c0-45a6-8e4a-a7d329ba5249	1.42789	3.28e-06	0.000455167
AKR1C2	ENSG00000151632.12	ENST00000380753.4	1.41771	2.34e-05	0.00215742
COL7A1	ENSG00000114270.11	31f9bb6f-8b21-438f-bef1-28c15c73b3a4	1.41179	1.07e-05	0.00117457
THOC3	ENSG00000051596.5	9e6cb126-6e40-4fc7-bd06-f80c0fe5e214-2	1.40329	4.95e-05	0.00375545
HSPA1A	ENSG00000204389.8	7159d1ba-0d28-42b6-a6ed-47577d527fdc-1	1.39402	7.08e-05	0.00494247
HMGB3	ENSG00000029993.10	6954021d-5569-4db4-805c-2d6429914488-1	1.38457	1.28e-05	0.00137185
MYL6	ENSG00000092841.14	0598b782-4faf-4f01-a34a-c82dd65bda07	1.38111	1.58e-05	0.00156362
MYL6	ENSG00000092841.14	67e9ea1b-bed3-41e0-8f18-a91e1fe2447b	1.37853	2.49e-05	0.00226814
CCNB1	ENSG00000134057.10	dfbd1bd6-ed07-4728-8c0b-be5d9bfd6c57-1	1.37842	4.7e-05	0.00361015
PTMA	ENSG00000187514.10	ENST00000409683.1	1.37724	1.67e-05	0.0016128
RPL10	ENSG00000147403.12	ENST00000458500.1	1.36968	3.23e-05	0.0027084
HSPA8	ENSG00000109971.9	ef099d98-5b7c-48b3-9832-c0bd0ddcb601	1.36188	4.62e-05	0.00359568
CTSV	ENSG00000136943.6	ENST00000259470.5	1.33265	5.57e-05	0.00411536
KRT19	ENSG00000171345.9	706ba69c-92b3-4e19-9f5e-8ec04fb236b6	1.32566	3.08e-05	0.00263278
HMGB3	ENSG00000029993.10	ENST00000325307.7-1	1.31128	2.45e-06	0.000353063
HMGB3	ENSG00000029993.10	ENST00000325307.7	1.30284	5.56e-05	0.00411536
FTL	ENSG00000087086.9	88acdf4d-2bd3-48b1-9693-b6d7d426210d	1.30231	0.000183833	0.0104375
KRT19	ENSG00000171345.9	58e74700-c505-4168-8202-84d7224582fe	1.30067	4.75e-05	0.00362075
MYL6	ENSG00000092841.14	ENST00000293422.5	1.29383	1.67e-05	0.0016128
PPIE	ENSG00000084072.12	8dfa1645-1f03-4a66-989f-b32097bbe989	1.28173	0.000150911	0.00903956
FTL	ENSG00000087086.9	84962095-bae7-4e18-a78c-d2ba534980ac	1.28122	1.69e-05	0.00162358
	ENSG00000223477.3	e317391a-c73b-4281-bcf0-10dde9163777-1	1.27538	0.000207683	0.0115293
KRT5	ENSG00000186081.7	1b662017-4d57-4aa6-9d25-11c76d47c993-1	1.27528	9.87e-05	0.00638954
PTHLH	ENSG00000087494.11	e2b5afee-ed95-4a5c-bbca-4992bfeeaaaa	1.26876	0.000194382	0.0109844
MYL6	ENSG00000092841.14	d309f184-cae8-416c-910d-50cf4d561106	1.26816	8.39e-05	0.00567952
DUT	ENSG00000128951.9	ENST00000455976.2-1	1.2657	9.08e-05	0.00594619
TIMP3	ENSG00000100234.11	ENST00000266085.6-3	1.26436	0.000421047	0.0194006
PGBD1	ENSG00000137338.4	ENST00000405948.2	1.26106	0.000165267	0.0095647
KRT19	ENSG00000171345.9	7a9d6e73-7300-4d82-b0be-be019123c0b5	1.25385	0.000281583	0.0146033
NACA	ENSG00000196531.6	ad7e2ab7-2307-4638-a012-5a3b051857db	1.25308	9.26e-05	0.00603103
HSPA8	ENSG00000109971.9	7d7cd781-45cd-431e-a2da-4b3bb8711dab	1.2518	0.000298395	0.0152579
KRT19	ENSG00000171345.9	ENST00000361566.3	1.24397	5.32e-06	0.000670625
ATAD3B	ENSG00000160072.15	ENST00000308647.7	1.24285	0.000284176	0.0146743
	chr19:34891000	c866b202-1cbd-435a-b718-71a0bb022095-1	1.23943	2.7e-05	0.00237965
FGFBP1	ENSG00000137440.3	ENST00000259988.2	1.23778	8.64e-06	0.0009761
COX16	ENSG00000133983.10	ENST00000557612.1	1.23696	0.000286981	0.0147555
LMCD1	ENSG00000071282.7	ENST00000157600.3	1.2352	0.000370982	0.0178489
HSPA8	ENSG00000109971.9	2bfd54dd-d660-4b7a-bb59-6737a983655c	1.23427	0.000419024	0.0193819
PTTG1	ENSG00000164611.8	ENST00000352433.5	1.23355	3.31e-06	0.000455167
	chr7:143003000	b0f2599d-4167-41ee-89f2-c6cd9115f567	1.23048	3.18e-05	0.00268355
KRT19	ENSG00000171345.9	83fb676e-14ff-4208-b190-2020dbf03a8f	1.2303	1.65e-05	0.0016128
	chr5:118309000	448c4f6d-5366-414d-851f-e4bdd6800760-1	1.22963	1.36e-05	0.00142005
MGST3	ENSG00000143198.8	ENST00000367889.3-2	1.22826	3.14e-05	0.00266592
	chr6:21593000	dc7568be-7837-40bf-bfa6-c85f67c82910	1.22337	4.65e-05	0.00359607
CAV1	ENSG00000105974.7	ENST00000341049.2	1.22085	0.000162296	0.0095309
PTMA	ENSG00000187514.10	b6bb2829-b4a0-46d6-8822-caadd827bd9d-1	1.2175	0.000330271	0.0163085
PTMA	ENSG00000187514.10	579456dc-a76a-44e1-8472-f3b14cf07818	1.20621	0.000330798	0.0163085
	chr19:34891000	c866b202-1cbd-435a-b718-71a0bb022095	1.20039	7.02e-05	0.00494247
SKA2	ENSG00000182628.8	ENST00000330137.7-3	1.19831	0.000576571	0.0240673
PRDX1	ENSG00000117450.9	80bd36c3-2651-4d29-9dde-d8a872dd5125	1.18871	0.00031402	0.0157404
	ENSG00000244313.2	9d40e71e-c3f1-43aa-9e7c-081ef3b5dbf1-1	1.18541	0.000338639	0.0165588
PTMA	ENSG00000187514.10	6fa131aa-7046-4f11-8b28-70d959d0cd75-1	1.18462	0.00017392	0.00996917
KRT5	ENSG00000186081.7	16436f28-0d76-4a78-8c21-f1749e6bd346	1.18174	0.000215111	0.0118212
TUBA1A	ENSG00000167552.9	ENST00000301071.7	1.18081	5.77e-05	0.00424412
	chr1:209602000	b13fe62c-8e07-4dd1-ae5a-082a2a440422-2	1.17901	0.000248553	0.0132341
HRCT1	ENSG00000196196.2	b1acbc8e-88b8-4c3f-bddc-4087e7264c3f	1.17713	0.000445057	0.0200443
TMEM40	ENSG00000088726.11	ENST00000435575.1-1	1.17509	0.000728482	0.0287079
DCTN3	ENSG00000137100.11	ENST00000421919.1	1.16869	0.000862219	0.0328433
MYL6	ENSG00000092841.14	ENST00000548580.1	1.16304	0.000723114	0.0285905
HSPA8	ENSG00000109971.9	d95ba357-56de-4aa4-87b6-ec092abcd799	1.15958	0.000551989	0.0232846
GLUL	ENSG00000135821.12	ENST00000331872.6-2	1.15339	0.000270583	0.0142175
KRT5	ENSG00000186081.7	15d3420b-b57b-4f94-af80-5a3969a42db5	1.15154	0.000376904	0.0179484
KRT5	ENSG00000186081.7	ENST00000252242.4	1.14782	0.000143292	0.00871393
KRT14	ENSG00000186847.5	4c18e0ac-bf58-4d62-b3ac-f97520bc5d1b	1.14131	0.000816821	0.0314647
SUGT1	ENSG00000165416.10	ENST00000310528.8	1.13415	0.000916211	0.0343007
PPIA	ENSG00000196262.9	ENST00000468812.1	1.13387	2.88e-05	0.00251443
	chr15:49170000	015dd0ec-2e3a-4af5-8bdc-dc47e99654ac-1	1.13352	0.000132285	0.00821129
FTL	ENSG00000087086.9	ENST00000331825.6	1.12896	4.56e-05	0.00356707
TMEM79	ENSG00000163472.14	ENST00000405535.2	1.12704	0.000775983	0.0301827
RBM3	ENSG00000102317.13	ENST00000376759.3	1.12148	0.000309981	0.0156032
TACSTD2	ENSG00000184292.5	312e8756-b9c5-4062-aad5-549be8430a74	1.11923	0.000413927	0.0192203
MRPL23	ENSG00000214026.6	b790968b-08c0-4f4f-8134-900df65766bb	1.11906	0.000642803	0.0265544
MYL6	ENSG00000092841.14	e674888c-4b82-4c39-98fc-96158dcc5000	1.11842	0.000989824	0.0356099
PTMA	ENSG00000187514.10	ENST00000409115.3-1	1.11809	0.000135833	0.00838801
ACTG1	ENSG00000184009.5	ENST00000331925.2	1.11305	8.58e-05	0.00571102
	chr22:31321000	e51df211-ee9c-4eb1-9306-bb244d214e4a	1.11208	0.000488568	0.0212838
HSPA8	ENSG00000109971.9	fed7b2c2-7bf8-432b-b504-9092f406b0ff	1.11043	0.0013111	0.0423045
SCP2	ENSG00000116171.12	f937a81e-3336-4ec2-8a86-835d8eed0f8d	1.09874	0.00103892	0.0368232
HMGN3	ENSG00000118418.10	ENST00000275036.7	1.09774	0.000490914	0.0213085
GAMT	ENSG00000130005.7	ENST00000252288.2	1.09425	0.00144209	0.0447571
KRT5	ENSG00000186081.7	f33e2af5-d6d7-4535-a22a-3ff4fa913612	1.094	0.000404002	0.0189266
HMGB1P5	ENSG00000132967.9	4b332584-4604-4339-a43c-09b6d8351324	1.09318	0.000475751	0.0210607
CDC42	ENSG00000070831.11	ENST00000400259.1	1.08406	0.000948887	0.0345522
PRDX1	ENSG00000117450.9	ENST00000319248.8-1	1.07235	0.0011742	0.0390763
OAZ1	ENSG00000104904.8	ENST00000590943.2-1	1.06544	0.00093028	0.0343581
FLNA	ENSG00000196924.10	3c02081b-dddd-45e1-9909-1e77a9f12594	1.06441	0.0015632	0.0481417
EIF5B	ENSG00000158417.6	b32e8524-eabe-4d4d-b624-7385d8e1c339	1.0625	0.00165725	0.0496406
CAV1	ENSG00000105974.7	ENST00000341049.2-3	1.06141	0.000674028	0.0270062
MCM5	ENSG00000100297.11	ENST00000216122.4	1.05829	0.00132698	0.0423928
MYL6	ENSG00000092841.14	aa8ade63-27f7-4dc6-9479-d7baad1549cb	1.05144	0.00120313	0.0397067
KRT5	ENSG00000186081.7	1b7db52a-7122-4ed8-ac46-851747062a45	1.04673	0.0015856	0.0484579
PLP2	ENSG00000102007.6	ENST00000376327.5	1.04579	0.000763993	0.0298131
PCNA	ENSG00000132646.6	ENST00000379143.5	1.04388	0.00111726	0.038276
RPA2	ENSG00000117748.5	ENST00000373912.3-1	1.04348	0.00107548	0.0377838
	chr19:34892000	c866b202-1cbd-435a-b718-71a0bb022095-3	1.04048	0.00141598	0.0440737
GSTP1	ENSG00000084207.11	e8bdd894-e072-450d-894f-2e5e103156a3	1.04017	0.000494934	0.0214055
TKT	ENSG00000163931.11	0bdba93f-ad75-4368-b153-6662d02b306d	1.03607	0.000754646	0.0296415
MGST1	ENSG00000008394.8	ENST00000396210.3	1.03466	0.000299299	0.0152579
KPNA2	ENSG00000182481.4	ENST00000330459.3	1.03321	0.0011046	0.0382233
CSRP2	ENSG00000175183.5	ENST00000311083.5	1.0331	0.00126864	0.0412551
SUMO2	ENSG00000188612.7	ENST00000420826.2	1.03223	0.000504804	0.0215984
RPS15A	ENSG00000134419.11	f3371768-94c7-4dc2-a309-9f5099f999d4-1	1.02859	0.00125722	0.0411515
	chr17:57187000	5bb3352c-675e-4a06-a7bd-3db1830d6003	1.0201	0.000222888	0.0121373
KRT19	ENSG00000171345.9	83fb676e-14ff-4208-b190-2020dbf03a8f-1	1.01826	0.00117425	0.0390763
NPM1	ENSG00000181163.9	42027281-2325-42c2-a9fc-ce012ac60871	1.01475	0.00147404	0.045513
ARHGDIB	ENSG00000111348.4	ENST00000228945.4	1.00984	0.00112352	0.038276
C4orf3	ENSG00000164096.10	ENST00000504110.1	1.00317	0.000237018	0.0127331
PPIAP22	ENSG00000198618.4	5ccfd1d3-5b6e-49ff-8a2b-a273cce71276	0.998857	0.000931395	0.0343581
UQCRH	ENSG00000173660.7	86abd72f-24c4-4afc-95f1-ff73a26d2575	0.998193	0.00110714	0.0382233
ACTG1	ENSG00000184009.5	ENST00000576544.1	0.99673	0.000478173	0.0210607
TUBA4A	ENSG00000127824.9	ab67ed22-0ebd-4f1d-aca8-146de4a2939a	0.992717	0.00108913	0.0380403
KRT19	ENSG00000171345.9	ENST00000361566.3-2	0.986038	0.00137707	0.0437594
LAGE3	ENSG00000196976.5	ENST00000357360.4	0.982635	0.00141639	0.0440737
	chr7:116199000	361589d9-c0b9-4a2c-806a-9e29aaf35d45	0.981253	0.00132375	0.0423928
HNRNPA1	ENSG00000135486.13	ENST00000546500.1-1	0.977418	0.00100601	0.0360837
H3-3A	ENSG00000163041.5	ENST00000366815.3-1	0.972851	0.00065028	0.0265613
SNRNP35	ENSG00000184209.14	ENST00000526639.2	0.971541	0.00118333	0.0392694
S100A2	ENSG00000196754.6	160f339c-153a-4ad7-8432-3cf6e5100bcc-2	0.966615	0.000376835	0.0179484
S100A2	ENSG00000196754.6	ENST00000368708.3-1	0.965774	0.000404336	0.0189266
ENO1	ENSG00000074800.9	6e7dcfb2-3fc6-4d15-894c-490e5b9b9f2e	0.964797	0.00110291	0.0382233
PPIA	ENSG00000196262.9	ENST00000468812.1-2	0.951713	0.000454653	0.0203998
DDX39A	ENSG00000123136.10	ENST00000242776.4	0.951046	0.00114912	0.0389984
PRDX1	ENSG00000117450.9	ENST00000319248.8	0.942963	0.000878006	0.0329784
H2AZ1	ENSG00000164032.7	c764e764-c4ec-4ef1-8fab-0288f25f38f9	0.942886	0.00131363	0.0423045
S100A2	ENSG00000196754.6	160f339c-153a-4ad7-8432-3cf6e5100bcc	0.934108	0.00141614	0.0440737
ACTG1	ENSG00000184009.5	fc756b23-7322-4c7c-8237-ae174ce433c1	0.932451	0.00163768	0.049544
S100A2	ENSG00000196754.6	ENST00000368708.3-2	0.926469	0.000677341	0.0270485
PSMC5	ENSG00000087191.8	ENST00000310144.6	0.925898	0.000667233	0.026914
GSTP1	ENSG00000084207.11	7eaa904e-89db-4adf-a567-6c18ed498735	0.920707	0.000980771	0.0353905
STMN1	ENSG00000117632.16	ENST00000455785.2	0.917216	0.000862066	0.0328433
LMNA	ENSG00000160789.15	ENST00000361308.4	0.914836	0.00093293	0.0343581
SOD1	ENSG00000142168.10	ENST00000270142.6	0.914152	0.000926148	0.0343581
H2AZ1	ENSG00000164032.7	b34e044c-3291-463e-a372-478eb24de8a0	0.903154	0.000694905	0.0276577
SOD1	ENSG00000142168.10	ENST00000270142.6-1	0.882903	0.000863577	0.0328433
H2AZ1	ENSG00000164032.7	ENST00000296417.5	0.848363	0.000758602	0.0296995
TRIB3	ENSG00000101255.6	fefeb169-c2ce-404a-94b6-4203d2c29109	-0.674538	0.000475392	0.0210607
LINC02376	ENSG00000256292.1	0ccd3959-0a28-4890-8d5e-7f2476be8f14-1	-0.757774	0.000672541	0.0270062
PHKG1	ENSG00000164776.5	d75a85bf-3977-4542-9b92-dff015e889f1	-0.895976	0.000809088	0.0312674
EIF1	ENSG00000173812.6	c769ac3f-3ae5-44f9-9619-33456f5875d8-1	-0.930975	0.00138925	0.0439134
PFDN2	ENSG00000143256.4	ENST00000368010.3	-0.934996	0.00107307	0.0377838
RAB38	ENSG00000123892.7	ENST00000243662.6	-0.974868	0.000654244	0.0265613
ATP5ME	ENSG00000169020.5	ENST00000304312.4	-0.995607	0.000656274	0.0265613
IQGAP3	ENSG00000183856.6	a5ff0897-a7e6-4adb-b53f-16e222f23880	-1.01292	0.00165745	0.0496406
TNFRSF12A	ENSG00000006327.9	b45509f7-5bc7-423e-bfbc-314a0ebe1178	-1.02288	0.000788705	0.0305783
TNFRSF12A	ENSG00000006327.9	565c305d-7745-40ad-8303-c337f1e2437f	-1.03229	0.000652315	0.0265613
TMEM35B	ENSG00000243749.1	ENST00000373337.3	-1.03456	0.00126246	0.0412106
SERF1B	ENSG00000205572.5	ENST00000380751.5	-1.0386	0.00109923	0.0382233
C1orf43	ENSG00000143612.14	ENST00000368521.5	-1.04265	0.00128741	0.0416844
IL1B	ENSG00000125538.7	ENST00000263341.2	-1.0569	0.000100504	0.00645366
	chr16:66543000	dbee9e46-4167-42f5-9a3a-9bf9b2308457	-1.06083	0.000442856	0.0200302
ATP5ME	ENSG00000169020.5	ENST00000304312.4-1	-1.06129	0.00017208	0.00991115
LAMB3	ENSG00000196878.8	b60071e6-b70e-4ff4-a632-268ec01c1fb1	-1.07072	0.000510897	0.0217351
MGLL	ENSG00000074416.9	ENST00000398104.1	-1.07262	0.000621876	0.0257788
	chr20:46060000	339eb476-347f-4893-807a-f3f5f47e92e5	-1.07307	0.00159125	0.0485068
TP53	ENSG00000141510.11	ENST00000269305.4	-1.07466	0.000501212	0.0215984
SNHG15	ENSG00000232956.4	ENST00000578968.1	-1.08623	0.00144978	0.0448795
TNFRSF12A	ENSG00000006327.9	3ce473bb-8991-42be-b028-bfc0834972e1	-1.0871	0.00124842	0.0409756
	chr1:204520000	843ff0a0-05fd-4ebc-a2cb-728b350d6648	-1.08799	6.22e-05	0.00446495
UPP1	ENSG00000183696.9	024b542a-1668-4504-990f-50af6191c68a	-1.08857	0.000354693	0.017134
SRP19	ENSG00000153037.8	ENST00000505459.1-1	-1.08966	0.000511628	0.0217351
SERPINB1	ENSG00000021355.8	ENST00000380739.5-3	-1.09119	0.00157465	0.0482464
LAMB3	ENSG00000196878.8	d9af9359-9582-47e2-b33b-845e87a7e644	-1.10176	0.00111906	0.038276
TNFRSF12A	ENSG00000006327.9	ENST00000326577.4	-1.10597	2.57e-05	0.00231906
RPL37	ENSG00000145592.9	74f776fe-d247-49f0-95d1-f31d17299a22	-1.11469	0.000941247	0.0343785
G0S2	ENSG00000123689.5	ENST00000367029.4-1	-1.121	0.000144197	0.00872462
SERPINA1	ENSG00000197249.8	ENST00000440909.1	-1.12683	0.0016289	0.0494031
	chr3:45123000	a2fb3f74-e689-40f5-8f08-68f961a766d7	-1.1323	0.000139184	0.0085509
ANXA2	ENSG00000182718.12	9fcf066c-1e72-4771-a040-ad5cf0917a54	-1.13377	0.000204395	0.0114423
PLAUR	ENSG00000011422.7	ENST00000339082.3-1	-1.13788	0.00104303	0.0368598
GLRX	ENSG00000173221.9	ENST00000237858.6-2	-1.13934	0.000124198	0.00774944
LAMB3	ENSG00000196878.8	7a15e393-ed36-4362-bbf7-878be4dd604d	-1.14905	0.00111192	0.038276
LAMC2	ENSG00000058085.10	60d4ebfe-7fd9-40e5-93ff-69920ed13f85-1	-1.15435	0.00162335	0.0493599
IL32	ENSG00000008517.12	ENST00000325568.5	-1.15496	0.00164717	0.0496406
COA6	ENSG00000168275.10	ENST00000366613.1	-1.16749	0.00112464	0.038276
RHOF	ENSG00000139725.3	ENST00000267205.2-2	-1.16814	0.000566257	0.0237194
LAMB3	ENSG00000196878.8	e7b778a9-3649-4b1a-90ad-ab344847455f	-1.17075	0.00124423	0.0409503
SOD2	ENSG00000112096.12	ENST00000367055.4	-1.17143	0.00167098	0.049921
RBCK1	ENSG00000125826.15	72b7c9b8-39a7-437c-8f83-05755d8b73e5-2	-1.17402	0.000307624	0.01555
C8orf33	ENSG00000182307.8	0b9f1b74-93a9-4570-8870-cd411a93be49-1	-1.17661	0.000935651	0.0343581
	chr8:100031000	f82a9ba5-461b-4082-92a1-02ffa6362ae3	-1.17729	0.00127071	0.0412551
ETV5	ENSG00000244405.3	ENST00000480706.1	-1.17762	0.000256678	0.0135463
ASB1	ENSG00000065802.7	ENST00000264607.4-1	-1.17888	0.000651965	0.0265613
MTHFD2	ENSG00000065911.7	4111cbd4-8c90-4e2a-a2a6-c211ab03fba7	-1.18084	0.00139535	0.0439902
SLC3A2	ENSG00000168003.12	d8750638-b41a-4531-81cf-6fdfcf20e1dd	-1.18095	0.00157422	0.0482464
IER2	ENSG00000160888.6	ENST00000292433.3	-1.18695	0.000150472	0.00903956
	chr4:44963000	85e84598-6232-43ec-ba49-9bbc997f70ff-2	-1.18904	0.000439152	0.0200039
ATF3	ENSG00000162772.12	ENST00000341491.4	-1.19139	0.000325167	0.0162313
FOSL1	ENSG00000175592.4	ENST00000532401.1-1	-1.19284	0.00134837	0.0429613
SPRY4-AS1	ENSG00000231185.2	ENST00000515288.1	-1.19389	0.00101993	0.0364737
CDCP1	ENSG00000163814.3	249b9c7c-9edc-468a-9034-c70a73907d90	-1.19448	0.000123501	0.00774631
	chr5:172193000	0c23d3d3-4b8a-4f46-98e9-53b546abacd6	-1.19539	0.00165687	0.0496406
CIDECP1	ENSG00000186162.6	ENST00000424691.1	-1.19625	0.00119799	0.0396463
RTCA	ENSG00000137996.8	08164557-68aa-4a44-aa17-bc528cf8439d	-1.19691	0.000926263	0.0343581
ATP5MD	ENSG00000173915.8	ENST00000369815.1	-1.20068	0.000438996	0.0200039
COL17A1	ENSG00000065618.12	8101b19c-7ca2-45b8-898d-9cebacf5b80c	-1.20092	0.00116065	0.0390756
DUSP1	ENSG00000120129.5	3e81f00f-ff8e-4b7e-a4f3-c8197b7e5271	-1.20764	0.0014085	0.0440737
SRP19	ENSG00000153037.8	9ca43679-acf9-4068-84e0-405fe6250632	-1.21353	0.00103342	0.0367372
LAMB3	ENSG00000196878.8	0f6c8fbd-0106-4189-9395-7078378664ed	-1.21482	8.77e-05	0.00580602
MIR205HG	ENSG00000230937.5	ENST00000431096.1	-1.21759	0.000504075	0.0215984
UPP1	ENSG00000183696.9	67492244-eb54-4433-aca5-8f06c00394a6-1	-1.21941	0.00116659	0.0390763
ERRFI1	ENSG00000116285.8	ENST00000377482.5-1	-1.22092	0.000536815	0.0227246
ZFAND2A	ENSG00000178381.7	ENST00000316495.3	-1.22403	0.00015713	0.00927299
SESN2	ENSG00000130766.4	98d8ed10-c7e6-494b-9f0c-49f1908c113e	-1.2282	0.000254581	0.013495
	chr1:68152000	2eba14ae-41d8-4ea6-8b10-62504ee55aad	-1.22914	0.00138569	0.0439134
LAMB3	ENSG00000196878.8	be06a352-dbff-422e-8b0d-c15686192ddd	-1.22957	0.00116118	0.0390756
PRR34-AS1	ENSG00000241990.1	ENST00000416202.1-1	-1.2337	0.000328619	0.0163085
RNF181	ENSG00000168894.5	ENST00000443647.1	-1.23859	0.000845605	0.0324691
PVR	ENSG00000073008.10	ENST00000425690.3	-1.24533	0.00117226	0.0390763
TRIB3	ENSG00000101255.6	80c2ab99-2ff1-495d-9256-b324b5cdf890	-1.2456	0.000876618	0.0329784
LAMB3	ENSG00000196878.8	b8fd4b69-ebb6-4f7c-ab1a-25b3f9f9d6c0	-1.24665	0.000197422	0.0111038
VLDLR-AS1	ENSG00000236404.4	5deed25e-c46a-493e-b2b5-903c730964a2-1	-1.25289	0.00102358	0.0364956
ALDH2	ENSG00000111275.8	ENST00000261733.2	-1.25543	0.0006504	0.0265613
MIR205HG	ENSG00000230937.5	4ccc5bfc-70f6-42d5-ab27-14eeacb1c9bf-1	-1.26331	6.32e-05	0.00450621
UPP1	ENSG00000183696.9	effb19f3-303d-48f2-a010-3ed82554ee9d	-1.27302	0.00108777	0.0380403
CSKMT	ENSG00000214756.3	ENST00000529868.1	-1.27335	0.000967017	0.0349996
RBCK1	ENSG00000125826.15	72b7c9b8-39a7-437c-8f83-05755d8b73e5	-1.27425	0.000235976	0.0127331
IL1B	ENSG00000125538.7	74d16a6e-66d8-4810-a335-0668936ebc36	-1.28003	0.000878141	0.0329784
LAMB3	ENSG00000196878.8	e939b757-ede5-481e-9666-298560271a7c	-1.283	0.000153921	0.00917403
IL1B	ENSG00000125538.7	ENST00000263341.2-1	-1.28457	0.00116054	0.0390756
PET100	ENSG00000229833.5	ENST00000598540.2	-1.28601	0.000937823	0.0343581
IFRD1	ENSG00000006652.9	ENST00000403825.3	-1.29015	0.000404441	0.0189266
TNFRSF12A	ENSG00000006327.9	72af8024-f15d-48fb-b427-6eb8b564d0fd	-1.29025	0.000157079	0.00927299
DDIT3	ENSG00000175197.6	ENST00000346473.3	-1.29392	2.62e-05	0.00232185
CARD16	ENSG00000204397.3	ENST00000375704.3-1	-1.29598	0.00131917	0.0423691
	chr6:43752000	4513efef-f52a-4a6d-b36d-9802ccc7d8f9-2	-1.29851	0.000586518	0.0243975
DUSP1	ENSG00000120129.5	ENST00000239223.3-2	-1.29863	0.000488373	0.0212838
G0S2	ENSG00000123689.5	ENST00000367029.4	-1.30821	5.14e-06	0.000655547
PHLDA2	ENSG00000181649.5	ENST00000314222.4	-1.30827	6.05e-06	0.000754614
JAG1	ENSG00000101384.7	ENST00000254958.5	-1.31417	8.53e-05	0.00570668
RP9P	ENSG00000205763.9	0359fee2-2694-440f-97ba-25e227ee0599-2	-1.31846	0.00140569	0.0440737
COX19	ENSG00000240230.1	ENST00000344111.3	-1.32228	6.68e-05	0.0047383
IL1B	ENSG00000125538.7	57f751f4-f583-4567-a393-733d357d553a	-1.32756	0.000443073	0.0200302
TNFRSF12A	ENSG00000006327.9	7040a528-458a-4b2b-a0db-8356d1c015b5	-1.3306	8.22e-05	0.00562382
P2RX4	ENSG00000135124.10	ENST00000337233.4	-1.3307	0.000874836	0.0329784
OCIAD2	ENSG00000145247.7	ENST00000506226.2-1	-1.33104	0.000477621	0.0210607
SAT1	ENSG00000130066.12	ENST00000489394.1-1	-1.33255	0.000460522	0.020586
CHAC1	ENSG00000128965.7	ENST00000446533.3	-1.33427	7.57e-05	0.00521242
IFFO1	ENSG00000010295.15	ca6d015e-2cfd-4c36-bcc0-a5a9a19c8635-1	-1.33712	6.18e-05	0.00446069
IL1B	ENSG00000125538.7	d62cccaf-6164-4e8c-817e-a28e40c37854-1	-1.33717	0.000963476	0.0349771
GDF15	ENSG00000130513.6	ENST00000252809.3	-1.34582	0.000302119	0.0153364
UPP1	ENSG00000183696.9	87290544-1ac6-466e-965d-06a300e38898	-1.35246	0.000106805	0.00673436
MIR205HG	ENSG00000230937.5	337fe1b4-6f80-4ece-87c3-09b2533ea545	-1.35577	1.49e-05	0.00151487
IFFO1	ENSG00000010295.15	ca6d015e-2cfd-4c36-bcc0-a5a9a19c8635	-1.35812	0.000277885	0.0144742
LAMB3	ENSG00000196878.8	29577f3b-8af4-4b55-911c-cfbefb2644ab	-1.36029	8.82e-05	0.00580602
	ENSG00000205595.3	ENST00000380846.3-1	-1.36314	0.000183654	0.0104375
IL1A	ENSG00000115008.5	f73ffda1-6a23-4b0e-84d0-2e17bb0bb60c-1	-1.36519	0.000335077	0.0164517
UPP1	ENSG00000183696.9	c2c24e0d-93a1-442b-9bae-f5278ab109e2	-1.37128	0.000218377	0.0119459
	chr8:141656000	89d7b325-e81f-4248-b22e-73e807dca11c	-1.37218	0.000100738	0.00645366
UPP1	ENSG00000183696.9	25a65659-299d-4127-9263-25abf7f8c697	-1.37247	0.000718944	0.0285197
UPP1	ENSG00000183696.9	dd7578c6-bce3-44ae-9175-8bb8fdaaa9a8	-1.37308	0.000556109	0.0233761
SAA1	ENSG00000173432.6	ENST00000356524.4	-1.374	4.42e-07	8.53e-05
G0S2	ENSG00000123689.5	ENST00000367029.4-2	-1.38936	2.74e-06	0.000390389
RBCK1	ENSG00000125826.15	ENST00000400247.3	-1.39182	0.000352496	0.0170968
RPS27	ENSG00000177954.7	ENST00000477151.1	-1.39313	0.000165163	0.0095647
TRIB3	ENSG00000101255.6	1562dc87-5db3-40b1-9383-a419dac8680f	-1.39399	0.000163422	0.00955024
	ENSG00000265264.1	ENST00000533379.1	-1.39761	0.000247236	0.0132227
TNFRSF6B	ENSG00000243509.4	ENST00000369996.1-1	-1.41633	0.000424652	0.0194917
AREG	ENSG00000109321.6	949805de-27a1-46a2-a88f-8692b41488d8	-1.41983	8.2e-06	0.000935957
SAA1	ENSG00000173432.6	ENST00000532858.1	-1.42065	0.000104883	0.00664814
SAT1	ENSG00000130066.12	68ccc7fa-9d97-44a7-b1af-2c86457153f0	-1.43796	4.48e-05	0.00355131
	chr17:38173000	28daa78c-0fe0-4841-9a3d-3faa0d8e8731-1	-1.44376	0.000383956	0.018181
GADD45A	ENSG00000116717.7	ENST00000370986.4-2	-1.44619	1.34e-06	0.000205885
SNHG32	ENSG00000204387.8	ENST00000375638.3	-1.44736	2.61e-05	0.00232185
SERPINB1	ENSG00000021355.8	fce6ff1e-9e6d-4498-b190-32a7a0ae69d4-1	-1.45964	4.98e-05	0.00375545
UPP1	ENSG00000183696.9	d68250b5-46c5-4e5f-904f-aaa2fc28680f	-1.4634	0.000377546	0.0179484
RBCK1	ENSG00000125826.15	ENST00000400245.3-2	-1.4641	1.48e-05	0.00151487
RBCK1	ENSG00000125826.15	ENST00000475269.1-2	-1.47045	2.16e-07	4.88e-05
TRIB3	ENSG00000101255.6	aabebebe-c9d2-4885-a202-f5cc8c3a724d	-1.47229	0.000207873	0.0115293
IL1B	ENSG00000125538.7	67deeb93-52f8-4a46-b2f5-1fd71c4db8f1	-1.48799	0.00034873	0.0169829
IER3	ENSG00000137331.11	ENST00000259874.5	-1.49046	2.87e-06	0.00040454
SAA1	ENSG00000173432.6	86f525a9-16c7-4e5c-8fe5-f5abc682a9aa	-1.49451	3.65e-05	0.00295164
RBCK1	ENSG00000125826.15	ENST00000400245.3	-1.49574	3.06e-05	0.00263278
SMIM27	ENSG00000235453.3	08ef1d4c-68a1-4270-8750-698ef9196d59	-1.49687	1.57e-05	0.00156362
SNHG8	ENSG00000269893.2	ENST00000602414.1	-1.50244	3.41e-07	7.16e-05
	chr2:113587000	1ac79c79-d0ce-4083-87f2-41b614c41b48-1	-1.50757	0.000274275	0.0143485
	chr1:209848000	ed181a5e-b4ec-4f1c-8d1e-86a338570196	-1.5093	2.12e-07	4.88e-05
AREG	ENSG00000109321.6	ENST00000502307.1-1	-1.50943	3.88e-06	0.000508961
SLPI	ENSG00000124107.5	aef5a5a5-cdf7-47c4-bec1-6847170d9332	-1.51705	0.000488007	0.0212838
SERPINB10	ENSG00000242550.1	7f2b33d2-0dc3-485d-8db1-e058dc2d4971	-1.52982	8.46e-05	0.00569469
SERPINB2	ENSG00000197632.4	b83552ec-8e86-427a-af54-d10271ac8fe0	-1.53031	8.26e-05	0.00562382
MTHFD2L	ENSG00000163738.14	7ae1351b-0cca-4592-8a03-7505815656b7-3	-1.53663	0.000142943	0.00871393
	ENSG00000205595.3	ef298f92-91f3-4250-a86c-0425b504a1df	-1.53946	1.5e-05	0.00151487
TRIB3	ENSG00000101255.6	ENST00000217233.3-3	-1.54736	3.33e-05	0.00275468
IL1B	ENSG00000125538.7	2ee65d3e-0aa4-463a-bc40-5427d5c9d4cd	-1.54919	0.000104462	0.00664814
HLA-DRB1	ENSG00000196126.6	ENST00000360004.5	-1.55156	4.51e-05	0.00355385
RBCK1	ENSG00000125826.15	ENST00000400247.3-2	-1.55199	6.05e-05	0.00439499
UPP1	ENSG00000183696.9	02a28f1e-1ebc-4746-9c30-fb9cf74acaec	-1.55264	0.000412376	0.0192203
GSDMA	ENSG00000167914.6	4d8e2e2d-03bd-4a96-8f7e-7f327b7cd77c	-1.56191	3.44e-05	0.00280733
UPP1	ENSG00000183696.9	b39f34b1-12f3-4633-87ed-1d639e6c5553	-1.57065	0.000213059	0.0117624
CSF3	ENSG00000108342.8	ENST00000394149.3	-1.57877	2.28e-05	0.00213107
IER3	ENSG00000137331.11	ENST00000259874.5-1	-1.59414	9.4e-08	2.62e-05
PPP1R14B-AS1	ENSG00000256940.1	ENST00000544553.1	-1.5995	5.91e-05	0.0043148
AREG	ENSG00000109321.6	ENST00000502307.1	-1.60039	6.82e-07	0.000118328
SERPINB10	ENSG00000242550.1	b6e5d29b-b236-4822-a944-42706a62c48e	-1.60373	1.14e-05	0.00123237
TRIB3	ENSG00000101255.6	a3b4cb8b-ac0a-42da-9898-737835086b95	-1.60378	8.19e-06	0.000935957
TRIB3	ENSG00000101255.6	15ce7646-faf0-4595-9589-5f695dd6c299	-1.60739	3e-05	0.00260136
MCFD2	ENSG00000180398.7	ENST00000319466.4	-1.61012	2.88e-07	6.15e-05
UPP1	ENSG00000183696.9	4344b8e7-fe26-4c73-9889-f9b8181be87d	-1.61332	3.95e-05	0.00315473
FAM83A	ENSG00000147689.12	9732f1b9-e8cc-41a8-a4f6-488d0aa0f998	-1.61333	1.46e-05	0.00150891
IL1B	ENSG00000125538.7	d62cccaf-6164-4e8c-817e-a28e40c37854	-1.61871	7.39e-05	0.00511864
	chr1:61523000	55ec1119-925a-4614-9c17-8d9f2eea598e	-1.6195	7.1e-05	0.00494247
	chr20:35806000	ae243c49-886f-43df-9cba-dfd75c686eb4	-1.62887	3.44e-05	0.00280733
UPP1	ENSG00000183696.9	b3592c61-3ed9-417d-8f20-49022b124f11	-1.63701	0.000235293	0.0127331
RBCK1	ENSG00000125826.15	ENST00000475269.1	-1.6416	1.93e-08	7.23e-06
SAA1	ENSG00000173432.6	ENST00000405158.2	-1.67039	6.2e-06	0.000766258
UPP1	ENSG00000183696.9	1b3201fd-0987-4d9b-8d77-a8f914fa2bbe	-1.68476	8.95e-06	0.000992273
ZNF232-AS1	ENSG00000234327.3	ENST00000413077.1-2	-1.70004	3.91e-06	0.000508961
IL32	ENSG00000008517.12	ENST00000525643.2	-1.71352	2.44e-06	0.000353063
MIR200CHG	ENSG00000257084.1	ENST00000537269.1	-1.71488	1.04e-06	0.000163747
DUSP1	ENSG00000120129.5	ENST00000239223.3	-1.72277	5.22e-08	1.53e-05
PPP1R15A	ENSG00000087074.7	086af785-8568-4e10-aeb2-681b93c8c3c8	-1.73113	1.87e-07	4.48e-05
FRMD4B	ENSG00000114541.10	bdd8687b-a7f5-447f-b415-9ffb00b4be75	-1.73295	6.44e-06	0.000777472
AREG	ENSG00000109321.6	ENST00000395748.3-1	-1.73812	1.06e-07	2.88e-05
AREG	ENSG00000109321.6	17c93fd9-c8d3-4018-a18e-e6703da3ce25	-1.76002	8.15e-08	2.33e-05
NNMT	ENSG00000166741.3	ENST00000299964.3	-1.78015	5.52e-07	0.000100217
SERPINB2	ENSG00000197632.4	e7ca82b1-0a3e-4faa-ab5e-a4b5b89e1171	-1.78164	2.5e-05	0.00226814
HBEGF	ENSG00000113070.6	ENST00000482211.2	-1.79251	1.68e-06	0.0002544
	chr12:76420000	d52db740-9a52-4003-84bb-68075ad50084	-1.79913	4.98e-07	9.36e-05
SRSF3	ENSG00000112081.12	ENST00000477442.2	-1.79997	5.31e-07	9.79e-05
TRIB3	ENSG00000101255.6	8336d203-bfe2-475d-8898-2157238fdd41	-1.80143	2.29e-06	0.000339296
UPP1	ENSG00000183696.9	dfbeecca-96fe-4603-96b3-fd526ee5fd3d	-1.80713	1.32e-05	0.00139673
ICA1	ENSG00000003147.13	ENST00000265577.7	-1.81042	3.28e-05	0.00272603
	ENSG00000205595.3	ENST00000380846.3	-1.83729	5.38e-10	3.1e-07
TRIB3	ENSG00000101255.6	9ece60e8-3be9-4791-ac2d-dfb33facdd88	-1.84196	3.74e-05	0.00300855
IL1RL1	ENSG00000115602.12	ENST00000311734.2-1	-1.84544	7.41e-06	0.000878683
	chr5:172741000	42bcad16-912d-4c93-9eb4-3c563197843e-1	-1.85536	2.29e-05	0.00213107
SERPINB10	ENSG00000242550.1	7a00cf6f-8033-4b2e-8768-72bd489bf055	-1.86563	9.18e-07	0.000147112
SERPINB10	ENSG00000242550.1	98ddaf0b-f489-40bd-a441-bdc8e4265bc1	-1.8699	6.49e-06	0.000777472
PI3	ENSG00000124102.4	ENST00000243924.3	-1.87755	1.48e-07	3.78e-05
STC2	ENSG00000113739.6	b28f7c00-4bfc-4f3e-b377-72baedf01731	-1.883	3.5e-06	0.000476445
TRIB3	ENSG00000101255.6	14e688b6-077d-49aa-9959-e685839f9097	-1.88615	8.68e-07	0.00014271
AREG	ENSG00000109321.6	ENST00000395748.3	-1.89722	7.78e-12	8.98e-09
CXCL1	ENSG00000163739.4	ENST00000395761.3	-1.90222	1.83e-05	0.00172362
	ENSG00000205595.3	ENST00000380846.3-2	-1.90552	2.81e-09	1.35e-06
	chr4:75252000	b42a71ec-cd2f-4c2e-b4a0-8199db5379fe	-1.91082	1.3e-07	3.45e-05
STC2	ENSG00000113739.6	7b541255-d5d6-4837-817c-458cf059c92e	-1.95001	7.76e-06	0.000911762
AREG	ENSG00000109321.6	ENST00000395748.3-2	-1.95496	3.09e-09	1.42e-06
SERPINB10	ENSG00000242550.1	ENST00000299502.4-1	-1.98665	7.83e-07	0.000132083
SERPINB10	ENSG00000242550.1	ENST00000457692.1	-2.01694	2.61e-08	8.94e-06
TRIB3	ENSG00000101255.6	8336d203-bfe2-475d-8898-2157238fdd41-2	-2.02489	5.93e-07	0.000106108
UPP1	ENSG00000183696.9	25a65659-299d-4127-9263-25abf7f8c697-3	-2.02778	3.8e-07	7.6e-05
UPP1	ENSG00000183696.9	1d7ad398-b9ab-43c5-9569-a7292825cee1	-2.03584	6.49e-07	0.000114351
SERPINB10	ENSG00000242550.1	571214c7-5d0b-4a1c-bae9-551d21ff9ff6	-2.04537	3.4e-08	1.13e-05
TRIB3	ENSG00000101255.6	fefeb169-c2ce-404a-94b6-4203d2c29109-2	-2.06921	2.32e-10	1.54e-07
STC2	ENSG00000113739.6	ENST00000265087.4-1	-2.07172	1.74e-07	4.35e-05
PPP1R15A	ENSG00000087074.7	ENST00000200453.5	-2.07349	2.15e-11	1.72e-08
TNFRSF6B	ENSG00000243509.4	ENST00000369996.1	-2.07628	8.88e-12	8.98e-09
PHLDA1	ENSG00000139289.9	ENST00000266671.5	-2.12002	8.99e-12	8.98e-09
TRIB3	ENSG00000101255.6	53512855-6b36-446d-9d5d-99a0b2a2ca8f	-2.13537	6.44e-06	0.000777472
SAT1	ENSG00000130066.12	b9d51270-8e71-4904-b827-70756add74c8	-2.14874	1.44e-09	7.5e-07
TRIB3	ENSG00000101255.6	ENST00000449710.1-2	-2.19365	5.43e-10	3.1e-07
UPP1	ENSG00000183696.9	50617f40-5eaa-4860-8c19-c81f573e6021	-2.21965	3.95e-06	0.00050918
TRIB3	ENSG00000101255.6	ENST00000217233.3-2	-2.23505	2.76e-13	6.61e-10
SERPINB10	ENSG00000242550.1	ENST00000299502.4	-2.25192	3.01e-12	5.16e-09
MAP1B	ENSG00000131711.10	13e1d25d-0aea-44bf-a54c-1d2b8d0eb0a0-1	-2.28728	4.51e-08	1.38e-05
UPP1	ENSG00000183696.9	e6c73378-aa26-4c96-bcab-05af5de60ef0	-2.29471	3.9e-09	1.73e-06
TRIB3	ENSG00000101255.6	ENST00000449710.1	-2.30557	4.36e-10	2.75e-07
PHLDA1	ENSG00000139289.9	ENST00000266671.5-2	-2.33399	2.04e-07	4.79e-05
MMP1	ENSG00000196611.4	ENST00000315274.6	-2.33741	2.32e-08	8.16e-06
HBEGF	ENSG00000113070.6	ENST00000230990.6	-2.39857	1.48e-12	2.95e-09
UPP1	ENSG00000183696.9	fc31718b-9b43-443a-af1c-c93f99f31a13	-2.45159	6.37e-10	3.47e-07
SAT1	ENSG00000130066.12	ENST00000489394.1	-2.52895	2.43e-14	9.69e-11
CXCL3	ENSG00000163734.4	ENST00000296026.4-1	-2.61769	1.07e-08	4.25e-06
ALOX5AP	ENSG00000132965.5	ENST00000380490.3-2	-2.63779	1.2e-11	1.1e-08
STC2	ENSG00000113739.6	ENST00000265087.4	-2.67073	8.53e-16	1.02e-11
TRIB3	ENSG00000101255.6	ENST00000217233.3	-2.85697	4.37e-15	2.62e-11
CXCL2	ENSG00000081041.8	ENST00000508487.2	-2.87107	1.99e-11	1.7e-08
UPP1	ENSG00000183696.9	1d7ad398-b9ab-43c5-9569-a7292825cee1-1	-2.94586	2.35e-11	1.76e-08
ALOX5AP	ENSG00000132965.5	ENST00000380490.3	-3.10143	1.63e-09	8.13e-07

## Sheet: MSigDB
Overlap Results
Collection(s):	C5, CP, H
# overlaps shown:	50
# genesets in collections:	12245
# genes in comparison (n):	58
# genes in universe (N):	38055
Gene Set Name	# Genes in Gene Set (K)	Description	# Genes in Overlap (k)	k/K	p-value	FDR q-value
HALLMARK_TNFA_SIGNALING_VIA_NFKB	200	Genes regulated by NF-kB in response to TNF [GeneID=7124].	13	0.065	4.03e-18	4.94e-14
GO_MOLECULAR_FUNCTION_REGULATOR	1795	A molecular function that modulates the activity of a gene product or complex. Examples include enzyme regulators and channel regulators. [GOC:dos, GOC:pt]	21	0.0117	7.79e-14	4.77e-10
REACTOME_CYTOKINE_SIGNALING_IN_IMMUNE_SYSTEM	856	Cytokine Signaling in Immune system	16	0.0187	1.24e-13	5.06e-10
REACTOME_SIGNALING_BY_INTERLEUKINS	631	Signaling by Interleukins	14	0.0222	5.34e-13	1.52e-09
GO_CYTOKINE_MEDIATED_SIGNALING_PATHWAY	787	A series of molecular signals initiated by the binding of a cytokine to a receptor on the surface of a cell, and ending with regulation of a downstream cellular process, e.g. transcription. [GOC:mah, GOC:signaling, PMID:19295629]	15	0.0191	6.19e-13	1.52e-09
GO_RESPONSE_TO_CYTOKINE	1192	Any process that results in a change in state or activity of a cell or an organism (in terms of movement, secretion, enzyme production, gene expression, etc.) as a result of a cytokine stimulus. [GOC:sl]	17	0.0143	1.41e-12	2.89e-09
NABA_MATRISOME_ASSOCIATED	751	Ensemble of genes encoding ECM-associated proteins including ECM-affilaited proteins, ECM regulators and secreted factors	14	0.0186	5.49e-12	9.6e-09
HALLMARK_EPITHELIAL_MESENCHYMAL_TRANSITION	200	Genes defining epithelial-mesenchymal transition, as in wound healing, fibrosis and metastasis.	9	0.045	2.18e-11	3.33e-08
NABA_MATRISOME	1026	Ensemble of genes encoding extracellular matrix and extracellular matrix-associated proteins	15	0.0146	2.63e-11	3.58e-08
GO_CELL_CHEMOTAXIS	300	The directed movement of a motile cell guided by a specific chemical concentration gradient. Movement may be towards a higher concentration (positive chemotaxis) or towards a lower concentration (negative chemotaxis). [GOC:dph]	9	0.03	7.92e-10	9.7e-07
GO_NEGATIVE_REGULATION_OF_CATALYTIC_ACTIVITY	805	Any process that stops or reduces the activity of an enzyme. [GOC:ebc, GOC:jl, GOC:tb, GOC:vw]	12	0.0149	2.71e-09	3.01e-06
GO_RECEPTOR_REGULATOR_ACTIVITY	525	The function of interacting (directly or indirectly) with receptors such that the proportion of receptors in the active form is changed. [GOC:ceb]	10	0.019	6.61e-09	6.75e-06
GO_RESPONSE_TO_LIPID	921	Any process that results in a change in state or activity of a cell or an organism (in terms of movement, secretion, enzyme production, gene expression, etc.) as a result of a lipid stimulus. [GOC:sl]	12	0.013	1.21e-08	1.14e-05
GO_NEGATIVE_REGULATION_OF_PROTEIN_METABOLIC_PROCESS	1144	Any process that stops, prevents, or reduces the frequency, rate or extent of chemical reactions and pathways involving a protein. [GOC:ai]	13	0.0114	1.38e-08	1.16e-05
GO_NEGATIVE_REGULATION_OF_MOLECULAR_FUNCTION	1147	Any process that stops or reduces the rate or extent of a molecular function, an elemental biological activity occurring at the molecular level, such as catalysis or binding. [GO:jl]	13	0.0113	1.42e-08	1.16e-05
GO_REGULATION_OF_SIGNALING_RECEPTOR_ACTIVITY	596	Any process that modulates the frequency, rate or extent of a signaling receptor activity. Receptor activity is when a molecule combines with an extracellular or intracellular messenger to initiate a change in cell activity. [GOC:dph, GOC:tb]	10	0.0168	2.19e-08	1.67e-05
HALLMARK_HYPOXIA	200	Genes up-regulated in response to low oxygen levels (hypoxia).	7	0.035	2.39e-08	1.72e-05
GO_MYELOID_LEUKOCYTE_MIGRATION	203	The movement of a myeloid leukocyte within or between different tissues and organs of the body. [GOC:cvs, PMID:22342843, PMID:24157461]	7	0.0345	2.65e-08	1.8e-05
GO_CYTOPLASMIC_VESICLE_PART	1489	Any constituent part of cytoplasmic vesicle, a vesicle formed of membrane or protein, found in the cytoplasm of a cell. [GOC:jl]	14	0.0094	3.74e-08	2.37e-05
GO_ENZYME_REGULATOR_ACTIVITY	1025	Binds to and modulates the activity of an enzyme. [GOC:dph, GOC:mah, GOC:tb]	12	0.0117	3.9e-08	2.37e-05
GO_PEPTIDASE_REGULATOR_ACTIVITY	217	Modulates the activity of a peptidase, any enzyme that catalyzes the hydrolysis peptide bonds. [GOC:dph, GOC:tb]	7	0.0323	4.18e-08	2.37e-05
GO_CYTOKINE_ACTIVITY	219	Functions to control the survival, growth, differentiation and effector function of tissues and cells. [ISBN:0198599471]	7	0.032	4.45e-08	2.37e-05
GO_LEUKOCYTE_CHEMOTAXIS	219	The movement of a leukocyte in response to an external stimulus. [GOC:add, GOC:jl]	7	0.032	4.45e-08	2.37e-05
GO_LEUKOCYTE_MIGRATION	488	The movement of a leukocyte within or between different tissues and organs of the body. [GOC:add, ISBN:0781735149, PMID:14680625, PMID:14708592, PMID:7507411, PMID:8600538]	9	0.0184	5.32e-08	2.71e-05
NABA_ECM_REGULATORS	238	Genes encoding enzymes and their regulators involved in the remodeling of the extracellular matrix	7	0.0294	7.85e-08	3.85e-05
GO_ENZYME_INHIBITOR_ACTIVITY	370	Binds to and stops, prevents or reduces the activity of an enzyme. [GOC:ai, GOC:ebc]	8	0.0216	9.29e-08	4.38e-05
GO_RESPONSE_TO_OXYGEN_CONTAINING_COMPOUND	1616	Any process that results in a change in state or activity of a cell or an organism (in terms of movement, secretion, enzyme production, gene expression, etc.) as a result of an oxygen-containing compound stimulus. [GOC:pr, GOC:TermGenie]	14	0.0087	1.03e-07	4.66e-05
GO_SIGNALING_RECEPTOR_BINDING	1633	Interacting selectively and non-covalently with one or more specific sites on a receptor molecule, a macromolecule that undergoes combination with a hormone, neurotransmitter, drug or intracellular messenger to initiate a change in cell function. [GOC:bf, GOC:ceb, ISBN:0198506732]	14	0.0086	1.17e-07	5.11e-05
GO_SECRETION	1638	The controlled release of a substance by a cell or a tissue. [GOC:ai]	14	0.0085	1.21e-07	5.12e-05
HALLMARK_APOPTOSIS	161	Genes mediating programmed cell death (apoptosis) by activation of caspases.	6	0.0373	1.76e-07	7.19e-05
GO_APOPTOTIC_PROCESS	1980	A programmed cell death process which begins when a cell receives an internal (e.g. DNA damage) or external signal (e.g. an extracellular death ligand), and proceeds through a series of biochemical events (signaling pathway phase) which trigger an execution phase. The execution phase is the last step of an apoptotic process, and is typically characterized by rounding-up of the cell, retraction of…	15	0.0076	1.87e-07	7.39e-05
GO_SERINE_TYPE_ENDOPEPTIDASE_INHIBITOR_ACTIVITY	93	Stops, prevents or reduces the activity of serine-type endopeptidases, enzymes that catalyze the hydrolysis of nonterminal peptide bonds in a polypeptide chain; a serine residue (and a histidine residue) are at the active center of the enzyme. [GOC:ai]	5	0.0538	3.23e-07	0.000124
GO_ENDOPEPTIDASE_REGULATOR_ACTIVITY	180	Modulates the activity of a peptidase, any enzyme that hydrolyzes nonterminal peptide bonds in polypeptides. [GOC:dph, GOC:tb]	6	0.0333	3.4e-07	0.000126
GO_RESPONSE_TO_BIOTIC_STIMULUS	1023	Any process that results in a change in state or activity of a cell or an organism (in terms of movement, secretion, enzyme production, gene expression, etc.) as a result of a biotic stimulus, a stimulus caused or produced by a living organism. [GOC:hb]	11	0.0108	3.6e-07	0.00013
GO_SECRETORY_GRANULE	833	A small subcellular vesicle, surrounded by a membrane, that is formed from the Golgi apparatus and contains a highly concentrated protein destined for secretion. Secretory granules move towards the periphery of the cell and upon stimulation, their membranes fuse with the cell membrane, and their protein load is exteriorized. Processing of the contained protein may take place in secretory granules…	10	0.012	4.83e-07	0.000168
GO_TAXIS	636	The directed movement of a motile cell or organism in response to an external stimulus. [GOC:jl, ISBN:0192801023]	9	0.0142	4.94e-07	0.000168
HALLMARK_P53_PATHWAY	200	Genes involved in p53 pathways and networks.	6	0.03	6.3e-07	0.000209
REACTOME_NEGATIVE_REGULATION_OF_THE_PI3K_AKT_NETWORK	110	Negative regulation of the PI3K/AKT network	5	0.0455	7.47e-07	0.000237
REACTOME_INTERLEUKIN_10_SIGNALING	46	Interleukin-10 signaling	4	0.087	7.56e-07	0.000237
GO_VESICLE_LUMEN	339	The volume enclosed by the membrane or protein that forms a vesicle. [GOC:mah, GOC:vesicles]	7	0.0206	8.52e-07	0.00026
GO_RESPONSE_TO_MOLECULE_OF_BACTERIAL_ORIGIN	341	Any process that results in a change in state or activity of an organism (in terms of movement, secretion, enzyme production, gene expression, etc.) as a result of a stimulus by molecules of bacterial origin such as peptides derived from bacterial flagellin. [GOC:rl, GOC:sm]	7	0.0205	8.86e-07	0.00026
GO_NEUTROPHIL_MIGRATION	114	The movement of a neutrophil within or between different tissues and organs of the body. [PMID:1826836]	5	0.0439	8.91e-07	0.00026
NABA_SECRETED_FACTORS	343	Genes encoding secreted soluble factors	7	0.0204	9.21e-07	0.000262
GO_NEGATIVE_REGULATION_OF_RESPONSE_TO_STIMULUS	1655	Any process that stops, prevents, or reduces the frequency, rate or extent of a response to a stimulus. Response to stimulus is a change in state or activity of a cell or an organism (in terms of movement, secretion, enzyme production, gene expression, etc.) as a result of a stimulus. [GOC:jid]	13	0.0079	9.61e-07	0.000267
GO_ANTIMICROBIAL_HUMORAL_RESPONSE	122	An immune response against microbes mediated through a body fluid. Examples of this process are seen in the antimicrobial humoral response of Drosophila melanogaster and Mus musculus. [GOC:go_curators, GOC:mtg_sensu]	5	0.041	1.25e-06	0.000339
GO_REGULATION_OF_PROTEOLYSIS	720	Any process that modulates the frequency, rate or extent of the hydrolysis of a peptide bond or bonds within a protein. [GOC:mah]	9	0.0125	1.38e-06	0.000366
GO_CELL_MOTILITY	1719	Any process involved in the controlled self-propelled movement of a cell that results in translocation of the cell from one place to another. [GOC:dgh, GOC:dph, GOC:isa_complete, GOC:mlg]	13	0.0076	1.47e-06	0.000382
GO_CELLULAR_RESPONSE_TO_BIOTIC_STIMULUS	233	Any process that results in a change in state or activity of a cell (in terms of movement, secretion, enzyme production, gene expression, etc.) as a result of a biotic stimulus, a stimulus caused or produced by a living organism. [GOC:mah]	6	0.0258	1.53e-06	0.000391
GO_GRANULOCYTE_MIGRATION	136	The movement of a granulocyte within or between different tissues and organs of the body. [GOC:cvs, PMID:24163421, PMID:24193336]	5	0.0368	2.13e-06	0.000525
GO_SECRETORY_VESICLE	985	A cytoplasmic, membrane bound vesicle that is capable of fusing to the plasma membrane to release its contents into the extracellular space. [GOC:dos]	10	0.0102	2.18e-06	0.000525
Gene/Gene Set Overlap Matrix
Entrez Gene Id	Gene Symbol	Gene Description	HALLMARK_TNFA_SIGNALING_VIA_NFKB	GO_MOLECULAR_FUNCTION_REGULATOR	REACTOME_CYTOKINE_SIGNALING_IN_IMMUNE_SYSTEM	REACTOME_SIGNALING_BY_INTERLEUKINS	GO_CYTOKINE_MEDIATED_SIGNALING_PATHWAY	GO_RESPONSE_TO_CYTOKINE	NABA_MATRISOME_ASSOCIATED	HALLMARK_EPITHELIAL_MESENCHYMAL_TRANSITION	NABA_MATRISOME	GO_CELL_CHEMOTAXIS	GO_NEGATIVE_REGULATION_OF_CATALYTIC_ACTIVITY	GO_RECEPTOR_REGULATOR_ACTIVITY	GO_RESPONSE_TO_LIPID	GO_NEGATIVE_REGULATION_OF_PROTEIN_METABOLIC_PROCESS	GO_NEGATIVE_REGULATION_OF_MOLECULAR_FUNCTION	GO_REGULATION_OF_SIGNALING_RECEPTOR_ACTIVITY	HALLMARK_HYPOXIA	GO_MYELOID_LEUKOCYTE_MIGRATION	GO_CYTOPLASMIC_VESICLE_PART	GO_ENZYME_REGULATOR_ACTIVITY	GO_PEPTIDASE_REGULATOR_ACTIVITY	GO_CYTOKINE_ACTIVITY	GO_LEUKOCYTE_CHEMOTAXIS	GO_LEUKOCYTE_MIGRATION	NABA_ECM_REGULATORS	GO_ENZYME_INHIBITOR_ACTIVITY	GO_RESPONSE_TO_OXYGEN_CONTAINING_COMPOUND	GO_SIGNALING_RECEPTOR_BINDING	GO_SECRETION	HALLMARK_APOPTOSIS	GO_APOPTOTIC_PROCESS	GO_SERINE_TYPE_ENDOPEPTIDASE_INHIBITOR_ACTIVITY	GO_ENDOPEPTIDASE_REGULATOR_ACTIVITY	GO_RESPONSE_TO_BIOTIC_STIMULUS	GO_SECRETORY_GRANULE	GO_TAXIS	HALLMARK_P53_PATHWAY	REACTOME_NEGATIVE_REGULATION_OF_THE_PI3K_AKT_NETWORK	REACTOME_INTERLEUKIN_10_SIGNALING	GO_VESICLE_LUMEN	GO_RESPONSE_TO_MOLECULE_OF_BACTERIAL_ORIGIN	GO_NEUTROPHIL_MIGRATION	NABA_SECRETED_FACTORS	GO_NEGATIVE_REGULATION_OF_RESPONSE_TO_STIMULUS	GO_ANTIMICROBIAL_HUMORAL_RESPONSE	GO_REGULATION_OF_PROTEOLYSIS	GO_CELL_MOTILITY
2919	CXCL1	C-X-C motif chemokine ligand 1 [Source:HGNC Symbol;Acc:HGNC:4602]	HALLMARK_TNFA_SIGNALING_VIA_NFKB	GO_MOLECULAR_FUNCTION_REGULATOR	REACTOME_CYTOKINE_SIGNALING_IN_IMMUNE_SYSTEM	REACTOME_SIGNALING_BY_INTERLEUKINS	GO_CYTOKINE_MEDIATED_SIGNALING_PATHWAY	GO_RESPONSE_TO_CYTOKINE	NABA_MATRISOME_ASSOCIATED	HALLMARK_EPITHELIAL_MESENCHYMAL_TRANSITION	NABA_MATRISOME	GO_CELL_CHEMOTAXIS		GO_RECEPTOR_REGULATOR_ACTIVITY	GO_RESPONSE_TO_LIPID			GO_REGULATION_OF_SIGNALING_RECEPTOR_ACTIVITY		GO_MYELOID_LEUKOCYTE_MIGRATION	GO_CYTOPLASMIC_VESICLE_PART	GO_ENZYME_REGULATOR_ACTIVITY		GO_CYTOKINE_ACTIVITY	GO_LEUKOCYTE_CHEMOTAXIS	GO_LEUKOCYTE_MIGRATION			GO_RESPONSE_TO_OXYGEN_CONTAINING_COMPOUND	GO_SIGNALING_RECEPTOR_BINDING	GO_SECRETION					GO_RESPONSE_TO_BIOTIC_STIMULUS	GO_SECRETORY_GRANULE	GO_TAXIS			REACTOME_INTERLEUKIN_10_SIGNALING	GO_VESICLE_LUMEN	GO_RESPONSE_TO_MOLECULE_OF_BACTERIAL_ORIGIN	GO_NEUTROPHIL_MIGRATION	NABA_SECRETED_FACTORS		GO_ANTIMICROBIAL_HUMORAL_RESPONSE		GO_CELL_MOTILITY
3553	IL1B	interleukin 1 beta [Source:HGNC Symbol;Acc:HGNC:5992]	HALLMARK_TNFA_SIGNALING_VIA_NFKB	GO_MOLECULAR_FUNCTION_REGULATOR	REACTOME_CYTOKINE_SIGNALING_IN_IMMUNE_SYSTEM	REACTOME_SIGNALING_BY_INTERLEUKINS	GO_CYTOKINE_MEDIATED_SIGNALING_PATHWAY	GO_RESPONSE_TO_CYTOKINE	NABA_MATRISOME_ASSOCIATED		NABA_MATRISOME	GO_CELL_CHEMOTAXIS	GO_NEGATIVE_REGULATION_OF_CATALYTIC_ACTIVITY	GO_RECEPTOR_REGULATOR_ACTIVITY	GO_RESPONSE_TO_LIPID	GO_NEGATIVE_REGULATION_OF_PROTEIN_METABOLIC_PROCESS	GO_NEGATIVE_REGULATION_OF_MOLECULAR_FUNCTION	GO_REGULATION_OF_SIGNALING_RECEPTOR_ACTIVITY		GO_MYELOID_LEUKOCYTE_MIGRATION				GO_CYTOKINE_ACTIVITY	GO_LEUKOCYTE_CHEMOTAXIS	GO_LEUKOCYTE_MIGRATION			GO_RESPONSE_TO_OXYGEN_CONTAINING_COMPOUND	GO_SIGNALING_RECEPTOR_BINDING	GO_SECRETION	HALLMARK_APOPTOSIS	GO_APOPTOTIC_PROCESS			GO_RESPONSE_TO_BIOTIC_STIMULUS	GO_SECRETORY_GRANULE	GO_TAXIS			REACTOME_INTERLEUKIN_10_SIGNALING		GO_RESPONSE_TO_MOLECULE_OF_BACTERIAL_ORIGIN	GO_NEUTROPHIL_MIGRATION	NABA_SECRETED_FACTORS	GO_NEGATIVE_REGULATION_OF_RESPONSE_TO_STIMULUS		GO_REGULATION_OF_PROTEOLYSIS	GO_CELL_MOTILITY
2920	CXCL2	C-X-C motif chemokine ligand 2 [Source:HGNC Symbol;Acc:HGNC:4603]	HALLMARK_TNFA_SIGNALING_VIA_NFKB	GO_MOLECULAR_FUNCTION_REGULATOR	REACTOME_CYTOKINE_SIGNALING_IN_IMMUNE_SYSTEM	REACTOME_SIGNALING_BY_INTERLEUKINS	GO_CYTOKINE_MEDIATED_SIGNALING_PATHWAY	GO_RESPONSE_TO_CYTOKINE	NABA_MATRISOME_ASSOCIATED		NABA_MATRISOME	GO_CELL_CHEMOTAXIS		GO_RECEPTOR_REGULATOR_ACTIVITY	GO_RESPONSE_TO_LIPID			GO_REGULATION_OF_SIGNALING_RECEPTOR_ACTIVITY		GO_MYELOID_LEUKOCYTE_MIGRATION				GO_CYTOKINE_ACTIVITY	GO_LEUKOCYTE_CHEMOTAXIS	GO_LEUKOCYTE_MIGRATION			GO_RESPONSE_TO_OXYGEN_CONTAINING_COMPOUND	GO_SIGNALING_RECEPTOR_BINDING						GO_RESPONSE_TO_BIOTIC_STIMULUS		GO_TAXIS			REACTOME_INTERLEUKIN_10_SIGNALING		GO_RESPONSE_TO_MOLECULE_OF_BACTERIAL_ORIGIN	GO_NEUTROPHIL_MIGRATION	NABA_SECRETED_FACTORS		GO_ANTIMICROBIAL_HUMORAL_RESPONSE		GO_CELL_MOTILITY
5055	SERPINB2	serpin family B member 2 [Source:HGNC Symbol;Acc:HGNC:8584]	HALLMARK_TNFA_SIGNALING_VIA_NFKB	GO_MOLECULAR_FUNCTION_REGULATOR	REACTOME_CYTOKINE_SIGNALING_IN_IMMUNE_SYSTEM	REACTOME_SIGNALING_BY_INTERLEUKINS	GO_CYTOKINE_MEDIATED_SIGNALING_PATHWAY	GO_RESPONSE_TO_CYTOKINE	NABA_MATRISOME_ASSOCIATED		NABA_MATRISOME		GO_NEGATIVE_REGULATION_OF_CATALYTIC_ACTIVITY			GO_NEGATIVE_REGULATION_OF_PROTEIN_METABOLIC_PROCESS	GO_NEGATIVE_REGULATION_OF_MOLECULAR_FUNCTION					GO_ENZYME_REGULATOR_ACTIVITY	GO_PEPTIDASE_REGULATOR_ACTIVITY				NABA_ECM_REGULATORS	GO_ENZYME_INHIBITOR_ACTIVITY					GO_APOPTOTIC_PROCESS	GO_SERINE_TYPE_ENDOPEPTIDASE_INHIBITOR_ACTIVITY	GO_ENDOPEPTIDASE_REGULATOR_ACTIVITY											GO_NEGATIVE_REGULATION_OF_RESPONSE_TO_STIMULUS		GO_REGULATION_OF_PROTEOLYSIS
374	AREG	amphiregulin [Source:HGNC Symbol;Acc:HGNC:651]	HALLMARK_TNFA_SIGNALING_VIA_NFKB	GO_MOLECULAR_FUNCTION_REGULATOR	REACTOME_CYTOKINE_SIGNALING_IN_IMMUNE_SYSTEM	REACTOME_SIGNALING_BY_INTERLEUKINS			NABA_MATRISOME_ASSOCIATED	HALLMARK_EPITHELIAL_MESENCHYMAL_TRANSITION	NABA_MATRISOME			GO_RECEPTOR_REGULATOR_ACTIVITY	GO_RESPONSE_TO_LIPID			GO_REGULATION_OF_SIGNALING_RECEPTOR_ACTIVITY			GO_CYTOPLASMIC_VESICLE_PART			GO_CYTOKINE_ACTIVITY					GO_RESPONSE_TO_OXYGEN_CONTAINING_COMPOUND	GO_SIGNALING_RECEPTOR_BINDING										REACTOME_NEGATIVE_REGULATION_OF_THE_PI3K_AKT_NETWORK					NABA_SECRETED_FACTORS	GO_NEGATIVE_REGULATION_OF_RESPONSE_TO_STIMULUS
1839	HBEGF	heparin binding EGF like growth factor [Source:HGNC Symbol;Acc:HGNC:3059]	HALLMARK_TNFA_SIGNALING_VIA_NFKB	GO_MOLECULAR_FUNCTION_REGULATOR	REACTOME_CYTOKINE_SIGNALING_IN_IMMUNE_SYSTEM	REACTOME_SIGNALING_BY_INTERLEUKINS			NABA_MATRISOME_ASSOCIATED		NABA_MATRISOME	GO_CELL_CHEMOTAXIS		GO_RECEPTOR_REGULATOR_ACTIVITY		GO_NEGATIVE_REGULATION_OF_PROTEIN_METABOLIC_PROCESS		GO_REGULATION_OF_SIGNALING_RECEPTOR_ACTIVITY			GO_CYTOPLASMIC_VESICLE_PART									GO_SIGNALING_RECEPTOR_BINDING								GO_TAXIS	HALLMARK_P53_PATHWAY	REACTOME_NEGATIVE_REGULATION_OF_THE_PI3K_AKT_NETWORK					NABA_SECRETED_FACTORS	GO_NEGATIVE_REGULATION_OF_RESPONSE_TO_STIMULUS			GO_CELL_MOTILITY
2921	CXCL3	C-X-C motif chemokine ligand 3 [Source:HGNC Symbol;Acc:HGNC:4604]	HALLMARK_TNFA_SIGNALING_VIA_NFKB	GO_MOLECULAR_FUNCTION_REGULATOR			GO_CYTOKINE_MEDIATED_SIGNALING_PATHWAY	GO_RESPONSE_TO_CYTOKINE	NABA_MATRISOME_ASSOCIATED		NABA_MATRISOME	GO_CELL_CHEMOTAXIS		GO_RECEPTOR_REGULATOR_ACTIVITY	GO_RESPONSE_TO_LIPID			GO_REGULATION_OF_SIGNALING_RECEPTOR_ACTIVITY		GO_MYELOID_LEUKOCYTE_MIGRATION				GO_CYTOKINE_ACTIVITY	GO_LEUKOCYTE_CHEMOTAXIS	GO_LEUKOCYTE_MIGRATION			GO_RESPONSE_TO_OXYGEN_CONTAINING_COMPOUND	GO_SIGNALING_RECEPTOR_BINDING						GO_RESPONSE_TO_BIOTIC_STIMULUS		GO_TAXIS					GO_RESPONSE_TO_MOLECULE_OF_BACTERIAL_ORIGIN	GO_NEUTROPHIL_MIGRATION	NABA_SECRETED_FACTORS		GO_ANTIMICROBIAL_HUMORAL_RESPONSE		GO_CELL_MOTILITY
5054	SERPINE1	serpin family E member 1 [Source:HGNC Symbol;Acc:HGNC:8583]	HALLMARK_TNFA_SIGNALING_VIA_NFKB	GO_MOLECULAR_FUNCTION_REGULATOR					NABA_MATRISOME_ASSOCIATED	HALLMARK_EPITHELIAL_MESENCHYMAL_TRANSITION	NABA_MATRISOME	GO_CELL_CHEMOTAXIS	GO_NEGATIVE_REGULATION_OF_CATALYTIC_ACTIVITY		GO_RESPONSE_TO_LIPID	GO_NEGATIVE_REGULATION_OF_PROTEIN_METABOLIC_PROCESS	GO_NEGATIVE_REGULATION_OF_MOLECULAR_FUNCTION	GO_REGULATION_OF_SIGNALING_RECEPTOR_ACTIVITY	HALLMARK_HYPOXIA	GO_MYELOID_LEUKOCYTE_MIGRATION	GO_CYTOPLASMIC_VESICLE_PART	GO_ENZYME_REGULATOR_ACTIVITY	GO_PEPTIDASE_REGULATOR_ACTIVITY		GO_LEUKOCYTE_CHEMOTAXIS	GO_LEUKOCYTE_MIGRATION	NABA_ECM_REGULATORS	GO_ENZYME_INHIBITOR_ACTIVITY	GO_RESPONSE_TO_OXYGEN_CONTAINING_COMPOUND	GO_SIGNALING_RECEPTOR_BINDING	GO_SECRETION		GO_APOPTOTIC_PROCESS	GO_SERINE_TYPE_ENDOPEPTIDASE_INHIBITOR_ACTIVITY	GO_ENDOPEPTIDASE_REGULATOR_ACTIVITY	GO_RESPONSE_TO_BIOTIC_STIMULUS	GO_SECRETORY_GRANULE	GO_TAXIS				GO_VESICLE_LUMEN	GO_RESPONSE_TO_MOLECULE_OF_BACTERIAL_ORIGIN			GO_NEGATIVE_REGULATION_OF_RESPONSE_TO_STIMULUS		GO_REGULATION_OF_PROTEOLYSIS	GO_CELL_MOTILITY
23645	PPP1R15A	protein phosphatase 1 regulatory subunit 15A [Source:HGNC Symbol;Acc:HGNC:14375]	HALLMARK_TNFA_SIGNALING_VIA_NFKB	GO_MOLECULAR_FUNCTION_REGULATOR									GO_NEGATIVE_REGULATION_OF_CATALYTIC_ACTIVITY			GO_NEGATIVE_REGULATION_OF_PROTEIN_METABOLIC_PROCESS	GO_NEGATIVE_REGULATION_OF_MOLECULAR_FUNCTION		HALLMARK_HYPOXIA			GO_ENZYME_REGULATOR_ACTIVITY											GO_APOPTOTIC_PROCESS						HALLMARK_P53_PATHWAY							GO_NEGATIVE_REGULATION_OF_RESPONSE_TO_STIMULUS
1843	DUSP1	dual specificity phosphatase 1 [Source:HGNC Symbol;Acc:HGNC:3064]	HALLMARK_TNFA_SIGNALING_VIA_NFKB		REACTOME_CYTOKINE_SIGNALING_IN_IMMUNE_SYSTEM	REACTOME_SIGNALING_BY_INTERLEUKINS		GO_RESPONSE_TO_CYTOKINE				GO_CELL_CHEMOTAXIS	GO_NEGATIVE_REGULATION_OF_CATALYTIC_ACTIVITY		GO_RESPONSE_TO_LIPID	GO_NEGATIVE_REGULATION_OF_PROTEIN_METABOLIC_PROCESS	GO_NEGATIVE_REGULATION_OF_MOLECULAR_FUNCTION		HALLMARK_HYPOXIA	GO_MYELOID_LEUKOCYTE_MIGRATION					GO_LEUKOCYTE_CHEMOTAXIS	GO_LEUKOCYTE_MIGRATION			GO_RESPONSE_TO_OXYGEN_CONTAINING_COMPOUND				GO_APOPTOTIC_PROCESS					GO_TAXIS								GO_NEGATIVE_REGULATION_OF_RESPONSE_TO_STIMULUS			GO_CELL_MOTILITY
6303	SAT1	spermidine/spermine N1-acetyltransferase 1 [Source:HGNC Symbol;Acc:HGNC:10540]	HALLMARK_TNFA_SIGNALING_VIA_NFKB							HALLMARK_EPITHELIAL_MESENCHYMAL_TRANSITION																						HALLMARK_APOPTOSIS							HALLMARK_P53_PATHWAY
8870	IER3	immediate early response 3 [Source:HGNC Symbol;Acc:HGNC:5392]	HALLMARK_TNFA_SIGNALING_VIA_NFKB																HALLMARK_HYPOXIA													HALLMARK_APOPTOSIS	GO_APOPTOTIC_PROCESS						HALLMARK_P53_PATHWAY	REACTOME_NEGATIVE_REGULATION_OF_THE_PI3K_AKT_NETWORK
22822	PHLDA1	pleckstrin homology like domain family A member 1 [Source:HGNC Symbol;Acc:HGNC:8933]	HALLMARK_TNFA_SIGNALING_VIA_NFKB																														GO_APOPTOTIC_PROCESS
1440	CSF3	colony stimulating factor 3 [Source:HGNC Symbol;Acc:HGNC:2438]		GO_MOLECULAR_FUNCTION_REGULATOR	REACTOME_CYTOKINE_SIGNALING_IN_IMMUNE_SYSTEM	REACTOME_SIGNALING_BY_INTERLEUKINS	GO_CYTOKINE_MEDIATED_SIGNALING_PATHWAY	GO_RESPONSE_TO_CYTOKINE	NABA_MATRISOME_ASSOCIATED		NABA_MATRISOME			GO_RECEPTOR_REGULATOR_ACTIVITY	GO_RESPONSE_TO_LIPID			GO_REGULATION_OF_SIGNALING_RECEPTOR_ACTIVITY						GO_CYTOKINE_ACTIVITY					GO_RESPONSE_TO_OXYGEN_CONTAINING_COMPOUND	GO_SIGNALING_RECEPTOR_BINDING						GO_RESPONSE_TO_BIOTIC_STIMULUS					REACTOME_INTERLEUKIN_10_SIGNALING		GO_RESPONSE_TO_MOLECULE_OF_BACTERIAL_ORIGIN		NABA_SECRETED_FACTORS
9235	IL32	interleukin 32 [Source:HGNC Symbol;Acc:HGNC:16830]		GO_MOLECULAR_FUNCTION_REGULATOR	REACTOME_CYTOKINE_SIGNALING_IN_IMMUNE_SYSTEM	REACTOME_SIGNALING_BY_INTERLEUKINS	GO_CYTOKINE_MEDIATED_SIGNALING_PATHWAY	GO_RESPONSE_TO_CYTOKINE		HALLMARK_EPITHELIAL_MESENCHYMAL_TRANSITION				GO_RECEPTOR_REGULATOR_ACTIVITY				GO_REGULATION_OF_SIGNALING_RECEPTOR_ACTIVITY						GO_CYTOKINE_ACTIVITY						GO_SIGNALING_RECEPTOR_BINDING
6288	SAA1	serum amyloid A1 [Source:HGNC Symbol;Acc:HGNC:10513]		GO_MOLECULAR_FUNCTION_REGULATOR	REACTOME_CYTOKINE_SIGNALING_IN_IMMUNE_SYSTEM	REACTOME_SIGNALING_BY_INTERLEUKINS	GO_CYTOKINE_MEDIATED_SIGNALING_PATHWAY	GO_RESPONSE_TO_CYTOKINE				GO_CELL_CHEMOTAXIS		GO_RECEPTOR_REGULATOR_ACTIVITY						GO_MYELOID_LEUKOCYTE_MIGRATION	GO_CYTOPLASMIC_VESICLE_PART				GO_LEUKOCYTE_CHEMOTAXIS	GO_LEUKOCYTE_MIGRATION				GO_SIGNALING_RECEPTOR_BINDING	GO_SECRETION							GO_TAXIS				GO_VESICLE_LUMEN		GO_NEUTROPHIL_MIGRATION		GO_NEGATIVE_REGULATION_OF_RESPONSE_TO_STIMULUS			GO_CELL_MOTILITY
57761	TRIB3	tribbles pseudokinase 3 [Source:HGNC Symbol;Acc:HGNC:16228]		GO_MOLECULAR_FUNCTION_REGULATOR	REACTOME_CYTOKINE_SIGNALING_IN_IMMUNE_SYSTEM	REACTOME_SIGNALING_BY_INTERLEUKINS							GO_NEGATIVE_REGULATION_OF_CATALYTIC_ACTIVITY			GO_NEGATIVE_REGULATION_OF_PROTEIN_METABOLIC_PROCESS	GO_NEGATIVE_REGULATION_OF_MOLECULAR_FUNCTION					GO_ENZYME_REGULATOR_ACTIVITY						GO_ENZYME_INHIBITOR_ACTIVITY	GO_RESPONSE_TO_OXYGEN_CONTAINING_COMPOUND				GO_APOPTOTIC_PROCESS						HALLMARK_P53_PATHWAY	REACTOME_NEGATIVE_REGULATION_OF_THE_PI3K_AKT_NETWORK						GO_NEGATIVE_REGULATION_OF_RESPONSE_TO_STIMULUS		GO_REGULATION_OF_PROTEOLYSIS
857	CAV1	caveolin 1 [Source:HGNC Symbol;Acc:HGNC:1527]		GO_MOLECULAR_FUNCTION_REGULATOR			GO_CYTOKINE_MEDIATED_SIGNALING_PATHWAY	GO_RESPONSE_TO_CYTOKINE					GO_NEGATIVE_REGULATION_OF_CATALYTIC_ACTIVITY		GO_RESPONSE_TO_LIPID	GO_NEGATIVE_REGULATION_OF_PROTEIN_METABOLIC_PROCESS	GO_NEGATIVE_REGULATION_OF_MOLECULAR_FUNCTION		HALLMARK_HYPOXIA		GO_CYTOPLASMIC_VESICLE_PART	GO_ENZYME_REGULATOR_ACTIVITY	GO_PEPTIDASE_REGULATOR_ACTIVITY			GO_LEUKOCYTE_MIGRATION			GO_RESPONSE_TO_OXYGEN_CONTAINING_COMPOUND	GO_SIGNALING_RECEPTOR_BINDING	GO_SECRETION	HALLMARK_APOPTOSIS	GO_APOPTOTIC_PROCESS			GO_RESPONSE_TO_BIOTIC_STIMULUS	GO_SECRETORY_GRANULE									GO_NEGATIVE_REGULATION_OF_RESPONSE_TO_STIMULUS		GO_REGULATION_OF_PROTEOLYSIS	GO_CELL_MOTILITY
7078	TIMP3	TIMP metallopeptidase inhibitor 3 [Source:HGNC Symbol;Acc:HGNC:11822]		GO_MOLECULAR_FUNCTION_REGULATOR				GO_RESPONSE_TO_CYTOKINE	NABA_MATRISOME_ASSOCIATED	HALLMARK_EPITHELIAL_MESENCHYMAL_TRANSITION	NABA_MATRISOME		GO_NEGATIVE_REGULATION_OF_CATALYTIC_ACTIVITY			GO_NEGATIVE_REGULATION_OF_PROTEIN_METABOLIC_PROCESS	GO_NEGATIVE_REGULATION_OF_MOLECULAR_FUNCTION				GO_CYTOPLASMIC_VESICLE_PART	GO_ENZYME_REGULATOR_ACTIVITY	GO_PEPTIDASE_REGULATOR_ACTIVITY				NABA_ECM_REGULATORS	GO_ENZYME_INHIBITOR_ACTIVITY			GO_SECRETION	HALLMARK_APOPTOSIS	GO_APOPTOTIC_PROCESS		GO_ENDOPEPTIDASE_REGULATOR_ACTIVITY		GO_SECRETORY_GRANULE					GO_VESICLE_LUMEN				GO_NEGATIVE_REGULATION_OF_RESPONSE_TO_STIMULUS		GO_REGULATION_OF_PROTEOLYSIS
6590	SLPI	secretory leukocyte peptidase inhibitor [Source:HGNC Symbol;Acc:HGNC:11092]		GO_MOLECULAR_FUNCTION_REGULATOR					NABA_MATRISOME_ASSOCIATED		NABA_MATRISOME		GO_NEGATIVE_REGULATION_OF_CATALYTIC_ACTIVITY		GO_RESPONSE_TO_LIPID	GO_NEGATIVE_REGULATION_OF_PROTEIN_METABOLIC_PROCESS	GO_NEGATIVE_REGULATION_OF_MOLECULAR_FUNCTION				GO_CYTOPLASMIC_VESICLE_PART	GO_ENZYME_REGULATOR_ACTIVITY	GO_PEPTIDASE_REGULATOR_ACTIVITY				NABA_ECM_REGULATORS	GO_ENZYME_INHIBITOR_ACTIVITY	GO_RESPONSE_TO_OXYGEN_CONTAINING_COMPOUND		GO_SECRETION			GO_SERINE_TYPE_ENDOPEPTIDASE_INHIBITOR_ACTIVITY	GO_ENDOPEPTIDASE_REGULATOR_ACTIVITY	GO_RESPONSE_TO_BIOTIC_STIMULUS	GO_SECRETORY_GRANULE					GO_VESICLE_LUMEN	GO_RESPONSE_TO_MOLECULE_OF_BACTERIAL_ORIGIN				GO_ANTIMICROBIAL_HUMORAL_RESPONSE	GO_REGULATION_OF_PROTEOLYSIS
5273	SERPINB10	serpin family B member 10 [Source:HGNC Symbol;Acc:HGNC:8942]		GO_MOLECULAR_FUNCTION_REGULATOR					NABA_MATRISOME_ASSOCIATED		NABA_MATRISOME		GO_NEGATIVE_REGULATION_OF_CATALYTIC_ACTIVITY			GO_NEGATIVE_REGULATION_OF_PROTEIN_METABOLIC_PROCESS	GO_NEGATIVE_REGULATION_OF_MOLECULAR_FUNCTION				GO_CYTOPLASMIC_VESICLE_PART	GO_ENZYME_REGULATOR_ACTIVITY	GO_PEPTIDASE_REGULATOR_ACTIVITY				NABA_ECM_REGULATORS	GO_ENZYME_INHIBITOR_ACTIVITY			GO_SECRETION			GO_SERINE_TYPE_ENDOPEPTIDASE_INHIBITOR_ACTIVITY	GO_ENDOPEPTIDASE_REGULATOR_ACTIVITY		GO_SECRETORY_GRANULE											GO_REGULATION_OF_PROTEOLYSIS
5266	PI3	peptidase inhibitor 3 [Source:HGNC Symbol;Acc:HGNC:8947]		GO_MOLECULAR_FUNCTION_REGULATOR					NABA_MATRISOME_ASSOCIATED		NABA_MATRISOME		GO_NEGATIVE_REGULATION_OF_CATALYTIC_ACTIVITY			GO_NEGATIVE_REGULATION_OF_PROTEIN_METABOLIC_PROCESS	GO_NEGATIVE_REGULATION_OF_MOLECULAR_FUNCTION					GO_ENZYME_REGULATOR_ACTIVITY	GO_PEPTIDASE_REGULATOR_ACTIVITY				NABA_ECM_REGULATORS	GO_ENZYME_INHIBITOR_ACTIVITY						GO_SERINE_TYPE_ENDOPEPTIDASE_INHIBITOR_ACTIVITY	GO_ENDOPEPTIDASE_REGULATOR_ACTIVITY	GO_RESPONSE_TO_BIOTIC_STIMULUS											GO_ANTIMICROBIAL_HUMORAL_RESPONSE	GO_REGULATION_OF_PROTEOLYSIS
3315	HSPB1	heat shock protein family B (small) member 1 [Source:HGNC Symbol;Acc:HGNC:5246]		GO_MOLECULAR_FUNCTION_REGULATOR								GO_CELL_CHEMOTAXIS	GO_NEGATIVE_REGULATION_OF_CATALYTIC_ACTIVITY			GO_NEGATIVE_REGULATION_OF_PROTEIN_METABOLIC_PROCESS	GO_NEGATIVE_REGULATION_OF_MOLECULAR_FUNCTION					GO_ENZYME_REGULATOR_ACTIVITY						GO_ENZYME_INHIBITOR_ACTIVITY				HALLMARK_APOPTOSIS	GO_APOPTOTIC_PROCESS			GO_RESPONSE_TO_BIOTIC_STIMULUS		GO_TAXIS								GO_NEGATIVE_REGULATION_OF_RESPONSE_TO_STIMULUS			GO_CELL_MOTILITY
8614	STC2	stanniocalcin 2 [Source:HGNC Symbol;Acc:HGNC:11374]		GO_MOLECULAR_FUNCTION_REGULATOR										GO_RECEPTOR_REGULATOR_ACTIVITY	GO_RESPONSE_TO_LIPID			GO_REGULATION_OF_SIGNALING_RECEPTOR_ACTIVITY	HALLMARK_HYPOXIA										GO_RESPONSE_TO_OXYGEN_CONTAINING_COMPOUND	GO_SIGNALING_RECEPTOR_BINDING
241	ALOX5AP	arachidonate 5-lipoxygenase activating protein [Source:HGNC Symbol;Acc:HGNC:436]		GO_MOLECULAR_FUNCTION_REGULATOR																		GO_ENZYME_REGULATOR_ACTIVITY
4312	MMP1	matrix metallopeptidase 1 [Source:HGNC Symbol;Acc:HGNC:7155]			REACTOME_CYTOKINE_SIGNALING_IN_IMMUNE_SYSTEM	REACTOME_SIGNALING_BY_INTERLEUKINS	GO_CYTOKINE_MEDIATED_SIGNALING_PATHWAY	GO_RESPONSE_TO_CYTOKINE	NABA_MATRISOME_ASSOCIATED	HALLMARK_EPITHELIAL_MESENCHYMAL_TRANSITION	NABA_MATRISOME															GO_LEUKOCYTE_MIGRATION	NABA_ECM_REGULATORS																						GO_CELL_MOTILITY
3312	HSPA8	heat shock protein family A (Hsp70) member 8 [Source:HGNC Symbol;Acc:HGNC:5241]			REACTOME_CYTOKINE_SIGNALING_IN_IMMUNE_SYSTEM	REACTOME_SIGNALING_BY_INTERLEUKINS	GO_CYTOKINE_MEDIATED_SIGNALING_PATHWAY	GO_RESPONSE_TO_CYTOKINE													GO_CYTOPLASMIC_VESICLE_PART									GO_SIGNALING_RECEPTOR_BINDING	GO_SECRETION						GO_SECRETORY_GRANULE					GO_VESICLE_LUMEN
9173	IL1RL1	interleukin 1 receptor like 1 [Source:HGNC Symbol;Acc:HGNC:5998]			REACTOME_CYTOKINE_SIGNALING_IN_IMMUNE_SYSTEM	REACTOME_SIGNALING_BY_INTERLEUKINS	GO_CYTOKINE_MEDIATED_SIGNALING_PATHWAY	GO_RESPONSE_TO_CYTOKINE																							GO_SECRETION									REACTOME_NEGATIVE_REGULATION_OF_THE_PI3K_AKT_NETWORK						GO_NEGATIVE_REGULATION_OF_RESPONSE_TO_STIMULUS
3123	HLA-DRB1	major histocompatibility complex, class II, DR beta 1 [Source:HGNC Symbol;Acc:HGNC:4948]			REACTOME_CYTOKINE_SIGNALING_IN_IMMUNE_SYSTEM		GO_CYTOKINE_MEDIATED_SIGNALING_PATHWAY	GO_RESPONSE_TO_CYTOKINE													GO_CYTOPLASMIC_VESICLE_PART
8771	TNFRSF6B	TNF receptor superfamily member 6b [Source:HGNC Symbol;Acc:HGNC:11921]			REACTOME_CYTOKINE_SIGNALING_IN_IMMUNE_SYSTEM		GO_CYTOKINE_MEDIATED_SIGNALING_PATHWAY	GO_RESPONSE_TO_CYTOKINE																									GO_APOPTOTIC_PROCESS
10616	RBCK1	RANBP2-type and C3HC4-type zinc finger containing 1 [Source:HGNC Symbol;Acc:HGNC:15864]					GO_CYTOKINE_MEDIATED_SIGNALING_PATHWAY	GO_RESPONSE_TO_CYTOKINE									GO_NEGATIVE_REGULATION_OF_MOLECULAR_FUNCTION																GO_APOPTOTIC_PROCESS
7045	TGFBI	transforming growth factor beta induced [Source:HGNC Symbol;Acc:HGNC:11771]								HALLMARK_EPITHELIAL_MESENCHYMAL_TRANSITION	NABA_MATRISOME								HALLMARK_HYPOXIA											GO_SIGNALING_RECEPTOR_BINDING
4837	NNMT	nicotinamide N-methyltransferase [Source:HGNC Symbol;Acc:HGNC:7861]								HALLMARK_EPITHELIAL_MESENCHYMAL_TRANSITION
8644	AKR1C3	aldo-keto reductase family 1 member C3 [Source:HGNC Symbol;Acc:HGNC:386]													GO_RESPONSE_TO_LIPID														GO_RESPONSE_TO_OXYGEN_CONTAINING_COMPOUND				GO_APOPTOTIC_PROCESS
10577	NPC2	NPC intracellular cholesterol transporter 2 [Source:HGNC Symbol;Acc:HGNC:14537]																			GO_CYTOPLASMIC_VESICLE_PART										GO_SECRETION					GO_RESPONSE_TO_BIOTIC_STIMULUS	GO_SECRETORY_GRANULE					GO_VESICLE_LUMEN
3382	ICA1	islet cell autoantigen 1 [Source:HGNC Symbol;Acc:HGNC:5343]																			GO_CYTOPLASMIC_VESICLE_PART										GO_SECRETION						GO_SECRETORY_GRANULE
90411	MCFD2	multiple coagulation factor deficiency 2 [Source:HGNC Symbol;Acc:HGNC:18451]																			GO_CYTOPLASMIC_VESICLE_PART
2752	GLUL	glutamate-ammonia ligase [Source:HGNC Symbol;Acc:HGNC:4341]																											GO_RESPONSE_TO_OXYGEN_CONTAINING_COMPOUND		GO_SECRETION																		GO_CELL_MOTILITY
7277	TUBA4A	tubulin alpha 4a [Source:HGNC Symbol;Acc:HGNC:12407]																													GO_SECRETION
284110	GSDMA	gasdermin A [Source:HGNC Symbol;Acc:HGNC:13311]																															GO_APOPTOTIC_PROCESS
7378	UPP1	uridine phosphorylase 1 [Source:HGNC Symbol;Acc:HGNC:12576]																																					HALLMARK_P53_PATHWAY
4131	MAP1B	microtubule associated protein 1B [Source:HGNC Symbol;Acc:HGNC:6836]																																															GO_CELL_MOTILITY
9184	BUB3	BUB3 mitotic checkpoint protein [Source:HGNC Symbol;Acc:HGNC:1151]
441024	MTHFD2L	methylenetetrahydrofolate dehydrogenase (NADP+ dependent) 2 like [Source:HGNC Symbol;Acc:HGNC:31865]
2947	GSTM3	glutathione S-transferase mu 3 [Source:HGNC Symbol;Acc:HGNC:4635]
5445	PON2	paraoxonase 2 [Source:HGNC Symbol;Acc:HGNC:9205]
84985	FAM83A	family with sequence similarity 83 member A [Source:HGNC Symbol;Acc:HGNC:28210]
3852	KRT5	keratin 5 [Source:HGNC Symbol;Acc:HGNC:6442]
2237	FEN1	flap structure-specific endonuclease 1 [Source:HGNC Symbol;Acc:HGNC:3650]
4637	MYL6	myosin light chain 6 [Source:HGNC Symbol;Acc:HGNC:7587]
6428	SRSF3	serine and arginine rich splicing factor 3 [Source:HGNC Symbol;Acc:HGNC:10785]
23150	FRMD4B	FERM domain containing 4B [Source:HGNC Symbol;Acc:HGNC:24886]
79140	CCDC28B	coiled-coil domain containing 28B [Source:HGNC Symbol;Acc:HGNC:28163]
5757	PTMA	prothymosin alpha [Source:HGNC Symbol;Acc:HGNC:9623]
100093630	SNHG8	small nucleolar RNA host gene 8 [Source:HGNC Symbol;Acc:HGNC:33098]
105369340	AP001453.2	novel transcript
105369635	MIR200CHG	MIR200C and MIR141 host gene [Source:HGNC Symbol;Acc:HGNC:53161]
7866	IFRD2	interferon related developmental regulator 2 [Source:HGNC Symbol;Acc:HGNC:5457]
[truncated: 3 more columns]

## Sheet: DGE
HUGO_symbol	gene_id	Log2FoldChange	pvalue	p.adj
	chr18:26736000	2.43603	1.54e-14	1.08e-11
GSTM3	ENSG00000134202.6	2.04134	8.02e-11	2.97e-08
	chr10:105342000	1.96292	2.18e-11	8.56e-09
AKR1C3	ENSG00000196139.7	1.7883	3.33e-09	9.97e-07
NPC2	ENSG00000119655.4	1.76864	1.24e-12	5.98e-10
	chr1:183170000	1.69411	2.48e-08	5.58e-06
TIMP3	ENSG00000100234.11	1.54519	3.35e-07	4.68e-05
HSPA8	ENSG00000109971.9	1.52651	2.66e-08	5.76e-06
HSPB1	ENSG00000106211.8	1.50815	6.94e-07	9.08e-05
CCDC28B	ENSG00000160050.10	1.49424	1.05e-06	0.000124855
FEN1	ENSG00000168496.3	1.48635	8.85e-07	0.000109115
	chr5:43289000	1.42851	1.36e-07	2.24e-05
CDC6	ENSG00000094804.5	1.41078	1.1e-05	0.000969996
AKR1C2	ENSG00000151632.12	1.36738	7.8e-06	0.000765772
HMGB3	ENSG00000029993.10	1.32902	7.38e-08	1.36e-05
CAV1	ENSG00000105974.7	1.32295	2.2e-07	3.45e-05
EMP2	ENSG00000213853.5	1.31236	2.21e-06	0.000247846
DNAJA1	ENSG00000086061.11	1.30948	2e-05	0.00161452
GLUL	ENSG00000135821.12	1.28404	1.3e-05	0.00110136
COL7A1	ENSG00000114270.11	1.27354	4.4e-06	0.000465093
HSPA1A	ENSG00000204389.8	1.26651	6.87e-05	0.00430776
PGBD1	ENSG00000137338.4	1.26389	1.34e-05	0.00112654
CTSV	ENSG00000136943.6	1.25325	3.04e-05	0.00227691
PTMA	ENSG00000187514.10	1.2453	9.86e-07	0.000119176
TUBA4A	ENSG00000127824.9	1.21007	4.58e-06	0.000471733
FGFBP1	ENSG00000137440.3	1.18764	4.11e-06	0.000445258
	chr19:34891000	1.18203	2.11e-05	0.00165624
ARL5A	ENSG00000162980.12	1.17861	0.000178105	0.00902878
	chr7:143003000	1.17851	2.1e-05	0.00165624
AKR1C1	ENSG00000187134.8	1.1744	0.000118081	0.00623745
MCM3	ENSG00000112118.13	1.17149	0.000106952	0.00569744
ATAD3B	ENSG00000160072.15	1.17141	0.000165496	0.00852712
PTTG1	ENSG00000164611.8	1.16977	2.76e-06	0.000304064
	chr6:21593000	1.16734	2.19e-05	0.00170272
ALDH3A2	ENSG00000072210.14	1.13113	9.03e-05	0.00520667
	chr1:209602000	1.11558	0.000177898	0.00902878
	chr5:118309000	1.11505	1.13e-05	0.000989898
KRT19	ENSG00000171345.9	1.1118	1.03e-05	0.000926813
FTL	ENSG00000087086.9	1.10061	4.25e-05	0.00293401
HRCT1	ENSG00000196196.2	1.09027	0.000400024	0.0167637
MYL6	ENSG00000092841.14	1.08856	9.67e-05	0.00537774
HMGN3	ENSG00000118418.10	1.08423	4.61e-05	0.00315072
	chr15:49170000	1.08335	5.72e-05	0.0037448
MCM5	ENSG00000100297.11	1.0759	0.000285131	0.0132766
PRXL2A	ENSG00000122378.9	1.07454	0.000671252	0.0258864
RPA2	ENSG00000117748.5	1.07401	0.000101923	0.00554182
KRT5	ENSG00000186081.7	1.05785	9.66e-05	0.00537774
TACSTD2	ENSG00000184292.5	1.05493	0.00024864	0.0119309
TREX1	ENSG00000213689.5	1.04252	0.000530126	0.0216388
SKA2	ENSG00000182628.8	1.04228	0.000224099	0.0110054
BTD	ENSG00000169814.8	1.04176	0.000685502	0.0262748
	chr22:31321000	1.03965	0.000414224	0.0172438
HMGB1P5	ENSG00000132967.9	1.0389	0.000314679	0.0141291
TUBA1A	ENSG00000167552.9	1.02968	8.88e-05	0.00520667
HCFC1R1	ENSG00000103145.6	1.02381	0.000923713	0.0317293
PCNA	ENSG00000132646.6	1.01819	0.000337196	0.014641
WDR91	ENSG00000105875.9	1.01483	0.00100843	0.0333632
MGST3	ENSG00000143198.8	1.00793	9.6e-05	0.00537774
SERPINE1	ENSG00000106366.7	1.00359	0.000941953	0.032006
HMGCR	ENSG00000113161.11	0.998023	0.00127022	0.0398035
COX16	ENSG00000133983.10	0.984927	0.00113936	0.036541
TPRKB	ENSG00000144034.10	0.978724	0.000332941	0.014641
TMEM79	ENSG00000163472.14	0.977031	0.000875197	0.0305638
	chr19:34892000	0.975575	0.00127275	0.0398035
CSRP2	ENSG00000175183.5	0.973229	0.000770343	0.028318
	ENSG00000244313.2	0.968808	0.00105966	0.0346928
LAGE3	ENSG00000196976.5	0.964278	0.000849381	0.029828
GAMT	ENSG00000130005.7	0.96235	0.00147803	0.0446676
C4orf3	ENSG00000164096.10	0.957033	0.00024518	0.0119309
PLP2	ENSG00000102007.6	0.950115	0.000738195	0.0272958
SCP2	ENSG00000116171.12	0.945091	0.00159811	0.0467244
PPIAP22	ENSG00000198618.4	0.942383	0.000915432	0.0317293
	chr7:116199000	0.941756	0.000844107	0.029828
KPNA2	ENSG00000182481.4	0.928165	0.00116292	0.0369456
MRPL23	ENSG00000214026.6	0.927697	0.000698578	0.0264534
	chr17:57187000	0.922552	0.000247111	0.0119309
ARHGDIB	ENSG00000111348.4	0.915172	0.00104666	0.0344467
NUSAP1	ENSG00000137804.8	0.909655	0.00165637	0.0479813
PRDX1	ENSG00000117450.9	0.900936	0.000337726	0.014641
ACTG1	ENSG00000184009.5	0.898072	0.000312801	0.0141291
CDKN3	ENSG00000100526.15	0.894357	0.000652407	0.025315
MGST1	ENSG00000008394.8	0.894216	0.000566161	0.0226681
COMMD9	ENSG00000110442.7	0.888892	0.000807221	0.0290083
TUBA1B	ENSG00000123416.11	0.888137	0.00158032	0.0467244
TKT	ENSG00000163931.11	0.835509	0.00168244	0.048513
RBM3	ENSG00000102317.13	0.830938	0.000992723	0.0330172
H3-3A	ENSG00000163041.5	0.829369	0.00136926	0.0423997
H2AZ1	ENSG00000164032.7	0.827218	0.000450258	0.0184988
	chr20:49505000	0.819944	0.00132761	0.0413137
SOD1	ENSG00000142168.10	0.809578	0.000982917	0.032865
CBR1	ENSG00000159228.8	0.808962	0.00174368	0.0495963
SHMT2	ENSG00000182199.6	-0.804858	0.00112076	0.0361287
TEAD4	ENSG00000197905.4	-0.818884	0.00158869	0.0467244
MYOSLID	ENSG00000229647.1	-0.828531	0.00164315	0.0478187
CYSTM1	ENSG00000120306.5	-0.854071	0.00157005	0.0467244
PLPP5	ENSG00000147535.12	-0.871856	0.00171464	0.0492156
PHKG1	ENSG00000164776.5	-0.873521	0.00053393	0.0216535
CARS1	ENSG00000110619.12	-0.876334	0.000964805	0.0324319
FAM83A	ENSG00000147689.12	-0.887271	0.000707518	0.0266315
TIMM44	ENSG00000104980.3	-0.895736	0.00172324	0.0492375
TNIP1	ENSG00000145901.10	-0.907947	0.00108728	0.0354125
PFDN2	ENSG00000143256.4	-0.908578	0.000720296	0.0269511
SLPI	ENSG00000124107.5	-0.923573	0.00156652	0.0467244
C8orf33	ENSG00000182307.8	-0.949106	0.000695111	0.0264534
RAB38	ENSG00000123892.7	-0.963164	0.000221636	0.0109701
TFPI2	ENSG00000105825.7	-0.970855	0.000269477	0.0127363
IQGAP3	ENSG00000183856.6	-0.98043	0.000843366	0.029828
TMEM35B	ENSG00000243749.1	-0.982253	0.000932929	0.0318717
BCL2L1	ENSG00000171552.8	-0.984685	0.00111841	0.0361287
ATF3	ENSG00000162772.12	-0.985796	0.000336631	0.014641
	chr20:46060000	-0.993343	0.00140569	0.0428939
	chr16:66543000	-1.00454	0.000383588	0.0161828
FRMD4B	ENSG00000114541.10	-1.01957	0.001596	0.0467244
TP53	ENSG00000141510.11	-1.02361	0.000376178	0.0160709
MARS1	ENSG00000166986.8	-1.02406	0.000155548	0.00814812
ATP5ME	ENSG00000169020.5	-1.02571	8.97e-05	0.00520667
	chr8:100031000	-1.02599	0.00139156	0.0426701
FOSL1	ENSG00000175592.4	-1.02654	0.000584526	0.023109
	chr1:68152000	-1.04015	0.00137781	0.0424555
ZFAND2A	ENSG00000178381.7	-1.04597	0.000375843	0.0160709
ZNF655	ENSG00000197343.6	-1.04693	0.00116373	0.0369456
	chr1:204520000	-1.06339	2.96e-05	0.00224391
KRT6B	ENSG00000185479.5	-1.06538	0.000732287	0.0272376
TGFA	ENSG00000163235.11	-1.07106	0.000572487	0.0227763
NABP1	ENSG00000173559.8	-1.0711	0.000281039	0.0131837
RAB17	ENSG00000124839.8	-1.07349	0.00142337	0.0432237
SNHG17	ENSG00000196756.7	-1.07495	8.74e-05	0.00518158
P2RX4	ENSG00000135124.10	-1.07732	0.00118239	0.0373493
MBOAT2	ENSG00000143797.7	-1.07913	0.00080595	0.0290083
	chr3:45123000	-1.08201	9.87e-05	0.0054414
TNFRSF12A	ENSG00000006327.9	-1.08497	1.01e-05	0.000916423
AIFM2	ENSG00000042286.10	-1.08714	0.000807581	0.0290083
LAMB3	ENSG00000196878.8	-1.08965	6.81e-06	0.000679188
SERPINA1	ENSG00000197249.8	-1.0932	0.000592736	0.0232871
KRT34	ENSG00000131737.5	-1.11601	0.000807463	0.0290083
PET100	ENSG00000229833.5	-1.13071	0.000923011	0.0317293
FAM110C	ENSG00000184731.5	-1.13199	0.000958937	0.032408
ST3GAL3	ENSG00000126091.15	-1.13468	0.00025774	0.0122739
RTCA	ENSG00000137996.8	-1.13518	0.000329256	0.014641
	chr6:43752000	-1.13978	0.00064911	0.025315
ALDH2	ENSG00000111275.8	-1.1399	0.000565733	0.0226681
GLRX	ENSG00000173221.9	-1.14181	3.08e-05	0.00227851
SNHG12	ENSG00000197989.9	-1.15117	0.000313206	0.0141291
	chr2:239074000	-1.1538	0.00150932	0.0453952
PRR34-AS1	ENSG00000241990.1	-1.15926	0.000208093	0.0103815
VLDLR-AS1	ENSG00000236404.4	-1.17147	0.000845292	0.029828
IFRD1	ENSG00000006652.9	-1.17155	0.000378378	0.0160709
IER2	ENSG00000160888.6	-1.17283	4.09e-05	0.00285452
RP9P	ENSG00000205763.9	-1.18012	0.000160433	0.00833455
NRP1	ENSG00000099250.13	-1.18049	5.23e-05	0.00350052
SNHG8	ENSG00000269893.2	-1.18236	8.71e-06	0.000816741
SESN2	ENSG00000130766.4	-1.18286	4.86e-05	0.00328732
IL1A	ENSG00000115008.5	-1.1897	0.000307897	0.0141273
ERRFI1	ENSG00000116285.8	-1.20019	0.000189881	0.00954876
GDF15	ENSG00000130513.6	-1.20045	0.000304314	0.0140656
JAG1	ENSG00000101384.7	-1.2138	7.42e-05	0.00457095
CHAC1	ENSG00000128965.7	-1.22899	6.91e-05	0.00430776
LINC02725	ENSG00000273415.1	-1.23612	0.00010471	0.00562571
U2AF1L4	ENSG00000161265.10	-1.23768	7.52e-05	0.00457618
COX19	ENSG00000240230.1	-1.24334	3.75e-05	0.00267796
	chr17:38173000	-1.24995	0.000443885	0.018357
	chr8:141656000	-1.25631	9.35e-05	0.00534067
DDIT3	ENSG00000175197.6	-1.25661	4.86e-06	0.000492347
PHLDA2	ENSG00000181649.5	-1.27459	2.04e-06	0.00023301
PCK2	ENSG00000100889.7	-1.28819	9.34e-06	0.0008633
G0S2	ENSG00000123689.5	-1.30226	7.78e-07	9.99e-05
MBD1	ENSG00000141644.13	-1.30287	8.51e-06	0.000814464
SPRY4-AS1	ENSG00000231185.2	-1.30368	6.92e-05	0.00430776
CCL20	ENSG00000115009.7	-1.3285	0.000102267	0.00554182
LURAP1L-AS1	ENSG00000235448.1	-1.33324	6.72e-05	0.00430776
ASB1	ENSG00000065802.7	-1.33725	5.21e-07	6.97e-05
KCNG1	ENSG00000026559.9	-1.3397	5.3e-05	0.00350815
EREG	ENSG00000124882.3	-1.37307	7.59e-05	0.00457618
HLA-DRB1	ENSG00000196126.6	-1.37618	3.94e-05	0.00278586
SMIM27	ENSG00000235453.3	-1.39252	1.18e-05	0.00101303
PPP1R14B-AS1	ENSG00000256940.1	-1.39369	6.13e-05	0.00397492
MTHFD2L	ENSG00000163738.14	-1.40561	8.55e-06	0.000814464
GADD45A	ENSG00000116717.7	-1.41012	1.23e-07	2.08e-05
	chr1:61523000	-1.41757	7.64e-05	0.00457618
MCFD2	ENSG00000180398.7	-1.43923	2.72e-07	3.98e-05
	chr20:35806000	-1.4461	3.45e-05	0.00249901
	chr1:209848000	-1.4743	4.63e-08	8.82e-06
SERPINB1	ENSG00000021355.8	-1.47747	3.41e-08	6.92e-06
SAA1	ENSG00000173432.6	-1.49492	1.51e-09	4.75e-07
	chr2:113587000	-1.51015	1.51e-05	0.00124869
IFFO1	ENSG00000010295.15	-1.53023	1.58e-07	2.55e-05
IER3	ENSG00000137331.11	-1.54567	2.35e-08	5.47e-06
RBCK1	ENSG00000125826.15	-1.55058	7.59e-10	2.65e-07
ICA1	ENSG00000003147.13	-1.56711	3.46e-05	0.00249901
LINC02376	ENSG00000256292.1	-1.57363	4.44e-06	0.000465093
	chr20:862000	-1.57755	2.01e-06	0.00023301
MIR200CHG	ENSG00000257084.1	-1.58568	8.05e-07	0.000101253
	chr5:172741000	-1.62211	2.72e-05	0.00208507
	chr12:76420000	-1.64296	3.89e-07	5.31e-05
CXCL1	ENSG00000163739.4	-1.65665	1.91e-05	0.00156236
GSDMA	ENSG00000167914.6	-1.66376	2.48e-07	3.71e-05
IL32	ENSG00000008517.12	-1.66868	2.13e-08	5.23e-06
DUSP1	ENSG00000120129.5	-1.66965	3.84e-09	1.1e-06
ZNF232-AS1	ENSG00000234327.3	-1.69415	2.35e-07	3.6e-05
CSF3	ENSG00000108342.8	-1.70054	3.29e-07	4.68e-05
	chr4:75252000	-1.76014	9.45e-08	1.67e-05
PI3	ENSG00000124102.4	-1.7778	3.99e-08	7.84e-06
NNMT	ENSG00000166741.3	-1.8382	1.5e-08	3.92e-06
AREG	ENSG00000109321.6	-1.91208	3.34e-15	2.63e-12
SERPINB2	ENSG00000197632.4	-1.91583	2.99e-08	6.26e-06
	ENSG00000205595.3	-1.92871	2.03e-13	1.06e-10
TNFRSF6B	ENSG00000243509.4	-1.95412	4.49e-12	1.88e-09
PPP1R15A	ENSG00000087074.7	-2.00245	1.76e-13	1.01e-10
MMP1	ENSG00000196611.4	-2.0547	2.16e-08	5.23e-06
IL1RL1	ENSG00000115602.12	-2.06182	9.54e-08	1.67e-05
PHLDA1	ENSG00000139289.9	-2.13997	4.85e-14	3.05e-11
MAP1B	ENSG00000131711.10	-2.23021	8.99e-10	2.97e-07
HBEGF	ENSG00000113070.6	-2.3309	2.6e-15	2.33e-12
CXCL3	ENSG00000163734.4	-2.35988	1.24e-08	3.4e-06
UPP1	ENSG00000183696.9	-2.40669	2.27e-22	7.13e-19
SERPINB10	ENSG00000242550.1	-2.42158	7.12e-18	7.46e-15
TRIB3	ENSG00000101255.6	-2.43401	2.34e-19	3.68e-16
STC2	ENSG00000113739.6	-2.6757	8.63e-20	1.81e-16
CXCL2	ENSG00000081041.8	-2.77993	1.51e-12	6.78e-10
IL1B	ENSG00000125538.7	-2.92474	9.13e-25	5.74e-21
ALOX5AP	ENSG00000132965.5	-3.12638	8.68e-19	1.09e-15
	(base) -bash-4.2$
