# Supplementary material for: Full-length transcript alterations in human bronchial epithelial cells with U2AF1 S34F mutations
Source: Life Sci Alliance. 2023 Jul 24;6(10):e202000641. doi: 10.26508/lsa.202000641 (PMC10366530; doi:10.26508/lsa.202000641)
Supplement: Supplementary file 12 [file LSA-2020-00641_Supplemental_Data_4.xlsx]

## Sheet: primer_sets
target	forward/reverse	sequence 5'-3'
SRSF3	forward	TCTTGGAAACAATGGCAACA
SRSF3	reverse	GCCTCGTATGATCCATTTCAA
EDF1	forward	TTGTTTGACAGCAGGAATGG
EDF1	reverse	CCCAGGCCAAATCCAAGCAG
MRPS18C	forward	GGAACCTTTGAACGGGGTA
MRPS18C	reverse	GGATAGGCCAGTGGAACTCA
SAT1	forward	AGCAAAAGACGAAAATGGCTAA
SAT1	reverse	GCAGCACTCCTCACTCCTCT
SRP19	forward	AAACAGGCGATGAGAAATCG
SRP19	reverse	GAGGCACAAGGGTTCACAGT
BUB3_proximal	forward	AAAAGCGACTGTGCCAATTC
BUB3_proximal	reverse	CACTTGCCCTCCAATTTTGT
BUB3_distal	forward	AAAAGCGACTGTGCCAATTC
BUB3_distal	reverse	GACAGAAAACAGAGAAATCCACA
TPD52L1	forward	GCAGTAGCCAGTGCTGACTT
TPD52L1	reverse	ACTGCCTCCATTAGGGTTCG
UPP1	forward	CTGCCTCAGTTGGCGGAATG
UPP1	reverse	CATGGTGTTCCCCACCACTG
